# Supplementary material for: The Lysine Deprotonation Mechanism in a Ubiquitin Conjugating Enzyme
Source: J Phys Chem B. 2025 May 12;129(20):4962–8. doi: 10.1021/acs.jpcb.5c01486 (PMC12105026; doi:10.1021/acs.jpcb.5c01486)
Supplement: Supplementary file 2 [file jp5c01486_si_002.zip]

Archive with 177 entries (109 files):
- SI/D119A/
- SI/D119A/build/
- SI/D119A/build/5ait2.solv10.cpin
- SI/D119A/build/5ait2.solv10.modO.parm7
- SI/D119A/build/5ait2.solv10.rst7
- SI/D119A/build/5ait-withsubUbwithSulfur-mintitrat-nohis-D119A.pdb
- SI/D119A/build/leaprc
- SI/D119A/build/thioester-withimpr.frcmod
- SI/D119A/dist.rst
- SI/D119A/heat/
- SI/D119A/heat/heat.in
- SI/D119A/npt/
- SI/D119A/npt/equil.in
- SI/D119A/opt/
- SI/D119A/opt/opt.in
- SI/D119A/phremd/
- SI/D119A/phremd/postproc.sh
- SI/D119A/phremd/remd.in
- SI/D119A/phremd/setup.sh
- SI/D119A/phremd/ubc13.groupfile
- SI/E64A/
- SI/E64A/build/
- SI/E64A/build/5ait2.solv10.cpin
- SI/E64A/build/5ait2.solv10.modO.parm7
- SI/E64A/build/5ait2.solv10.rst7
- SI/E64A/build/5ait-withsubUbwithSulfur-mintitrat-nohis-E64A.pdb
- SI/E64A/build/leaprc
- SI/E64A/build/thioester-withimpr.frcmod
- SI/E64A/dist.rst
- SI/E64A/heat/
- SI/E64A/heat/heat.in
- SI/E64A/npt/
- SI/E64A/npt/equil.in
- SI/E64A/opt/
- SI/E64A/opt/opt.in
- SI/E64A/phremd/
- SI/E64A/phremd/postproc.sh
- SI/E64A/phremd/remd.in
- SI/E64A/phremd/setup.sh
- SI/E64A/phremd/ubc13.groupfile
- SI/N79A/
- SI/N79A/build/
- SI/N79A/build/5ait2.solv10.cpin
- SI/N79A/build/5ait2.solv10.modO.parm7
- SI/N79A/build/5ait2.solv10.rst7
- SI/N79A/build/5ait-withsubUbwithSulfur-mintitrat-nohis-N79A.pdb
- SI/N79A/build/leaprc
- SI/N79A/build/thioester-withimpr.frcmod
- SI/N79A/heat/
- SI/N79A/heat/heat.in
- SI/N79A/npt/
- SI/N79A/npt/equil.in
- SI/N79A/opt/
- SI/N79A/opt/opt.in
- SI/N79A/phremd/
- SI/N79A/phremd/postproc.sh
- SI/N79A/phremd/remd.in
- SI/N79A/phremd/setup.sh
- SI/N79A/phremd/ubc13.groupfile
- SI/N79A/restraints/
- SI/N79A/restraints/0-3/
- SI/N79A/restraints/0-3/dist.rst
- SI/N79A/restraints/0-3/heat/
- SI/N79A/restraints/0-3/heat/heat.in
- SI/N79A/restraints/0-3/npt/
- SI/N79A/restraints/0-3/npt/equil.in
- SI/N79A/restraints/0-3/opt/
- SI/N79A/restraints/0-3/opt/opt.in
- SI/N79A/restraints/0-3/phremd/
- SI/N79A/restraints/0-3/phremd/postproc.sh
- SI/N79A/restraints/0-3/phremd/remd.in
- SI/N79A/restraints/0-3/phremd/setup.sh
- SI/N79A/restraints/0-3/phremd/ubc13.groupfile
- SI/N79A/restraints/3.5/
- SI/N79A/restraints/3.5/dist.rst
- SI/N79A/restraints/3.5/heat/
- SI/N79A/restraints/3.5/heat/heat.in
- SI/N79A/restraints/3.5/npt/
- SI/N79A/restraints/3.5/npt/equil.in
- SI/N79A/restraints/3.5/opt/
- SI/N79A/restraints/3.5/opt/opt.in
- SI/N79A/restraints/3.5/phremd/
- SI/N79A/restraints/3.5/phremd/postproc.sh
- SI/N79A/restraints/3.5/phremd/remd.in
- SI/N79A/restraints/3.5/phremd/setup.sh
- SI/N79A/restraints/3.5/phremd/ubc13.groupfile
- SI/README.txt
- SI/WT/
- SI/WT/build/
- SI/WT/build/5ait2.solv10.cpin
- SI/WT/build/5ait2.solv10.modO.parm7
- SI/WT/build/5ait2.solv10.rst7
- SI/WT/build/5ait-withsubUbwithSulfur-mintitrat-nohis.pdb
- SI/WT/build/leaprc
- SI/WT/build/thioester-withimpr.frcmod
- SI/WT/heat/
- SI/WT/heat/heat.in
- SI/WT/npt/
- SI/WT/npt/npt.in
- SI/WT/opt/
- SI/WT/opt/opt.in
- SI/WT/phremd/
- SI/WT/phremd/postproc.sh
- SI/WT/phremd/remd.in
- SI/WT/phremd/setup.sh
- SI/WT/phremd/ubc13.groupfile
- SI/WT/restraints/
- SI/WT/restraints/0-3/
- SI/WT/restraints/0-3/cphmd/
- SI/WT/restraints/0-3/cphmd/cpmd.in
- SI/WT/restraints/0-3/dist.rst
- SI/WT/restraints/0-3/heat/
- SI/WT/restraints/0-3/heat/heat.in
- SI/WT/restraints/0-3/npt/
- SI/WT/restraints/0-3/npt/npt.in
- SI/WT/restraints/0-3/opt/
- SI/WT/restraints/0-3/opt/opt.in
- SI/WT/restraints/0-3/phremd/
- SI/WT/restraints/0-3/phremd/postproc.sh
- SI/WT/restraints/0-3/phremd/remd.in
- SI/WT/restraints/0-3/phremd/setup.sh
- SI/WT/restraints/0-3/phremd/ubc13.groupfile
- SI/WT/restraints/2-4/
- SI/WT/restraints/2-4/cphmd/
- SI/WT/restraints/2-4/cphmd/cpmd.in
- SI/WT/restraints/2-4/dist.rst
- SI/WT/restraints/2-4/heat/
- SI/WT/restraints/2-4/heat/heat.in
- SI/WT/restraints/2-4/npt/
- SI/WT/restraints/2-4/npt/npt.inp
- SI/WT/restraints/2-4/opt/
- SI/WT/restraints/2-4/opt/opt.in
- SI/WT/restraints/3.5/
- SI/WT/restraints/3.5/cphmd/
- SI/WT/restraints/3.5/cphmd/cpmd.in
- SI/WT/restraints/3.5/dist.rst
- SI/WT/restraints/3.5/heat/
- SI/WT/restraints/3.5/heat/heat.in
- SI/WT/restraints/3.5/npt/
- SI/WT/restraints/3.5/npt/heat.in
- SI/WT/restraints/3.5/opt/
- SI/WT/restraints/3.5/opt/opt.in
- SI/WT/restraints/3.5/phremd/
- SI/WT/restraints/3.5/phremd/postproc.sh
- SI/WT/restraints/3.5/phremd/remd.in
- SI/WT/restraints/3.5/phremd/setup.sh
- SI/WT/restraints/3.5/phremd/ubc13.groupfile
- SI/WT/restraints/3-5/
- SI/WT/restraints/3-5/cphmd/
- SI/WT/restraints/3-5/cphmd/cpmd.in
- SI/WT/restraints/3-5/dist.rst
- SI/WT/restraints/3-5/heat/
- SI/WT/restraints/3-5/heat/heat.in
- SI/WT/restraints/3-5/npt/
- SI/WT/restraints/3-5/npt/npt.in
- SI/WT/restraints/3-5/opt/
- SI/WT/restraints/3-5/opt/opt.in
- SI/WT/restraints/5-7/
- SI/WT/restraints/5-7/cphmd/
- SI/WT/restraints/5-7/cphmd/cpmd.in
- SI/WT/restraints/5-7/dist.rst
- SI/WT/restraints/5-7/heat/
- SI/WT/restraints/5-7/heat/heat.in
- SI/WT/restraints/5-7/npt/
- SI/WT/restraints/5-7/npt/npt.in
- SI/WT/restraints/5-7/opt/
- SI/WT/restraints/5-7/opt/opt.in
- SI/WT/restraints/7-9/
- SI/WT/restraints/7-9/cphmd/
- SI/WT/restraints/7-9/cphmd/cpmd.in
- SI/WT/restraints/7-9/dist.rst
- SI/WT/restraints/7-9/heat/
- SI/WT/restraints/7-9/heat/heat.in
- SI/WT/restraints/7-9/npt/
- SI/WT/restraints/7-9/npt/npt.in
- SI/WT/restraints/7-9/opt/
- SI/WT/restraints/7-9/opt/opt.in
