# Supplementary material for: The Lysine Deprotonation Mechanism in a Ubiquitin Conjugating Enzyme
Source: J Phys Chem B. 2025 May 12;129(20):4962–8. doi: 10.1021/acs.jpcb.5c01486 (PMC12105026; doi:10.1021/acs.jpcb.5c01486)
Supplement: Supplementary file 2 [file jp5c01486_si_002.zip › SI/D119A/build/5ait2.solv10.rst7]

default_name
 82028
  38.8845368  33.4035300  38.7487572  38.4789676  33.0188351  37.9075530
  38.1789777  33.9394741  39.2335774  39.3836506  32.6709848  39.2328671
  39.9266121  34.3934002  38.3500328  39.6766101  35.3765671  38.7487571
  41.2818809  33.9790116  38.8951516  41.4743464  33.0054254  38.4443897
  42.0318422  34.6920205  38.5526952  41.3513378  33.8589912  40.4066610
  40.5478386  33.2138805  40.7620792  42.6900788  33.2584870  40.7931803
  43.4941155  33.9033215  40.4384801  42.7489186  33.1684754  41.8778630
  42.7902909  32.2716616  40.3412580  41.1468552  35.2032030  41.0826015
  40.1682748  35.6007123  40.8134063  41.2030184  35.0789486  42.1640394
  41.9222758  35.8962621  40.7562719  40.0836460  34.5371562  36.8414491
  40.0401730  33.5557794  36.1219328  40.3096318  35.7645621  36.3619493
  40.2614124  37.0241826  37.1119447  41.1524323  37.1130182  37.7334686
  39.3744136  37.0379001  37.7453040  40.2079126  38.0601178  36.0321277
  40.6549830  38.9894481  36.3850755  39.1731504  38.2425057  35.7421221
  40.9746290  37.4853443  34.9122516  42.0364295  37.6657947  35.0799311
  40.6892763  37.8792535  33.9367984  40.6866142  35.9860947  34.9735381
  39.8503901  35.6799794  34.3449517  41.9261960  35.2088666  34.5778227
  42.8952869  35.1160490  35.3287005  41.8871129  34.6899810  33.3662092
  41.1334124  34.9247098  32.7361796  42.8815544  33.7362275  32.9215956
  42.7815920  32.8119819  33.4906975  42.7062277  33.4165345  31.4344954
  42.7210842  34.3530681  30.8770160  43.5405343  32.7915070  31.1161040
  41.4030462  32.6920250  31.1690171  41.4191771  31.7738299  31.7561785
  40.5981735  33.3356277  31.5240631  41.1736904  32.3554554  29.7156370
  41.1743270  33.2595717  29.1068083  41.9425540  31.6732598  29.3529287
  39.8708314  31.7044178  29.5862019  39.1177179  32.2820994  29.2409436
  39.6078465  30.4284982  29.8932591  40.5617661  29.6175131  30.3404028
  41.5036757  29.9643956  30.4525585  40.3401443  28.6582709  30.5658751
  38.3722525  29.9511565  29.7430845  37.6395061  30.5546136  29.3980885
  38.1745216  28.9882336  29.9749914  44.2452994  34.3027667  33.1974886
  45.0836964  33.6555312  33.8118017  44.4286435  35.5434737  32.7662565
  43.6445924  36.0576965  32.3908392  45.7296559  36.1973005  32.8024026
  46.3955613  35.7374511  32.0721919  45.5906915  37.6613047  32.4726080
  45.1489386  37.7413368  31.4793566  44.9190469  38.1083625  33.2055015
  46.9144069  38.3877584  32.4944399  47.3323554  38.3823495  33.5011130
  47.6165892  37.9153279  31.8075255  46.6685511  39.8057034  32.0621672
  46.1126547  39.7731724  31.1251400  46.0590199  40.2833815  32.8292361
  47.8721859  40.5981488  31.8627916  48.2007733  40.7126963  30.9146309
  48.5380006  41.1887952  32.8347492  48.1182477  41.0437731  34.0536586
  47.2964004  40.4865697  34.2385678  48.6152743  41.4887547  34.8119828
  49.6287798  41.8963027  32.5809567  49.9584048  41.9869989  31.6305769
  50.1257866  42.3417789  33.3390029  46.3763354  36.0825663  34.1457335
  47.5623194  35.7886535  34.2775942  45.5647461  36.3215915  35.1464896
  44.5961244  36.5474309  34.9707970  46.0209677  36.2718534  36.5237364
  46.7990941  37.0288913  36.6212668  44.9057926  36.5678834  37.4989762
  44.0619695  35.9104544  37.2895723  45.3769403  36.3423843  38.8985004
  46.2205176  36.9998397  39.1088103  44.5663621  36.5582679  39.5945306
  45.6882157  35.3042710  39.0148092  44.5644922  38.0535171  37.3154153
  45.4759090  38.5832728  37.5925056  44.3897073  38.1673098  36.2455551
  43.3982707  38.6276544  38.0785711  43.5725570  38.5146372  39.1485951
  43.2913790  39.6854130  37.8381131  42.4863551  38.0986722  37.8016459
  46.5551373  34.9571930  36.8750311  47.6012204  34.8460001  37.4646311
  45.8524022  33.9375949  36.4764410  44.9535731  34.0486968  36.0293819
  46.3361251  32.5959500  36.7201440  46.5688342  32.4353596  37.7728341
  45.3155448  31.5784392  36.2697554  45.0695729  31.7416484  35.2204885
  45.9030712  30.1801411  36.4427672  46.1488806  30.0160131  37.4919290
  45.1740648  29.4367140  36.1203289  46.8063761  30.0878511  35.8397566
  44.0260413  31.7820782  37.0658124  44.2054553  31.4142915  38.0760818
  43.8298038  32.8537430  37.0993523  42.8417236  31.0760741  36.4808330
  43.0370460  30.0042388  36.4473952  41.9636063  31.2657621  37.0981074
  42.6613959  31.4436891  35.4706642  47.6683186  32.3010933  36.0280625
  48.6047587  31.8279160  36.6795549  47.7314664  32.5860569  34.7244467
  46.9227103  32.9805747  34.2657871  48.9425840  32.3746368  33.9332997
  49.1071634  31.3027909  33.8230315  48.8493870  33.0008080  32.5404275
  48.6708305  34.0642978  32.6991921  49.8281014  32.8618312  32.0811850
  47.7846427  32.4432634  31.6314250  46.8143151  32.5614088  32.1137182
  47.7948568  33.0014704  30.6952612  48.0311189  30.9773063  31.3470092
  49.0342354  30.8715588  30.9338825  47.9662948  30.4294603  32.2870954
  47.0202317  30.4188047  30.3667643  46.0295694  30.4586878  30.8196418
  47.0307390  31.0278799  29.4628748  47.3497439  29.0108507  30.0192481
  47.3396384  28.4462148  30.8566153  46.6658653  28.6564631  29.3659339
  48.2675008  28.9737285  29.5991966  50.0632905  33.0405093  34.6778538
  51.0330230  32.4027810  35.0450848  49.8878119  34.3249385  34.9432705
  49.0499357  34.7890447  34.6228516  50.8999411  35.1177241  35.6072948
  51.7905465  35.1822667  34.9821904  50.3734598  36.5496282  35.8673894
  50.0148875  36.9159065  34.9054303  49.5312111  36.4392684  36.5504251
  51.3775314  37.5491767  36.4522355  50.8193262  38.4551538  36.6882721
  51.7569952  37.1065283  37.3731964  52.5426866  37.8956627  35.5393583
  52.3900462  37.7417253  34.3186609  53.6123292  38.3247022  36.0367633
  51.3178687  34.3981689  36.8891021  52.5071567  34.2323304  37.1483640
  50.3330728  33.9834457  37.6843942  49.3771951  34.1486402  37.4031327
  50.5766449  33.2566048  38.9528200  51.2153417  33.8690986  39.5892293
  49.2827080  32.9040748  39.7396904  48.8369125  32.0001573  39.3246002
  49.6364810  32.6686252  41.2176377  50.0819312  33.5723253  41.6335703
  48.7320087  32.4210982  41.7732988  50.3466134  31.8453307  41.2950896
  48.3225900  33.9594719  39.6379483  47.5329566  33.7222054  40.1296637
  51.2448454  31.9493271  38.6779636  52.2891200  31.5926622  39.2303319
  50.6056633  31.2395110  37.7885608  49.7318952  31.5745214  37.4085651
  51.0869422  29.9814253  37.3556081  51.1498697  29.2784442  38.1862445
  50.1022732  29.4325817  36.3253199  49.1737396  29.2268844  36.8578734
  49.9349430  30.2267584  35.5977322  50.5573678  28.1890840  35.6135563
  49.6795302  27.7270073  35.1619069  51.2719624  28.4502864  34.8330245
  51.2012650  27.1935401  36.5418696  51.0187122  27.2502150  37.7580404
  51.9855888  26.2867754  35.9787968  52.4440374  25.5936529  36.5528243
  52.1215854  26.2926509  34.9780112  52.4877757  30.1297680  36.7582256
  53.3681530  29.3400129  37.0449860  52.6715503  31.1434415  35.9217360
  51.8995804  31.7681091  35.7374746  53.9507203  31.3910312  35.2324077
  54.2444738  30.4922254  34.6902303  53.8453601  32.5530473  34.2350593
  53.0324534  33.1855176  34.5917992  54.7866343  33.0982433  34.3048025
  53.5896260  32.1685477  32.7888830  54.3357630  31.4370948  32.4784685
  52.5953824  31.7290753  32.7085976  53.6764302  33.3946086  31.8897646
  52.9828148  34.1484883  32.2621380  54.6932794  33.7849560  31.9315500
  53.3453569  33.1008171  30.4998556  52.4616551  33.4455776  30.1529974
  54.1291967  32.4214778  29.6717479  55.2990035  31.9443991  30.0854216
  55.5956299  32.0993862  31.0383601  55.8857819  31.4291381  29.4448774
  53.7407043  32.2087088  28.4188221  52.8503171  32.5649974  28.1020111
  54.3376152  31.6916893  27.7891501  55.0288984  31.7159612  36.2308251
  56.1767220  31.3721387  36.0364975  54.6506136  32.4282030  37.2812942
  53.7071496  32.7840635  37.3390714  55.5830473  32.7681701  38.3466550
  56.4876738  33.1906587  37.9093297  54.9856790  33.7906978  39.3193869
  53.9134606  33.7512791  39.1273116  55.1855922  33.4444164  40.3334007
  55.4740875  35.2189739  39.1676286  55.0319631  35.6760771  38.2823696
  55.0521411  35.9913839  40.3974701  55.4942829  35.5351185  41.2831513
  55.3918730  37.0236488  40.3131358  53.9657209  35.9728812  40.4837785
  56.9855551  35.3026595  38.9749393  57.2687124  34.7543914  38.0764275
  57.2819271  36.3464858  38.8715389  57.4871834  34.8669614  39.8390198
  56.0049841  31.5386771  39.1026797  57.1694639  31.3748004  39.4478177
  55.0428064  30.6719444  39.3521140  54.0801820  30.8804672  39.1285702
  55.3385352  29.4152926  40.0119569  55.8602221  29.6025360  40.9505100
  54.0440876  28.6582223  40.3147571  53.5034332  28.7147900  39.3699862
  54.2846285  27.6178201  40.5333973  53.1687312  29.2279804  41.4397531
  52.8702324  30.2434182  41.1792052  51.9237869  28.3653246  41.6315122
  52.2214944  27.3497821  41.8925534  51.3126106  28.7814391  42.4323948
  51.3471568  28.3479781  40.7066894  53.9505566  29.3635594  42.7421956
  54.7965231  30.0339879  42.5906504  53.2998517  29.7698019  43.5165672
  54.3148597  28.3839246  43.0515461  56.2663107  28.5743484  39.1533147
  57.2467507  28.0238265  39.6480148  55.9531296  28.5100320  37.8617881
  55.1216439  28.9868695  37.5434223  56.7033634  27.6939024  36.8936373
  56.6579369  26.6616093  37.2406337  56.0429842  27.7760725  35.5150234
  56.0887806  28.8021931  35.1502230  56.5679751  27.1203034  34.8204359
  55.0013160  27.4643132  35.5913950  58.1956949  28.0809741  36.8247088
  59.0862111  27.2422354  36.9362356  58.4629690  29.3669129  36.6751198
  57.7178613  30.0487557  36.6772288  59.8233262  29.8317706  36.4447535
  60.5342565  29.0398008  36.6802555  59.9977751  30.2234531  34.9846894
  59.0827752  30.7257860  34.6707847  60.8319390  30.9231458  34.9327194
  60.2676186  29.0476761  34.0686245  59.5671701  28.2459277  34.3024454
  60.1026842  29.3867694  33.0459264  61.6846666  28.5354294  34.2074674
  62.5967293  29.3538715  34.4504806  61.8880762  27.3132283  34.0941051
  60.1857020  30.9965181  37.3402986  59.6753487  32.1093056  37.1884059
  61.0600768  30.7375393  38.3055695  61.3530291  29.3890645  38.8175279
  62.0972043  28.9189367  38.1746566  60.4374589  28.7977269  38.8052808
  61.8604674  29.6268368  40.2059370  62.7756267  29.0470683  40.3261495
  61.1049049  29.2603991  40.9008831  62.1064001  31.0735827  40.4069355
  63.1815407  31.2519249  40.4260595  61.6621546  31.4347902  41.3344455
  61.4747165  31.8029165  39.2012253  60.5850566  32.3591967  39.4964470
  62.4727088  32.7500860  38.5567300  63.4308485  32.3261869  37.9325435
  62.2124307  34.0359893  38.6906595  61.2785527  34.3201288  38.9499583
  63.2266313  35.0730664  38.5068711  63.7367398  34.9161142  37.5564741
  62.5743845  36.4623955  38.4898747  63.3594782  37.2173922  38.4485579
  61.6628879  36.6177347  37.2937992  60.8772109  35.8633193  37.3346666
  61.2134079  37.6106766  37.3053957  62.2399278  36.4913640  36.3777441
  61.7359802  36.6786457  39.7370375  62.3700387  36.5988998  40.6200508
  61.2832145  37.6696033  39.7037807  60.9519163  35.9229040  39.7839318
  64.2129384  35.0234153  39.6792099  63.8472723  34.5850549  40.7724877
  65.4533248  35.4915403  39.4743843  66.0236072  36.1040005  38.2665881
  65.5597524  37.0773494  38.1068041  65.8210959  35.4606355  37.4103348
  67.5022241  36.2080385  38.5733521  67.7510605  37.2520690  38.7635622
  68.0678518  35.8512505  37.7126146  67.7634877  35.3594182  39.7705333
  68.5491344  35.8154966  40.3729042  68.0416229  34.3338466  39.5277508
  66.4503398  35.3731517  40.5374550  66.2224852  34.4644287  41.0945932
  66.4783518  36.5482483  41.4831274  66.4424862  37.6863494  41.0318676
  66.5695562  36.2695068  42.7799077  66.6337004  35.3064383  43.0773703
  66.5808209  37.3160303  43.8061935  66.9285772  36.8708884  44.7384024
  67.2800712  38.0904656  43.4909184  65.2259806  37.9413391  44.0357704
  65.0922115  38.8938889  44.7716650  64.2193263  37.3854547  43.3881427
  64.3983791  36.5755049  42.8119303  62.8553991  37.8442781  43.5202208
  62.7600447  38.5707363  44.3272308  62.3521733  38.4604824  42.2204185
  62.5830453  37.7855498  41.3962435  60.8563050  38.6871293  42.2828644
  60.6246850  39.3623797  43.1065692  60.5156135  39.1276220  41.3458499
  60.3503006  37.7347683  42.4411904  63.0699323  39.7642926  41.8972498
  62.7231492  40.5159446  42.6063771  64.1375696  39.5967309  42.0392824
  62.8185361  40.2503360  40.4823955  61.7510876  40.4185728  40.3397420
  63.3581206  41.1828083  40.3167359  63.1655062  39.4993574  39.7726470
  62.0416624  36.5900961  43.7959096  62.0770301  35.6535688  43.0059186
  61.3183718  36.5769775  44.9097842  61.2584296  37.4153940  45.4697521
  60.5930690  35.3824480  45.3641124  60.5791003  34.6347840  44.5710786
  61.2742096  34.7783170  46.5936397  61.2650823  35.5361415  47.3770412
  60.6775991  33.9225845  46.9096742  62.6997136  34.3331359  46.3387317
  62.6726521  33.5029960  45.6328732  63.2398954  35.1693537  45.8948338
  63.4024405  33.8946219  47.6064956  63.4894520  34.7457108  48.2819035
  62.8198808  33.1084231  48.0867195  64.7866836  33.3679194  47.2761105
  64.6810520  32.5104482  46.6115161  65.3439086  34.1546549  46.7675372
  65.5178074  32.9568928  48.5014710  65.0018515  32.2275901  48.9726469
  66.4326608  32.6121330  48.2479281  65.6161699  33.7514029  49.1172450
  59.1871469  35.7891809  45.7179561  58.9912638  36.7383732  46.4780908
  58.2022559  35.0891487  45.1565421  58.4322979  34.2497429  44.6441185
  56.7744321  35.5240366  45.1984297  56.6891812  36.1945929  46.0535237
  56.3983285  36.2784969  43.9585794  56.4700192  35.6176607  43.0947183
  55.3758428  36.6445420  44.0515007  57.0753045  37.1225655  43.8268563
  55.7928439  34.3933721  45.3798035  55.5676378  33.5931196  44.4930837
  55.1936872  34.3621731  46.5534853  55.3689743  35.1000132  47.2205428
  54.3151359  33.2828415  46.9411849  54.2314638  32.5545148  46.1345633
  54.8838149  32.5820500  48.1750866  55.0229908  33.3282257  48.9573596
  54.1606272  31.8376684  48.5082466  56.2276953  31.8940335  47.8780883
  55.9911033  30.8624318  47.6174681  56.6628569  32.3959142  47.0138839
  57.2280747  31.9106458  49.0336600  56.9091713  32.4119275  50.1411880
  58.3636562  31.4210206  48.8244428  52.9536370  33.8940116  47.2072277
  52.8175754  34.8348320  47.9816212  51.9418246  33.4122497  46.5069384
  52.0616010  32.7213918  45.2179737  52.2781731  31.6665809  45.3870028
  52.8679077  33.1687133  44.6367062  50.7213388  32.9392393  44.5946475
  50.4432391  32.0379750  44.0483123  50.7942388  33.7763828  43.9004013
  49.7568085  33.2337928  45.6780213  49.3124359  32.2984039  46.0181383
  48.9668894  33.9249301  45.3839862  50.5930901  33.8451112  46.7935744
  50.5726754  34.9347925  46.7769593  50.1179158  33.3533742  48.1419991
  50.5744007  32.3272876  48.6629530  49.2052054  34.1301812  48.6965353
  48.9217911  34.9687575  48.2101552  48.5980652  33.8421133  49.9792795
  49.3389273  33.4478608  50.6748279  48.0282486  35.1332618  50.5548292
  48.8416295  35.8563883  50.6148196  47.2757977  35.4910444  49.8520424
  47.3953293  34.9632525  51.9355152  47.3822723  33.8347450  52.4789951
  46.9111562  35.9800867  52.4859682  47.4985804  32.8170550  49.7894328
  46.8869974  32.7487115  48.7278781  47.2760161  32.0262245  50.8361850
  47.8310286  32.1802777  51.6658403  46.2892308  30.9452636  50.8522575
  46.3833740  30.3317513  49.9562446  46.5276387  30.0614969  52.0767215
  46.0278971  29.1154812  51.8683666  47.6043570  29.8995920  52.1273626
  46.0303744  30.6179675  53.4187608  46.4815479  31.6032272  53.5362628
  44.9472138  30.7204604  53.3527502  46.3870126  29.7475854  54.6238227
  47.1033400  28.7321594  54.4673741  45.9366739  30.0748631  55.7446686
  44.8571622  31.4473948  50.9017814  43.9974483  30.9706096  50.1768697
  44.6103889  32.4122403  51.7718396  45.3597502  32.7599451  52.3529234
  43.2842541  32.9813340  51.9439199  42.5713921  32.1912376  52.1798746
  43.2815685  34.0008367  53.0877696  43.9283926  34.8315896  52.8056926
  42.2620195  34.3632509  53.2192069  43.7428736  33.4345260  54.3053388
  43.7264583  34.1019824  54.9951448  42.8099682  33.6663445  50.6691416
  41.6903053  33.4414964  50.2334361  43.6722647  34.4984973  50.0854231
  44.5460984  34.7041082  50.5482819  43.3753206  35.1834519  48.8366431
  42.4245208  34.8304926  48.4372702  43.2791617  36.6795092  49.0660616
  42.5684466  36.8625782  49.8719581  44.2616273  37.0509776  49.3573907
  42.8221681  37.4336750  47.8384481  43.2979733  38.5288593  47.5625084
  41.8941840  36.8516037  47.0932384  41.5547979  37.3142975  46.2620758
  41.5304168  35.9478605  47.3597386  44.4004996  34.8878773  47.7422837
  45.6124469  34.9482186  47.9681653  43.8881438  34.5470396  46.5647854
  42.8848044  34.4818380  46.4690868  44.7165448  34.2496588  45.3973769
  45.5173008  33.5620623  45.6695903  43.8925126  33.6202226  44.2946961
  43.0919583  34.3008622  44.0049677  44.5294199  33.4214145  43.4327654
  43.4619162  32.6844802  44.6511681  45.3359391  35.5012670  44.8810132
  46.5068292  35.5068751  44.5649025  44.5422810  36.5674796  44.8324797
  43.5714077  36.4398685  45.0799062  44.9894474  37.9213665  44.4044256
  45.5163300  37.8497599  43.4529182  43.7944704  38.8572658  44.2315113
  43.3649215  39.0055415  45.2222693  44.1873191  39.8040887  43.8609761
  42.7369817  38.3580353  43.2997970  43.1562322  38.2941751  42.2956796
  42.4225952  37.3664605  43.6254386  41.5418000  39.2880505  43.2892382
  41.0071725  39.1993180  44.2349649  41.8846396  40.3147790  43.1612183
  40.6313466  38.9643974  42.2089871  39.9639621  38.2262669  42.3817894
  40.6315166  39.5497390  41.0240466  41.4646077  40.5196359  40.7569265
  42.1180852  40.8285880  41.4623453  41.4514186  40.9561195  39.8462082
  39.7692467  39.1715272  40.0992680  39.1094709  38.4335990  40.2999122
  39.7731293  39.6217629  39.1951820  45.9799833  38.6585447  45.3376331
  46.3564083  39.8069070  45.0915880  46.4052569  37.9965931  46.3952131
  46.1380097  37.0314053  46.5259450  47.2582189  38.6050314  47.3755536
  47.4511083  39.6479982  47.1243301  46.5636613  38.5513851  48.7246428
  45.5962539  39.0359418  48.5926315  46.4124971  37.4994944  48.9670788
  47.3100337  39.2206119  49.8436534  48.3093006  38.5644858  50.5558789
  48.5602731  37.5370060  50.2924448  48.9770936  39.1945317  51.5796995
  49.7613683  38.6755250  52.1307413  48.6485205  40.4787344  51.9065821
  49.3111957  41.0983196  52.9213263  49.9791960  40.5416498  53.3281358
  47.6647919  41.1364165  51.2171851  47.4010870  42.1611765  51.4787711
  47.0071536  40.4967015  50.1884259  46.2262350  41.0169996  49.6338485
  48.5506216  37.8172155  47.4244456  48.5576540  36.5811264  47.3597055
  49.6532165  38.5413828  47.5583912  49.5985472  39.5339690  47.7369501
  50.9695697  37.9262592  47.4785908  50.8836292  36.8450058  47.5863154
  51.5946045  38.2257978  46.1561199  51.7958632  39.2880433  46.0174531
  52.5315970  37.6704830  46.1140406  50.7876861  37.7888111  44.9843864
  49.5810420  38.4129487  44.6841044  49.2064575  39.1987974  45.3400222
  48.8619263  38.0458452  43.5700602  47.9109327  38.5272691  43.3421501
  49.3530793  37.0601737  42.7384699  48.7891099  36.7682231  41.8525787
  50.5567372  36.4433776  43.0261351  50.9401352  35.6663651  42.3648048
  51.2678429  36.8074163  44.1408465  52.2173578  36.3210829  44.3644560
  51.9541356  38.4106339  48.5097514  52.0559688  39.5842708  48.7762388
  52.7126280  37.4859162  49.0573646  52.5636734  36.5071834  48.8573799
  53.7753866  37.8433392  49.9539810  53.6308239  38.8706680  50.2883405
  53.8139105  36.9411568  51.1671656  53.8640634  35.8938363  50.8693341
  54.6817718  37.1862026  51.7794313  52.6183938  37.0774466  52.0477835
  51.4363423  36.4131261  51.8118820  50.5661009  36.7224970  52.7553806
  49.5669900  36.2867488  52.7554177  51.1383483  37.5765402  53.5831776
  50.7096619  37.9922576  54.3977369  52.4214116  37.8153453  53.1610228
  53.0597749  38.5009874  53.7182377  55.0070382  37.6864741  49.1263906
  55.1822557  36.6792142  48.4824028  55.8431946  38.7093218  49.0988385
  55.7299057  39.4701877  49.7533216  56.9671671  38.7650873  48.1531193
  57.1171467  37.8044768  47.6603387  56.7357615  39.8362402  47.0791524
  56.8491636  40.8242704  47.5252865  57.7412583  39.6694652  45.9624706
  57.6281500  38.6817731  45.5155121  57.5717126  40.4328864  45.2031666
  58.7498607  39.7733267  46.3625152  55.3208599  39.7493528  46.5399724
  54.6115226  39.9039751  47.3530128  55.1736324  40.5160413  45.7793066
  55.1590976  38.7655049  46.0995441  58.2636445  39.1254556  48.8296088
  58.2672638  39.9099803  49.7715907  59.3577686  38.5519627  48.3474290
  59.2975805  37.9369543  47.5485290  60.6662105  38.7994587  48.9293316
  60.5831629  39.5931386  49.6718102  61.2849573  37.5654914  49.5980477
  61.3812305  36.7697382  48.8593951  62.6520307  37.9028515  50.1575721
  62.5565023  38.6982678  50.8966852  63.0803637  37.0185889  50.6294947
  63.3040815  38.2347379  49.3496223  60.3914327  37.0606395  50.7153512
  59.4171096  36.7904846  50.3081501  60.8468072  36.1849811  51.1779051
  60.2674938  37.8432179  51.4638904  61.6106321  39.2248814  47.8573548
  61.7776051  38.5238885  46.8681213  62.2615841  40.3617104  48.0993516
  62.0800372  40.8649923  48.9560005  63.2389080  40.9058011  47.1761408
  63.3423875  40.2559842  46.3071592  62.8587439  42.2974216  46.7221356
  62.7196825  42.9380568  47.5929679  63.9577080  42.8636829  45.8503265
  64.0970428  42.2237918  44.9789908  63.6826965  43.8665749  45.5237120
  64.8863599  42.9092754  46.4192079  61.5323323  42.2465303  45.9763284
  61.6672126  41.5727447  45.1302072  60.7964792  41.8256905  46.6615389
  61.0467660  43.5898405  45.4783404  61.7819353  44.0111220  44.7926672
  60.0967795  43.4636554  44.9590118  60.9112040  44.2640688  46.3239994
  64.6087269  41.0173305  47.7863795  64.7978260  41.6731607  48.8066938
  65.5591774  40.3828924  47.1129158  65.2893960  39.8114629  46.3250162
  66.9674871  40.4571316  47.4594028  67.1136241  40.4165306  48.5387983
  67.7377432  39.3061317  46.8195233  67.6085331  39.3388071  45.7377021
  68.7965935  39.3979833  47.0613902  67.3592027  38.3580919  47.2016579
  67.5170642  41.7751507  46.9719723  67.2917568  42.1374332  45.8218832
  68.2701075  42.4615786  47.8349251  68.4365541  42.0809839  48.7555458
  68.8709509  43.7565441  47.4988528  68.0702516  44.4597905  47.2698893
  69.4302770  44.1126963  48.3639593  69.8064954  43.6690262  46.3081239
  70.6274069  42.7760978  46.2388617  69.6799987  44.5773754  45.3350930
  68.8475412  45.7969392  45.2629163  68.8734865  46.3028659  46.2280409
  67.8212500  45.5137332  45.0292074  69.4828145  46.6107969  44.1658054
  70.2158623  47.3002177  44.5846598  68.7215679  47.1743398  43.6263388
  70.1219230  45.6140198  43.2863938  70.9676935  46.0579311  42.7613091
  69.4166991  45.2085908  42.5608689  70.6122974  44.5017446  44.2154567
  70.5190968  43.4981368  43.8005071  72.0788777  44.7740315  44.5675689
  72.3727220  45.4258297  45.5693850  72.9778655  44.3150046  43.6983720
  72.6412201  43.8562327  42.8639275  74.4250544  44.3228744  43.9534450
  74.6099889  43.9887486  44.9743556  75.1789734  43.3955958  42.9895733
  74.7190625  43.5223183  42.0095108  76.2090634  43.7503611  42.9555703
  75.1623479  41.9056021  43.3749141  75.7729355  41.3935072  42.6312459
  75.6205633  41.7966881  44.3579087  73.7782599  41.2523742  43.4053041
  73.4722760  40.4727686  44.3099853  72.9564755  41.5388900  42.4110340
  72.0328767  41.1307087  42.3897103  73.2557308  42.1647501  41.6769721
  75.0134795  45.7405856  43.9452069  74.6154832  46.5583855  43.1411545
  75.9490436  46.0119404  44.8603661  76.2225086  45.2642271  45.4818490
  76.5261770  47.3558316  45.0833878  77.1626402  47.3216974  45.9676099
  77.3644124  47.8408836  43.8948097  76.7479406  47.7069002  43.0059282
  77.5748520  48.9012896  44.0339294  78.6798210  47.0785468  43.7224382
  79.1019940  46.3013142  44.6134088  79.3118593  47.2865306  42.6719796
  75.4842091  48.4164860  45.4350098  75.6846555  49.6151728  45.2258966
  74.3618794  47.9659962  45.9586106  74.1286596  46.9837782  45.9276941
  73.4759157  48.8527778  46.6514948  73.4795516  49.8313460  46.1714007
  72.0548455  48.3038982  46.6273159  71.3697160  49.1305651  46.8152485
  71.8668644  47.8954469  45.6343755  71.8506910  47.2825666  47.6096136
  70.9456302  46.9664588  47.5592086  73.9944722  48.8256145  48.0594619
  74.7210030  47.9083650  48.4135456  73.5975793  49.7849666  48.8841009
  73.0001729  51.0818566  48.5612899  72.2821808  50.9713929  47.7486490
  73.7760643  51.7883398  48.2663779  72.3528944  51.4545573  49.8495767
  71.3577928  51.0135620  49.9078425  72.2742589  52.5389700  49.9268228
  73.2506416  50.9108096  50.9038999  72.6962041  50.7379643  51.8263004
  74.1029354  51.5586438  51.1088527  73.7321737  49.5838800  50.3331014
  74.7842656  49.3791890  50.5313499  72.8710103  48.4355859  50.8960262
  73.2436745  47.7713235  51.8809362  71.7404117  48.2080061  50.2445454
  71.5112604  48.7778134  49.4427295  70.8165203  47.1452838  50.6243454
  70.5528197  47.2201252  51.6793145  69.5663324  47.2879285  49.8061933
  69.6953151  46.7972275  48.8414781  68.7170424  46.8460781  50.3273216
  69.2000705  48.7058344  49.5184312  68.7353332  49.5310909  50.5207794
  68.6652008  49.1516111  51.5401794  68.3613904  50.8256651  50.2412199
  67.9596180  51.4611809  51.0303963  68.4955795  51.3183111  48.9609515
  68.2223766  52.3498845  48.7388784  68.9752587  50.5049944  47.9635204
  69.0860829  50.8892120  46.9495209  69.3150006  49.2070674  48.2457363
  69.6831411  48.5554370  47.4533031  71.3835859  45.7690255  50.3592047
  71.0483723  44.7717754  50.9953109  72.3273860  45.7872067  49.4563726
  72.7235404  46.6833166  49.2111215  72.7989046  44.6355376  48.7775903
  72.0624850  44.2724717  48.0606743  74.0571112  45.0252556  48.0248580
  73.8734987  46.0003915  47.5737530  74.8583146  45.1101844  48.7589971
  74.4600280  44.0432145  46.9524894  73.5408776  43.5276351  46.6742071
  74.8293000  44.6123873  46.0993893  75.5027474  43.0260388  47.3701541
  76.2917285  43.3027258  48.3021059  75.5542693  41.9476953  46.7371447
  73.0764538  43.5015275  49.7270994  73.5318052  43.7020329  50.8450715
  72.8100837  42.2939815  49.2599585  72.5850001  42.1506399  48.2858487
  72.8342364  41.1370238  50.1389440  72.5738135  40.2379156  49.5804788
  73.8265575  41.0190680  50.5742424  71.8284514  41.3338135  51.2521553
  72.0630923  40.9630098  52.3972170  70.7059572  41.9444001  50.9106767
  70.5686116  42.2445651  49.9561419  69.6516870  42.2017401  51.8698333
  69.9338026  41.8277724  52.8540376  69.4477208  43.2706428  51.9326353
  68.4114724  41.4947119  51.4169315  68.3028312  41.0991602  50.2695319
  67.4652628  41.3591860  52.3228311  67.6189381  41.7214135  53.2530324
  66.1847810  40.7160446  52.0321946  66.1273293  40.4942007  50.9665569
  66.0872715  39.4041339  52.8101016  65.2197410  38.8392313  52.4689623
  67.3353487  38.5966335  52.5751543  68.2033202  39.1607355  52.9164961
  67.2716293  37.6592465  53.1277342  67.4363209  38.3842448  51.5108253
  65.9826749  39.6760194  54.2181740  65.9218398  38.8480862  54.7002798
  65.0094938  41.5975969  52.4500160  64.9540290  42.0308074  53.5972986
  64.0737806  41.8590687  51.5436721  64.1073266  41.4225114  50.6335119
  62.9950161  42.8262550  51.8155339  62.9784327  43.0733359  52.8770306
  63.2169789  44.1065828  51.0212594  63.2183316  43.9133252  49.9485297
  62.4215744  44.8119588  51.2618348  64.5027278  44.7916740  51.3325229
  64.5901196  45.7069202  52.3789320  63.6973972  45.9384161  52.9599280
  65.8009925  46.3242172  52.6863815  65.8558730  47.0392175  53.5072732
  66.9324272  46.0295482  51.9500638  67.8839693  46.5110387  52.1755287
  66.8486561  45.1127296  50.9174176  67.7437051  44.8690900  50.3450303
  65.6378833  44.5039856  50.6069954  65.5810741  43.7922551  49.7833982
  61.6260121  42.2707260  51.4941095  61.4126247  41.7441063  50.4205437
  60.7177202  42.3609410  52.4563672  60.9407476  42.8300660  53.3225542
  59.4044114  41.8101744  52.3008836  59.4650296  40.9321006  51.6579131
  58.7856992  41.3981096  53.6304881  58.8793520  42.2499898  54.3040076
  57.7307273  41.1977674  53.4434124  59.4297633  40.1729358  54.2688443
  59.3279288  39.3426608  53.5700068  60.4866347  40.3937905  54.4183366
  58.7937820  39.7928480  55.6084615  58.6307707  40.7025200  56.1864088
  57.8360897  39.3100166  55.4140424  59.6900835  38.8441904  56.3966044
  59.7468682  37.8966643  55.8608149  60.6853521  39.2836561  56.4630098
  59.1620954  38.6086727  57.7618922  58.2400375  38.2010575  57.7005823
  59.7767953  37.9780415  58.2564105  59.1098006  39.4864904  58.2586823
  58.5567349  42.8707822  51.6770202  58.6669031  44.0234082  52.0115008
  57.7133948  42.4419290  50.7558626  57.7548342  41.4681025  50.4912041
  56.7010144  43.2791395  50.1410150  56.5565121  44.1782235  50.7400696
  57.1149994  43.6888309  48.7482353  57.3958359  42.7696538  48.2340917
  56.2444395  44.1264036  48.2596089  58.2666395  44.6671451  48.6960307
  58.1678988  45.3619716  49.5300374  59.6032303  43.9567968  48.7859616
  59.7029019  43.2620877  47.9519690  60.4085300  44.6902480  48.7454345
  59.6604422  43.4066888  49.7252210  58.1836238  45.4362664  47.4016043
  57.2367319  45.9744233  47.3582174  59.0079197  46.1473918  47.3474000
  58.2461277  44.7437151  46.5622207  55.4202752  42.5182551  49.9973530
  55.3806017  41.2870662  49.9774298  54.3538831  43.2536663  49.8611458
  54.3775488  44.2618879  49.9161775  53.0966313  42.6185504  49.6734315
  53.2549394  41.5669478  49.4343295  52.2404447  42.7081114  50.9224969
  51.3206932  42.1602995  50.7174154  52.7896670  42.2090216  51.7208479
  51.9004436  44.1253117  51.3514285  52.8433087  44.6584091  51.4735487
  51.3187680  44.5940889  50.5577027  51.1168111  44.1784301  52.6521547
  50.8832141  43.1139656  53.2701975  50.7151293  45.2867039  53.0587502
  52.4120719  43.2655087  48.5111658  52.4337182  44.4595136  48.3521886
  51.8043875  42.4372354  47.6910580  51.7219682  41.4612489  47.9375469
  51.2149985  42.8790515  46.4652059  51.2811803  43.9629618  46.3710915
  51.9702081  42.2489091  45.3215416  53.0249909  42.3877078  45.5587493
  51.7380311  41.1839874  45.3098998  51.6787144  42.8400574  43.9695693
  51.7926346  43.9233297  44.0101171  52.6485321  42.2693516  42.9610816
  52.5348734  41.1860868  42.9196326  52.4430896  42.6935851  41.9782692
  53.6682059  42.5161189  43.2568376  50.2518085  42.5613258  43.5275939
  49.5568844  42.9943122  44.2471094  50.0815443  43.0048859  42.5465914
  50.0920097  41.4845586  43.4715979  49.8029340  42.4102672  46.4359649
  49.5152110  41.2450863  46.7254159  48.9115795  43.3059067  46.0541834
  49.1876197  44.2661786  45.9066061  47.5245179  42.9446206  45.8207341
  47.4278736  41.8590093  45.8063408  46.6349126  43.4922256  46.9037157
  46.7761287  42.9066425  47.8121483  46.8699363  44.5372832  47.1055043
  45.1679612  43.4361270  46.5795238  44.5807083  44.4272270  45.8132341
  45.2064167  45.2385426  45.4412720  43.2355771  44.4038642  45.5176988
  42.7846011  45.1894846  44.9114629  42.4605856  43.3751564  45.9963413
  41.3950810  43.3430988  45.7688063  43.0322225  42.3818446  46.7658325
  42.4140445  41.5688775  47.1466746  44.3806650  42.4156546  47.0531892
  44.8284506  41.6287865  47.6601706  47.1152771  43.5339838  44.5097792
  47.6083901  44.5905517  44.1263489  46.1787752  42.8817010  43.8478688
  45.8438444  41.9854519  44.1713783  45.6825024  43.3840063  42.5879372
  46.1005359  44.3677302  42.3743151  46.0996442  42.4307480  41.4858331
  45.7049502  42.8484473  40.5596349  47.1889038  42.4250665  41.4460686
  45.5959280  41.0198907  41.6552339  45.6206549  40.7456685  42.7098863
  44.1565431  40.9356304  41.1399426  44.1310804  41.2092848  40.0851612
  43.7862366  39.9174745  41.2596607  43.5261877  41.6200647  41.7076592
  46.4912433  40.0739722  40.8883944  47.5093028  40.1459304  41.2711165
  46.1296940  39.0527579  41.0088293  46.4813314  40.3400853  39.8314248
  44.1519843  43.6047118  42.6462498  43.3923224  42.6989854  42.9850867
  43.6919785  44.8184200  42.3423829  44.4834923  45.8891129  41.7243946
  44.8951762  45.5309680  40.7808116  45.2979986  46.1645311  42.3943374
  43.4970408  47.0017722  41.5365795  43.4408625  47.2186338  40.4698489
  43.8776307  47.8758763  42.0649683  42.1698401  46.5873871  42.0791110
  41.4303027  46.8105232  41.3100898  41.8873888  47.0819451  43.0084835
  42.2532122  45.0809964  42.2961852  41.8056047  44.7353099  43.2279827
  41.6092720  44.3723444  41.1391838  42.3039795  43.9292996  40.2485353
  40.2924743  44.2812680  41.1365325  39.7124480  44.7293651  41.8314265
  39.6469015  43.5068234  40.1013411  39.9946326  42.4757499  40.1651366
  38.1268575  43.5172950  40.2279180  37.8857454  43.1165550  41.2124848
  37.8090512  44.5584453  40.1721940  37.3906612  42.6940728  39.1411696
  38.0183401  41.8241152  38.9480537  36.4439110  42.3696946  39.5730746
  37.1246422  43.4342631  37.8249534  36.9983498  44.6730191  37.8445721
  37.0264499  42.7817881  36.7618524  40.0013122  44.0624763  38.7702633
  40.3954774  43.3385676  37.8613453  39.8471587  45.3661448  38.6591643
  39.5522917  45.9259962  39.4463868  40.0507234  46.0278653  37.3802513
  39.2749061  45.7412367  36.6702861  39.9832701  47.5063836  37.5904507
  40.6889181  47.7690947  38.3785769  40.2785092  47.9944679  36.6616302
  38.6094309  47.9613661  37.9785679  37.9527827  47.8282100  37.1188101
  38.2500315  47.3515817  38.8074794  38.6134278  49.4024785  38.3846184
  39.7205801  49.9365485  38.5978059  37.5194259  49.9905328  38.5020106
  41.3773304  45.6658854  36.7054399  41.5065024  45.7844475  35.5005172
  42.3635901  45.2294478  37.4838228  42.2565718  45.2101331  38.4879509
  43.6212345  44.7635373  36.9140237  44.1450105  45.6055941  36.4615878
  44.5238228  44.1421623  37.9786220  44.9004364  44.9683616  38.5816610
  43.8968970  43.4987221  38.5959135  45.6870418  43.3426123  37.4373989
  45.4952318  42.0656126  36.9932790  44.4960165  41.6316193  37.0295835
  46.5457093  41.3297286  36.5046106  46.3660548  40.3094412  36.1657305
  47.8291020  41.8565786  36.4698521  48.8758524  41.0665394  35.9574493
  48.5840401  40.1988002  35.6685308  48.0418985  43.1388757  36.9009911
  49.0374129  43.5813255  36.8650788  46.9802681  43.8706989  37.3839918
  47.1367717  44.8898337  37.7375043  43.3151739  43.7254189  35.8733935
  42.4987345  42.8351505  36.0812175  44.0129815  43.7806374  34.7623861
  43.7549190  42.8116135  33.6981312  42.9100966  43.1395887  33.0924846
  43.5349326  41.8348646  34.1290216  45.0307455  42.8229807  32.9476737
  44.8387779  42.5880026  31.9007579  45.7066934  42.0786264  33.3685448
  45.5814774  44.1801307  33.1019920  45.1596460  44.8421121  32.3457261
  46.6691399  44.1964747  33.0325447  45.1461116  44.6283873  34.4772173
  45.8771580  44.4544647  35.2667870  44.8309667  46.0906548  34.4029034
  45.7164132  46.9287606  34.5381115  43.5751627  46.3982513  34.1701420
  42.8538164  45.6913273  34.1659791  43.2007278  47.7575803  33.8763848
  43.6238926  48.0662930  32.9204940  41.6830377  47.8660082  33.7947575
  41.2812082  47.5542475  34.7588309  41.4395157  48.9143264  33.6220553
  41.0703722  47.0138961  32.6899394  41.2223962  45.9604161  32.9248211
  40.0020695  47.2215135  32.6288945  41.8412434  47.3852534  31.0936095
  41.2066815  49.0196692  30.8155734  41.5262940  49.6765650  31.6245448
  41.5859149  49.4007988  29.8674052  40.1176448  48.9866347  30.7838076
  43.7403848  48.6896071  34.9439285  44.3104277  49.7290226  34.6408947
  43.5516461  48.3089841  36.1948169  43.0314153  47.4646496  36.3860199
  44.0589175  49.0807766  37.3260326  44.2508322  50.1168339  37.0470111
  43.0574883  49.0633375  38.4786533  42.8621143  48.0328506  38.7753448
  43.4679445  49.6131392  39.3256150  42.1265464  49.5315556  38.1589374
  45.3649744  48.4796095  37.7697560  45.4721878  47.2739408  37.9038912
  46.3472742  49.3211665  38.0224356  46.2238083  50.3181920  37.9185328
  47.6594005  48.8247035  38.4234831  48.0228252  48.1522194  37.6464460
  48.6189665  49.9639408  38.5566654  48.2733218  50.6414107  39.3374754
  49.6048711  49.5804303  38.8193668  48.6791078  50.5015287  37.6103665
  47.6224156  48.0525518  39.7411401  46.7122249  48.2119017  40.5335633
  48.6034547  47.1950496  39.9554605  49.4337116  46.6130993  38.8984821
  50.2963010  47.2536427  38.7147868  48.8498163  46.5194236  37.9828456
  49.8120289  45.2984312  39.4634870  50.8250337  45.0566021  39.1418678
  49.1219790  44.5429782  39.0876900  49.7265964  45.4050232  40.8998757
  50.6924806  45.8356679  41.1639057  49.5536234  44.5091016  41.4961176
  48.6209016  46.4195433  41.1542943  47.6354083  46.0062912  41.3690593
  49.0146965  47.3472014  42.2416922  49.5517488  48.3936613  41.9406583
  48.7398602  46.9800345  43.4829816  48.1835272  46.1565086  43.6629761
  49.2024101  47.7488259  44.6060744  49.5756978  48.7209561  44.2840209
  48.0427015  47.9646115  45.5413569  47.6276537  46.9897379  45.7972007
  48.4198551  48.4464338  46.4434114  46.9584595  48.8292916  44.9213782
  47.3882970  49.7911272  44.6417124  46.5732222  48.3315407  44.0314690
  45.8320317  49.0480507  45.9026665  45.3684742  48.0876120  46.1279904
  46.2393740  49.4778908  46.8177672  44.7971213  49.9826914  45.3255120
  45.2690145  50.9441570  45.1230240  44.4241522  49.5581325  44.3934482
  43.6654647  50.1756539  46.2694080  44.0107902  50.5694533  47.1329890
  42.9888035  50.8037177  45.8598162  43.2277923  49.2849169  46.4568369
  50.3161476  47.0283914  45.3090303  50.1698455  45.8614418  45.6529884
  51.4184276  47.7256695  45.5374951  51.4741513  48.6918547  45.2485653
  52.5732093  47.1336693  46.1811129  52.3072705  46.1487092  46.5648176
  53.7441161  46.9796032  45.2081566  54.1401084  47.9685423  44.9773132
  54.8456557  46.1208942  45.8129322  54.4505115  45.1315811  46.0436302
  55.6659474  46.0270570  45.1013026  55.2105060  46.5881990  46.7275972
  53.2591457  46.3241697  43.9334548  52.4871729  46.9435280  43.4767763
  54.0933721  46.2145176  43.2405318  52.8470443  45.3416516  44.1635230
  53.0275367  47.9845091  47.3485842  53.0062677  49.1767665  47.2823659
  53.4600579  47.3279114  48.4083568  53.4200279  46.3187276  48.4150596
  53.9925866  47.9938089  49.5586853  54.3962424  48.9668685  49.2788350
  52.9031211  48.1993434  50.5677569  52.0683165  48.6870869  50.0644608
  52.5885050  47.2188423  50.9251561  53.3447696  49.0392461  51.7336086
  54.0403836  48.4557213  52.3367014  53.8516440  49.9246717  51.3499397
  52.1722042  49.4606239  52.5851743  52.4583985  50.2782342  53.2467673
  51.3407229  49.7774301  51.9555934  51.7386758  48.3326634  53.3979468
  51.1333384  47.6688003  52.9364797  52.0919483  48.0995026  54.6735688
  52.8767037  48.9159766  55.3590636  53.2341071  49.7533544  54.9218435
  53.1144242  48.6977746  56.3161302  51.6203759  47.0284878  55.2792113
  51.0045088  46.4010206  54.7821271  51.8769658  46.8399858  56.2377139
  55.0892451  47.1907886  50.2077999  55.0607844  45.9547037  50.2010791
  56.0573213  47.9008779  50.7619259  56.0713134  48.9034620  50.6405638
  57.1029064  47.2911315  51.5553274  57.4255938  46.3650188  51.0796309
  58.2961694  48.2079446  51.6858307  57.9818743  49.2501561  51.7416255
  58.8530788  47.9482422  52.5861121  59.2471213  48.1128010  50.5581134
  59.0910317  48.9071440  49.4659865  58.2529484  49.6025842  49.4203882
  59.9796332  48.8369689  48.4268413  59.8543732  49.4891002  47.5624713
  61.0311923  47.9444646  48.4711859  61.7288070  47.8648521  47.6374620
  61.1934097  47.1538738  49.5776784  62.0289940  46.4563968  49.6362019
  60.3021996  47.2418216  50.6116932  60.4268517  46.6134383  51.4935640
  56.5901336  47.0020616  52.9322194  56.0137550  47.8525067  53.5807785
  56.8185711  45.7856016  53.3825021  57.1634656  45.0735108  52.7547491
  56.5387778  45.4158360  54.7486822  55.8141898  46.0996470  55.1908064
  55.9574883  44.0153643  54.7674028  55.0997283  44.0034959  54.0949401
  56.7216273  43.3342805  54.3928143  55.5224635  43.5747262  56.1461246
  54.9403869  42.6584614  56.0474002  56.4135712  43.3760804  56.7415815
  54.5174032  44.8322830  56.9790368  54.2936172  44.1059928  58.6238375
  55.2668810  43.9583372  59.0918702  53.6931812  44.7762530  59.2389217
  53.7859711  43.1458415  58.5316094  57.8067104  45.4985152  55.6129028
  57.7419113  45.3771713  56.8284737  58.9567834  45.6928594  54.9786281
  58.9426762  45.7578259  53.9708187  60.2327553  45.8571760  55.6639082
  60.1509231  45.5154040  56.6957001  61.3559057  45.0834111  54.9819171
  61.6912567  45.6380160  54.1055305  62.5237331  44.8971846  55.9420211
  62.1892397  44.3422174  56.8185057  63.3195397  44.3434158  55.4438933
  62.8992742  45.8724732  56.2516686  60.8550460  43.8127428  54.5496353
  61.5584261  43.3211241  54.1193242  60.6618424  47.2959642  55.6561099
  60.6594632  47.9471615  54.6366701  61.0345684  47.7926492  56.8174489
  60.9839925  47.2197866  57.6477319  61.4744067  49.1650910  56.9561858
  60.7299057  49.8536921  56.5566287  61.6641669  49.4599872  58.4397077
  60.8210173  49.0119665  58.9655170  62.5868196  48.9684740  58.7482958
  61.7409801  50.9204562  58.7717035  62.5924966  51.3571181  58.2498349
  60.8237320  51.4069400  58.4399033  61.9072140  51.1209645  60.2661077
  60.9473101  50.9531537  60.7544959  62.6355278  50.4016982  60.6406933
  62.3859049  52.5248369  60.5645305  62.4623356  52.6331067  61.6464439
  63.3721369  52.6479976  60.1170071  61.4607187  53.5660859  60.0243120
  60.5469088  53.4524064  60.4391951  61.8197275  54.4835337  60.2468032
  61.3900898  53.4662056  59.0217480  62.7682058  49.3680295  56.1624340
  63.7045010  48.6017221  56.2914814  62.7983885  50.3933877  55.3207478
  62.0148975  51.0288911  55.2719972  63.9367457  50.6195412  54.4176667
  64.8539297  50.2394251  54.8675382  63.7137624  49.9404220  53.0604377
  63.5938787  48.8699147  53.2269983  62.4798939  50.4850829  52.3559982
  62.5992449  51.5555296  52.1886668  62.3549555  49.9798586  51.3982720
  61.6003507  50.3105814  52.9757176  64.9252343  50.1252648  52.1634105
  64.9601005  51.1685104  51.8495257  65.8174255  49.8911030  52.7441537
  64.8703028  49.2376409  50.9486437  63.9785573  49.4715533  50.3671157
  65.7566412  49.4036610  50.3363197  64.8358800  48.1941453  51.2617441
  64.2068888  52.1000422  54.1666117  63.2963838  52.9097777  54.1240215
  65.4745974  52.4475257  53.9963997  66.1942118  51.7388424  53.9916682
  65.8787291  53.8486372  53.8561526  65.1153557  54.5056014  54.2729959
  67.1929779  54.0816210  54.6134653  67.1239909  53.5575573  55.5667214
  67.9560403  53.6097832  53.9944298  67.5681984  55.5355437  54.8603242
  66.8851488  56.3109051  55.8062883  66.0811676  55.8449706  56.3760417
  67.2095856  57.6383999  56.0257610  66.6461655  58.2282206  56.7487901
  68.2309146  58.2074119  55.3331591  68.5230585  59.5300223  55.5741564
  67.9496494  59.9266059  56.2340981  68.9540819  57.4539427  54.4118387
  69.7809489  57.9111344  53.8683617  68.6243405  56.1229043  54.1843469
  69.1986950  55.5336424  53.4695131  66.0288686  54.1847851  52.3872021
  66.9292345  53.7221062  51.7171101  65.1059993  54.9654794  51.8694302
  64.4160983  55.4071757  52.4602265  65.0622361  55.2308502  50.4452939
  66.0663357  55.4098607  50.0607961  64.4735735  54.0215617  49.7264756
  64.8542481  53.0812220  50.1251576  63.3916769  54.0581985  49.8539804
  64.7293584  53.9968929  48.2580457  64.2558790  54.9730491  47.4176123
  64.6217561  54.6947264  46.1791159  64.3607601  55.3682957  45.3628534
  65.2895385  53.5541276  46.1822954  65.6851791  53.0887588  45.3779321
  65.3620330  53.0941173  47.4709179  65.8683513  52.1531199  47.6860152
  64.1799031  56.4297733  50.2071010  63.2166621  56.6371839  50.8951604
  64.5136875  57.2472502  49.2421049  65.8368211  57.2974171  48.6008336
  65.8878321  56.5488237  47.8101971  66.6096917  57.0951830  49.3423667
  65.9042942  58.6926629  48.0744561  66.4551920  58.6914473  47.1339195
  66.4234231  59.3210131  48.7981844  64.4997023  59.1521679  47.8818437
  64.0993946  58.8576470  46.9117354  64.4246427  60.2339826  47.9920375
  63.7218551  58.4613774  48.9941926  63.7201165  59.0146333  49.9333428
  62.2830140  58.2504454  48.5255381  61.3632813  58.9912182  48.9381544
  62.1227758  57.2676802  47.6403295  62.9571519  56.8011222  47.3143855
  60.8337538  56.8603266  47.0758167  60.2307585  57.7309662  46.8179747
  61.0918897  56.0724091  45.8314961  61.6846543  55.1924651  46.0813520
  60.1399952  55.7588975  45.4028851  61.8492076  56.8908028  44.7905684
  62.9135802  56.4890823  44.3266120  61.3054866  58.0452568  44.4159999
  61.7719553  58.6203292  43.7291240  60.4285909  58.3416195  44.8201333
  59.9023481  56.0443857  47.9564715  58.6813548  56.1261124  47.8039850
  60.4743485  55.2783954  48.8797897  61.4825174  55.2680859  48.9396934
  59.7072561  54.4802185  49.8557733  58.7229540  54.2144853  49.4702417
  60.4527118  53.2109530  50.1914009  61.3614844  53.4564432  50.7409153
  59.5827644  52.3315006  51.0340272  58.6739395  52.0851900  50.4849649
  60.1194394  51.4145054  51.2773380  59.3204767  52.8534406  51.9542910
  60.8730600  52.4870431  48.9163688  61.5229607  53.1345399  48.3277442
  61.4092094  51.5742563  49.1761069  59.9878288  52.2342726  48.3327820
  59.5220531  55.2104744  51.1667417  60.4890144  55.5710514  51.8300366
  58.2883835  55.4607652  51.5539611  57.4962857  55.1766867  50.9954096
  58.0413671  56.2596158  52.7466889  58.8323235  57.0008940  52.8606793
  56.7027137  56.9860672  52.6475149  56.6946428  57.7954942  53.3774889
  56.6393129  57.4032235  51.6424970  55.5216789  56.0781346  52.8904559
  55.7004358  54.8515895  52.9827495  54.3965702  56.5977910  53.0081448
  58.1339950  55.4135255  54.0157701  58.6314677  54.2904103  53.9955628
  57.6891226  55.9722779  55.1279815  57.2507006  56.8819779  55.1097762
  57.8511454  55.3119003  56.4106316  58.8739907  54.9508392  56.5179691
  57.5589208  56.2887653  57.5411330  56.5761488  56.7200576  57.3507506
  57.5297074  55.7138340  58.4667143  58.5834153  57.4017560  57.6692760
  59.5650666  56.9508543  57.8147043  58.5825038  57.9785234  56.7443757
  58.2700811  58.3194380  58.8380234  57.2777210  58.7499210  58.7038410
  58.2945515  57.7460306  59.7646866  59.2920478  59.4249925  58.9046578
  60.2819067  58.9777579  58.9955482  59.2385219  60.0033266  57.9822892
  59.0449804  60.3187669  60.0637035  59.0949608  59.7831461  60.9185205
  59.7439014  61.0476592  60.0817478  58.1279744  60.7336181  59.9794564
  56.9573216  54.1189380  56.5516273  57.2756362  53.1723040  57.2490841
  55.8355153  54.1472053  55.8830313  55.5623191  54.9615160  55.3516546
  54.9195778  53.0167889  55.9334512  55.0391453  52.4506555  56.8571913
  53.5144189  53.5715677  55.8854195  53.4421869  54.1773584  54.9821481
  52.7960642  52.7535107  55.8320408  53.2099293  54.4346490  57.0998785
  53.9177168  55.2613776  57.1603565  51.8022284  54.9839499  56.9482055
  51.0937812  54.1577590  56.8881229  51.5602774  55.6074967  57.8088738
  51.7408350  55.5814063  56.0386027  53.3351976  53.6578049  58.3879744
  54.3519778  53.2775051  58.4861049  53.1094191  54.3114521  59.2305126
  52.6347849  52.8226781  58.3787990  55.0962363  51.9755441  54.8254160
  54.2407446  51.1623330  54.6111321  56.1981990  52.0182039  54.1053088
  56.9040636  52.7078850  54.3202377  56.4418126  51.1036865  53.0028564
  57.5239631  51.0375160  52.8902911  56.0494025  50.1352040  53.3129454
  55.8305015  51.4789591  51.6712670  56.0042266  50.7331709  50.7161918
  55.1265597  52.6093271  51.5886594  55.0197227  53.2002856  52.4007266
  54.4732960  53.0192213  50.3381090  53.9082705  52.1792141  49.9340877
  53.5267768  54.1740330  50.5625384  54.0459616  54.9117792  51.1743202
  53.2977995  54.6067256  49.5886562  52.2404103  53.7659373  51.2479930
  51.7702842  52.9813146  50.6551612  52.4871704  53.3759897  52.2354910
  51.2852918  54.9308976  51.3903246  51.1076627  55.3968439  50.4210770
  50.3372667  54.5954248  51.8108075  51.8670463  55.9204955  52.2834940
  52.8368682  55.7965129  52.5368182  51.2129557  56.9620463  52.7765524
  49.9423112  57.1572536  52.4668466  49.4702087  56.5094763  51.8523519
  49.4497660  57.9532291  52.8462169  51.8407340  57.8046076  53.5842873
  52.8107144  57.6475068  53.8178627  51.3462796  58.5999251  53.9625513
  55.4381807  53.4379558  49.2832355  56.2232822  54.3301897  49.4920781
  55.3211838  52.8355650  48.1180368  54.5422721  52.2216264  47.9270515
  56.2752624  53.0590439  47.0826445  57.1986161  53.4152983  47.5393719
  56.5516352  51.7887277  46.3142743  55.6286993  51.4568187  45.8387470
  57.6038469  52.0200444  45.2610089  58.5272809  52.3515527  45.7358484
  57.7871203  51.0918348  44.7197709  57.2594516  52.7843318  44.5643341
  57.0556984  50.7022336  47.2473316  58.0965979  50.9248952  47.4819608
  56.4604933  50.7475738  48.1593484  56.9591046  49.3151860  46.6509345
  57.5544719  49.2689360  45.7390691  57.3347823  48.5842706  47.3669849
  55.9183668  49.0916155  46.4164545  55.6760695  54.0638596  46.1535841
  54.5079172  53.9665829  45.7997034  56.4902102  55.0436104  45.7836594
  57.3864627  55.1383673  46.2395672  56.1409226  55.9977502  44.7488433
  55.0726581  55.9480477  44.5380358  56.4808165  57.4090496  45.2106192
  55.9460514  57.6281838  46.1347976  57.5539493  57.4861505  45.3853807
  56.0886828  58.5361162  44.2399632  56.9055133  55.6825162  43.4902454
  57.9995862  56.1854323  43.2863977  56.3120839  54.8462187  42.6485412
  55.4376357  54.4266830  42.9303735  56.8683678  54.4786073  41.3553474
  57.7961810  55.0227955  41.1789358  57.1669364  52.9823041  41.3231071
  57.7965047  52.8397414  42.2014117  56.2025200  52.5012103  41.4860486
  57.8409420  52.3656024  40.1131160  57.1831610  52.5070349  39.2555486
  59.1879289  52.9807193  39.8204569  59.8464522  52.8392692  40.6774504
  59.6244030  52.5009794  38.9444200  59.0670081  54.0467337  39.6278641
  58.0301001  50.8662236  40.3209630  57.0587302  50.3937074  40.4667993
  58.5150799  50.4357702  39.4448319  58.6518402  50.6963260  41.1999812
  55.7985795  54.8951670  40.3716432  54.6320815  54.7706672  40.6529618
  56.1864417  55.4569840  39.2501555  57.1652065  55.5998438  39.0459254
  55.1906835  56.0105841  38.3174168  54.4311215  56.5636409  38.8699498
  55.8641623  56.9611801  37.3283982  55.1166906  57.2270642  36.5809419
  56.1707986  57.8564438  37.8693022  57.0823706  56.3415935  36.6343636
  57.4579189  55.1979173  36.9579145  57.6818425  57.0089907  35.7655717
  54.3614573  54.9598275  37.5820520  53.1645574  55.1351438  37.3918497
  55.0060886  53.8512433  37.1995697  56.0044065  53.7811507  37.3357598
  54.3152430  52.7429745  36.5244056  53.7596674  53.1362408  35.6730675
  55.2337012  51.5960534  36.0532997  54.6183497  50.7624352  35.7148864
  56.1129857  52.0626263  34.9219273  56.7290113  52.8959910  35.2597382
  56.7558590  51.2436865  34.5992010  55.4910014  52.3861672  34.0873279
  56.0894895  51.0397527  37.1757175  56.8012308  51.8147458  37.4601659
  55.4293753  50.8270673  38.0166180  56.8431157  49.7763969  36.7912741
  57.5038258  49.9884263  35.9506758  57.4345820  49.4330461  37.6400243
  56.1319698  49.0007482  36.5071255  53.2444536  52.1316641  37.3866351
  52.4357935  51.4138484  36.8913378  53.2552010  52.3985816  38.6773316
  54.0503549  52.8650212  39.0899618  52.1659500  52.0194607  39.5362133
  51.7383224  51.0755624  39.1981456  52.6475176  51.8497140  40.9407462
  53.1063449  52.7939812  41.2338951  51.7783206  51.6579374  41.5698870
  53.6429091  50.7358275  41.1088491  54.5390006  50.9559422  40.5286160
  54.0093028  50.6078381  42.5754811  53.1137316  50.3872505  43.1563357
  54.7311379  49.8008223  42.7011007  54.4466557  51.5433553  42.9242365
  53.0512080  49.4486512  40.6162570  52.7942653  49.5464425  39.5614979
  53.7761026  48.6440936  40.7400153  52.1526345  49.2186517  41.1887645
  51.0219980  53.0225764  39.5577299  49.9981147  52.7944077  40.1981750
  51.1691375  54.1427831  38.8832080  52.0021982  54.3640460  38.3567558
  50.1195377  55.1354005  38.9550681  49.2135032  54.6959243  39.3722748
  50.5688909  56.2866851  39.8632496  51.4701670  56.7427533  39.4536116
  49.7779712  57.0344848  39.9210574  50.7783495  55.9022106  40.8614508
  49.7701278  55.6172449  37.5702419  48.8432253  55.1366502  36.9444572
  50.5476045  56.5571706  37.0808027  51.3540966  56.8700535  37.6021223
  50.2640104  57.1874185  35.8234233  49.2052649  57.4334652  35.7420712
  51.0693861  58.4742017  35.7424991  52.1091102  58.2682949  35.9968129
  51.0109461  58.8287179  34.7134203  50.5169009  59.5482169  36.6842382
  49.3347108  59.4449985  37.0817587  51.2548631  60.4865059  37.0572966
  50.5990468  56.2898412  34.6688469  49.7274366  55.8494750  33.9504263
  51.8646140  55.9533564  34.5503916  52.5346830  56.2135510  35.2599025
  52.3335429  55.2393930  33.4051825  51.9609085  55.7044630  32.4925201
  53.8374136  55.2615123  33.3765354  54.2004850  54.9225695  34.3467911
  54.1724258  54.5711474  32.6024145  54.3825947  56.6449876  33.0890503
  53.7790577  57.1033485  32.3056289  54.3140646  57.2440100  33.9971130
  55.8430971  56.5751483  32.6329096  56.4485954  56.2841732  33.4912826
  55.9166395  55.8093650  31.8607264  56.3482082  57.9000311  32.0823232
  57.3976979  57.7855388  31.8110972  55.7689181  58.1498257  31.1934335
  56.2116247  58.9905952  33.0856894  56.7486816  58.7595253  33.9092647
  56.5543365  59.8552187  32.6918940  55.2391657  59.0971366  33.3368300
  51.8886708  53.7977993  33.3424828  52.4406677  53.0537179  32.5375994
  50.9152049  53.3804624  34.1568746  50.4514591  54.0158827  34.7903413
  50.4899161  51.9708630  34.1465185  51.3468802  51.3508633  34.4097906
  49.3873880  51.6843077  35.0973585  49.7381867  51.7562118  36.1268580
  48.5256520  52.3377425  34.9612182  48.9025987  50.3013446  34.9116992
  47.7101001  49.9244739  34.4230023  47.0454646  50.7221836  34.0913118
  47.5905093  48.5623669  34.4519428  46.7842982  48.0304126  34.1567349
  48.7431546  48.0392494  34.9471942  49.1019898  46.7234004  35.1589810
  48.3840021  45.9449066  34.9010282  50.3366147  46.4786594  35.6795090
  50.6631508  45.4518245  35.8440815  51.1941993  47.5173095  36.0072780
  52.1735593  47.3221957  36.4441809  50.8314001  48.8333106  35.7890675
  51.5293605  49.6118237  36.0970761  49.5909894  49.1073699  35.2393341
  49.9912224  51.5076160  32.8255235  49.0921739  52.1170803  32.2612877
  50.5833101  50.4178154  32.3496583  51.3364700  50.0072240  32.8828227
  50.1960572  49.7823113  31.1046399  49.3534227  50.3235858  30.6744213
  51.3351903  49.7734021  30.0947932  51.4490088  50.7630725  29.6524166
  52.2654617  49.4857891  30.5846646  51.0286398  48.8400710  29.0845007
  51.7387900  48.8226968  28.4387571  49.8148407  48.3623361  31.4423283
  50.5211423  47.6908753  32.1880223  48.6931127  47.8954378  30.8921044
  47.8020543  48.5927734  29.9596502  48.2116185  48.5547415  28.9502390
  47.6812844  49.6326492  30.2632486  46.5565609  47.8210692  30.0934997
  45.9701867  47.8904481  29.1772842  45.9682998  48.1979676  30.9301584
  47.0010548  46.4413993  30.3435421  47.2875788  46.0255132  29.3776012
  46.2732074  45.7845475  30.8198651  48.2105010  46.5822066  31.2162752
  48.0379273  46.5291626  32.2912184  49.1960513  45.5333999  30.8187981
  49.2519658  44.4850796  31.4570512  49.9479801  45.8223135  29.7509133
  49.7569180  46.6716242  29.2387943  50.9845423  44.9251704  29.2431958
  50.4819108  44.0060474  28.9420751  51.6511035  45.5295444  28.0315262
  52.1664051  46.4460350  28.3189444  52.3714051  44.8216399  27.6214810
  50.8975974  45.7580784  27.2778021  52.0383884  44.5589361  30.2816740
  52.6542646  43.4988060  30.1947172  52.2425644  45.4224748  31.2575936
  51.7660343  46.3124915  31.2874030  53.1934064  45.1197322  32.3013596
  54.1070453  44.7257530  31.8562265  53.5377571  46.3475565  33.0979027
  52.6062644  46.7666003  33.4784587  54.2042123  46.1278271  33.9319630
  54.2008574  47.3487161  32.1715947  53.5611561  47.5441473  31.3109613
  54.4167062  48.6295309  32.9383174  55.0567395  48.4349760  33.7989012
  54.8933289  49.3653800  32.2906620  53.4562591  49.0151627  33.2802676
  55.5138484  46.8364927  31.5948775  55.3301636  45.9257788  31.0248253
  55.9436309  47.5941752  30.9396635  56.2089085  46.6223593  32.4067502
  52.6578896  44.0754171  33.2241949  51.5088449  44.0913516  33.5942750
  53.5199702  43.1695370  33.6091654  54.5061975  43.2690162  33.4153641
  53.0940215  42.0459965  34.3413959  52.0060828  42.0263601  34.4054511
  53.5646202  40.7734914  33.6405496  54.6402080  40.6830038  33.7922802
  53.0601278  39.9263200  34.1051870  53.2630595  40.7876138  32.1519181
  52.2240652  41.0941261  32.0309144  53.9161983  41.5308141  31.6945724
  53.4634252  39.4639111  31.4413304  53.2090093  39.3674941  30.2387206
  53.9159868  38.4434399  32.1612996  54.0621407  37.5454457  31.7227259
  54.1118533  38.5702244  33.1439813  53.7409874  42.1598766  35.6532234
  54.7015448  42.8649149  35.8285989  53.2598057  41.3732618  36.5671552
  52.5613060  40.6812476  36.3362571  53.7486768  41.4185085  37.9019064
  53.4896399  42.3528456  38.3999160  53.1960380  40.2600467  38.6898516
  53.3796841  39.3389384  38.1367387  53.8545806  40.1715654  40.0489004
  53.6709666  41.0921951  40.6028205  53.4396518  39.3276481  40.6000252
  54.9282951  40.0310107  39.9244786  51.6945906  40.4350946  38.7900125
  51.4998541  41.2736704  39.4585700  51.3184503  40.6699873  37.7943000
  50.9972731  39.2023168  39.3131875  51.3725837  38.9670535  40.3091258
  49.9239347  39.3852966  39.3638062  51.1911820  38.3633694  38.6448565
  55.2290399  41.2652141  37.9063412  55.9317751  42.0761975  38.4572234
  55.7016511  40.2249932  37.2505393  55.0859595  39.5722226  36.7869514
  57.1214303  39.9415908  37.2593904  57.4320714  39.7310457  38.2827535
  57.4814870  38.7419464  36.3829856  58.5425521  38.5458430  36.5372051
  56.8992066  37.8969042  36.7503457  57.2138362  38.9345175  34.9056747
  56.1557852  39.1506615  34.7576526  57.8096655  39.7702666  34.5387784
  57.5829631  37.6806507  34.1453719  57.0821390  36.8134052  34.5756734
  57.3050116  37.7763841  33.0957637  59.0078420  37.4798771  34.2293128
  59.3334812  36.8540447  34.9520799  59.9036006  38.0618630  33.4466902
  59.5273895  38.9006563  32.4760405  58.5467767  39.0963198  32.3338636
  60.2254994  39.3348530  31.8893417  61.1920778  37.7868222  33.6292362
  61.4698109  37.1430014  34.3561882  61.8868248  38.2230562  33.0400629
  57.9281008  41.1725225  36.8385310  58.9950092  41.4233237  37.3656281
  57.4148861  41.9376936  35.8902812  56.5206770  41.7113326  35.4788810
  58.1029870  43.1222867  35.4262947  59.1027040  42.8440045  35.0927920
  57.3703831  43.7762350  34.2694018  56.3681656  44.0501159  34.5990224
  58.1018187  45.0146657  33.7966053  59.1040253  44.7414895  33.4663685
  57.5565702  45.4648133  32.9670450  58.1722007  45.7305575  34.6155350
  57.2929347  42.8489832  33.1897964  56.8305850  43.2542152  32.4524904
  58.2008851  44.1380437  36.5149910  59.3002975  44.5875569  36.8553369
  57.0530534  44.4783283  37.0691594  56.2115251  43.9854411  36.8064966
  56.9647827  45.4778137  38.1037594  57.0589807  46.4596181  37.6397700
  55.6364618  45.4231968  38.8706423  55.6517889  44.5835665  39.5655418
  55.4464285  46.7045746  39.6367444  55.4305327  47.5446749  38.9424247
  54.5031451  46.6662794  40.1815843  56.2677800  46.8321474  40.3418746
  54.4684020  45.2600206  37.9453754  54.5772309  44.3333054  37.3819419
  53.5464579  45.2255837  38.5258345  54.4309743  46.1023528  37.2545958
  58.0179862  45.2151715  39.1472662  58.8557327  46.0655245  39.4540194
  57.9728177  44.0004664  39.6616632  57.2359169  43.3802899  39.3575948
  58.9128616  43.5167524  40.6617283  58.7091426  43.9844070  41.6250024
  58.7760908  42.0228823  40.8128831  58.4251761  41.6811787  39.8391291
  59.7633669  41.6050416  41.0098482  57.7998767  41.5592279  41.8985924
  58.3575125  41.5161874  42.8341620  56.6016144  42.4514771  42.0702457
  56.0431838  42.4946496  41.1351573  55.9611896  42.0532369  42.8572410
  56.9306960  43.4541966  42.3429349  57.3335980  40.1540738  41.5814267
  58.1925636  39.4837088  41.5516209  56.6383807  39.8189731  42.3511551
  56.8336966  40.1465237  40.6128501  60.3449408  43.8235046  40.3368126
  61.0547802  44.4266006  41.1301147  60.7737190  43.4534110  39.1546239
  60.2425327  42.8356845  38.5576696  62.0868713  43.8335789  38.7388869
  62.8307405  43.4852798  39.4554380  62.3799434  43.2028652  37.3906410
  62.1064121  42.1527961  37.4937658  61.7969151  43.6524097  36.5868452
  63.8521520  43.3100739  37.0655039  64.0652907  44.3664675  36.9020865
  64.7832184  42.7639004  38.1519822  64.5709753  41.7073648  38.3156412
  65.8196800  42.8809800  37.8355325  64.6225820  43.3140915  39.0791208
  64.1064637  42.6174572  35.7484293  63.5181297  43.0965356  34.9658398
  65.1654782  42.6862054  35.4997062  63.8196608  41.5688388  35.8274400
  62.2748961  45.3894910  38.7356639  63.2981848  45.9152468  39.2002928
  61.2756069  46.1074544  38.2487763  60.4952893  45.6405249  37.8092531
  61.2800831  47.5670191  38.2807262  62.0845214  47.9434973  37.6488697
  59.9657483  48.1243243  37.7744439  59.2111316  48.0408663  38.5565486
  60.0957146  49.1727451  37.5060734  59.5478992  47.3950984  36.6368457
  58.7149144  47.7498044  36.3175969  61.5393444  48.1496492  39.6542260
  62.3101827  49.0819167  39.8142846  60.9031080  47.5898179  40.6432134
  60.1749371  46.9137758  40.4620127  61.1648702  47.9682766  42.0231013
  61.0678151  49.0514495  42.0966944  60.1590025  47.3063376  42.9480596
  60.1951744  46.2283640  42.7906911  60.4655114  47.6108415  44.3770434
  60.4290705  48.6886761  44.5353007  59.7302576  47.1248994  45.0184190
  61.4613185  47.2415966  44.6222490  58.7760226  47.8780045  42.6203819
  58.7965785  48.9253732  42.9215416  58.6649384  47.8138425  41.5379573
  57.6236917  47.1927379  43.2805434  57.7338445  47.2568924  44.3630638
  56.6933398  47.6754255  42.9812822  57.6022059  46.1453604  42.9794810
  62.5730933  47.6312503  42.4592251  63.2437469  48.4396857  43.0598896
  63.0197515  46.4349895  42.1434393  62.4043282  45.7581154  41.7154265
  64.3922158  46.0445923  42.4116886  64.5622911  46.0037478  43.4875628
  64.6774035  44.6670842  41.8202823  63.8097693  44.0325585  42.0010783
  64.8257578  44.7815256  40.7465066  65.9065124  44.0284036  42.4343633
  66.7950662  44.5736249  42.1160763  65.8055496  44.0998188  43.5173261
  66.0722951  42.5753044  42.0600963  65.6873667  42.1956686  40.9707057
  66.6744825  41.7568761  42.9610538  66.8019887  40.7787720  42.7438995
  66.9921382  42.1299663  43.8442299  65.3547722  47.0461099  41.8177462
  66.3026818  47.4954376  42.4531783  65.0933257  47.3660261  40.5667508
  64.3287076  46.9130754  40.0868611  65.8800159  48.3273906  39.8412683
  66.9158386  47.9933883  39.7811588  65.3382283  48.4726541  38.4406257
  64.3044060  48.8153200  38.4841171  65.9382718  49.1985369  37.8918613
  65.3800430  47.5091986  37.9325860  65.8671622  49.6711768  40.5301786
  66.9138104  50.2781486  40.7475580  64.6840440  50.1252282  40.8880692
  63.8495683  49.5895021  40.6963734  64.5471899  51.3695588  41.5843609
  64.6998598  52.2013927  40.8967248  63.1680026  51.4799693  42.1734221
  62.4885005  51.3888197  41.3260332  63.0171045  50.6399785  42.8514673
  62.8893142  52.7781928  42.9072984  63.6142020  52.8972238  43.7125749
  62.9993625  53.9577100  41.9460318  62.2744112  53.8396119  41.1406765
  62.7975193  54.8846334  42.4828495  64.0048969  53.9928254  41.5267851
  61.5099361  52.7476094  43.5448231  61.4555348  51.9224848  44.2549705
  61.3291753  53.6875792  44.0662477  60.7544583  52.6107992  42.7711079
  65.5206036  51.4948202  42.7384408  66.0395481  52.5634921  42.9935011
  65.7559058  50.4106303  43.4500862  65.2977782  49.5404132  43.2199976
  66.7007732  50.4211157  44.5555493  66.3415857  51.0930268  45.3350485
  66.8622312  49.0395047  45.1456887  67.1974844  48.4112286  44.3204773
  67.6371469  49.0768145  45.9113346  65.5937056  48.4593379  45.7390008
  64.8141493  48.4254916  44.9779179  65.8750093  47.0610818  46.2331508
  66.6541938  47.0941718  46.9946463  64.9668521  46.6369723  46.6614992
  66.2074066  46.4409591  45.4006484  65.0428461  49.3027318  46.8713605
  64.8131695  50.3022527  46.5021640  64.1346539  48.8418612  47.2598015
  65.7839768  49.3715090  47.6676608  68.0692759  50.8438935  44.1337518
  68.7158103  51.6369354  44.8147862  68.5235404  50.2993134  43.0165471
  68.0098109  49.5645620  42.5514431  69.8051420  50.6905085  42.4720274
  70.5969374  50.4703121  43.1880392  70.0829471  49.9279731  41.1937528
  69.8911651  48.8673512  41.3562340  69.4303489  50.2976776  40.4028455
  71.4280440  50.1091350  40.8153938  71.6005159  49.6244517  40.0048783
  69.8698778  52.2085413  42.2295264  70.8057021  52.8697874  42.6756795
  68.8330763  52.7580008  41.6003635  68.0412529  52.1801653  41.3570096
  68.8215221  54.1755427  41.1808811  69.7937071  54.5969222  41.4366055
  68.6374726  54.2572119  39.6702147  67.6644496  53.8472654  39.3995303
  68.6935997  55.2983984  39.3525976  69.4225462  53.6844652  39.1765347
  67.7531665  55.0153822  41.8724993  66.6910893  55.2388175  41.3052342
  68.0191622  55.4694412  43.1094338  69.0410491  54.9839575  44.0617540
  69.9840426  55.4932067  43.8629357  69.1728977  53.9104453  43.9265268
  68.4781952  55.3233168  45.3995869  69.2973667  55.6075768  46.0600818
  67.9777085  54.4420587  45.8008330  67.5165247  56.4417679  45.2151418
  68.0308704  57.3853477  45.3973631  66.6577721  56.3620358  45.8816899
  67.0494179  56.3735384  43.7423431  66.0612137  55.9227209  43.6511605
  67.0362744  57.7708436  43.0984126  68.0906829  58.3034626  42.7556640
  65.8540787  58.3427187  42.9324992  65.0131187  57.7969830  43.0552110
  65.7220387  59.7227217  42.5112888  66.7114465  60.1637880  42.3903259
  64.9699719  59.8201943  41.1648651  65.5999533  59.4039919  40.3787365
  64.0514239  59.2381884  41.2399569  64.6107127  61.2479901  40.7937775
  65.1825749  62.1686647  41.3265184  63.6678760  61.4286792  39.8774629
  63.4039896  62.3652418  39.6066966  63.2185571  60.6287980  39.4550848
  65.0072462  60.5126058  43.6119993  63.7985469  60.2996649  43.8497036
  65.7648323  61.4078121  44.2940185  67.2399415  61.4851217  44.2425503
  67.5460018  61.8337841  43.2562126  67.6569372  60.4942713  44.4226313
  67.5858783  62.4559574  45.3284345  67.9481296  63.3739769  44.8657108
  68.3768936  62.0209402  45.9392997  66.3588791  62.7030772  46.1423698
  66.3446027  63.7483983  46.4509131  66.2725587  62.0641585  47.0212506
  65.2060038  62.4299205  45.1864478  64.3150829  62.0105464  45.6538700
  64.8383351  63.7222437  44.4592907  64.4019024  64.6733059  45.0919014
  65.0350631  63.7405016  43.1460109  65.3381357  62.8828375  42.7084902
  64.8438773  64.9176194  42.3042611  65.6218390  65.6496705  42.5203556
  64.9207080  64.5167292  40.8140618  65.7948693  63.8861558  40.6518601
  64.0210928  63.9669560  40.5382234  65.1602957  65.6845935  39.8781282
  65.3497117  66.8106400  40.3749489  65.1856423  65.4658006  38.6393089
  65.3443778  66.2886528  38.1716431  63.4816553  65.4521644  42.6562695
  63.3474764  66.6028608  43.0519776  65.0400863  64.5311828  38.4760423
  65.5137846  67.5988860  39.7812310  65.3455618  66.9257897  41.3682976
  62.4765495  64.5895395  42.5336093  62.5949646  63.7461576  41.9906690
  61.2059422  64.8128264  43.1836564  61.1423929  65.7151264  43.7918631
  60.0464587  64.8027835  42.2104873  60.0912500  63.9005917  41.6004515
  59.1072456  64.8206665  42.7633519  60.1048105  65.6798498  41.5659339
  61.1326094  63.6403874  44.1221222  61.5568220  62.5665946  43.7502314
  60.6982261  63.8576333  45.3622175  61.3048508  65.0247317  46.0339257
  60.5306555  65.7520289  46.2783852  62.0413555  65.4861035  45.3760535
  61.9269475  64.4190562  47.2489467  61.3665934  64.7327598  48.1296808
  62.9570628  64.7655877  47.3318904  61.8752514  62.9211050  47.0672912
  61.7887600  62.3954563  48.0182443  62.7382413  62.5416372  46.5201604
  60.6204126  62.7192951  46.2536614  60.6040716  61.8408934  45.6084935
  59.4306340  62.6695873  47.2105548  58.9598430  63.7027862  47.6686059
  58.9682626  61.4654338  47.5189021  59.2617472  60.6651809  46.9770890
  57.9446536  61.2713256  48.5409200  57.1546874  62.0106144  48.4086151
  57.3268482  59.8726156  48.4470908  56.7079656  59.9566937  47.5537742
  58.1533236  59.1890098  48.2528709  56.4792655  59.3333859  49.6073070
  57.1699757  58.9804114  50.3730938  55.5272095  60.3641181  50.2159533
  54.8358463  60.7172381  49.4508246  54.9649125  59.9046337  51.0288475
  56.1014066  61.2060970  50.6025664  55.6806809  58.1328081  49.1405977
  56.3616625  57.3536967  48.7980353  55.0798390  57.7520907  49.9665182
  55.0253802  58.4279493  48.3211029  58.3937445  61.5443984  49.9680390
  57.7978289  62.3856688  50.6561472  59.4303461  60.8390127  50.4076024
  59.9167065  60.2187597  49.7760653  59.8684387  60.8924559  51.7998807
  59.0419131  61.0890311  52.4827516  60.4776809  59.5522203  52.1511007
  61.3126484  59.3454452  51.4816431  60.8348304  59.5734953  53.1807084
  59.7249484  58.7711470  52.0442486  60.8679988  62.0428045  51.9771425
  62.0772626  61.8204777  52.0533660  60.3456287  63.2682044  52.0633948
  59.3669441  63.3869030  52.2829086  61.1391753  64.4680115  51.7331832
  61.4765153  64.4031556  50.6987294  60.3124490  65.7555447  51.9011530
  59.7790749  65.6525650  52.8461432  60.9661281  66.6266038  51.9465389
  59.2859128  65.9702052  50.7790294  59.6414285  66.3822719  49.6649282
  58.0039044  65.7481031  51.0807480  57.2927126  65.8761572  50.3751219
  57.7515111  65.4531110  52.0131525  62.4420748  64.5848779  52.5132756
  63.4923188  64.8684875  51.9403835  62.3582260  64.3494555  53.8154271
  61.4479106  64.1864349  54.2214437  63.5267152  64.3622418  54.7069789
  63.9148174  65.3758729  54.8071180  63.1214360  63.8605492  56.0799099
  62.5894461  62.9172867  55.9560479  64.0324654  63.6906453  56.6537201
  62.2345122  64.8486583  56.8190631  62.0696149  66.0021420  56.3522085
  61.6903352  64.4720255  57.8723342  64.6938293  63.5457580  54.2261551
  65.8268538  63.9966626  54.2285272  64.4073730  62.3394482  53.7918321
  63.4665128  61.9747374  53.8350479  65.4356084  61.5162760  53.1912170
  66.2548166  61.3579316  53.8925900  64.8899125  60.1554714  52.7628307
  64.0721699  60.3087748  52.0586331  65.9803929  59.3232860  52.1007068
  66.7983324  59.1691604  52.8044974  65.5711361  58.3578913  51.8030112
  66.3531777  59.8464428  51.2201161  64.3359399  59.4056955  53.9478149
  63.5282238  59.9826249  54.3982028  63.9526189  58.4393663  53.6201377
  65.1259171  59.2522812  54.6830026  65.9610855  62.1799975  51.9342908
  67.1578679  62.3207241  51.7403709  65.0543354  62.5727318  51.0718708
  64.0664958  62.4803543  51.2609174  65.4583833  63.1189552  49.8017868
  65.9336001  62.3548322  49.1866575  64.2537076  63.6432662  49.0710669
  63.7722738  64.4158785  49.6705598  64.5633731  64.0659847  48.1152863
  63.5507933  62.8286243  48.8967995  66.4736281  64.2248805  50.0142419
  67.5524894  64.2178577  49.4060676  66.1289788  65.1556737  50.8987474
  65.2080257  65.1301797  51.3126251  67.0275833  66.2456586  51.2743402
  67.1547567  66.9204509  50.4278289  66.4690417  67.0360470  52.4456794
  66.0906916  66.3198894  53.1751099  67.2922465  67.6000451  52.8842453
  65.3538898  67.9925678  52.0488594  65.7489056  68.6674651  51.2895327
  64.5431558  67.4016427  51.6226939  64.8283546  68.8012914  53.2195681
  65.4474877  68.7612354  54.2964701  63.7911833  69.4781891  53.0589619
  68.3868625  65.7024224  51.6369316  69.3941813  66.1512774  51.1084516
  68.4160671  64.7187049  52.5240623  67.5686733  64.4041237  52.9746861
  69.6796685  64.0725511  52.8914200  70.3457967  64.8104843  53.3384401
  69.4603722  62.9575167  53.8834897  68.9720515  62.1360300  53.3592743
  70.4374768  62.6309407  54.2394600  68.6144445  63.3777461  55.0555932
  68.5019268  64.4616894  55.0781198  67.6340068  62.9133271  54.9499570
  69.2162314  62.9334179  56.3483032  70.2606310  62.2699770  56.3682408
  68.5839308  63.3189201  57.4495584  68.9425168  63.0497044  58.3545670
  67.7470378  63.8797532  57.3776031  70.4425637  63.4651206  51.7225346
  71.6577310  63.5220365  51.6715824  69.7274913  62.8753793  50.7898687
  68.7191369  62.8866556  50.8463808  70.3518219  62.1625558  49.6750405
  71.1465757  61.5113362  50.0388794  69.3016857  61.3045805  48.9701899
  68.4793391  61.0181293  49.6257745  68.9088403  61.8519275  48.1133446
  69.8698088  60.0687870  48.4502366  70.6492381  59.9203850  47.3417950
  70.8589958  60.8241835  46.7697375  71.0164765  58.5984185  47.1827274
  71.5652265  58.2157377  46.4260713  70.4941656  57.8853100  48.2223223
  70.6002291  56.5277842  48.5098690  71.1982797  55.9003200  47.8490188
  69.9443394  56.0668546  49.6078205  69.9942289  55.0089302  49.8655157
  69.1931072  56.9371002  50.4288880  68.6696993  56.5566901  51.3060607
  69.0959495  58.3015114  50.1479956  68.5063137  58.9346309  50.8110114
  69.7545702  58.7870993  49.0282379  71.0036880  63.0732646  48.6405038
  72.0995199  62.7842245  48.1485931  70.3010905  64.1447360  48.2795055
  69.3254306  64.2208328  48.5292981  70.8901849  65.1987939  47.4376363
  71.3687748  64.7307546  46.5774095  69.8515559  66.2051624  46.9325046
  70.3921239  67.1371945  46.7675749  69.4974456  65.8172243  45.9774078
  68.6644541  66.4632228  47.8455282  67.9408699  65.6641373  47.6843168
  69.0220693  66.4266968  48.8745468  68.0008579  67.8074689  47.5871012
  67.0843125  67.8552053  48.1751189  68.6821616  68.5935443  47.9126933
  67.6714503  68.0005734  46.1247175  68.5866387  68.2541974  45.5897355
  67.2671647  67.0683007  45.7303572  66.6799867  69.0823878  45.9448692
  67.0545825  69.9464336  46.3098385  66.4763528  69.1923796  44.9617441
  65.8317246  68.8473728  46.4401656  72.0197881  65.9523348  48.1521555
  73.0965724  66.1225060  47.6016092  71.7820778  66.3699757  49.3870919
  70.8836468  66.2062534  49.8185036  72.8000597  67.1025748  50.1536508
  73.2232560  67.9189374  49.5683678  72.2369761  67.6785159  51.4664032
  73.0450263  68.1868285  51.9924957  71.0940387  68.6668900  51.2090656
  70.2853667  68.1591479  50.6833782  70.7240243  69.0507995  52.1597506
  71.4587958  69.4945812  50.6008058  71.7946014  66.6164940  52.3125049
  71.4450066  66.9819259  53.1284971  74.0214610  66.2557890  50.5360730
  75.1651585  66.6764788  50.3644159  73.7652139  65.0714239  51.0748074
  72.8077354  64.7678681  51.1805815  74.8254238  64.2165046  51.6039886
  75.7891205  64.4986702  51.1799951  74.8924411  64.3792650  53.1112447
  74.9237734  65.4440481  53.3422307  74.0052145  63.9358997  53.5633023
  76.1071049  63.7255912  53.6988580  76.7538637  62.8825754  53.0585716
  76.4279110  64.0916595  54.9243266  77.2362860  63.6861048  55.3739432
  75.8637762  64.7759147  55.4076975  74.6653092  62.7391328  51.2269466
  74.3945586  61.8867167  52.0807627  74.8486946  62.4643032  49.9418931
  75.1170633  63.2024936  49.3069502  74.6293187  61.1400617  49.4009572
  73.5796071  60.8654294  49.5047922  74.9960482  61.1072703  47.9276978
  74.4254493  61.8978653  47.4403829  76.0601995  61.3332847  47.8598771
  74.7147449  59.7803717  47.2381047  75.4323860  59.0562389  47.6237520
  73.7049301  59.4664885  47.5023974  74.8400950  59.8611996  45.7270342
  75.2339806  60.9195300  45.1916046  74.5301709  58.8552271  45.0589651
  75.4391851  60.1142746  50.1714935  74.9397766  59.0388340  50.5155512
  76.6884302  60.4516176  50.4464559  77.0502143  61.3465762  50.1493690
  77.5981554  59.5267365  51.1362755  77.7543070  58.6577292  50.4971025
  78.9325904  60.1918840  51.3813733  78.7938440  61.0587381  52.0274487
  79.6084798  59.4850869  51.8627375  79.3594276  60.5123228  50.4309900
  77.0227274  59.0364546  52.4508611  77.0059985  57.8326160  52.7525938
  76.5508598  59.9899023  53.2280667  76.6204358  60.9581245  52.9491324
  75.9319589  59.6854910  54.4983779  76.6444151  59.1858485  55.1547792
  75.4752098  60.9777043  55.1682600  76.3722763  61.5321090  55.4439526
  74.9125806  61.5438818  54.4259720  74.6169153  60.7644842  56.3965128
  74.4335823  61.7341225  56.8594288  73.6657348  60.3055394  56.1268327
  75.3137861  59.8768758  57.3969700  76.3461303  60.2527034  57.9455544
  74.7705924  58.6821840  57.6178003  75.1993456  58.0502872  58.2788439
  73.9320894  58.4128860  57.1233382  74.7325932  58.7729392  54.2991971
  74.6767139  57.6560251  54.8254768  73.7755133  59.2797916  53.5306279
  73.9051081  60.1969129  53.1278961  72.5234816  58.5876940  53.2787197
  71.8825014  58.6056036  54.1601519  71.7850165  59.2501090  52.1278237
  72.4106589  59.2317392  51.2354481  70.8579720  58.7112270  51.9321330
  71.5559122  60.2832343  52.3890947  72.8215416  57.1256888  52.9737737
  72.2913139  56.2282364  53.6290620  73.7264025  56.9021712  52.0204403
  74.1309988  57.6780278  51.5160123  74.0914959  55.5447567  51.6143346
  73.2043262  55.0553129  51.2124966  75.1995835  55.5289354  50.5657272
  75.9966086  56.2031398  50.8792551  75.7559663  54.1273351  50.4096354
  74.9595688  53.4526007  50.0956527  76.5456885  54.1309316  49.6583521
  76.1632340  53.7893244  51.3625157  74.6172620  56.0118335  49.2312504
  73.8886269  55.2601771  48.9275988  74.1038682  56.9493168  49.4449123
  75.6183927  56.2275201  48.1104393  76.1318885  55.2902966  47.8958837
  75.0959394  56.5678994  47.2164127  76.3471316  56.9794353  48.4131984
  74.4880083  54.7078283  52.8043001  74.0672345  53.5514883  52.9518945
  75.2839510  55.3072071  53.6654948  75.7018022  56.2022238  53.4546756
  75.6880269  54.6300041  54.8796381  76.0949690  53.6488888  54.6348728
  76.7549975  55.4299033  55.6127336  76.4595545  56.4789824  55.6284087
  76.8322354  55.0594153  56.6349238  78.0970815  55.2939602  54.9240711
  78.0624339  55.8118417  53.9655832  78.8425102  55.7654621  55.5644781
  78.4703724  53.8388664  54.6997387  78.3821510  53.0434553  55.6611446
  78.8322439  53.4898670  53.5531104  74.5184149  54.2938657  55.7760513
  74.4048834  53.1647196  56.2719239  73.6218446  55.2523287  55.9394781
  73.7480502  56.1603838  55.5156768  72.4321246  55.0275058  56.7491243
  72.7194633  54.7363117  57.7594419  71.5560822  56.2748869  56.8315328
  71.1051022  56.4598097  55.8565862  70.4629932  56.0798830  57.8651148
  70.9132358  55.8953595  58.8404775  69.8448943  56.9763241  57.9145724
  69.8443013  55.2276451  57.5840251  72.3631681  57.4055090  57.1823675
  71.8110418  58.1891594  57.2338356  71.6028614  53.9042047  56.1686734
  71.0439826  53.1000711  56.9101690  71.5256100  53.8606999  54.8450675
  71.9655337  54.5802508  54.2893582  70.7698184  52.8280531  54.1602437
  69.7330679  52.8719439  54.4938919  70.8068692  53.0601721  52.6737743
  71.8377708  53.0101579  52.3232882  70.2152570  52.2950010  52.1711727
  70.3944544  54.0437159  52.4487082  71.2979553  51.4393685  54.4887562
  70.5238386  50.5017678  54.7744227  72.6136319  51.3208203  54.4382544
  73.1827198  52.0866809  54.1070508  73.2732974  50.0903106  54.8182444
  72.9175412  49.2648858  54.2016322  74.7693065  50.2346811  54.6183173
  74.9501266  50.4580015  53.5668748  75.1135983  51.0681073  55.2306604
  75.5224153  48.9817133  55.0037829  75.2628779  48.7230636  56.0303507
  75.2167440  48.1746749  54.3379329  77.0208499  49.1838387  54.8974426
  77.3146279  50.0105642  55.5442179  77.5259546  48.2734670  55.2202305
  77.4353432  49.4894977  53.5289734  77.5945699  50.4631408  53.3127206
  77.6212331  48.5845260  52.5657360  77.4134662  47.2792094  52.7816681
  77.1089867  46.9631555  53.6913395  77.5622099  46.6168261  52.0338557
  78.0146657  48.9915183  51.3619545  78.1678480  49.9748820  51.1898179
  78.1583938  48.3153009  50.6256319  72.9607902  49.7522603  56.2775961
  72.6359743  48.6297982  56.6177246  73.0408453  50.7485408  57.1330559
  73.3816309  51.6529365  56.8397423  72.6909759  50.5677081  58.5153510
  73.4191175  49.9147327  58.9965288  72.6898309  51.9092139  59.2354336
  71.9589767  52.5710049  58.7706919  72.4291694  51.7595480  60.2831720
  73.6805250  52.3588452  59.1686796  71.3380948  49.9064616  58.6377564
  71.2048587  48.8519246  59.2218118  70.3321382  50.5490605  58.0828340
  70.5063350  51.3968720  57.5622857  68.9560587  50.0896804  58.2140599
  68.6799127  50.0635262  59.2681749  67.9957228  51.0195148  57.4819553
  68.3692337  51.3104485  56.5001475  67.0486859  50.4920017  57.3681527
  67.6933499  52.2897679  58.2196662  68.5540490  53.0118165  58.9754631
  69.5631660  52.6164764  59.0916049  67.9322402  54.1332494  59.4481565
  68.3568202  54.8306061  60.0427362  66.6417023  54.1550184  58.9946823
  65.6266823  55.0834763  59.2124355  65.8445655  55.9444835  59.8443311
  64.4200795  54.8584260  58.6208376  63.6012924  55.5628800  58.7672348
  64.2111871  53.7409375  57.8290924  63.2472754  53.5687267  57.3502216
  65.2225215  52.8044122  57.6199609  65.0109733  51.9497728  56.9773572
  66.4597987  53.0128896  58.2204144  68.8023272  48.6937713  57.6598736
  68.0973719  47.8561866  58.2161108  69.4667313  48.4435997  56.5585129
  69.9684276  49.1664602  56.0626572  69.4693768  47.1193205  56.0135132
  68.4709646  46.8265743  55.6885946  70.4105679  47.0468643  54.8188780
  71.4295426  47.2281243  55.1608366  70.3341518  45.6832593  54.1587447
  69.3155064  45.5014692  53.8160883  71.0142256  45.6524946  53.3074796
  70.6177340  44.9145829  54.8776455  70.0523694  48.0744265  53.8809677
  70.6413077  48.0359966  53.1238184  69.8997499  46.1208797  57.0658953
  69.1991146  45.1456166  57.3338132  71.0509240  46.3888738  57.6779257
  71.5970868  47.1841914  57.3791358  71.5691257  45.5615647  58.7678054
  71.8446668  44.5785251  58.3859555  72.7995251  46.2046943  59.3863744
  72.5173352  47.2144267  59.6845498  73.0539993  45.6226003  60.2720998
  73.9970090  46.2677711  58.4634943  74.2641899  45.2565891  58.1565315
  73.7386349  46.8575760  57.5840201  75.1708629  46.9060656  59.1708621
  74.8655882  47.8674603  59.5839319  75.5054189  46.2542142  59.9778698
  76.2804025  47.1229678  58.2570124  76.1836559  46.7638527  57.3179833
  77.4064407  47.7567606  58.5824884  77.5750140  48.2626096  59.8019969
  76.8426974  48.1665433  60.4908972  78.4344754  48.7402133  60.0329089
  78.3693914  47.8887156  57.6783159  78.2428497  47.5086693  56.7511416
  79.2241496  48.3685486  57.9217239  70.5049099  45.3812657  59.8483673
  70.1074751  44.2640540  60.1621340  70.0179887  46.5033576  60.3547491
  70.3625271  47.3831783  59.9979463  69.0165288  46.5315832  61.4110176
  69.4225519  46.0626756  62.3073268  68.6101545  47.9588282  61.7502235
  68.2558884  48.3766997  60.8078975  67.7928498  47.9455929  62.4712908
  69.7486202  48.8157677  62.2892343  70.5783673  48.7740906  61.5836256
  69.3129057  50.2624001  62.4746732  68.4834346  50.3049319  63.1805539
  70.1479052  50.8473013  62.8603768  68.9949233  50.6723544  61.5160675
  70.2639211  48.2440360  63.5905774  70.6295179  47.2308750  63.4234151
  71.0770973  48.8660916  63.9645996  69.4571760  48.2223719  64.3232382
  67.7453424  45.8035393  61.0967559  67.2051979  45.1480636  61.9651801
  67.2430596  45.9150749  59.8745589  67.7526924  46.3815826  59.1378471
  65.8911836  45.4263919  59.5832217  65.4414327  44.9840847  60.4721467
  65.0403746  46.5929314  59.1415797  65.4199982  46.9129405  58.1712296
  64.0130191  46.2454198  59.0326010  65.0784743  47.7473625  60.0984404
  64.5892620  47.6251086  61.3869055  64.1837397  46.6638910  61.7026773
  64.6072774  48.6876571  62.2650946  64.2153036  48.5792128  63.2763801
  65.1183377  49.8891070  61.8544044  65.1549559  50.9624092  62.6995739
  64.7945684  50.7684947  63.5679734  65.6095891  50.0361346  60.5858166
  66.0187195  50.9935342  60.2631732  65.5857403  48.9654415  59.7125911
  65.9730318  49.0792036  58.7000875  65.7689544  44.3167933  58.5537093
  64.8060384  43.5757426  58.5652792  66.7460797  44.2002786  57.6735142
  67.5935781  44.7408623  57.7715700  66.6053463  43.3502966  56.5113414
  65.5602562  43.0450587  56.4592278  66.9417141  44.1356698  55.2650222
  67.9876726  44.4405675  55.2983116  66.7730004  43.5133417  54.3861913
  66.3074555  45.0204382  55.2102480  67.4502291  42.0989147  56.5640442
  67.5711124  41.3862839  55.5690399  68.0399152  41.8151441  57.7131267
  67.9497246  42.4166543  58.5194457  68.9328901  40.6715870  57.8028427
  69.2178167  40.3295878  56.8078791  70.1836374  41.0813643  58.5499757
  69.8824964  41.4960181  59.5119921  70.7881316  40.1890639  58.7127236
  71.0006577  42.1153740  57.7849236  70.3859320  43.0113335  57.6984956
  71.8827028  42.3371169  58.3856969  71.5243249  41.5882174  56.1271445
  72.5873179  42.9546626  55.6395850  73.4130714  43.0431022  56.3455656
  72.9822716  42.7698849  54.6406008  72.0117397  43.8802989  55.6366886
  68.2512115  39.4616127  58.4311720  68.8849879  38.4334383  58.6594412
  66.9494779  39.5979749  58.6844305  66.5025086  40.4776651  58.4688779
  66.1407823  38.5381197  59.2748266  66.5645357  37.5644353  59.0289181
  66.1105824  38.6862796  60.7828845  65.6772344  39.6497951  61.0511129
  65.4948903  37.8851101  61.1917250  67.4902895  38.5920473  61.3894662
  68.1849666  37.5966927  61.1971929  67.9076925  39.6326975  62.1087874
  68.8238154  39.6141369  62.5336097  67.3061203  40.4354828  62.2260373
  64.7319567  38.5771297  58.7529361  64.3290545  37.6805717  58.0392866
  63.9880936  39.5139845  59.0347348  76.9555934  36.1016130  22.3189665
  77.2246212  36.5679291  23.1735274  76.9987056  36.7658077  21.5593041
  77.4572045  35.2273560  22.2544641  75.5094648  35.7213194  22.4311541
  74.9479744  36.2100612  21.6349386  75.3141272  34.2398118  22.3151776
  75.9950509  33.7612844  23.0190623  74.2850606  34.0196194  22.5991447
  75.5727054  33.7192560  20.9419442  74.9066772  34.2003012  20.2256323
  76.6080423  33.9111296  20.6602278  75.3314503  32.2395154  20.9018259
  75.2464611  31.5844503  21.9472232  75.2149318  31.6935445  19.6957914
  75.0516522  30.7007113  19.6079083  75.2901928  32.2739590  18.8726534
  74.9361075  36.0763122  23.7641633  75.5838071  35.8405475  24.7721009
  73.6980048  36.5712942  23.7518885  73.1670897  36.4989538  22.8957371
  73.0439525  37.1375453  24.9247096  73.4727733  36.7070558  25.8296354
  73.1728828  38.6587625  24.9744121  72.6926215  39.0824942  24.0924252
  72.5141878  39.2118683  26.2229540  72.9942531  38.7889183  27.1054228
  72.6174812  40.2968500  26.2386327  71.4565973  38.9480482  26.2237045
  74.6323348  39.0682146  24.9357995  75.0377146  38.6701250  24.0055884
  74.6440719  40.1575584  24.8998604  75.4787905  38.5921178  26.1002795
  75.4679130  37.5027772  26.1365900  76.5035317  38.9406351  25.9716701
  75.0742686  38.9902091  27.0308628  71.5715513  36.8804287  24.8676601
  70.9586885  37.0334368  23.8303497  71.0215455  36.5326116  26.0207944
  71.5933941  36.4721539  26.8511157  69.6107766  36.2451086  26.1384221
  69.1877394  36.0945827  25.1452048  69.3700679  34.9912650  26.9641954
  69.9004463  35.0321645  27.9155761  68.3004359  34.8922368  27.1490764
  69.8043414  33.7346814  26.2870763  70.7308546  33.7612921  25.2588963
  71.1404163  34.7145344  24.9246985  71.1332190  32.5961059  24.6620102
  71.8582553  32.6221345  23.8485328  70.6177277  31.3826069  25.0930520
  70.9420018  30.4582423  24.6150392  69.7011251  31.3420054  26.1189882
  69.2929023  30.3910571  26.4612625  69.3015547  32.5141519  26.7124469
  68.5800438  32.4931749  27.5291976  68.9577062  37.4084307  26.8224116
  69.3326605  37.7607674  27.9439312  67.9993731  38.0064762  26.1294748
  67.8469340  37.7359497  25.1683936  67.1613326  39.0639059  26.6933024
  67.5351793  39.3100207  27.6871662  67.1301804  40.3474301  25.8485645
  66.3622273  41.0114736  26.2452932  68.4644315  41.0443523  25.8867025
  69.2328708  40.3810517  25.4896706  68.4192254  41.9501318  25.2820370
  68.7084069  41.3070760  26.9160489  66.7924513  40.0180641  24.4206667
  65.8142037  39.5390806  24.3793347  66.7729719  40.9344019  23.8307132
  67.5450345  39.3416326  24.0155003  65.7664426  38.5009136  26.8076855
  65.2481233  37.8866014  25.8775615  65.1817861  38.6784640  27.9782954
  65.7033204  39.0878540  28.7402017  63.8503533  38.2139280  28.2381452
  63.5339674  37.5365957  27.4449112  63.7959819  37.4714709  29.5599176
  64.6043698  36.7404198  29.5730507  63.9468246  38.1936431  30.3622978
  62.4799346  36.7676225  29.7594614  61.6969825  37.5220321  29.8366169
  62.2931875  36.1386203  28.8890685  62.4811296  35.9136924  31.0069429
  63.2070428  35.1083272  30.8949789  62.7498022  36.5273639  31.8667810
  61.0950599  35.3210930  31.2201066  60.3814560  36.1432692  31.2739238
  60.8609499  34.6931664  30.3604556  61.0110241  34.5111485  32.4617575
  61.2275007  35.0929180  33.2584894  60.0765273  34.1406340  32.5594036
  61.6718865  33.7489968  32.4119092  62.9370740  39.4340958  28.1666647
  63.1546708  40.4138814  28.8545053  61.9385300  39.3628582  27.2902823
  61.6953343  38.4562089  26.9175326  61.1552805  40.5148276  26.8688743
  61.7770701  41.4085938  26.8173095  60.5255476  40.2768223  25.4935020
  59.9114567  41.1388700  25.2329901  61.6028659  40.0821915  24.4336510
  62.2171137  39.2199819  24.6932543  61.1335299  39.9146230  23.4642473
  62.2297072  40.9725435  24.3842147  59.6791842  39.1258035  25.5576326
  59.2818773  38.9724366  24.6972687  60.0311656  40.7518566  27.8284632
  59.9487667  40.0953872  28.8655348  59.1648054  41.7000857  27.4787383
  59.2326751  42.1166496  26.5611504  58.0764574  42.1316037  28.3582791
  58.4951576  42.4440707  29.3149157  57.3104430  43.2673263  27.7813847
  57.0632101  42.9739464  26.7611380  56.3923775  43.3924938  28.3554831
  58.0666399  44.5626962  27.7595005  58.9880893  44.4561240  27.1870720
  57.1791732  45.5990049  27.0993701  56.2576621  45.7064741  27.6715298
  57.6996893  46.5561354  27.0667376  56.9410409  45.2807221  26.0844369
  58.4657068  45.0144547  29.1550910  59.1017123  44.2577908  29.6144997
  59.0107828  45.9561820  29.0907242  57.5711674  45.1537667  29.7621251
  57.0673440  41.1043585  28.5883540  56.4536345  41.0975060  29.6257256
  56.8390850  40.2820875  27.5803252  57.3252925  40.4215043  26.7061030
  55.8732420  39.1988957  27.6667073  55.0223764  39.5272335  28.2636338
  55.3713576  38.8037117  26.2753473  54.6023694  38.0387879  26.3832780
  54.7939237  40.0002439  25.5514511  55.5625098  40.7654589  25.4427268
  54.4439400  39.6948554  24.5653738  53.9587312  40.4036588  26.1239983
  56.4659220  38.2984154  25.5107158  56.1573754  38.0487267  24.6366134
  56.4679801  37.9737285  28.3558961  55.7373972  37.0924282  28.7528688
  57.7869081  37.9271952  28.4968839  58.3464728  38.7043983  28.1760381
  58.4740997  36.7777882  29.1077737  59.2312809  37.1758519  29.7832890
  57.7306120  36.2246427  29.6816688  59.1447792  35.8260065  28.1126483
  59.7189380  34.8069510  28.5033970  59.0818482  36.1601304  26.8311781
  58.5484761  36.9696421  26.5477979  59.7762933  35.3905549  25.7983022
  59.6993897  34.3263405  26.0210860  59.1680359  35.6445968  24.4365832
  59.1117972  36.7239392  24.2953164  59.8364212  35.2153367  23.6901939
  57.7937853  35.0460409  24.2831711  57.8773742  33.9661170  24.1611954
  57.1986245  35.2660700  25.1694402  57.1220701  35.6403484  23.0647191
  57.0447464  36.7187427  23.2032317  57.7396988  35.4300673  22.1915546
  55.7402238  35.0582863  22.8569171  55.8453799  34.0340263  22.4992384
  55.2170027  35.0567563  23.8131266  54.9621566  35.8512144  21.8675853
  55.4465995  35.8523990  20.9813498  54.0473932  35.4393329  21.7507027
  54.8642358  36.8002428  22.1990303  61.2349731  35.7467392  25.6975691
  61.5873896  36.9134077  25.6850288  62.0699044  34.7264346  25.5637102
  61.7221255  33.7783798  25.5821858  63.4965037  34.9323928  25.4054274
  63.8219454  35.8219837  25.9447000  64.2601828  33.7318274  25.9426864
  64.0852499  32.8860376  25.2777516  65.7675305  34.0134022  26.0265417
  65.9432952  34.8588333  26.6917127  66.2809846  33.1336517  26.4144890
  66.1497008  34.2478607  25.0330249  63.7529018  33.4165913  27.2458277
  64.2259155  32.6594418  27.5987908  63.8156566  35.1312443  23.9319850
  63.3825458  34.3585276  23.0828337  64.5682048  36.1740662  23.6294280
  64.7213068  36.9114469  24.3024279  65.1026115  36.3415734  22.2940630
  64.8607774  35.4505583  21.7146602  64.5042454  37.5699121  21.6118583
  64.7852538  37.5711063  20.5587044  62.9953482  37.5372699  21.7311586
  62.7135435  37.5365259  22.7841003  62.5726888  38.4154694  21.2430751
  62.6119091  36.6362794  21.2523166  64.9925534  38.8411889  22.2469604
  64.4861051  38.9449429  23.2065676  66.0647602  38.7354396  22.4121548
  64.7328375  40.0627640  21.4087003  63.6607299  40.1694433  21.2434594
  65.1099208  40.9454138  21.9252626  65.2393835  39.9599387  20.4490451
  66.6275507  36.3862940  22.4078458  67.1578718  36.7611696  23.4537932
  67.3333600  35.9477583  21.3714358  66.8765296  35.7017865  20.5048892
  68.7805296  35.7842860  21.4611853  69.0947099  35.9729407  22.4877326
  69.2130634  34.3655580  21.0689875  68.9081288  34.1822887  20.0386829
  70.7204779  34.1927176  21.1899906  71.0261231  34.3753863  22.2201910
  70.9942762  33.1768851  20.9050031  71.2220479  34.9019346  20.5315536
  68.5773211  33.4253034  21.9440498  68.8434942  32.5346074  21.7044400
  69.4218105  36.7801823  20.5560011  68.9356110  36.9961775  19.4656809
  70.5051995  37.3870107  21.0399477  70.7712741  37.2140012  21.9987863
  71.2767203  38.3518240  20.2740920  70.8713025  38.4489704  19.2669683
  71.2066719  39.7129455  20.9615013  71.5479401  39.5272786  21.9799133
  71.9211599  40.3591464  20.4515686  69.8386444  40.3958623  20.9991370
  69.1136777  39.7362907  21.4760955  69.9450396  41.6883340  21.7913359
  70.6695334  42.3486519  21.3146936  68.9718254  42.1783337  21.8205784
  70.2701831  41.4663776  22.8077597  69.2996767  40.7095632  19.6102384
  69.1950595  39.7846353  19.0430847  68.3268400  41.1932577  19.6981568
  69.9907141  41.3757061  19.0936922  72.7618781  37.9433789  20.0437990
  73.3078359  37.0842961  20.7364192  73.3751716  38.5526200  19.0273289
  72.8417542  39.1797405  18.4422775  74.7818351  38.3437239  18.7128941
  75.1833734  37.5660807  19.3626150  74.9779034  37.9107174  17.2476734
  75.0598191  38.8351332  16.6759704  75.9310028  37.3824804  17.2218397
  73.8936833  37.0313592  16.6379178  72.9331901  37.5119980  16.8237675
  74.0852581  37.0061980  15.5651806  73.8626498  35.6052341  17.1826425
  74.4075128  35.3244361  18.2778821  73.2626320  34.7538644  16.4998546
  75.5322451  39.6461514  18.9597061  75.2226615  40.6850537  18.3382843
  76.5265934  39.5850189  19.8416149  76.7713081  38.7081909  20.2790926
  77.2639976  40.7895180  20.2378219  77.4357618  41.4800666  19.4121471
  76.4878613  41.5290516  21.3449947  77.1724167  42.2206442  21.8360984
  75.2932388  42.3032754  20.7903672  74.6079616  41.6122404  20.2994836
  74.7764358  42.8084044  21.6063696  75.6418069  43.0423357  20.0689853
  76.0434464  40.5436407  22.4121136  76.9178808  40.0605128  22.8480653
  75.4955580  41.0736107  23.1912475  75.3975403  39.7886681  21.9638698
  78.7026047  40.5634810  20.7467138  79.0868159  39.4509463  21.1224773
  79.4630709  41.6600924  20.7623234  79.0710006  42.4933833  20.3475869
  80.7994633  41.7455413  21.3670414  81.1740003  40.7377674  21.5465207
  81.7957306  42.4855633  20.4591967  81.2814035  43.3737567  20.0922098
  82.6303126  42.7854514  21.0929474  82.3155176  41.6848754  19.2878665
  83.1626746  42.2212897  18.8604494  82.6532666  40.7244217  19.6771652
  81.2673119  41.4546810  18.2121717  80.1367513  41.9837662  18.3107196
  81.5844237  40.7371438  17.2422931  80.6796086  42.5435054  22.6674637
  80.0177905  43.5777850  22.6761447  81.3405232  42.0959413  23.7543912
  81.9902249  40.7796101  23.9052975  82.8272304  40.7133630  23.2102195
  81.2667787  39.9967149  23.6777018  82.4301450  40.7533976  25.3432881
  83.4290041  40.3197339  25.3914078  81.7361172  40.1292263  25.9061708
  82.4196968  42.1547756  25.8535188  83.3872906  42.6393294  25.7228710
  82.1418158  42.1776299  26.9072548  81.3619575  42.8746892  25.0200987
  80.3717585  42.7738744  25.4644415  81.7058385  44.3743341  24.8639449
  81.2876845  45.2029815  25.6707438  82.4747686  44.7065016  23.8376538
  82.8804839  43.9783208  23.2673493  82.7478987  46.0966400  23.4831401
  83.3327750  46.5812402  24.2649212  83.5428457  46.1347448  22.1872434
  83.6375335  47.1667022  21.8493124  84.5348180  45.7161217  22.3570834
  82.8676226  45.3682064  21.1906182  83.3701287  45.3928385  20.3730115
  81.4660858  46.8825222  23.2662328  81.3758494  48.0606628  23.6216188
  80.4863250  46.2099481  22.6632286  80.6264347  45.2343330  22.4426754
  79.2445511  46.8540970  22.2144797  79.4741849  47.5272840  21.3885337
  78.1931888  45.8290820  21.7377633  78.1116553  45.0497287  22.4954308
  77.2425243  46.3559190  21.6554231  78.5442895  45.1924535  20.3845473
  79.5693570  45.5738728  19.7773564  77.7818868  44.2959700  19.9445864
  78.6626274  47.7500522  23.2887935  78.6330904  47.4099723  24.4699531
  78.1993970  48.9023558  22.8290096  78.2526560  49.0979188  21.8395563
  77.6011836  49.8939852  23.6916253  78.2007870  50.0168273  24.5935592
  77.4728806  51.2740497  22.9888301  77.2634443  52.0313782  23.7442705
  78.7577422  51.6374645  22.2464250  78.9675959  50.8807833  21.4904524
  78.6376432  52.6079116  21.7648569  79.5859831  51.6833454  22.9535407
  76.3858345  51.2798414  22.0572672  76.3284215  52.1414762  21.6378753
  76.2133803  49.3950306  24.0503625  75.6248764  48.5803071  23.3294238
  75.6948873  49.8735043  25.1659404  76.2507992  50.4331117  25.7967342
  74.3192980  49.5800685  25.5347716  74.1412615  48.5047093  25.5325652
  73.9789413  50.1551385  26.9275364  74.3308428  51.1859761  26.9680267
  72.4887676  50.1191734  27.2023982  72.1361961  49.0885402  27.1625333
  72.2911560  50.5322292  28.1915571  71.9658084  50.7108491  26.4510443
  74.7249229  49.3911963  28.0365191  75.7806844  49.6284673  27.9054811
  74.3728156  49.8114755  28.9785835  74.5443684  47.8871935  28.0561318
  74.8967101  47.4661222  27.1145087  75.1174577  47.4626496  28.8804075
  73.4888403  47.6491304  28.1876088  73.4113061  50.1792491  24.4697132
  72.5077181  49.5059794  23.9641525  73.6611661  51.4373307  24.1209842
  74.3883456  51.9701561  24.5764030  72.8751288  52.0868111  23.0964353
  71.8662565  52.2785438  23.4618316  73.5061001  53.3928546  22.7263102
  73.6530805  53.9751601  23.6359345  74.4726590  53.1906426  22.2648189
  72.6418888  54.1732305  21.7632203  72.5679537  53.5892215  20.8458502
  71.6515137  54.2809627  22.2055439  73.2036125  55.5418144  21.4455592
  74.3261800  55.8536159  21.8974099  72.5175732  56.3143665  20.7495339
  72.7572895  51.2063478  21.8577657  71.6665420  50.9421479  21.3441285
  73.9030004  50.7313986  21.3954338  74.7766993  51.0365285  21.7999649
  73.9484831  49.8159345  20.2660890  73.5950428  50.3243958  19.3690682
  75.3757310  49.3238077  20.0188008  76.0619269  50.1699679  20.0541174
  75.6341584  48.6140679  20.8046664  75.5251499  48.6310717  18.6679104
  74.7559537  47.7256783  18.3332750  76.5070952  49.0606024  17.8764404
  76.6460924  48.6331731  16.9719606  77.1079700  49.8116743  18.1845662
  73.0155830  48.6248184  20.4770107  72.2534366  48.2518531  19.5838193
  73.0648557  48.0258690  21.6594509  73.6779588  48.3374187  22.3991405
  72.2205988  46.8598980  21.9050009  72.4135265  46.1119836  21.1359092
  72.4704310  46.2303685  23.2699424  72.3107251  46.9709798  24.0535802
  71.5056001  45.0784078  23.4602419  71.6650280  44.3371174  22.6771887
  71.6746445  44.6193288  24.4342906  70.4818022  45.4485957  23.4063874
  73.8974821  45.7187119  23.3802092  74.5925839  46.5473703  23.2450765
  74.0496631  45.2742060  24.3637514  74.0749974  44.9671285  22.6109813
  70.7379007  47.2083351  21.8322148  69.9419678  46.4945744  21.2265700
  70.3688793  48.3086663  22.4535362  71.0350578  48.8382886  22.9974165
  68.9791249  48.7612276  22.4281381  68.3450215  48.0359705  22.9380540
  68.8438613  50.1038551  23.1304457  69.7065821  50.7148539  22.8649414
  67.9341305  50.5851606  22.7715099  68.7755707  49.9551212  24.6324073
  67.9371423  49.3028651  24.8767447  69.7032759  49.4977702  24.9763479
  68.5895164  51.2921366  25.3151750  69.3934225  51.9666397  25.0204215
  67.6308983  51.7203909  25.0223457  68.6180946  51.0993104  26.8153157
  67.9380873  50.2893928  27.0793691  69.6315709  50.8351170  27.1172542
  68.2037799  52.3367347  27.5106439  67.2645345  52.5814790  27.2313266
  68.2298022  52.1866719  28.5090947  68.8340152  53.0872446  27.2664359
  68.4008553  48.8753993  21.0192271  67.2264065  48.5822855  20.7707655
  69.2410967  49.3166339  20.1015826  70.1401769  49.6952896  20.3630667
  68.8700853  49.3373985  18.7104523  67.9996805  49.9788649  18.5725558
  70.0173534  49.8889354  17.8772945  70.8936149  49.2519643  17.9978500
  69.7265469  49.9109654  16.8270342  70.2550390  50.8995915  18.2092267
  68.4649589  47.9354282  18.2517902  67.4152460  47.7612292  17.6550267
  69.2840361  46.9417696  18.5640788  70.1280123  47.1527033  19.0772166
  69.0269351  45.5277602  18.1800458  68.9598097  45.4563631  17.0944604
  70.1474048  44.6000461  18.6636234  70.1832097  44.6967872  19.7487310
  69.8461227  43.5863589  18.3994882  71.5281948  44.8877078  18.0819082
  71.7915537  45.9165230  18.3274327  72.2411174  44.2090666  18.5501918
  71.5670235  44.7014501  16.5758742  71.2828103  43.6758217  16.3404848
  70.8563014  45.3891641  16.1175917  72.9499746  44.9757762  16.0382780
  73.2457673  46.0002203  16.2643786  73.6691741  44.2849669  16.4783165
  72.9169123  44.7847090  14.5718237  72.2508587  45.4250340  14.1638333
  73.8340441  44.9632648  14.1883043  72.6432600  43.8353767  14.3621058
  67.7325819  44.9812473  18.7377863  67.0718124  44.1437819  18.1434117
  67.3920738  45.4708608  19.9055397  67.9868149  46.1515572  20.3561336
  66.1466966  45.1166598  20.5482949  65.9278570  44.0488661  20.5532927
  66.1376918  45.6432731  21.9779768  66.3225354  46.7174409  21.9681397
  64.7956322  45.3693519  22.6156666  64.6102768  44.2952796  22.6262851
  64.7944447  45.7478585  23.6378369  64.0125994  45.8670206  22.0435787
  67.3153369  45.0943260  22.7865967  68.1759007  45.0756893  22.1178790
  67.4996250  45.8013793  23.5954312  67.0970279  43.7186955  23.3623076
  66.9131240  43.0109580  22.5539841  67.9829990  43.4121742  23.9183643
  66.2368463  43.7366477  24.0315350  64.9730817  45.7810245  19.8431329
  63.9332032  45.1432989  19.5822404  65.1348642  47.0803002  19.5914524
  65.9747729  47.5557805  19.8890617  64.1275344  47.8440521  18.8811464
  63.2429567  47.9635887  19.5067122  64.6597994  49.2150980  18.5298829
  64.9638114  49.6987419  19.4581957  65.5316399  49.0766524  17.8904871
  63.6436846  50.0847220  17.8167632  63.3730049  49.6453617  16.8566612
  62.7578539  50.1499712  18.4485453  64.1690301  51.4778252  17.5781744
  65.3227786  51.7900700  17.9162993  63.3460847  52.3259605  16.9631301
  63.6469798  53.2721749  16.7780846  62.4250700  52.0188481  16.6847146
  63.7721633  47.1077805  17.6039492  62.6218443  46.9820411  17.2464849
  64.8051246  46.6543434  16.9195030  65.7348123  46.8129362  17.2809286
  64.6693314  45.9711233  15.6489463  64.1889041  46.6280907  14.9239065
  66.0658675  45.5663342  15.1029226  66.5117297  44.8926744  15.8346935
  65.9147483  45.0335457  14.1640939  67.0226311  46.7845315  14.8637496
  66.5326741  47.9214989  14.6556312  68.2705709  46.6022585  14.8748666
  63.7968848  44.7418008  15.7866309  62.9143288  44.5011830  14.9700992
  64.0616661  43.9539733  16.8137067  64.7983558  44.1858574  17.4645658
  63.3175626  42.7006423  17.0195135  63.2865792  42.1397217  16.0854325
  63.9752108  41.8393071  18.0804464  64.3166108  42.5093596  18.8694805
  63.2058045  41.1759385  18.4754856  65.1262567  41.0267642  17.5851906
  65.5541363  41.4851754  16.6936307  65.8921597  40.9501946  18.3569624
  64.6133505  39.6430495  17.2443770  64.0705347  39.2716959  18.1135987
  63.9263586  39.7461131  16.4044250  65.7146731  38.6639149  16.8796962
  66.1748647  38.3173980  17.8050341  65.2557182  37.8200565  16.3645627
  66.7575663  39.2733788  16.0038141  67.1832673  40.0550719  16.4811341
  67.4639205  38.5834488  15.7913044  66.3314229  39.5941494  15.1461387
  61.8667617  42.9178321  17.4326808  60.9624833  42.2548921  16.8868483
  61.6521266  43.8387166  18.3832099  62.4285952  44.3995624  18.7035968
  60.3338540  44.0046697  19.0594457  59.6019804  43.3109507  18.6456653
  60.4964753  43.7125182  20.5360085  61.1261425  44.4926428  20.9638216
  59.5086832  43.7510409  20.9952283  61.1210013  42.3614936  20.7978362
  62.1141168  42.3559050  20.3486245  61.2106241  42.2441859  21.8777926
  60.2960329  41.2053397  20.2259441  60.4705145  40.8615645  19.0328646
  59.4679572  40.6239936  20.9652581  59.6041504  45.3521073  18.9018237
  58.4252689  45.4849580  19.2574346  60.3014885  46.3473235  18.3817292
  61.3024653  46.2745929  18.2683489  59.6441849  47.5803631  17.9562857
  60.2806459  48.0393987  17.1997787  58.6919796  47.2984867  17.5068970
  59.3909066  48.5792070  19.0558015  58.4772115  49.4094720  18.9927818
  60.2313920  48.5287620  20.0685613  60.9126878  47.7885287  20.1579486
  60.1686511  49.5292795  21.1056453  59.2322532  50.0829623  21.0371351
  60.2684931  48.8716717  22.4698544  61.2194617  48.3463001  22.5578528
  60.1836775  49.9376017  23.5319168  59.2327142  50.4631372  23.4448430
  60.2543821  49.4762371  24.5169266  61.0025057  50.6454514  23.4031988
  59.1397654  47.8604425  22.6279439  58.2229377  48.3652253  22.3234411
  59.3516835  47.0448458  21.9365740  58.9688341  47.3038145  24.0290027
  58.7564154  48.1188276  24.7209072  58.1419536  46.5937115  24.0400270
  59.8851627  46.7984498  24.3340410  61.2975418  50.5357924  20.9188551
  62.4416097  50.1385426  20.7442611  60.9837347  51.8393178  20.9422355
  59.7063340  52.5375299  21.1729200  59.1197213  52.0003692  21.9182013
  59.1430223  52.5968333  20.2416509  60.1568190  53.8849698  21.6558525
  60.3349058  53.8630796  22.7309827  59.4050851  54.6406455  21.4279229
  61.4131473  54.1417483  20.9023772  62.0178049  54.8399919  21.4811209
  61.2740928  54.5315758  19.8940132  62.1060976  52.7774567  20.8440984
  62.6489274  52.5581616  19.9246727  63.0529892  52.6751454  22.0267483
  62.5802888  52.4847605  23.1150446  64.3693500  52.8484765  21.8354667
  65.0879032  53.4431214  20.7041909  64.5162672  54.2832293  20.3097911
  65.2202186  52.6953343  19.9222663  66.3876740  53.8677413  21.3136962
  66.2996482  54.8691875  21.7349517  67.1788512  53.8577423  20.5640029
  66.6449789  52.8571846  22.3684452  67.3134237  53.2562518  23.1313514
  67.0493330  51.9199803  21.9860247  65.2642814  52.6227798  22.9621058
  65.1102647  51.5979998  23.3000453  65.0393126  53.5681573  24.1109158
  65.2667210  53.1843724  25.2563971  64.6076862  54.7953114  23.8423166
  64.5085512  55.1509560  22.9022164  64.2600303  55.6774236  24.9587016
  65.1725295  56.0046303  25.4570790  63.5045568  56.8966867  24.4859412
  62.6217763  56.5673357  23.9379213  63.1955883  57.4515484  25.3718119
  64.3466695  57.7926737  23.5964339  65.5410389  57.4830308  23.3910051
  63.8129101  58.8027257  23.0872925  63.3907454  54.9418330  25.9545511
  63.6381563  54.9496517  27.1576736  62.3945129  54.2604241  25.4234610
  62.2464297  54.3004339  24.4251775  61.4649131  53.4749067  26.2302433
  61.1092796  54.0592900  27.0788422  60.2795104  53.0857794  25.3822506
  60.6588114  52.7908412  24.4038635  59.8018001  52.2299889  25.8592366
  59.2783282  54.1888353  25.2177761  59.7608283  55.0291985  24.7186927
  58.4453272  53.8355584  24.6099877  58.7371609  54.6636886  26.5525953
  58.9361450  54.0281141  27.6000610  58.0349929  55.7920847  26.5181951
  57.6445996  56.1665467  27.3711152  57.8951784  56.2696796  25.6393001
  61.9690126  52.2085893  26.8652627  61.3473610  51.7202239  27.7761100
  63.0631206  51.6528215  26.3758846  63.5319654  52.0735698  25.5864198
  63.6215538  50.4146291  26.9395891  62.8127173  49.7393924  27.2187630
  64.5150188  49.7104081  25.9134102  65.3212362  50.3995790  25.6621008
  64.9304687  48.8281139  26.4002965  63.7928534  49.2954211  24.6477088
  63.3281927  48.3219242  24.8042174  63.0206987  50.0376953  24.4454507
  64.7109304  49.2070074  23.4380041  64.4514502  49.8061225  22.3885556
  65.7933309  48.4766120  23.5811084  66.4400928  48.3814905  22.8112043
  65.9737707  48.0135467  24.4603770  64.4465563  50.6863468  28.1837391
  65.2184998  51.6266032  28.2453855  64.2744370  49.8425521  29.1716432
  63.4758127  49.2242736  29.1661383  65.1711356  49.7946873  30.3060723
  66.0469078  50.4125345  30.1076102  64.4860750  50.3124315  31.5552580
  64.0783732  51.2947432  31.3166323  63.6701981  49.6268069  31.7840892
  65.4008388  50.4244257  32.7536230  64.8157187  50.7140217  33.6264743
  65.8725338  49.4590442  32.9370472  66.4676563  51.4654030  32.4940240
  67.1483770  51.5011208  33.3445782  67.0228078  51.1937906  31.5961749
  65.8907819  52.7863214  32.3032663  64.8925372  52.8716608  32.4310319
  66.5818629  53.8701048  31.9725147  67.9020547  53.8101960  31.8049486
  68.3845969  52.9318314  31.9303624  68.4144034  54.6434134  31.5532599
  65.9448154  55.0257983  31.8126427  64.9443029  55.0697450  31.9435757
  66.4642249  55.8546375  31.5609719  65.6544407  48.3648731  30.5174335
  64.8857312  47.4084269  30.5206595  66.9440253  48.2367580  30.7197432
  67.5164929  49.0463640  30.9118844  67.5779657  46.9401614  30.6971469
  66.8577847  46.1643678  30.4371800  68.6628068  46.9524035  29.6632378
  69.1309193  47.9362781  29.6942337  69.4069468  46.1892256  29.8910869
  68.1008018  46.7092796  28.2935860  67.2588575  47.3820004  28.1302536
  69.1522659  46.9568105  27.2428783  69.9943877  46.2840904  27.4052893
  68.7289113  46.7761767  26.2548282  69.4951323  47.9894652  27.3074334
  67.5849211  45.2845384  28.1932198  66.8027357  45.1276197  28.9359593
  67.1781436  45.1142325  27.1964102  68.4030710  44.5876654  28.3751476
  68.2209598  46.5561342  31.9941885  68.9903324  47.2905833  32.5723460
  67.9513804  45.3587366  32.4314024  67.5253264  44.6528793  31.8480134
  68.2655891  45.0207741  33.7832912  68.8884641  45.7715779  34.2695211
  66.9827951  44.7974330  34.6169382  66.4232701  43.9665656  34.1871806
  67.3303318  44.4795947  36.0672051  67.8895047  45.3102608  36.4978096
  66.4132018  44.3260846  36.6358948  67.9370762  43.5749135  36.1060934
  66.0271468  45.9958199  34.5092850  65.7151870  46.0566160  33.4666510
  65.1635806  45.7664841  35.1335910  66.6137827  47.3070425  34.9316267
  67.4771796  47.5372935  34.3074231  65.8662690  48.0925887  34.8209937
  66.9255754  47.2471607  35.9743632  69.0725929  43.7734962  33.8677170
  68.7714705  42.7587140  33.2408658  70.0889003  43.8730041  34.6975348
  70.2932020  44.7652699  35.1244093  70.9054211  42.7489919  35.0487900
  70.3330966  41.8279778  34.9379888  72.1164221  42.6748183  34.1523037
  71.8143735  42.6433188  33.1054638  72.7621954  43.5371917  34.3178003
  72.9388656  41.4833687  34.3877785  72.3530817  40.2166201  34.3073583
  71.2909606  40.1350935  34.0763779  73.0991480  39.0833989  34.5153748
  72.6460638  38.0939814  34.4531782  74.4502614  39.2110525  34.8087537
  75.0503822  38.3162627  34.9739993  75.0415929  40.4742119  34.8928265
  76.1030118  40.5662663  35.1230791  74.2825460  41.6024875  34.6846082
  74.7416405  42.5886525  34.7539681  71.3921475  42.9058769  36.4614533
  71.7383190  44.0265348  36.9029780  71.4120895  41.7725628  37.1556978
  71.0570279  40.9254713  36.7356184  71.8894427  41.7137930  38.5248278
  71.7190430  40.7199472  38.9387526  73.3822266  42.0097425  38.5688176
  73.5677921  43.0054082  38.1659339  73.7318385  41.9647481  39.6002473
  73.9173138  41.2712557  37.9718098  71.1215918  42.7073926  39.3937868
  71.6695952  43.2422692  40.3513484  69.8535192  42.9391167  39.0593846
  69.4501971  42.3997559  38.3067091  69.0138832  43.9354524  39.7265852
  67.9973154  43.8142508  39.3524205  69.0349277  43.7224051  40.7953543
  69.4573030  45.3744898  39.4993205  69.2141464  46.2532690  40.3381775
  70.1128291  45.6264615  38.3723609  70.2181847  44.9097441  37.6685743
  70.6893665  46.9345030  38.1148013  70.2624562  47.6606120  38.8066195
  72.1819249  46.9193666  38.2947855  72.6019557  46.0751572  37.7479914
  72.6008189  47.8477290  37.9064929  72.5201942  46.7890362  39.7547437
  72.0456011  47.6090254  40.2937055  72.1253775  45.8399432  40.1172961
  74.0066195  46.8333317  39.9827303  74.2064073  46.6187879  41.0325659
  74.4790915  46.0730591  39.3607535  74.5694404  48.1956204  39.6298391
  74.4741632  48.3630858  38.5570026  74.0198793  48.9680453  40.1678368
  75.9984640  48.2500105  40.0124225  76.5079550  47.5346216  39.5136865
  76.3754280  49.1572337  39.7780206  76.0869354  48.0952820  41.0065709
  70.4138095  47.3590651  36.7479606  70.5218817  46.5558728  35.8381120
  70.0377425  48.6266203  36.6230344  69.8623375  49.1742782  37.4533375
  69.6982091  49.2014905  35.3359714  69.2699051  48.4275146  34.6990914
  68.6616344  50.3612856  35.4778529  68.5098501  50.7220589  34.4605509
  67.7512904  49.8765017  35.8304979  68.9960373  51.5349853  36.3874471
  68.0721693  51.9784572  36.7587978  69.5766617  51.1506136  37.2260386
  69.8048420  52.6120084  35.6913758  69.6607363  52.8434657  34.4865231
  70.6488568  53.2943077  36.4479653  71.2137549  54.0240141  36.0374533
  70.7243960  53.0823318  37.4325776  70.9894971  49.5714073  34.5956702
  71.8741831  50.1766142  35.1506694  71.0838533  49.1706055  33.3387558
  70.3130927  48.6728590  32.9165284  72.2894689  49.3793229  32.5455395
  73.1533963  49.4511967  33.2062684  72.5116524  48.2237968  31.5774801
  71.7602277  48.3326774  30.7954283  73.5063398  48.2859523  31.1360804
  72.3425647  46.8723808  32.2588268  71.3061175  46.7380750  32.5684071
  72.7168102  45.7932445  31.2775102  73.7533383  45.9266240  30.9678032
  72.6016707  44.8171154  31.7486957  72.0667028  45.8537563  30.4046992
  73.1745025  46.7593613  33.5215013  72.8726166  47.5337720  34.2266626
  73.0208981  45.7787119  33.9718721  74.2288764  46.8842417  33.2749257
  72.1784765  50.6961464  31.7885325  71.1356117  51.0086316  31.1925274
  73.2492542  51.4749214  31.8528027  74.0606458  51.1616993  32.3662565
  73.2656979  52.8141726  31.2884041  72.2440626  53.1476252  31.1062783
  73.9369107  53.7977166  32.2445384  74.4793261  53.2183977  32.9917161
  74.6419788  54.3953832  31.6668070  72.9414579  54.7187944  32.9405725
  72.4329156  55.3057653  32.1757518  72.2195115  54.0761816  33.4444983
  73.5818436  55.6542989  33.9549124  74.8318722  55.6731993  34.0699136
  72.8190019  56.3863431  34.6282451  73.9255150  52.8530820  29.9236651
  74.8779343  52.1238345  29.6731344  73.4263463  53.7639528  29.0849292
  72.7717140  54.4293161  29.4707370  73.7157910  53.8231315  27.6233993
  73.3708199  52.9090732  27.1400863  72.9939576  55.0195572  26.9834720
  72.9283545  55.8078835  27.7333634  73.5992383  55.3653642  26.1455264
  71.6067235  54.6740362  26.4936393  71.0528328  53.6537692  26.9286672
  71.0675299  55.4323981  25.6638493  75.1783979  53.9024933  27.1959571
  75.6050491  53.1806217  26.2832303  75.9124512  54.8228870  27.8130779
  75.5003802  55.3734856  28.5527657  77.3054474  55.0716162  27.4598452
  77.3302415  55.3522729  26.4068892  77.6518259  55.9082707  28.0665828
  78.2292799  53.8885692  27.6771635  79.1644131  53.6814046  26.9030874
  77.9558418  53.0988553  28.7133042  77.1709868  53.3097646  29.3129869
  78.8433540  51.9858137  29.0904415  79.8854874  52.2899082  28.9925453
  78.5890846  51.5826002  30.5314599  77.5235663  51.3857513  30.6498679
  79.1513770  50.6718061  30.7373274  79.0131436  52.6683311  31.5018018
  80.0756939  52.8671797  31.3619915  78.4434421  53.5722837  31.2863673
  78.7642428  52.2452940  32.9296974  77.7147598  51.9685210  33.0301020
  79.3901357  51.3799611  33.1477718  79.0647317  53.2936312  33.8949251
  79.4541759  54.1547139  33.5385977  78.8550917  53.1851167  35.2081203
  78.3442726  52.0696529  35.7259335  78.1120250  51.2955715  35.1201621
  78.1914319  52.0028307  36.7220631  79.1608693  54.1976830  36.0110721
  79.5506915  55.0452124  35.6239899  79.0022027  54.1156066  37.0051481
  78.7567527  50.7828241  28.1570684  77.9240355  50.7268470  27.2507933
  79.6699981  49.8491179  28.3510183  80.3688183  49.9757035  29.0691588
  79.7530071  48.6519116  27.5005482  79.0131970  48.6801022  26.7005573
  81.1604426  48.4512899  26.8691908  81.0818901  47.7262755  26.0590773
  81.7089176  49.7817489  26.3162619  81.7881929  50.5071695  27.1259408
  82.6939191  49.6159571  25.8799315  81.0329819  50.1641417  25.5514173
  82.0803947  47.8772926  27.8113315  82.9377522  47.7657546  27.3940812
  79.3593600  47.4150366  28.2932924  79.2112534  47.4692883  29.5086981
  79.1466352  46.3151478  27.5843455  79.2815378  46.3261906  26.5834566
  78.7159228  45.0517696  28.2195310  77.8240999  45.2289729  28.8206549
  78.3912719  43.9983425  27.1641684  79.1804151  44.1258344  26.4231569
  78.5192924  43.0410760  27.6694918  77.0344110  44.0290595  26.4711526
  76.2512812  43.9602049  27.2261808  76.8636325  45.3144921  25.6810211
  77.6461832  45.3838345  24.9254386  75.8882989  45.3155996  25.1943756
  76.9336540  46.1680632  26.3552717  76.8978626  42.8487592  25.5384711
  76.9865672  41.9232684  26.1074156  75.9242719  42.8821494  25.0494849
  77.6840743  42.8879323  24.7845244  79.8088082  44.5198579  29.0975165
  79.5720803  43.9411752  30.1574091  81.0169684  44.6846874  28.5918682
  81.1167433  45.0575767  27.6585420  82.2073503  44.3792260  29.3334767
  82.2671783  43.3106861  29.5402188  83.4031832  44.7777497  28.5168541
  83.3459800  44.3241135  27.5273889  83.4408177  45.8625162  28.4170280
  84.5675847  44.3253020  29.1751195  85.3411715  44.5733973  28.6636392
  82.2495838  45.1543049  30.6296954  82.5608601  44.5944851  31.6856286
  81.9398296  46.4467534  30.5399392  81.7484480  46.8545171  29.6359474
  81.9452031  47.3299359  31.7163749  82.9679032  47.4522595  32.0730551
  81.3745043  48.7168105  31.3751657  80.5122539  48.5704111  30.7246345
  81.0505696  49.1761455  32.3090703  82.3802741  49.6251612  30.6861889
  83.5807691  49.2931728  30.6195158  81.9470698  50.6924236  30.2007253
  81.1690357  46.6973475  32.8899340  81.6185407  46.7579234  34.0323305
  80.0192531  46.0832170  32.5990355  79.6802385  46.0943297  31.6476970
  79.2028682  45.4018198  33.6261048  79.4317201  45.8260433  34.6037347
  77.6968882  45.5644751  33.3601320  77.4601783  45.0304785  32.4398519
  77.2255557  45.0601764  34.2037127  77.1748975  46.9931541  33.2666442
  77.3315016  47.7044695  32.0834238  77.8410925  47.2145143  31.2537488
  76.8650125  48.9904833  31.9409441  77.0114996  49.5361985  31.0088292
  76.2099407  49.5884266  32.9923174  75.7609708  50.8768364  32.8088825
  75.9632616  51.2239953  31.9370117  76.0150905  48.9035483  34.1840422
  75.4915003  49.3792026  35.0133230  76.4896003  47.6102589  34.3159514
  76.3299446  47.0632732  35.2451536  79.5191147  43.9144179  33.6806185
  78.8344126  43.1521859  34.3480347  80.5281125  43.4887636  32.9350261
  80.9478163  44.1236359  32.2710342  80.9938218  42.0952818  32.9566628
  81.7462275  41.9429057  32.1828629  81.6147234  41.7670544  34.3122475
  81.2197511  42.4530242  35.0616083  81.3430871  40.7451336  34.5768068
  83.1281843  41.8793236  34.3017669  83.7169668  42.6642753  35.0406654
  83.7685236  41.0789291  33.4609606  84.7767700  41.1084209  33.4092964
  83.2451556  40.4433601  32.8759489  79.9131960  41.0680494  32.5980511
  79.8865415  39.9384397  33.1066184  79.0129670  41.4832232  31.7176606
  79.0040309  42.4461111  31.4129209  78.0663774  40.5656392  31.1202991
  77.6631067  39.9061244  31.8887470  76.9222334  41.3047676  30.4334361
  77.3326750  42.0323296  29.7332278  76.0494679  40.3211232  29.6844962
  75.6382654  39.5934690  30.3841621  75.2346022  40.8558907  29.1965226
  76.6460205  39.8045175  28.9326034  76.0940784  42.0605436  31.4658342
  75.5433728  41.3232769  32.0500105  76.7864954  42.5950480  32.1161905
  75.1228344  43.0420096  30.8489432  74.4297553  42.5081419  30.1987691
  74.5648589  43.5463646  31.6378594  75.6728782  43.7799120  30.2649469
  78.8306861  39.8158895  30.0580122  79.6276078  40.4105913  29.3402632
  78.5715185  38.5236802  29.9388932  77.8214906  38.0948343  30.4620076
  79.3852482  37.6757220  29.0757386  80.0250173  38.2840675  28.4364339
  80.2719989  36.7805499  29.9454541  79.6838170  35.9096584  30.2347450
  81.1191823  36.4609086  29.3386512  80.7770714  37.4816791  31.1857930
  81.0923738  38.4894276  30.9153707  79.9626131  37.5378818  31.9080126
  81.9373790  36.7704308  31.8245786  82.3988373  35.7400840  31.3320345
  82.4238163  37.3200006  32.9333445  83.2035677  36.8873948  33.4076245
  82.0113242  38.1675293  33.2961759  78.5346641  36.8263502  28.1682431
  77.3228863  36.8953251  28.2161923  79.1944565  36.0259758  27.3392511
  80.1622421  36.2404060  27.1455760  78.5773056  34.8881664  26.6367474
  78.1104372  35.2112778  25.7063002  79.6830031  33.8737627  26.3049597
  80.2217098  34.2789775  25.4483995  80.3443904  33.8492682  27.1710237
  79.2129492  32.4632001  25.9865708  78.6168780  32.0973609  26.8226101
  78.5964905  32.4956359  25.0882231  80.3890623  31.5324908  25.7590227
  80.7159178  31.6348078  24.7242301  81.1985775  31.8286257  26.4261724
  80.0128792  30.0840035  26.0306601  79.5968135  30.0175611  27.0359338
  79.2582413  29.7808669  25.3048990  81.1956177  29.1838112  25.9224175
  81.8948261  29.4642676  26.5951370  80.9125069  28.2322116  26.1079074
  81.5810468  29.2449065  24.9908539  77.4269933  34.1963920  27.4306347
  77.6156411  33.6733522  28.5307321  76.2303006  34.2445576  26.8446829
  76.1385430  34.8869706  26.0707414  75.0109477  33.5484011  27.3306478
  74.1844221  33.7428078  26.6471562  75.2322328  32.0490006  27.4100079
  75.9790254  31.8562634  28.1802367  74.2894656  31.5811558  27.6935767
  75.7063811  31.4707870  26.0907478  75.1027108  31.8960180  25.2889612
  76.7445582  31.7783343  25.9654396  75.6184097  29.9597310  26.0413850
  74.5388863  29.4196573  26.3736135  76.6211222  29.3114238  25.6513614
  74.3965856  34.0454291  28.6379933  73.5118999  33.3957572  29.1976607
  74.8287274  35.2152485  29.0889656  75.6443805  35.6346299  28.6659661
  74.2179613  35.8885128  30.2313814  74.1536258  35.2165338  31.0871876
  75.0936228  37.0881358  30.6148547  76.1091127  36.7208920  30.7632170
  75.0792009  37.7873539  29.7788008  74.6551563  37.7457541  31.7860111
  75.2384641  38.4842290  31.9757651  72.7586641  36.2869018  29.8671468
  72.4533460  36.5340953  28.7011261  71.8597137  36.3194629  30.8535656
  72.1483545  36.0938824  31.7947878  70.4223633  36.5926518  30.6048354
  70.2570912  36.6079495  29.5275470  69.5172527  35.5175334  31.2251009
  69.6963625  35.4807325  32.2996546  68.0614460  35.8360822  30.9676622
  67.8814559  35.8725961  29.8932462  67.4354543  35.0636208  31.4143577
  67.8166698  36.8019511  31.4095700  69.8210118  34.2579122  30.6233128
  69.2604345  33.5779117  31.0040395  69.9567257  37.9769906  31.0951073
  70.1412843  38.3651708  32.2672499  69.2996990  38.6875690  30.1854292
  69.0020189  38.2348297  29.3330719  68.9922579  40.1066976  30.3606462
  69.4482483  40.4501357  31.2892054  69.5073092  40.9629647  29.2230619
  69.5053541  40.3411486  28.3278300  68.8282486  41.8038787  29.0822062
  70.8993236  41.4788401  29.4722153  71.2274709  42.0789184  28.6234949
  70.8899542  42.3354218  30.7226580  70.5623323  41.7358690  31.5719513
  71.8944020  42.7141090  30.9118172  70.2063795  43.1731550  30.5847120
  71.8655960  40.3185889  29.6367964  71.8659784  39.7139502  28.7298724
  72.8693332  40.7036991  29.8165267  71.5558989  39.7042890  30.4822681
  67.5345751  40.3215333  30.4465734  66.7445664  39.6881297  29.7551111
  67.1636456  41.2115927  31.3290520  67.8280980  41.7582070  31.8580276
  65.7633853  41.3645345  31.6266908  65.1808603  40.6632709  31.0292016
  65.4952165  41.0866670  33.1049405  66.1167580  41.7426857  33.7143868
  64.4456318  41.2529398  33.3474800  65.8143263  39.6851241  33.5222862
  64.8467036  38.7285570  33.7418187  65.4212861  37.5880487  34.0788362
  64.8205078  36.7057107  34.2993903  66.7308111  37.7678506  34.0795139
  67.4263505  37.0665662  34.2905234  67.0031090  39.0718135  33.7448009
  68.0352913  39.4195917  33.7029537  65.3865849  42.7592447  31.1927887
  66.0856284  43.7267894  31.4593228  64.2962231  42.8475914  30.4582631
  63.7199782  42.0354280  30.2896460  63.8798852  44.1117229  29.8955978
  64.6587245  44.8613841  30.0352994  63.6277671  43.9499162  28.4231956
  64.6022988  43.7399909  27.9823799  62.9620895  43.1040479  28.2514977
  63.0370934  45.2006077  27.7786497  62.0710782  45.3873774  28.2477260
  63.9213508  46.4311820  27.9308891  64.8874469  46.2453267  27.4616184
  63.4429009  47.2847042  27.4505910  64.0674798  46.6455048  28.9895734
  62.7834884  44.9187633  26.3110172  62.0839797  44.0882944  26.2155790
  62.3609536  45.8052276  25.8379985  63.7229087  44.6598091  25.8226208
  62.6012510  44.6197533  30.5058115  61.5887753  43.9071517  30.5551765
  62.6440519  45.8671229  30.9538497  63.5028008  46.3949086  30.8898802
  61.4642262  46.5254865  31.5239282  60.5719275  45.9231186  31.3534722
  61.5991574  46.7839731  33.0212749  60.7345586  47.3471409  33.3725728
  61.6732175  45.4651196  33.7557233  62.5378950  44.9015463  33.4052679
  61.7696370  45.6494171  34.8256945  60.7656072  44.8918895  33.5666402
  62.8256790  47.6280169  33.3112037  62.7395261  48.5843130  32.7952797
  62.9031524  47.8005865  34.3846641  63.7169881  47.1065416  32.9623019
  61.2841436  47.8441018  30.8659532  62.1611115  48.3087037  30.1698287
  60.1375475  48.4532765  31.1234053  59.4786074  48.0406050  31.7680754
  59.7734606  49.7119909  30.4692114  60.1667709  49.7143754  29.4526483
  58.2607792  49.8986809  30.4070508  57.8782406  49.4287006  31.3130762
  58.0491109  50.9675490  30.4356460  57.5877369  49.2825914  29.1954760
  57.7636503  48.2068927  29.2007456  56.0939766  49.5507938  29.2238236
  55.9172513  50.6263561  29.2181034  55.6269766  49.1017124  28.3472748
  55.6635186  49.1171811  30.1264788  58.1988705  49.8424594  27.9322699
  59.2637959  49.6111015  27.9097586  57.7124265  49.3971786  27.0643999
  58.0619221  50.9235925  27.9100094  60.3545065  50.9153494  31.1592752
  60.3958819  50.9805529  32.3856644  60.7502122  51.8893060  30.3495397
  60.5784340  51.8241703  29.3563887  61.4315967  53.0763311  30.8577398
  62.4178600  52.7989539  31.2298230  61.6009500  54.1222926  29.7611300
  62.1317824  53.6336043  28.9441233  60.5978569  54.3929737  29.4315302
  62.3554203  55.3796855  30.1765463  61.8193093  55.8694808  30.9894340
  63.3546731  55.1051284  30.5145024  62.4638869  56.3319407  28.9946432
  63.0146526  57.2270924  29.2835369  62.9750004  55.8434069  28.1650668
  61.1376977  56.7232218  28.5575957  60.7520563  56.2695254  27.7417896
  60.4048836  57.6416647  29.1782043  60.8929422  58.2901601  30.2557759
  61.8207548  58.0762451  30.5926797  60.3283183  58.9866514  30.7207484
  59.1837069  57.9162472  28.7164015  58.8317285  57.4268216  27.9060472
  58.6167978  58.6122860  29.1792651  60.5957937  53.6473438  31.9597583
  59.4182619  53.9472690  31.7711401  61.2035954  53.7791320  33.1219782
  62.1747620  53.5219378  33.2258334  60.5079719  54.3202264  34.2751785
  59.5443367  54.7279830  33.9698246  60.2719163  53.2422551  35.2932569
  59.5334678  53.6886589  35.9592274  59.8480984  52.3538965  34.8249648
  61.5160684  52.8504539  36.0994272  62.3795001  52.8607463  35.4342350
  61.7552501  53.8296383  37.2669549  60.8923766  53.8195516  37.9328727
  62.6440372  53.5260932  37.8201444  61.8985989  54.8362167  36.8740791
  61.4087155  51.3904630  36.5855219  61.3211888  50.7262213  35.7257420
  62.3005248  51.1303043  37.1556928  60.5284655  51.2817178  37.2191096
  61.3408127  55.3856531  34.9189914  62.5591380  55.2907398  34.9369082
  60.6991125  56.4091674  35.4584627  59.7015301  56.5219599  35.3479798
  61.4476009  57.4696826  36.1431602  62.5006451  57.3758720  35.8778368
  60.9680145  58.8911859  35.7674060  59.8825019  58.8974066  35.8660109
  61.4023717  59.5765118  36.4952536  61.3556279  59.3375575  34.3494250
  62.4088862  59.0993602  34.2010677  60.7517660  58.7672975  33.6435522
  61.1335132  60.8358682  34.1172115  61.7233381  61.3770141  34.8570538
  61.4979322  61.0740643  33.1179314  59.7344092  61.2683823  34.2232048
  59.4434468  61.6008268  35.1314563  58.8351758  61.2596878  33.2256830
  59.1727133  60.8072243  32.0025758  60.1099177  60.4712438  31.8326792
  58.4870524  60.8060180  31.2609780  57.5824733  61.7047660  33.4578617
  57.3311606  62.0399935  34.3768636  56.9019336  61.7006189  32.7115727
  61.4071394  57.2731227  37.6366237  62.2724507  57.7851382  38.3372766
  60.4352793  56.5121623  38.1268036  59.8175122  55.9992166  37.5141457
  60.2334477  56.3965161  39.5684246  59.5943636  55.5328926  39.7523410
  61.2054900  56.2343028  40.0341713  59.5919964  57.6236338  40.1813710
  58.5216100  58.0650442  39.7272950  60.2003882  58.1461515  41.2540912
  60.8787765  57.6137784  41.7798929  59.8952388  59.5116440  41.6945401
  60.8397214  59.9641340  41.9967066  59.4998169  60.0416641  40.8280416
  58.9044583  59.6265637  42.8381189  59.2394858  59.2863956  43.9801798
  32.9675639  37.5308110  45.7413069  33.6636409  37.4376688  46.4671872
  32.7722861  36.6163507  45.3595618  32.2124412  38.1053140  46.0874796
  33.5744718  38.3121410  44.6098687  33.5362546  37.6892059  43.7162298
  32.9667238  39.2039343  44.4567468  35.0202059  38.7332673  44.8603677
  35.9552252  38.0128802  44.4911073  35.1961948  39.9045069  45.4800310
  34.3811303  40.4262538  45.7690804  36.5357327  40.4640971  45.7886001
  37.3235885  39.7405085  45.5793109  36.8235890  41.7559042  44.9838242
  36.2461753  42.5756413  45.4112860  38.3029792  42.0977920  45.0360771
  38.8810500  41.2786632  44.6083351  38.4864283  43.0081020  44.4653034
  38.6043524  42.2522444  46.0721371  36.3673692  41.6104306  43.5491807
  35.2952489  41.4151402  43.5263362  36.5802780  42.5303304  43.0046132
  36.8973203  40.7808274  43.0811942  36.6591198  40.8463900  47.2589514
  35.8537107  41.6087498  47.7718380  37.6783026  40.3405409  47.9278851
  38.3023183  39.6607821  47.5172373  37.8685384  40.6949293  49.3202069
  37.1391766  41.4524220  49.6071483  37.6875308  39.4734200  50.2258819
  36.7176679  39.0409401  49.9800639  38.4762131  38.7682037  49.9636792
  37.7472868  39.7691247  51.7171038  38.7425063  40.1368547  51.9669312
  37.0074050  40.5324312  51.9580190  37.4571396  38.5144785  52.5167010
  36.4223959  38.2180927  52.3447707  38.1228953  37.7198160  52.1799812
  37.6725693  38.7603578  53.9962983  38.7155160  39.0383057  54.1483107
  37.0289509  39.5848309  54.3030534  37.3569146  37.5556814  54.8106397
  37.9534946  36.7917098  54.5268449  37.5125767  37.7594545  55.7875460
  36.3904249  37.2982152  54.6702552  39.2305001  41.3271002  49.4700113
  40.2358153  40.7546145  49.0563586  39.2449636  42.5177134  50.0545292
  38.3915101  42.9296589  50.4038390  40.4901963  43.2330266  50.2640133
  41.1331406  43.1103358  49.3924235  40.2689732  44.7140208  50.4980190
  39.8541843  44.8575275  51.4957440  41.5850794  45.4748098  50.3808934
  42.0002721  45.3321488  49.3832142  41.4079789  46.5366696  50.5517438
  42.2892174  45.1002742  51.1238701  39.2871914  45.2506927  49.4874465
  38.3377095  44.7248418  49.5877811  39.1322240  46.3156196  49.6606961
  39.6808468  45.1001547  48.4822228  41.1771356  42.7313623  51.5032853
  40.5245161  42.4345493  52.4966230  42.5033027  42.6492693  51.4554237
  43.2053266  42.5853615  50.1730450  43.3809321  43.5923825  49.7946649
  42.6109338  42.0251122  49.4512991  44.4652363  41.8839656  50.5360800
  45.2661405  42.2580225  49.8983238  44.3306751  40.8165451  50.3611280
  44.7423563  42.1557508  51.9715278  45.3297952  43.0726905  52.0188171
  45.2661967  41.3614344  52.5032724  43.3743226  42.3850097  52.5974623
  42.9898806  41.5235055  53.1434597  43.4242125  43.5880631  53.5220452
  43.1769657  44.7466125  53.1389755  43.7374059  43.3060584  54.7620872
  43.9999847  42.3718967  55.0422543  43.6802026  44.3292107  55.7702921
  42.6540860  44.6651342  55.9197551  44.2033901  43.7497631  57.0904039
  43.3611867  43.2028751  57.5143217  44.9846347  43.0464030  56.8022348
  44.7516390  44.7195340  58.1272301  45.7211675  45.0965699  57.8017162
  44.0611978  45.5537116  58.2518926  44.9121365  43.9831940  59.4667782
  43.9462299  43.5510917  59.7283330  45.6401279  43.1846185  59.3239319
  45.3597289  44.8338824  60.5706837  44.6318189  45.2775040  61.1123905
  46.6276613  45.0586307  60.9064836  47.6247481  44.4887202  60.2305207
  47.4192630  43.8778568  59.4528820  48.5813510  44.6702608  60.4989487
  46.9039565  45.8640564  61.9282151  46.1512205  46.2993603  62.4420236
  47.8652352  46.0366778  62.1855939  44.4991429  45.5098892  55.3408270
  43.9951777  46.6345780  55.2048890  45.7673699  45.2262177  55.1147210
  46.0767677  44.2729004  54.9899873  46.7623458  46.2732753  55.1251717
  46.8119145  46.7278683  56.1146095  48.1254490  45.7070731  54.7837013
  48.0696950  45.2887390  53.7787201  48.8757220  46.4974316  54.8065903
  48.5502851  44.6029767  55.7488869  48.5183536  43.4266427  55.3979456
  48.9196124  44.9695846  56.9718248  49.2076658  44.2693438  57.6402467
  48.9105285  45.9467403  57.2271383  46.4106382  47.3987599  54.1994292
  46.5001900  48.5581191  54.5751243  45.9943221  47.0641109  52.9908330
  45.9045667  46.0986450  52.7081335  45.7191033  48.1067870  51.9989604
  46.5526733  48.8089043  51.9818908  45.5374301  47.5353139  50.6039986
  44.7992052  46.7373255  50.5243884  45.2418062  48.3680449  49.9658249
  46.8212060  46.9924386  50.0363335  47.7386206  47.8037651  49.4056547
  47.5016747  48.8590524  49.2702847  48.9474184  47.2992138  48.9457232
  49.6450730  47.9574038  48.4278769  49.2652892  45.9805884  49.1400686
  50.2174977  45.5793202  48.7931064  48.3692857  45.1634652  49.7793475
  48.6080523  44.1107207  49.9304095  47.1593628  45.6737993  50.2343502
  46.4574827  45.0258339  50.7593312  44.5331553  48.8808477  52.3870342
  44.4766205  50.0900792  52.1118035  43.6068652  48.1837213  53.0445748
  43.7485998  47.2052818  53.2511343  42.3631073  48.8021127  53.4638590
  41.8445768  49.2068697  52.5947232  41.4574998  47.7902761  54.1410382
  41.3013106  46.9678480  53.4429578  41.9773907  47.4217805  55.0253596
  40.1244420  48.3654274  54.5455972  39.6987748  47.7201744  55.3140742
  40.2982703  49.3581440  54.9608074  39.1601674  48.4671398  53.3808212
  39.2242819  49.4593761  52.9342168  39.4064388  47.7152206  52.6311097
  37.7875196  48.2450437  53.8339019  37.3036908  47.4553360  53.4309494
  37.1375273  49.0072335  54.7205472  37.7139609  50.0649241  55.2930968
  38.6662563  50.3059682  55.0582965  37.1955482  50.6200026  55.9588564
  35.8868315  48.7009293  55.0518548  35.4388893  47.8983172  54.6332123
  35.3904569  49.2722721  55.7206435  42.6612165  49.9232767  54.4128202
  42.1493808  51.0379563  54.2653118  43.5174224  49.6250841  55.3770103
  43.9042971  48.6965622  55.4679742  43.8352717  50.6027063  56.3936772
  42.9275715  50.9528683  56.8851710  44.7213800  49.9658299  57.4215316
  45.5520600  49.4985111  56.8926808  45.1023538  50.7530683  58.0720812
  43.9931613  48.9076711  58.2694517  43.5381388  48.1716093  57.6066785
  44.9686567  48.2155439  59.1978711  45.4237709  48.9509491  59.8613084
  44.4395706  47.4698727  59.7912877  45.7458728  47.7268496  58.6103224
  42.8822077  49.5222894  59.1236885  42.1486816  50.0024703  58.4760273
  42.3953261  48.7395866  59.7054306  43.3101604  50.2632255  59.7989434
  44.4512894  51.8817611  55.8579412  44.1173996  53.0002251  56.2873930
  45.3079219  51.7109430  54.8719463  45.6161330  50.7874687  54.6030587
  45.8543183  52.8558693  54.1582091  46.3965858  53.4937389  54.8561830
  46.8074863  52.4155063  53.0629831  46.1670805  51.9612343  52.3069297
  47.2460685  53.3304873  52.6647928  47.9160177  51.4438763  53.4383115
  47.5032551  50.4364112  53.4906746  49.0242565  51.4824531  52.4045980
  49.4378526  52.4895626  52.3519913  49.8099928  50.7818545  52.6872297
  48.6228796  51.2037188  51.4302755  48.4647210  51.8121767  54.7811508
  47.6696711  51.7625694  55.5251496  49.2594447  51.1172877  55.0525264
  48.8652341  52.8252870  54.7451536  44.7368076  53.6927085  53.5310139
  44.7637743  54.9295715  53.5503507  43.7567987  53.0086705  52.9622956
  43.7466136  51.9987837  52.9511552  42.6614781  53.7163658  52.3185050
  43.0588111  54.2989459  51.4873455  41.5885888  52.7653078  51.7806990
  41.2685463  52.1460228  52.6186478  40.7558998  53.3856508  51.4491819
  42.0444281  51.8700982  50.6319596  42.2279441  52.5069872  49.7666301
  42.9752443  51.3889443  50.9322448  41.0169317  50.8056752  50.2697265
  39.9617963  50.7459871  50.9222375  41.2507366  50.0152027  49.3300703
  42.0541683  54.6330391  53.3435917  41.8215965  55.8096732  53.0698956
  41.7937800  54.0584324  54.5173463  42.0066218  53.0802617  54.6514353
  41.1972375  54.7921298  55.6225260  40.2324949  55.1939741  55.3128618
  40.9807069  53.8781632  56.8460241  41.9294977  53.3707077  57.0203352
  40.7625096  54.5379631  57.6857587  39.8707234  52.8454705  56.7108902
  40.1845861  52.0689293  56.0133411  39.7220002  52.4078798  57.6980553
  38.5584582  53.4668540  56.2255525  38.1486302  54.5239725  56.7894591
  37.9452907  52.9206527  55.2624784  42.1132515  55.9364287  56.0099888
  41.7144489  57.1002016  56.1050839  43.3531487  55.5791665  56.2432953
  43.6329822  54.6127294  56.1550247  44.3522067  56.5484620  56.6184903
  44.1721969  56.8991978  57.6346990  45.7256321  55.9166767  56.5612985
  45.7234569  55.0172836  57.1770797  45.9118572  55.6446070  55.5223576
  46.8110487  56.8502550  57.0388091  46.8969127  57.6648057  56.3196183
  46.5137530  57.4254382  58.4289776  46.4282036  56.6114548  59.1488465
  47.3235683  58.0908291  58.7282348  45.5778771  57.9834333  58.3993434
  48.0834921  56.0441626  57.1148414  48.3228695  55.6481742  56.1279316
  48.8983597  56.6819921  57.4572822  47.9501677  55.2189182  57.8143378
  44.4114263  57.7620135  55.7339187  44.4478753  58.8886330  56.1999863
  44.4607422  57.5112418  54.4456138  44.5244018  56.5662724  54.0947868
  44.4723646  58.5910061  53.4991351  45.3379843  59.2315512  53.6679649
  44.5510278  58.0269638  52.0788216  43.7987873  57.2424086  51.9969274
  44.3066135  58.8370944  51.3917626  45.9166626  57.4582162  51.7260769
  46.1951214  56.7536732  52.5097736  45.8252939  56.9285907  50.7777901
  46.9865106  58.5304387  51.6059216  46.9739022  59.4803893  52.4265531
  47.8407192  58.4249191  50.6869508  43.2327531  59.4500944  53.6695221
  43.3341856  60.6605541  53.6836904  42.0685529  58.8119170  53.7755151
  42.0445523  57.8027134  53.7434009  40.8108178  59.5271288  53.9202097
  40.6692645  60.1811408  53.0597853  39.6199891  58.5669753  54.0065236
  39.6374605  57.9483361  53.1092613  39.7740464  57.9384434  54.8836291
  38.2607314  59.2721039  54.1150869  38.3055886  59.9388381  54.9762224
  38.1316881  59.8607405  53.2068172  37.0746381  58.3105068  54.2741022
  37.2570491  57.2022910  54.8489110  35.9501675  58.6649298  53.8262785
  40.8520012  60.3719472  55.1704684  40.2980776  61.4674889  55.2211225
  41.4875644  59.8292268  56.1963749  41.9292353  58.9260805  56.0996636
  41.5720894  60.5049741  57.4840701  40.5650302  60.7199151  57.8414653
  42.0786831  59.8539444  58.1965466  42.3349831  61.7919598  57.3706771
  41.8568144  62.8265064  57.8242837  43.4903257  61.7252801  56.7142052
  43.8165871  60.8237699  56.3965068  44.3435195  62.8943363  56.4822056
  44.5495464  63.3918324  57.4299132  45.6657024  62.4812723  55.8523480
  45.4341109  61.8413934  55.0008672  46.1559835  63.3892212  55.5011310
  46.5884165  61.7442596  56.8012231  46.8906316  62.4340325  57.5892461
  46.0576392  60.9002528  57.2417115  47.8337567  61.2251160  56.1074568
  47.8624772  61.0637295  54.8700941  48.8691948  60.9436531  56.8916970
  49.7257486  60.5944837  56.4861139  48.7947515  61.0802235  57.8896490
  43.6421846  63.9314717  55.5979497  43.7127281  65.1325505  55.8666488
  42.9699220  63.4615261  54.5454953  43.0272097  62.4790520  54.3184227
  42.1030803  64.3202720  53.7189858  42.7225218  65.0492185  53.1964647
  41.3124879  63.5196297  52.6839309  40.7818364  62.7395548  53.2298168
  40.5916953  64.2064922  52.2403344  42.1477731  62.8905708  51.5908209
  42.6138193  63.6860442  51.0093368  42.9217265  62.2788693  52.0544150
  41.2947777  62.0201617  50.6701489  40.8210822  61.2425872  51.2693897
  40.5269457  62.6459046  50.2151993  42.1420466  61.3722206  49.5712205
  42.6625712  62.1733206  49.0464410  42.8705697  60.7256329  50.0603807
  41.3451349  60.5732702  48.5939687  40.6702978  61.1723202  48.1402795
  41.9628925  60.1763249  47.9004920  40.8630640  59.8306374  49.0799760
  41.0782047  65.0081289  54.6001424  40.6821842  66.1327548  54.3209985
  40.6402528  64.3211253  55.6588181  41.0815723  63.4456367  55.9014208
  39.5335646  64.7932600  56.4897695  39.4941794  64.2435001  57.4301482
  39.6324002  65.8589267  56.6963738  38.2476950  64.5565985  55.7265326
  38.2751896  64.1926850  54.5512930  37.1119751  64.7634208  56.3690760
  37.0843769  65.0956234  57.3224800  35.8551834  64.4376379  55.7163961
  35.8201124  64.7063248  54.6606137  35.5479028  62.9225932  55.8530242
  36.4439448  62.3647750  55.5809087  35.1302877  62.5533928  57.2848079
  34.2339808  63.1105105  57.5574886  34.9237474  61.4845330  57.3394012
  35.9364489  62.8028450  57.9747204  34.5008152  62.4827891  54.8275638
  34.8736938  62.6748953  53.8215028  34.3028194  61.4172444  54.9438041
  33.5789836  63.0424933  54.9858625  34.6709499  65.2313782  56.2304413
  34.5552608  65.5137469  57.4261059  33.7855959  65.5485912  55.2974540
  34.0165531  65.3731349  54.3299970  32.4949180  66.1383715  55.6005491
  31.9598531  66.3616028  54.6775255  31.9031080  65.4519013  56.2060398
  32.7011730  67.4195584  56.3707101  33.4290894  68.3118215  55.9261380
  32.0801630  67.4933015  57.5377892  31.4401693  66.7623563  57.8138807
  32.1894408  68.6765270  58.3888266  32.4578705  69.5382214  57.7776576
  30.8484407  68.9787203  59.1108016  31.0578121  69.7164356  59.8854234
  30.1704289  69.4090072  58.3737444  30.1963978  67.7424860  59.7449733
  30.6767731  66.5994471  59.5239060  29.1833658  67.9434876  60.4727916
  33.3503978  68.5987109  59.3837585  33.4440447  69.4411569  60.2757591
  34.2300599  67.6027171  59.2406188  34.1010669  66.9262022  58.5018444
  35.4021887  67.4511247  60.1356846  35.9641008  66.5957146  59.7606811
  35.9969637  68.3566582  60.0158879  35.1075483  67.2400605  61.6299834
  36.0006542  67.3889603  62.4695909  33.8648437  66.8770781  61.9542395
  33.2042067  66.7215633  61.2062601  33.4221362  66.6319655  63.3415530
  33.6715772  67.4716784  63.9902137  31.9267055  66.4149876  63.3857533
  31.6264434  66.2512677  64.4207116  31.1779724  67.6346349  62.8218204
  31.4773901  67.7987126  61.7866745  30.1039072  67.4539201  62.8645434
  31.4213110  68.5167510  63.4140687  31.6094233  65.2247637  62.6222783
  30.6613634  65.0751381  62.6421482  34.0370073  65.3497897  63.9296345
  34.1681658  65.2086074  65.1374532  34.3674283  64.3989550  63.0640207
  34.0760996  64.4462295  62.0981056  35.1481864  63.2670406  63.4861955
  35.3467557  63.3141178  64.5569211  34.4553695  61.9630093  63.1815435
  35.0743789  61.1347115  63.5262889  33.1055357  61.9201629  63.8941065
  32.4857552  62.7479482  63.5495133  32.6068015  60.9766742  63.6723100
  33.2591237  62.0052393  64.9698734  34.2704075  61.7985979  61.6850733
  35.2440899  61.8054844  61.1951782  33.7688830  60.8523273  61.4822317
  33.6651445  62.6196677  61.3008834  36.4492609  63.3350766  62.7506104
  36.5222798  63.8149261  61.6454033  37.4871753  62.8649298  63.3812757
  37.3993322  62.5157909  64.3249308  38.7842433  62.8679581  62.7770792
  38.6944353  62.8077732  61.6924541  39.5225040  64.1723153  63.1386939
  38.9193972  65.0046454  62.7759433  39.5927977  64.2216892  64.2253038
  40.8259855  64.2510578  62.5756098  41.2361350  65.0800308  62.8328664
  39.5164207  61.6163866  63.2953638  39.4323755  61.2549726  64.4570373
  40.2364087  60.9504582  62.4202657  40.2669530  61.2364069  61.4520717
  40.9571047  59.7536243  62.8063575  41.1024340  59.7341936  63.8864505
  40.1563484  58.5133056  62.3978026  40.6988370  57.6281723  62.7299839
  39.1638145  58.5208364  62.8482688  39.9560083  58.3640580  60.9242579
  40.6723191  57.5762721  60.0957133  41.4658273  56.9773634  60.5426507
  40.2183383  57.7135913  58.8164538  40.6041019  57.2510630  58.0056804
  39.1765289  58.5981777  58.8048239  38.4047809  59.0476477  57.7539563
  38.6075861  58.6411816  56.7631213  37.4275656  59.9797280  58.0180525
  36.8187528  60.3684613  57.2017601  37.1963171  60.4414599  59.3127821
  36.4072615  61.1601227  59.5341746  37.9781932  59.9888341  60.3643303
  37.7587199  60.3668776  61.3628368  38.9938475  59.0490219  60.1065312
  42.3493913  59.7424367  62.1738887  42.6330234  60.4264438  61.1747229
  43.2222501  58.9602652  62.7634294  42.9741856  58.3890005  63.5585521
  44.5743318  58.9020312  62.2774843  44.5855432  58.5927826  61.2323342
  45.0505771  59.8778966  62.3722281  45.3494088  57.8943705  63.0973170
  44.9066044  57.4633249  64.1764115  46.5142381  57.5084170  62.5838848
  46.8392499  57.8431730  61.6881141  47.3483249  56.5567068  63.3110277
  46.7412084  55.6836780  63.5504635  48.5769391  56.0969239  62.5257762
  48.9089109  56.9371786  61.9159681  49.3809884  55.7960208  63.1973878
  48.2105726  54.9388418  61.6294267  47.2556519  55.1470862  61.1468694
  49.2687483  54.7436257  60.5813747  50.2239291  54.5348660  61.0631921
  48.9952674  53.9059516  59.9398054  49.3560153  55.6481988  59.9795174
  48.0231370  53.6480053  62.4077500  47.2243555  53.7762920  63.1382225
  47.7606441  52.8436409  61.7205844  48.9497151  53.3964541  62.9237675
  47.8098976  57.1858057  64.5855339  48.1290541  58.3687357  64.6290858
  47.8297410  56.3819242  65.6318354  47.4770560  55.4380596  65.5623212
  48.3205589  56.8425467  66.9241584  47.8086212  57.7650476  67.1980400
  48.0692311  55.7980309  68.0204832  47.0641631  55.4090688  67.8572466
  48.7963553  55.0009307  67.8654942  48.1868658  56.3264151  69.4618822
  47.6402149  57.2686972  69.4990026  47.7058976  55.6018132  70.1189370
  49.6140483  56.5524657  69.9184742  50.5241040  55.8650871  69.3846621
  49.8117740  57.4161321  70.8205401  49.7877011  57.1354148  66.8050285
  50.2505532  58.1626888  67.2576486  50.5112648  56.2187642  66.1805189
  50.0627903  55.3637721  65.8839409  51.9582320  56.3722782  65.9329234
  52.3080401  57.3610035  66.2298335  52.6777624  55.3291674  66.7743631
  52.5686102  55.6231211  67.8182866  52.1990616  54.3625267  66.6176741
  54.1341535  55.2261591  66.4342392  54.7672998  56.2911704  66.2614660
  54.6516770  54.0857710  66.3206102  52.3651574  56.2155970  64.4345724
  51.9116891  55.3023505  63.7701017  53.2357939  57.0840114  63.9272052
  53.5904812  57.8194963  64.5216446  53.6756542  57.0524125  62.5025612
  52.8328931  56.8240685  61.8500953  54.2366629  58.4220724  62.1153134
  55.0895555  58.6360148  62.7594423  54.5709710  58.3585637  61.0797919
  53.2107156  59.5339100  62.2484116  52.0085645  59.2196273  62.2640663
  53.5953405  60.7191010  62.3464223  54.7367017  55.9884890  62.1236761
  55.0633187  55.7963981  60.9553489  55.2953159  55.3226373  63.1139800
  55.0073229  55.5162589  64.0624893  56.3836224  54.3535789  62.8986111
  56.8762954  54.5337860  61.9431542  57.4185014  54.5170626  64.0234495
  56.8913941  54.5210720  64.9775151  58.1004146  53.6674007  63.9892594
  58.2196193  55.8242737  63.8743375  59.2622022  55.5427286  63.7265057
  57.8535992  56.3397369  62.9864039  58.1106974  56.7421809  65.0701315
  58.1002442  56.2221003  66.2140812  58.0258157  57.9798680  64.8505849
  55.9066885  52.9032829  62.8171947  56.6763546  52.0000325  62.4914693
  54.6358309  52.6838850  63.1183232  54.0080346  53.4414886  63.3463761
  54.1241835  51.3239378  63.1745769  54.9222391  50.6561954  63.4991175
  52.9505291  51.1939618  64.1496648  53.3548657  51.3571605  65.1486529
  52.2081084  51.9609148  63.9289960  52.2899315  49.8087141  64.0850520
  52.9721512  48.8064647  63.6935671  51.0749538  49.7513148  64.3983431
  53.6964089  50.8883618  61.7919477  52.7563005  51.4461052  61.2315877
  54.3607721  49.8768600  61.2544986  55.1493857  49.4530060  61.7219767
  53.9843117  49.3739124  59.9566098  53.8901998  50.2029125  59.2551820
  55.0269017  48.4117403  59.4308677  55.1600980  47.6353726  60.1842674
  54.6272083  47.9677907  58.5191364  56.3608212  49.0589341  59.1331769
  56.2254500  49.8152843  58.3600600  56.7384233  49.5308529  60.0402664
  57.5625786  47.8252038  58.5574253  57.8779190  46.8533666  60.0491269
  56.9464879  46.4051821  60.3950542  58.5980246  46.0663502  59.8251765
  58.2796209  47.5018582  60.8277125  52.6333416  48.6681461  60.0263433
  51.8598666  48.7315556  59.0682782  52.3417438  48.0196607  61.1530032
  52.9367848  48.1162184  61.9633747  51.1682807  47.1266052  61.2479362
  51.1141136  46.4954353  60.3609245  51.2312892  46.2288214  62.4830104
  50.4850690  45.4419885  62.3727849  52.6108440  45.6001964  62.6578023
  53.3575826  46.3864618  62.7685623  52.6133474  44.9696044  63.5468730
  52.8483550  44.9948884  61.7829930  50.9186050  47.0197597  63.6288965
  50.9534668  46.4708968  64.4157475  49.8218593  47.8668917  61.3094024
  48.7463237  47.2363670  61.3024838  49.8793967  49.1862743  61.4033643
  50.7686523  49.6558040  61.4975226  48.6762685  49.9921934  61.3823173
  48.9196647  51.0399019  61.5588516  48.0098951  49.8712946  60.0240776
  47.6983577  48.8308916  59.9313131  47.1287039  50.5090258  60.0940853
  48.8210047  50.2644024  58.8098978  49.7657236  49.7210686  58.7900087
  48.0053684  49.9056083  57.5809462  47.0606344  50.4489475  57.5998970
  48.5615537  50.1761315  56.6834074  47.8074145  48.8337462  57.5758293
  49.0826201  51.7535265  58.8168136  49.6355604  52.0216293  59.7170787
  49.6674086  52.0242975  57.9377193  48.1337647  52.2897267  58.8006362
  47.6596228  49.5761816  62.4442889  46.4447259  49.6527659  62.2139732
  48.1554561  49.1344622  63.5905713  49.1445008  49.1889626  63.7878520
  47.2907957  48.5057374  64.5737989  46.6091645  47.8089726  64.0859496
  48.1327761  47.7393318  65.5739781  48.7974640  48.4403578  66.0788076
  47.2682411  47.0422039  66.5952058  46.6035589  46.3406280  66.0911339
  47.9008058  46.5010402  67.2988413  46.6748810  47.7805848  67.1344813
  48.8903900  46.7703959  64.8482913  49.4353365  46.2679601  65.4583666
  46.4059301  49.4965826  65.3067652  45.2312161  49.2432689  65.4627623
  46.9686435  50.6216904  65.7290328  47.9246731  50.8347205  65.4826086
  46.2637602  51.5389444  66.5940662  45.2898548  51.1298030  66.8627867
  47.0671037  51.7618901  67.8697309  48.0724974  52.0750986  67.5883358
  46.5859998  52.5562593  68.4403592  47.1472835  50.5142854  68.7141755
  46.1353915  50.1492142  68.8899554  47.7146823  49.7614119  68.1670539
  47.8180292  50.7868610  70.0332997  48.8228645  51.1690844  69.8535491
  47.2404310  51.5295139  70.5837054  47.9161643  49.5747770  70.8443096
  47.5187985  48.7250678  70.4698848  48.5018844  49.5294750  72.0385361
  49.0396064  50.6331681  72.5614955  49.0005845  51.5022179  72.0483389
  49.4831490  50.5944080  73.4680644  48.5504487  48.3853506  72.7224899
  48.1404247  47.5491397  72.3316808  48.9970213  48.3604687  73.6280574
  45.9490507  52.8777444  65.9892906  46.8139253  53.5678503  65.5049200
  44.7012084  53.2694512  66.0721178  43.9973104  52.6746571  66.4854541
  44.2938693  54.5290677  65.5367953  45.1370120  55.0329758  65.0642635
  43.2130124  54.3001959  64.4873521  42.4044518  53.6908944  64.8911845
  42.8059699  55.2367037  64.1060786  43.7462939  53.5769102  63.3359918
  44.1383269  52.2815698  63.3031395  44.0426731  51.7069814  64.2244420
  44.5881208  51.9706050  62.0603445  44.9376908  51.0676980  61.7728390
  44.4880966  53.0816423  61.2555804  44.8129378  53.2566739  59.9058726
  45.2091695  52.4100294  59.3452548  44.6080136  54.4991538  59.3717981
  44.8563492  54.6791572  58.3258400  44.0847714  55.5517224  60.1374409
  43.9244867  56.5381056  59.7021748  43.7588113  55.3694200  61.4598012
  43.3394661  56.2139414  62.0066412  43.9651767  54.1132073  62.0395194
  43.7984339  55.4085853  66.6686555  43.0681909  54.9856744  67.5492107
  44.2013364  56.6545870  66.6179653  44.9406309  56.9320666  65.9882448
  43.5681300  57.6591669  67.3972456  43.2879193  57.2341368  68.3610560
  44.5171123  58.7917130  67.6319178  44.9847572  59.0619547  66.6851454
  43.7958415  59.9800784  68.1892125  43.3282948  59.7107183  69.1362842
  44.5043732  60.7921469  68.3523898  43.0291696  60.3034871  67.4851375
  45.4691712  58.3443050  68.5847970  46.0986446  59.0470185  68.7624406
  42.3976507  58.2272224  66.6455249  42.4496518  58.4703304  65.4444706
  41.3405658  58.4615556  67.3782775  41.3118690  58.2141555  68.3570875
  40.1980261  59.0757132  66.8065567  40.4111965  59.4407586  65.8018680
  39.3578125  58.3823147  66.7699648  39.8320188  60.2433785  67.6849425
  40.1957711  60.3043040  68.8590934  39.0951834  61.1724068  67.1053858
  38.9225196  61.1622462  66.1103062  38.6026557  62.2690170  67.8635477
  38.4724895  61.9903907  68.9092644  39.6146478  63.3979947  67.7846422
  40.5984129  62.9550380  67.9398677  39.5562974  63.8078476  66.7763189
  39.3966954  64.5009304  68.7882310  38.3761697  64.8753395  68.7079444
  39.5654075  64.1205806  69.7956893  40.5463417  65.8443897  68.4635084
  42.0878289  65.2593537  69.1459122  42.3803693  64.3363922  68.6452516
  42.8608646  66.0133430  68.9975320  41.9652021  65.0704506  70.2123922
  37.2222298  62.6913318  67.3945427  36.9336983  62.8087393  66.2085519
  36.3603201  62.9282048  68.3598275  36.6789960  62.8868982  69.3173444
  34.9834386  63.3305759  68.1070415  34.7734291  63.4062833  67.0401471
  34.0090566  62.3417512  68.7492131  34.2170581  62.3088913  69.8186783
  32.5494180  62.7368878  68.5263090  32.3405233  62.7695104  67.4570104
  31.8974127  62.0037366  69.0011554  32.3679539  63.7195937  68.9615781
  34.2998466  60.9546530  68.1959989  34.3515221  61.0530391  67.1116786
  35.2765719  60.6611076  68.5806265  33.2775946  59.8994817  68.5582159
  32.3006358  60.1921252  68.1734938  33.5690284  58.9449444  68.1200102
  33.2256840  59.8001954  69.6424425  34.7045810  64.6497581  68.7643038
  35.1753868  64.9276344  69.8611829  33.8863420  65.4286835  68.1006608
  33.5445871  65.1665936  67.1870898  33.4059186  66.6483388  68.6820902
  34.0172589  66.9470174  69.5336496  33.3503710  67.7916542  67.6692830
  32.6659183  67.5299162  66.8623642  32.8582748  69.0638736  68.3625282
  33.5425211  69.3265198  69.1693272  32.8185130  69.8795163  67.6405540
  31.8627430  68.8931519  68.7722472  34.7347293  67.9861969  66.9994082
  34.8443124  67.1774527  66.2768951  34.6915432  68.9396550  66.4729559
  35.9215181  67.9839618  67.9442280  35.9656360  67.0305773  68.4707368
  36.8400242  68.1269212  67.3750107  35.8128654  68.7927787  68.6667995
  32.0046345  66.4345825  69.1474354  31.1455974  65.9868617  68.3753135
  31.7702688  66.8171224  70.3931762  32.5237064  67.2107705  70.9385864
  30.4630448  66.6930923  71.0135405  30.1912452  65.6384277  71.0572082
  30.5119295  67.0973272  72.0246308  29.3978321  67.4471897  70.2294418
  29.5639705  68.6343297  69.9630779  28.3061910  66.7493617  69.8503997
  27.8867973  65.4252162  70.3498199  28.0502321  65.3786100  71.4264894
  28.4780625  64.6519855  69.8592908  26.4313708  65.3523183  69.9834028
  25.8220202  65.6849706  70.8237203  26.1663567  64.3266801  69.7266245
  26.2745239  66.2480875  68.8130381  25.2611722  66.6477145  68.8519686
  26.4449697  65.7853947  67.8409459  27.2807264  67.3668829  69.0390060
  27.7441300  67.7701085  68.1385814  26.5949413  68.4686852  69.7820468
  26.5050410  68.4241380  71.0175723  26.0598005  69.4309023  69.0275935
  25.8171290  69.2988194  67.5818233  25.4698841  68.2880536  67.3676415
  26.7467867  69.4846672  67.0439605  24.7828696  70.3299144  67.2996860
  23.7872831  69.8926645  67.3753111  24.9245635  70.7386999  66.2992268
  24.9980241  71.3805609  68.3406679  24.0535530  71.8926410  68.5246446
  25.7636324  72.1126473  68.0837768  25.4165842  70.6051900  69.5820004
  26.1454733  71.1272326  70.2019121  24.1916019  70.2573370  70.4223253
  23.6376481  69.1527351  70.2968349  23.7742110  71.1984831  71.2574701
  24.3512697  72.0061887  71.4437878  22.5027084  71.0673258  71.9846763
  22.3877086  71.8919287  72.6881706  21.3172575  71.0978812  70.9881731
  21.5140888  70.3096579  70.2614952  20.4298040  70.8436723  71.5677455
  21.0861791  72.4170465  70.2570673  22.0160188  72.7293412  69.7817032
  20.3197083  72.2735609  69.4954660  20.6328395  73.4891186  71.2365868
  19.7396471  73.1285826  71.7468024  21.4290628  73.6438681  71.9647218
  20.3232885  74.7741083  70.5979314  21.0609236  75.4635281  70.6242796
  19.1676203  75.0976313  70.0053254  18.1580208  74.2362266  69.9287447
  18.2555308  73.3121368  70.3245349  17.2980909  74.5098068  69.4751215
  19.0275544  76.3116096  69.4714946  19.7903615  76.9718892  69.5189955
  18.1593062  76.5652116  69.0221286  22.3815049  69.8050393  72.8574623
  21.2877679  69.2277908  72.9981627  23.5015958  69.3994429  73.4387893
  24.3560210  69.9191903  73.2976531  23.5369984  68.2422878  74.3125403
  22.5610767  68.1019475  74.7772775  23.9103006  66.9519295  73.5486412
  23.9660812  66.1260731  74.2578310  22.8727429  66.6372133  72.4867915
  22.8167205  67.4624706  71.7769242  23.1551688  65.7250452  71.9611642
  21.9000611  66.4977623  72.9585374  25.1955365  67.0872261  72.9168932
  25.4087659  66.2768122  72.4485313  24.5991959  68.5455908  75.3030274
  25.4906779  69.3481867  75.0133489  24.5620140  67.8959784  76.4498186
  23.7725463  67.3339943  76.7344482  25.6362285  68.1177274  77.4122782
  25.6857761  69.1729637  77.6808311  25.3811881  67.3125707  78.6642963
  25.3210780  66.2574621  78.3974036  26.1983844  67.4623459  79.3698865
  24.0773015  67.7193545  79.3365780  23.5966132  68.8381610  79.1458168
  23.5114340  66.8260209  80.1269767  22.6450355  67.0481330  80.5961457
  23.9475495  65.9246215  80.2588220  27.0567981  67.8757131  76.8563671
  28.0495605  68.4596287  77.3191049  27.1383652  67.0472921  75.8316664
  26.3162436  66.5454009  75.5278233  28.3976975  66.8193778  75.1134323
  29.1937467  66.5506851  75.8078451  28.2028214  65.6897762  74.1480472
  27.5528164  66.0559263  73.3533606  29.1772968  65.4351601  73.7313120
  27.5999147  64.4863172  74.7627919  28.3210062  63.7317738  75.6715919
  29.3303242  64.0506296  75.9317990  27.7889546  62.6009055  76.2429296
  28.3758652  62.0064383  76.9431058  26.5174868  62.2100361  75.9094258
  26.0196205  61.0742646  76.5179298  26.6422753  60.6718831  77.1278394
  25.7701491  62.9544091  75.0105103  24.7551567  62.6520870  74.7526495
  26.3198493  64.0866408  74.4399895  25.7408358  64.6737174  73.7271188
  28.9287512  68.0031220  74.3113845  30.1402016  68.1236164  74.1256809
  28.0229277  68.8301696  73.7960223  27.0503362  68.7259732  74.0476337
  28.3849461  69.8808474  72.8368712  28.5407341  69.4329660  71.8554276
  27.2930739  70.9368240  72.7222651  27.5112329  71.5305230  71.8345560
  26.3489777  70.4100356  72.5834255  27.1891399  71.8503412  73.9277981
  27.2521773  71.2468242  74.8332782  28.0268386  72.5470607  73.8971052
  25.8895210  72.6245742  73.9277162  25.4807196  73.0683821  72.8256953
  25.2813682  72.7774513  75.0191481  29.6592471  70.5675102  73.2067648
  29.9367967  70.7555113  74.3883936  30.4162199  70.9335990  72.1777584
  30.1910422  70.5623255  71.2658646  31.5944103  71.7690622  72.3081646
  32.1016338  71.8808615  71.3498722  31.1416798  73.1648329  72.7930773
  30.2527433  73.4276007  72.2196279  30.8903173  73.1222438  73.8528429
  32.1889665  74.2438101  72.5859717  33.2901739  73.9980044  72.0514477
  31.8608107  75.4551009  73.0475528  32.5082819  76.2235133  72.9454588
  30.9669696  75.5960869  73.4961862  32.6079746  71.0958485  73.2529252
  33.2629475  71.7224934  74.0697456  32.6916676  69.7947844  73.1595773
  32.0603878  69.2754648  72.5663722  33.6879066  69.0580475  73.9162858
  34.4137367  69.7594599  74.3277350  33.0740976  68.2855949  75.0461214
  32.3949268  67.5465381  74.6211256  33.8749197  67.7764143  75.5823293
  32.3165720  69.1738117  76.0000853  32.9667917  69.9677185  76.3675458
  31.4554939  69.6137673  75.4970092  31.8424607  68.3281910  77.1669880
  30.9746550  67.7582756  76.8350110  32.6476059  67.6424435  77.4307894
  31.4741489  69.0917646  78.3496675  31.0690585  70.0048039  78.2001332
  31.6302354  68.6618639  79.6036086  32.1532382  67.4643174  79.8942022
  32.4461663  66.8500482  79.1479003  32.2525095  67.1805424  80.8584203
  31.2612556  69.4512817  80.5972335  30.8698399  70.3605851  80.3970804
  31.3723944  69.1416241  81.5521466  34.3853203  68.1047677  72.9924277
  33.8407720  67.6997526  71.9699582  35.6098504  67.7650234  73.3240550
  35.9905543  68.0076001  74.2275596  36.4457953  67.0400366  72.4037119
  35.8966295  66.8582291  71.4798818  37.7142523  67.8354772  72.0940407
  38.1887911  68.1250302  73.0316293  38.6818183  66.9972798  71.2745799
  38.2081187  66.7077160  70.3365702  39.5788703  67.5793741  71.0634764
  38.9533181  66.1028009  71.8351997  37.3495620  69.0878110  71.3178635
  37.0283338  68.7754322  70.3242174  36.5165311  69.5631938  71.8357149
  38.4801149  70.0611327  71.1933997  39.3134043  69.5865806  70.6752019
  38.1496938  70.9321835  70.6275449  38.8016032  70.3743406  72.1867002
  36.8324653  65.7139703  73.0031453  37.4519684  65.6688212  74.0670886
  36.5173979  64.6337241  72.3008421  36.1213740  64.6957591  71.3737951
  36.7524519  63.3231383  72.8583000  37.1034268  63.4026111  73.8871828
  35.4622777  62.5475789  72.8487000  35.0394300  62.5292578  71.8442283
  35.7025768  61.5309287  73.1597928  34.4774684  63.1309424  73.7878117
  34.4708880  62.7407346  75.1222137  35.1859321  61.9934897  75.4663597
  33.5634834  63.2947550  76.0134871  33.5435987  62.9746528  77.0552361
  32.6623552  64.2651706  75.5626041  31.7724282  64.8357276  76.4159293
  31.8448839  64.5007400  77.3126640  32.6623301  64.6713179  74.2476006
  31.9568374  65.4254106  73.8987098  33.5708033  64.1117301  73.3645650
  33.5875374  64.4332779  72.3232068  37.7482262  62.5737883  72.0707048
  37.5942078  62.4545615  70.8610200  38.7337043  62.0240971  72.7660935
  38.8316261  62.1911357  73.7573598  39.7237146  61.2111098  72.1100698
  39.6524368  61.3464493  71.0308563  41.0981539  61.5923016  72.5487079
  41.2132929  61.4553022  73.6239164  41.8494871  61.0011521  72.0251234
  41.2657073  62.9548557  72.2283357  42.1421597  63.2410212  72.4958056
  39.4960201  59.7759546  72.3746108  39.1203590  59.3899643  73.4715603
  39.7132217  59.0010645  71.3281908  40.0927976  59.4047260  70.4837508
  39.4578725  57.6006270  71.3512656  39.1437277  57.2926628  72.3485470
  38.3531048  57.2641063  70.3700718  38.5141803  57.9381400  69.5287440
  38.4339404  56.2320753  70.0287835  36.9756465  57.4975196  70.9454108
  36.9128389  56.9399011  71.8798719  36.6694183  58.9626492  71.2086132
  36.7315812  59.5208708  70.2744702  35.6647257  59.0560095  71.6208964
  37.3920035  59.3633841  71.9195159  35.9578398  56.8837234  70.0012854
  36.1479306  55.8146273  69.9064246  34.9541747  57.0400978  70.3966393
  36.0394951  57.3550549  69.0218580  40.7062528  56.9038711  70.9347459
  41.5174971  57.4368879  70.1880171  40.8636397  55.6980920  71.4369103
  40.2210538  55.3564601  72.1372462  41.9318235  54.8296126  71.0073431
  42.6002870  55.3815303  70.3465537  42.7438249  54.3029790  72.1974926
  42.3724953  54.8195963  73.0825463  42.5238593  53.2385731  72.2796833
  44.2536107  54.5033620  72.0875311  44.6996791  53.5863282  71.7025990
  44.4469371  55.3204158  71.3924411  44.8681728  54.8366948  73.4503926
  44.5854169  55.8608955  73.6936232  44.4301231  54.1562292  74.1805834
  46.3976448  54.7068056  73.4834545  46.6722590  53.7801715  72.9794339
  46.8235747  55.5530257  72.9443862  46.9271185  54.6892366  74.8807086
  46.5328963  53.9049332  75.3802653  47.9331772  54.6029285  74.8584209
  46.6731302  55.5479733  75.3477849  41.1945938  53.7140981  70.3070791
  40.1892798  53.2036539  70.7640555  41.6752462  53.3579744  69.1523660
  42.4593196  53.8302102  68.7253746  41.0749801  52.2554677  68.4460386
  40.3316213  51.7402015  69.0543293  40.4102547  52.7278800  67.1637216
  41.1597783  53.1594930  66.5003787  39.7524821  51.5512786  66.4817866
  39.0024565  51.1193928  67.1443853  39.2740791  51.8852034  65.5610666
  40.5056278  50.7990645  66.2471652  39.4081106  53.8307023  67.4782231
  39.9244116  54.6688848  67.9461819  38.9343894  54.1658297  66.5555219
  38.6472664  53.4478165  68.1583813  42.1595459  51.2716480  68.1194532
  43.1871086  51.6369657  67.6076378  41.9246860  50.0139528  68.3907492
  41.1273098  49.7402596  68.9469709  42.8464370  48.9927519  67.9716491
  43.7579507  49.4501684  67.5869256  43.2113924  48.0949349  69.1505356
  43.5578660  48.7497650  69.9500685  42.2940207  47.5956492  69.4623736
  44.2839345  47.0478306  68.8490196  43.8629408  46.4011140  68.0791996
  45.1552072  47.5671859  68.4499544  44.6993358  46.2074083  70.0443702
  44.2898902  46.5237527  71.1862688  45.4621682  45.2346334  69.8403068
  42.1878664  48.2228210  66.7996524  40.9915771  47.9761833  66.8022385
  42.9871612  47.8840266  65.7940022  43.9583139  48.1567429  65.8448687
  42.5358031  47.1513324  64.6173769  41.4546556  47.0165203  64.6497033
  42.8869818  47.9223403  63.3749658  43.8857462  48.3544132  63.4372707
  42.8151036  47.3020393  62.4815677  41.7652804  49.2978198  63.1169578
  42.3356077  49.7342127  61.9974997  43.1642992  45.7807846  64.5224440
  44.3523609  45.6223340  64.1789316  42.3513845  44.7810112  64.8136121
  41.3730727  44.9532544  64.9961980  42.8345422  43.4104628  64.8802890
  43.6563101  43.3794552  65.5957156  42.0175125  42.7843703  65.2388555
  43.3203709  42.8725613  63.5462131  42.9056007  43.3394346  62.4709945
  44.2207309  41.8883786  63.6008968  45.1110781  41.5948781  64.7267358
  44.5167432  41.3018573  65.5921865  45.6928070  42.4839083  64.9702841
  45.9697038  40.4710984  64.2071678  46.0975583  39.7330802  64.9990525
  46.9426920  40.8743639  63.9265038  45.2756824  39.8867882  63.0261044
  44.5483123  39.1413889  63.3476813  45.9457651  39.4452307  62.2884624
  44.5545093  41.0881388  62.4212242  45.1993105  41.6910051  61.7817855
  43.3133972  40.6467253  61.6264539  43.3371322  40.6705303  60.4080722
  42.2426937  40.2932168  62.3295633  42.2913085  40.2957091  63.3383892
  40.9950806  39.8542679  61.6943820  41.1972825  39.0750095  60.9595555
  40.0596829  39.2915747  62.7552051  39.8995470  40.0730521  63.4980031
  39.1142575  39.0564665  62.2663340  40.5999032  38.0453162  63.4393970
  40.7156479  37.2598022  62.6926228  41.5719640  38.2792950  63.8735095
  39.6618391  37.5709375  64.5291758  39.5852467  38.3569966  65.2804039
  38.6818292  37.3969726  64.0848605  40.1538571  36.2947535  65.1821588
  40.2391804  35.5164683  64.4238102  41.1321224  36.4764750  65.6272131
  39.2017656  35.8548750  66.2395341  38.2953293  35.6860198  65.8272711
  39.5414370  35.0045763  66.6658151  39.1228856  36.5757332  66.9425565
  40.2332604  40.9390788  60.9159873  39.4570342  40.6466470  60.0003883
  40.4151438  42.1875664  61.3197895  40.9875024  42.3623080  62.1334051
  39.7400871  43.3338133  60.6796978  38.6603710  43.1844750  60.6829213
  40.0675267  44.6520648  61.4727831  39.6064484  44.5447788  62.4546160
  41.1523276  44.6487078  61.5790644  39.6179446  45.9825785  60.8369315
  40.3577659  46.5623712  59.8462975  41.2842013  46.0815578  59.5322347
  39.9471870  47.7478982  59.2389873  40.5834558  48.1799479  58.4665905
  38.7812856  48.3954509  59.6193232  38.3958468  49.5748936  58.9711357
  39.0095194  49.8425502  58.2831201  38.0092649  47.8368093  60.6068213
  37.0774693  48.3110776  60.9149236  38.4270926  46.6465384  61.2209103
  37.8293811  46.2060087  62.0188919  40.1410498  43.4312458  59.1994492
  41.2487026  43.0817463  58.8639831  39.2483143  43.9221092  58.3160708
  39.5140787  43.9775832  56.8679765  39.5563078  42.9611455  56.4766052
  40.4722182  44.4701970  56.7024491  38.3418119  44.7771956  56.2996875
  37.6184192  44.0939402  55.8547559  38.7075488  45.4651576  55.5374237
  37.7590385  45.5127054  57.4361103  36.6978894  45.7236418  57.3035687
  38.2926240  46.4433856  57.6290363  37.9564545  44.5394403  58.6146318
  38.0785368  45.0824196  59.5518445  36.7834742  43.5603202  58.7411664
  35.6379540  43.9828835  58.9636469  37.0558281  42.2713559  58.6587132
  37.9787501  41.9213416  58.4446938  35.9783066  41.3138757  58.8241492
  35.1753277  41.5344583  58.1208233  36.4801379  39.9024851  58.5616936
  37.3710560  39.7288727  59.1652024  35.7031001  39.1944638  58.8498220
  36.8167988  39.7133189  57.1017303  37.7736076  40.1951951  56.9007001
  36.9050077  38.6420494  56.9208987  35.7460000  40.3001486  56.1776341
  34.5318844  40.1126731  56.4568013  36.1187487  40.9653434  55.1697317
  35.3895569  41.4215762  60.2107737  34.1663217  41.5310414  60.3701197
  36.2795817  41.3963700  61.2043019  37.2550218  41.2586840  60.9814602
  35.9035431  41.5534579  62.6137044  34.8953475  41.1874474  62.8078104
  36.8811258  40.8158053  63.5424044  37.8939464  41.1780764  63.3661827
  36.6055252  40.9997958  64.5808129  36.8381814  39.7456666  63.3397759
  35.9208761  43.0223624  62.9178445  36.7337150  43.7134290  62.3527437
  35.0328184  43.4991231  63.8138750  34.0545938  42.7348069  64.6124026
  34.5635023  41.9019504  65.0976473  33.2778333  42.3500026  63.9515941
  33.5258612  43.7355979  65.5928591  34.0130558  43.5818165  66.5557151
  32.4509875  43.5920773  65.7030855  33.8275922  45.0829963  65.0406581
  34.0099992  45.7709495  65.8662168  33.0441751  45.4860422  64.3988550
  35.1072684  44.8866194  64.2379165  35.1601749  45.5102491  63.3455124
  36.3397066  45.1632744  65.1339261  36.8972439  44.2427155  65.7805833
  36.7597930  46.4384708  65.1553634  36.1644547  47.5679755  64.4062135
  35.1415688  47.7287386  64.7467424  36.1598563  47.3335867  63.3417231
  37.0768487  48.7297301  64.7374785  36.6015774  49.3549584  65.4933263
  37.2501285  49.3181701  63.8364714  38.3484651  48.1407251  65.2402606
  38.7591051  48.8372892  65.9711999  39.1056871  47.9142353  64.4896496
  37.9065214  46.8567469  65.9382433  38.6370091  46.0478061  65.9482833
  37.5063727  47.1865012  67.3477756  36.3485303  47.5430300  67.6075873
  38.4800792  47.0898413  68.2428267  39.3726136  46.7092773  67.9623757
  38.2865181  47.4292681  69.6350094  37.3045004  47.1040759  69.9785067
  39.3576263  46.7143910  70.4662145  39.2641166  45.6397752  70.3095106
  40.3406223  47.0456786  70.1314498  39.2062827  47.0040770  71.8384838
  39.8861182  46.5469055  72.3389014  38.3092162  48.9720597  69.8198980
  39.0654807  49.6495132  69.1740320  37.4673704  49.5028896  70.6947627
  36.8583587  48.8999423  71.2292331  37.3397268  50.9460990  70.8699705
  38.2302986  51.4652935  70.5158263  36.1245367  51.4792605  70.1031380
  35.2310578  50.9970340  70.4996885  35.9873594  52.9944257  70.2381406
  36.8803272  53.4774007  69.8413477  35.1139917  53.3318561  69.6800455
  35.8697234  53.2568714  71.2895138  36.2609948  51.1000671  68.6460874
  36.3068504  50.0148218  68.5553023  35.4012138  51.4746157  68.0905789
  37.1734520  51.5369684  68.2403288  37.2338157  51.3928894  72.3328109
  36.5138142  50.8028302  73.1425313  37.9792271  52.4456332  72.6526096
  38.5194917  52.8798576  71.9179922  38.0247316  53.0297761  73.9728015
  37.1950254  52.6506799  74.5694361  39.3209007  52.6825527  74.6714913
  40.1345075  53.1532094  74.1195625  39.2787643  53.0965473  75.6789301
  39.5624269  51.1844679  74.7496004  38.7596167  50.7435252  75.3405033
  39.5292361  50.7839677  73.7363877  40.9066507  50.8458951  75.3859933
  41.0165112  49.7644665  75.4668743  41.7165813  51.2483629  74.7776089
  40.9929746  51.4255910  76.7216769  40.3943440  51.0073702  77.4194105
  41.7694734  52.4495540  77.0801439  42.6013960  53.0316545  76.2136228
  42.6509240  52.6958519  75.2623691  43.1775306  53.8052339  76.5131948
  41.7233236  52.8874232  78.3366763  41.1054403  52.4431081  79.0006827
  42.3064085  53.6618866  78.6200791  37.9782863  54.4992880  73.8947466
  38.5463527  55.0999664  72.9944065  37.3144978  55.1050977  74.8581247
  36.6613465  54.6134458  75.4512276  37.5131394  56.5136824  75.0819545
  37.6722121  57.0128841  74.1261340  36.3343959  57.1270846  75.7477528
  35.8789838  56.4851156  76.5017920  36.6884341  58.0444269  76.2181143
  35.2549578  57.5182506  74.8178171  34.4471913  56.5632255  74.2657580
  34.6323165  55.5070320  74.4614204  33.3811891  56.9456833  73.4481282
  32.7483704  56.1700646  73.0167852  33.1185298  58.2910703  73.1792475
  32.2899163  58.5705665  72.5285698  33.9146602  59.2691111  73.7423013
  33.7222077  60.3262851  73.5594205  34.9804886  58.8845866  74.5573429
  35.6221632  59.6413798  75.0085830  38.7360779  56.7305354  75.9683997
  39.0663819  55.9510143  76.8685275  39.3766320  57.8423614  75.7129252
  39.1452605  58.3916702  74.8975562  40.4488683  58.2891252  76.5506993
  40.7989550  57.4756859  77.1861953  41.6117761  58.7804448  75.7066202
  41.3033618  59.6752410  75.1659543  42.8047777  59.1056611  76.5815690
  43.1140782  58.2111730  77.1222400  43.6279387  59.4560320  75.9588759
  42.5319941  59.8841302  77.2940832  41.9822986  57.6929713  74.7082558
  41.1256144  57.4783292  74.0694107  42.8168661  58.0316727  74.0943519
  42.2701372  56.7890148  75.2450169  39.8744063  59.3799496  77.4287166
  40.0169102  59.3261903  78.6482610  39.1678322  60.3261655  76.8252884
  39.0862643  60.3614411  75.8192061  38.4595811  61.3181571  77.6065247
  39.1230076  61.8285335  78.3047227  37.8296062  62.3541444  76.6894141
  37.0329763  61.8870640  76.1103485  37.2486777  63.5014977  77.5246568
  38.0448540  63.9693962  78.1036851  36.7983135  64.2414266  76.8630100
  36.4893509  63.1103758  78.2018179  38.8236163  62.8201245  75.7845692
  38.4400465  63.4761229  75.1979341  37.3145100  60.7294050  78.4225010
  36.5509470  59.9418843  77.9041067  37.1390568  61.1518414  79.6729956
  37.7725577  61.8194087  80.0890843  36.0300710  60.6057875  80.5158180
  36.0908370  59.5177945  80.4897808  36.0750195  61.0694375  81.9952460
  36.1981104  62.1523193  81.9774987  35.1057104  60.8215079  82.4277628
  37.1797747  60.4473918  82.8369966  37.5016427  59.5261488  82.3513906
  38.0143568  61.1473981  82.8765682  36.7128103  60.1393870  84.2437057
  36.0816256  60.9564260  84.5932084  36.1351982  59.2151207  84.2297264
  37.9005842  59.9804209  85.1803150  38.4435462  59.0857983  84.8754489
  38.5400613  60.8539175  85.0531460  37.5069222  59.8581923  86.6103256
  36.9147137  59.0486032  86.7284544  38.3347465  59.7557716  87.1798139
  37.0041595  60.6872549  86.8931397  34.6970522  61.0057206  79.9046312
  34.5689236  62.1145800  79.3654597  33.7151954  60.1043425  79.9894768
  33.9121396  59.2005584  80.3950465  32.3478469  60.3523288  79.4432025
  31.9710052  61.3358667  79.7238136  32.3149630  60.2079061  77.9023960
  33.0350689  60.9024248  77.4697394  32.6643746  58.7885096  77.4819272
  31.9443854  58.0934144  77.9138518  32.6342780  58.7131904  76.3949488
  33.6652090  58.5403157  77.8352392  30.9467858  60.6425133  77.3551357
  30.1856043  60.0647901  77.8794825  30.8225082  61.7004724  77.5861702
  30.8015589  60.4322903  75.8674646  30.9252599  59.3744235  75.6356980
  29.8122342  60.7603212  75.5485107  31.5621658  61.0101045  75.3423857
  31.2293175  59.4669729  80.0081813  31.4123731  58.2888804  80.2817313
  30.0776042  60.0815703  80.2141222  30.0140515  61.0819054  80.0900660
  28.8778940  59.3570809  80.6363892  29.1773976  58.4180848  81.1018817
  28.0425848  60.1550908  81.6390196  27.8612065  61.1343930  81.1961106
  27.0903317  59.6556878  81.8176552  28.7446217  60.3470217  82.9663473
  29.3561450  59.4117784  83.4982356  28.6241581  61.5524730  83.5264415
  29.0704734  61.7410678  84.4126325  28.0872351  62.2705779  83.0615331
  28.0048199  59.0398783  79.4514950  27.4687748  59.9078792  78.7599742
  27.8668306  57.7623001  79.2117082  28.2165408  57.0551285  79.8423511
  27.1910391  57.3389179  78.0280311  26.2598401  57.8937956  77.9136709
  28.0555775  57.5898228  76.8125405  28.2804817  58.6560094  76.7849097
  28.9796918  57.0274299  76.9460584  27.4036512  57.1821838  75.5215713
  27.2048919  56.1125905  75.5891408  26.4596388  57.7232569  75.4568982
  28.3824186  57.5129613  74.0344817  28.1008001  59.2755164  73.9735200
  28.4746906  59.7355736  74.8882069  28.6231572  59.6979700  73.1151630
  27.0324281  59.4702561  73.8799308  26.9042627  55.8505780  78.1288201
  27.7088785  55.0327187  78.6853718  25.7304937  55.5080529  77.5955970
  25.0926622  56.2137559  77.2561067  25.3377382  54.1423824  77.5031565
  25.3378892  53.6780980  78.4893305  23.9511953  54.0668294  76.9383384
  23.9128225  54.6803952  76.0382474  23.7109363  53.0344569  76.6842069
  22.9224822  54.5742445  77.9097503  22.6990872  53.9471258  78.9521733
  22.2717896  55.6989905  77.5772949  21.5719262  56.0767007  78.1998910
  22.4846326  56.1631158  76.7058671  26.3080343  53.3979294  76.6090396
  26.7242683  53.8942509  75.5947451  26.6849667  52.2033002  77.0268925
  26.4007355  51.8586626  77.9327274  27.5202016  51.3495996  76.1946984
  27.2517168  50.3046694  76.3500557  27.3822264  51.6073953  75.1446491
  28.9546697  51.5413579  76.5572481  29.7836517  50.6197451  76.4141409
  29.2355393  52.7407727  77.0442042  28.5032812  53.4250692  77.1692466
  30.5698013  53.0874767  77.4535784  31.3238128  52.5827067  76.8496139
  30.8068933  54.6035828  77.4054344  30.1127982  55.1064509  78.0788259
  32.2431913  54.8964867  77.8424166  32.9379202  54.3942953  77.1691735
  32.4209085  55.9714533  77.8113667  32.3957107  54.5327312  78.8585460
  30.4846965  55.1562323  76.0086049  29.4186044  55.0066441  75.8378074
  30.7035181  56.2239440  76.0230448  31.2688456  54.4972320  74.8999509
  31.0501729  53.4295026  74.8845867  30.9883508  54.9388225  73.9436980
  32.3350874  54.6468007  75.0698257  30.7557942  52.6646117  78.8710588
  30.1139264  53.2139115  79.7795634  31.6626964  51.7176748  79.0539765
  32.0988293  51.2672614  78.2621335  32.0128097  51.2583814  80.3859732
  31.1064355  50.9233488  80.8902928  33.0087844  50.1120365  80.3655155
  32.6424216  49.3088554  79.7261582  33.9582461  50.4805041  79.9771161
  33.2335099  49.5666884  81.7333101  32.3029707  49.4952192  82.5340709
  34.4415539  49.1642681  82.0152490  34.6441696  48.7865623  82.9297899
  35.1688495  49.2322034  81.3177343  32.5727763  52.3999970  81.2048060
  33.5562035  53.0190669  80.8116998  31.8935184  52.7103249  82.2977650
  31.0833013  52.1723988  82.5703145  32.2511490  53.8596350  83.0939060
  32.2659310  54.7520690  82.4682525  31.2343338  54.0688138  84.2215341
  30.2308168  54.1245512  83.7996972  31.2966053  53.2166215  84.8982841
  31.4978754  55.3313630  85.0092988  32.2967289  55.3553564  85.9391387
  30.8344718  56.3988415  84.6283783  30.9678744  57.2732524  85.1159326
  30.1939570  56.3404231  83.8496429  33.6506910  53.7012155  83.6557488
  34.3670470  54.6747216  83.7378519  34.0295740  52.4852451  84.0499427
  33.4257076  51.6864611  83.9180760  35.3341285  52.2738066  84.6921866
  35.4431426  52.9742000  85.5202351  35.4760193  50.8424760  85.2371808
  35.5621861  50.1711136  84.3828114  36.3936058  50.8023355  85.8241424
  34.3824565  50.4422503  86.0432705  34.5252558  49.5451483  86.3537801
  36.4795974  52.5022770  83.7307526  37.4239685  53.2704425  84.0047889
  36.3798819  51.8214897  82.5972451  35.5039750  51.3861207  82.3455701
  37.5158781  51.6545733  81.7021934  38.4452346  51.8714548  82.2288414
  37.5655996  50.2137791  81.1976176  38.5336959  50.0413637  80.7273392
  37.4503980  49.5415254  82.0478549  36.5338630  49.9675620  80.2580258
  36.5861388  49.0576467  79.9564941  37.4777073  52.5750569  80.5083722
  38.4553220  52.6548965  79.7746549  36.3506023  53.2403809  80.2865453
  35.6088385  53.2460700  80.9720039  36.1521197  53.9808968  79.0482183
  35.1779179  54.4680836  79.0891969  36.9329670  54.7372555  78.9688561
  36.2055946  53.0836260  77.8211231  36.5436748  53.5411273  76.7348914
  35.8665125  51.8077013  77.9984489  35.6461403  51.4770754  78.9270080
  35.7963734  50.8610798  76.8936367  36.4328141  51.2141783  76.0822404
  36.2555001  49.4761994  77.3014090  35.8238625  49.2656788  78.2799126
  35.8567607  48.7731379  76.5701009  37.7580724  49.3308559  77.3721878
  38.1338966  49.3320045  76.3490281  38.1448636  50.2015181  77.9017555
  38.3181727  47.8275895  78.2100473  37.0126461  46.6364853  77.8803273
  36.9129612  46.4944710  76.8042261  37.2610441  45.6849423  78.3503964
  36.0712391  47.0068274  78.2861606  34.3689224  50.7793461  76.4358013
  33.4454780  50.9345852  77.2300791  34.1898362  50.5537875  75.1531360
  34.9756771  50.4335297  74.5301660  32.8521935  50.4360027  74.6036884
  32.1272597  50.9334251  75.2480029  32.7708799  51.0562912  73.2050561
  33.4305029  50.5000827  72.5390014  31.3506778  51.0116782  72.6645437
  30.6905037  51.5681048  73.3298711  31.3253224  51.4589978  71.6708824
  31.0164802  49.9758972  72.6047831  33.2504874  52.4769017  73.2721329
  34.2822046  52.4964199  73.6232463  33.1960841  52.9264937  72.2806658
  32.6219792  53.0409617  73.9612734  32.5361137  48.9761776  74.4881670
  33.2945319  48.2691611  73.8527163  31.4299742  48.5223134  75.0887190
  30.9183274  49.1076377  75.7334765  30.9483115  47.1409478  74.8610041
  31.7874308  46.4560791  74.9832041  29.8398621  46.7310470  75.8261214
  30.1913113  46.9155884  76.8412703  28.9668540  47.3522212  75.6258729
  29.4619518  45.2611180  75.6787740  30.0112239  44.5858463  74.7750787
  28.6142755  44.7916283  76.4687926  30.4298285  46.9606277  73.4390501
  29.5714700  47.7258103  72.9575376  30.9382980  45.9138365  72.7833817
  31.5422105  45.2499505  73.2466791  30.6786651  45.7356971  71.3720515
  31.0614567  46.5786275  70.7966924  31.3272924  44.4583592  70.8543649
  30.9470656  43.6042605  71.4147603  31.0914584  44.3329987  69.7975928
  32.4081529  44.5224895  70.9797731  29.1768511  45.7169057  71.1768935
  28.6148516  46.5176167  70.3847525  28.5429452  44.8292559  71.9379586
  29.0408470  44.3153086  72.6507359  27.1495072  44.5174109  71.7156861
  26.9972911  44.2617355  70.6670873  26.7064399  43.3407167  72.5722655
  27.4510556  42.5495056  72.4849054  26.6476102  43.6706570  73.6094629
  25.3401182  42.8072221  72.1279700  24.5728559  43.4842004  72.5036160
  25.3162476  42.8006739  71.0382502  25.0750400  41.3983905  72.6506495
  25.4776408  41.3299066  73.6612541  23.9963859  41.2440379  72.6785822
  25.6806126  40.3412414  71.8302005  25.7121679  40.5272871  70.8379854
  26.1549020  39.1713920  72.2762060  26.1460515  38.8623213  73.5768793
  25.7746792  39.5207122  74.2467331  26.5107795  37.9718517  73.8836967
  26.6755681  38.3053318  71.4116440  26.7091177  38.5358102  70.4288652
  27.0350483  37.4210963  71.7417958  26.2554401  45.7137295  71.9691319
  25.2345644  45.9103750  71.2713495  26.6447571  46.5132836  72.9508684
  27.4722139  46.3026093  73.4903411  25.8596572  47.6874696  73.3182189
  24.9006359  47.3825881  73.7370561  26.6136044  48.5048412  74.3678772
  27.6314828  48.6693221  74.0143680  26.1112670  49.4648448  74.4868317
  26.6501351  47.8276833  75.6256040  27.1283122  48.3627292  76.2633127
  25.5308510  48.5659417  72.1067593  24.4120028  49.0732590  71.9506645
  26.5321727  48.7279422  71.2587023  27.4061937  48.2510030  71.4281594
  26.4416302  49.6216259  70.1013910  25.6548892  50.3685016  70.2077608
  27.7896227  50.3262254  69.8751463  28.5272010  49.5874217  69.5617013
  27.6579831  51.4031628  68.7979732  26.9208631  52.1426285  69.1109351
  28.6216631  51.8909779  68.6514877  27.3374359  50.9447756  67.8624359
  28.3158281  50.9017032  71.2101538  28.6653500  50.0527347  71.7976805
  29.1613442  51.5425002  70.9599909  27.3021694  51.6938992  72.0188289
  26.4565175  51.0535896  72.2697797  27.7693296  52.0538183  72.9355181
  26.9525098  52.5433543  71.4320887  26.0262760  48.8667923  68.8461364
  26.5730196  47.8003938  68.5628880  25.0649342  49.4256063  68.0792479
  24.3143677  50.6827519  68.3100292  24.9274412  51.5282839  67.9980731
  24.0849200  50.7731285  69.3717659  23.0715057  50.5226472  67.4630642
  22.7587440  51.4986824  67.0920732  22.2741563  50.0922633  68.0689560
  23.4408011  49.6136805  66.3512150  23.8900076  50.1724807  65.5302066
  22.5837636  49.0510466  65.9810402  24.4790200  48.6506948  66.9592825
  24.0346482  47.7545494  67.3923592  25.4656924  48.2541916  65.8847390
  25.5303968  47.0952148  65.5176967  26.2297873  49.2196172  65.3982459
  26.1092778  50.1765502  65.6980059  27.2238476  48.9363113  64.3448633
  26.7454948  48.4616480  63.4881413  27.9497917  50.2212204  63.8592762
  27.2070715  50.9001795  63.4403723  28.6843020  50.9143248  65.0025180
  29.4275602  50.2360978  65.4216558  29.1806043  51.8090551  64.6266961
  27.9703378  51.1937889  65.7772802  28.9389632  49.9007270  62.7532325
  28.4101697  49.4577466  61.9092847  29.4337831  50.8168910  62.4309029
  29.6841935  49.1970909  63.1242163  28.2880059  47.8967277  64.7700950
  28.6760171  47.0646295  63.9947365  28.7756336  47.9974376  65.9999782
  28.4410533  48.7321263  66.6069279  29.7858318  47.0737871  66.5197870
  30.6182097  47.0089872  65.8190395  30.3207123  47.5566349  67.8721560
  29.4588061  47.9857209  68.3831375  30.6712433  46.6835794  68.4226123
  31.4394287  48.5960947  67.7999955  31.1480142  49.4049748  67.1300020
  31.6850525  49.1556841  69.1931968  31.9769786  48.3474077  69.8636945
  32.4818195  49.8983448  69.1517465  30.7725914  49.6228002  69.5637607
  32.7049657  47.9686456  67.2423617  32.5101544  47.5852013  66.2408037
  33.4936257  48.7196415  67.1962987  33.0207518  47.1500995  67.8891696
  29.1942297  45.6986798  66.7140676  29.8210993  44.6880676  66.4110272
  28.0003628  45.6795594  67.2932724  27.6418505  46.5246070  67.7145357
  27.2023026  44.4592569  67.4002116  27.7409739  43.7177758  67.9902439
  25.8814240  44.7806795  68.1058660  25.3264593  45.5151884  67.5222472
  25.2891125  43.8706586  68.2014131  26.0873641  45.1852568  69.0968277
  26.9490647  43.8304370  65.9932570  27.1977163  42.6307238  65.7634625
  26.4920844  44.6624768  65.0515852  26.4528979  45.6467359  65.2747393
  26.0385937  44.2283571  63.7116358  25.8422258  43.1561916  63.7114037
  24.7364396  44.9688833  63.3329414  25.0211137  46.0069122  63.1610229
  24.4007563  44.5247594  62.3958338  23.5922841  44.9141834  64.3664872
  23.9790199  45.3543876  65.2855936  22.7875877  45.5373611  63.9763394
  23.0514842  43.5039377  64.6615321  22.6393278  43.0999421  63.7368626
  23.8861071  42.8836297  64.9882153  21.9611874  43.5111058  65.7490833
  22.4095620  43.9244790  66.6525119  21.1657387  44.1715773  65.4039196
  21.3932343  42.1618670  66.0478509  22.1300782  41.5498276  66.3681142
  20.6883775  42.2449069  66.7664476  20.9773330  41.7788314  65.2109466
  27.1164458  44.5406990  62.6804271  26.8292733  45.0645515  61.5897756
  28.3668745  44.2456675  63.0352713  28.5434813  43.7325270  63.8870906
  29.5223987  44.7254073  62.2561875  29.3851564  45.7821444  62.0269052
  30.8458150  44.5569043  63.0313403  30.8428372  45.1985576  63.9124597
  30.9585765  43.5175533  63.3397788  32.0861725  44.9110296  62.2425447
  32.9199212  44.0444615  61.6181659  32.6730862  42.9853730  61.6923543
  33.9307073  44.7219560  61.0065602  34.6738369  44.2997008  60.4684538
  33.7701113  46.0647176  61.2240098  34.5443989  47.1570838  60.7865389
  35.4237492  46.9582993  60.1739001  34.1417317  48.4049651  61.1601530
  34.7159202  49.2763763  60.8454306  33.0006850  48.5927294  61.9434600
  32.6913953  49.5943351  62.2421661  32.2245491  47.5144903  62.3666829
  31.3395424  47.7186561  62.9693272  32.6150868  46.2237084  62.0010949
  29.6438105  44.0541649  60.9016060  29.2651771  42.8956702  60.7103944
  30.1923650  44.8160032  59.9677735  30.4533554  45.7613169  60.2093627
  30.4590950  44.3531530  58.6232561  30.4702117  43.2633876  58.6035879
  29.3854725  44.8449439  57.6678287  29.3451362  45.9334017  57.7094450
  29.6397561  44.5297306  56.6558601  28.0442362  44.2789474  58.0468365
  28.0976739  43.1930247  57.9692672  27.7900563  44.5575636  59.0695132
  26.9775471  44.7650865  57.1456860  27.2616831  45.2865485  56.0788458
  25.7308097  44.6251475  57.5753194  24.9631390  44.9402520  56.9995657
  25.5546640  44.2041036  58.4763167  31.7796494  44.9079771  58.1784423
  32.1359761  46.0177257  58.5314014  32.4730179  44.1220673  57.3723505
  32.0915313  43.2130510  57.1526764  33.7237474  44.5128459  56.7475516
  34.5317481  44.5148642  57.4791458  34.0617986  43.5222299  55.6574089
  34.9382073  43.9124482  55.1399761  34.2906989  42.5386604  56.0676478
  32.9199162  43.3771832  54.6455853  31.9964951  44.2131653  54.5774943
  32.9444020  42.2892059  53.9015343  32.2198417  42.1340633  53.2152086
  33.6876094  41.6158494  54.0212611  33.6654976  45.8596420  56.0704813
  34.6579285  46.5808916  56.0480127  32.5170322  46.1682961  55.4780600
  31.7278366  45.5427631  55.5553783  32.3479200  47.4061272  54.7215784
  33.0803419  47.4479047  53.9154072  30.9547566  47.4777863  54.1165391
  30.9013908  48.3114992  53.4164147  30.7347190  46.5483354  53.5913680
  30.0092658  47.6697803  55.1507086  29.1275853  47.7157153  54.7737083
  32.5216882  48.6059766  55.6303534  33.0348644  49.6375279  55.2334829
  32.0683872  48.4685546  56.8636069  31.5387128  47.6522235  57.1340656
  32.2572853  49.5181312  57.8407495  31.9152735  50.4697755  57.4339324
  31.4602569  49.2138368  59.1043854  31.9513346  48.3835944  59.6119675
  31.5093881  50.1032677  59.7325564  30.0103441  48.8594957  58.8437243
  29.2603677  49.5379919  57.8608130  29.7381738  50.3350999  57.2912346
  27.9408418  49.2074414  57.6141254  27.3600517  49.7334631  56.8564409
  27.3556625  48.1937123  58.3555244  26.0533594  47.8857171  58.0834865
  25.6782471  48.4261845  57.3843546  28.0653858  47.5029815  59.3385451
  27.5941027  46.7092487  59.9181836  29.3868238  47.8391425  59.5725101
  29.9580514  47.3071129  60.3332620  33.7470409  49.7270925  58.1846891
  34.5824568  48.8027649  58.1947787  34.0404088  50.9820303  58.4742345
  33.2664615  51.6066578  58.6501476  35.3884807  51.4952025  58.6330620
  36.1193291  50.6869307  58.6074402  35.6724590  52.4451605  57.4763653
  36.6813828  52.8439488  57.5819109  35.5954368  51.8968434  56.5374745
  34.7281090  53.5267575  57.4774432  34.9174295  54.1175668  56.7448438
  35.3986129  52.2986288  59.9169142  34.3494554  52.6049326  60.4819308
  36.5738095  52.7302322  60.3159284  37.4277343  52.4776601  59.8393583
  36.6659921  53.5518244  61.4812364  36.3188792  52.9834757  62.3441336
  38.0952279  54.0124938  61.7198128  38.3798921  54.7509547  60.9703182
  38.1716563  54.6372292  63.0986302  37.8875579  53.8991837  63.8487485
  39.1904417  54.9746338  63.2892478  37.4920103  55.4877879  63.1508848
  39.0689478  52.8265205  61.6293314  38.7414827  52.0982014  62.3712335
  38.9530327  52.4046590  60.6309848  40.5299025  53.1695864  61.8673442
  40.6466864  53.5911012  62.8657362  41.1343124  52.2665533  61.7817926
  40.8582358  53.8975611  61.1254884  35.7497956  54.7745632  61.3460779
  35.0066926  55.1055605  62.2830863  35.7736085  55.4406916  60.1985873
  36.3831027  55.1640733  59.4422154  34.9394002  56.6473319  60.0205479
  35.3295474  57.4470017  60.6501609  34.9340459  57.1256514  58.5729255
  35.9721686  57.3213882  58.3044342  34.5534426  56.2996749  57.9720894
  34.0873913  58.3879793  58.3064329  33.0761183  58.2012851  58.6677820
  34.5254254  59.2150264  58.8652005  34.0390840  58.7482538  56.8110672
  33.5541478  59.7214897  56.7352535  35.0715935  58.8299243  56.4714301
  33.2871451  57.7292889  55.9295966  33.4918294  57.9711936  54.8866742
  33.6774290  56.7368768  56.1551976  31.8136000  57.7491720  56.1645400
  31.4516882  58.6685578  55.9551377  31.3681573  57.0677919  55.5667088
  31.6236976  57.5246234  57.1307771  33.4950063  56.3889738  60.4768804
  32.9422400  57.1109622  61.3523918  32.8981471  55.3382413  59.9128969
  33.3842821  54.7536837  59.2480175  31.4962523  55.0423517  60.2004508
  30.8638823  55.8837697  59.9172140  31.0306522  53.8064989  59.4416455
  31.6893164  52.9701074  59.6755469  29.6068536  53.4587556  59.8470359
  28.9474780  54.2945501  59.6130011  29.2789255  52.5740546  59.3012632
  29.5721476  53.2580514  60.9178369  31.0976551  54.0633961  57.9534697
  32.1245088  54.2942528  57.6699583  30.7635121  53.1761438  57.4156673
  30.4533272  54.9052964  57.7001982  31.2613905  54.8471541  61.7074292
  30.3182556  55.4320452  62.2920752  32.1491668  54.0632400  62.3166786
  32.8919133  53.6392798  61.7793847  32.1273168  53.8441843  63.7638759
  31.2930444  53.1992713  64.0398761  33.4128848  53.2258088  64.2872427
  34.2180164  53.9585941  64.2335034  33.2167283  52.7998539  65.7189487
  32.4120063  52.0666725  65.7734335  34.1380964  52.3559925  66.0960009
  32.9579575  53.6682782  66.3247362  33.8421924  52.0537870  63.4428584
  34.0102536  52.3856595  62.4183009  34.7647679  51.6346002  63.8444011
  33.0625177  51.2921581  63.4542488  32.0069086  55.1508048  64.5615555
  31.1332945  55.2937671  65.4345430  32.8768175  56.0990135  64.2366420
  33.5598958  55.9446169  63.5088611  32.8952709  57.3659822  64.9380398
  33.0195923  57.1967676  66.0076237  34.0436316  58.2191584  64.4469836
  33.7900217  58.4752423  63.4182940  34.0377880  59.1220327  65.0576258
  35.4313812  57.5885132  64.4860598  35.5621870  56.9537194  63.6096881
  36.4963008  58.6745326  64.4885192  36.3664181  59.3094947  65.3649052
  37.4843827  58.2151735  64.5165207  36.4023346  59.2783064  63.5858964
  35.5883635  56.7388860  65.7111411  34.8400170  55.9464182  65.7026739
  36.5846914  56.2969477  65.7222122  35.4546854  57.3546514  66.6005578
  31.6015611  58.1508476  64.7729729  31.0470467  58.6482255  65.7452779
  31.1430401  58.2031503  63.5402706  31.6216288  57.6993730  62.8072900
  29.9342411  58.9093506  63.2058994  30.0662359  59.9731880  63.4031979
  29.5858123  58.7264232  61.7317173  30.1014813  57.8285101  61.3912224
  28.5086273  58.5694488  61.6757581  29.9725252  59.8972671  60.8476614
  29.0701791  60.3374276  60.4232427  30.4943528  60.6447518  61.4452104
  30.8747690  59.4667349  59.7197997  31.5927457  58.4797124  59.8365260
  30.8468666  60.2059394  58.6213644  31.4326407  59.9603833  57.8360795
  30.2399398  61.0118521  58.5739734  28.8650191  58.2736525  64.0198818
  28.0243540  58.9601569  64.5763913  28.9018058  56.9571942  64.1050299
  29.6529991  56.4072209  63.7134468  27.8451406  56.2760672  64.7786429
  26.8970070  56.4834625  64.2825289  28.0829901  54.7785300  64.7626713
  28.3718296  54.4953967  63.7504923  28.9024266  54.5615660  65.4479089
  26.8505285  53.9865820  65.1787998  27.0009360  52.9543223  64.8627010
  26.7693797  54.0252234  66.2650874  25.5717526  54.5263013  64.5555076
  25.6698301  55.2319416  63.5248697  24.4762047  54.2525450  65.1003914
  27.8141884  56.7667994  66.1951770  26.7625075  57.1070562  66.7494780
  28.9948197  56.8458610  66.7725694  29.8503789  56.6048330  66.2929619
  29.0796356  57.2830955  68.1386581  28.4815087  56.6286148  68.7726916
  30.5021765  57.2462297  68.6177316  31.1072900  57.7592924  67.8702669
  30.5711714  57.7772259  69.5671434  31.0099039  55.8328431  68.7930833
  31.2201643  55.3925149  67.8184026  32.2784539  55.8673338  69.6142168
  32.0688743  56.3071405  70.5892785  32.6536437  54.8525890  69.7469810
  33.0289376  56.4671810  69.0993790  29.9951427  54.9445317  69.4751622
  29.0848278  54.9060137  68.8768792  30.4034413  53.9393067  69.5796432
  29.7642446  55.3466896  70.4615972  28.5625714  58.6813859  68.2599779
  27.8680355  59.0014955  69.2039640  28.9000201  59.5276112  67.3061665
  29.4676979  59.2565754  66.5159888  28.4804088  60.8962928  67.4047875
  28.8316573  61.3180296  68.3465209  29.0429427  61.7218600  66.2645737
  30.1177211  61.8076841  66.4245263  28.8561789  61.1722097  65.3420208
  28.4385105  63.1011076  66.1592986  27.9397578  63.1835207  65.1936099
  27.7049679  63.2152560  66.9574135  29.4855765  64.1843083  66.2791902
  30.0176686  64.0864256  67.2254438  30.1949065  64.1110783  65.4548190
  28.8490206  65.4990368  66.2337762  28.2368923  65.7446608  66.9986731
  29.0131756  66.3714440  65.2502190  29.8195183  66.0754570  64.2485498
  30.3038588  65.1892149  64.2391004  29.9486424  66.7365133  63.4959336
  28.3957081  67.5431322  65.2624946  27.7874306  67.7819109  66.0326136
  28.5359777  68.1924272  64.5016798  26.9706923  60.9340011  67.3937799
  26.3720448  61.5520962  68.2514002  26.3512777  60.2136586  66.4670215
  26.8600035  59.5831365  65.8639134  24.9134054  60.2980138  66.3157981
  24.6359057  61.3227115  66.0686390  24.4209075  59.3879408  65.2198282
  24.6097477  58.3604769  65.5308851  23.3471786  59.5439211  65.1155374
  25.0963929  59.6442541  63.8968028  24.9287293  60.6857365  63.6223867
  26.1652961  59.4685284  64.0179161  24.5561235  58.7403364  62.8041493
  24.8138971  57.7053424  63.0287362  23.4720311  58.8412328  62.7525436
  25.1231359  59.0929644  61.4995929  25.7726366  59.8660707  61.4760375
  24.8430776  58.4658776  60.3631355  23.9984545  57.4434046  60.3612058
  23.5702084  57.1444761  61.2256982  23.7873578  56.9683627  59.4952537
  25.4025095  58.8584305  59.2169190  26.0440586  59.6384931  59.2127988
  25.1817987  58.3736722  58.3587845  24.3246464  59.8619534  67.6100045
  23.4025445  60.4781502  68.1458288  24.8952072  58.8060738  68.1436099
  25.7416072  58.4004359  67.7705626  24.3154512  58.2135079  69.3245645
  23.3118777  57.8498257  69.1039412  25.1556940  57.0543188  69.7900251
  26.1859469  57.3035678  69.5359519  25.0543206  56.9911045  70.8734582
  24.7916617  55.7206980  69.1704728  25.1872435  55.6540893  68.1569744
  25.4017451  54.6330856  70.0207989  25.0062670  54.6987670  71.0343974
  25.1555155  53.6592102  69.5976696  26.4846596  54.7547304  70.0452773
  23.2835883  55.5494440  69.1005745  22.8546464  56.3465038  68.4932822
  23.0473789  54.5844676  68.6521029  22.8653081  55.5943290  70.1061222
  24.2705097  59.2107987  70.4256232  23.2837968  59.3222493  71.1149979
  25.3309713  59.9678800  70.5751399  26.1819731  59.8481048  70.0445277
  25.2801707  61.0212875  71.5548908  25.3534229  60.5947007  72.5552692
  26.4332602  62.0033418  71.3574144  26.3782916  62.3552863  70.3272626
  26.2593685  62.8385062  72.0359142  27.8086103  61.4176052  71.6187910
  27.7869969  60.9989235  72.6249417  27.9524176  60.6153832  70.8950083
  29.1771407  62.5827075  71.4913410  30.5742558  61.5694534  72.0045529
  30.6728886  60.7179010  71.3313299  31.4867226  62.1648374  71.9725714
  30.4101281  61.2113561  73.0208844  23.9750909  61.8426276  71.5048079
  23.4413113  62.2620396  72.5387522  23.4540904  62.0617004  70.3030902
  23.9224026  61.7062100  69.4818658  22.2342380  62.8725372  70.1173461
  22.2828131  63.7706278  70.7331163  22.1106876  63.2862549  68.6685883
  21.9693642  62.3795722  68.0803252  21.2253347  63.9162190  68.5825916
  23.3252483  64.0442987  68.1485943  23.3294058  65.0503640  68.5680180
  24.2330275  63.5217302  68.4501920  23.2735300  64.1522773  66.3510877
  24.9662010  63.8346573  65.8488663  25.2680333  62.8451702  66.1922489
  25.0377005  63.8790046  64.7621180  25.6227987  64.5865390  66.2866500
  20.9316401  62.1808148  70.5520411  19.9665387  62.8615729  70.9236707
  20.9198348  60.8488670  70.5597043  21.7174250  60.3365828  70.2111156
  19.7834468  60.0904823  71.0843794  18.9282225  60.1891177  70.4158274
  20.1451231  58.6224881  71.1949152  19.2359547  58.0311013  71.3034217
  20.6760321  58.3100202  70.2956936  20.9752412  58.4239636  72.3262331
  21.2041182  57.4942591  72.3959796  19.3693374  60.5475138  72.4778300
  20.2179146  60.9175436  73.2995573  18.0760867  60.4432265  72.7511353
  17.4575663  60.0324652  72.0664405  17.4908486  60.9665397  73.9938057
  17.6271977  62.0467279  74.0457817  16.0001097  60.6619979  74.0338159
  15.8895356  59.5831912  73.9240501  15.6363317  60.9659973  75.0153199
  15.1928345  61.3668754  72.9533195  14.9961049  62.3897044  73.2745971
  15.7772363  61.3816097  72.0333415  13.8689992  60.6488293  72.7033861
  13.4689230  60.3274439  73.6650251  13.1797965  61.3559108  72.2417207
  14.0383858  59.4401616  71.7956050  14.1499944  59.7995905  70.7726412
  14.9454623  58.9163202  72.0971037  12.8759211  58.5055101  71.8704678
  12.0353693  58.9906002  71.5907181  13.0337090  57.7218828  71.2531096
  12.7725892  58.1720071  72.8182005  18.1610027  60.4222422  75.2763636
  18.5015454  61.1943848  76.1971027  18.3481687  59.1067316  75.3232214
  18.0541665  58.5149957  74.5593427  18.8908045  58.4732203  76.5190558
  18.2540032  58.7262385  77.3667380  18.9654188  56.9521091  76.4015039
  19.2644837  56.5823379  77.3822836  17.9545355  56.6111499  76.1779829
  19.9164676  56.4259718  75.3544367  20.8102344  57.0498962  75.3544371
  20.1851765  55.4072092  75.6337527  19.3035255  56.4242121  73.9724280
  18.5042996  57.3530819  73.6637908  19.6328805  55.4929961  73.1901326
  20.2435466  59.0152253  76.8948737  20.6168183  59.0277056  78.0641827
  20.9603322  59.5106303  75.9159900  20.6463476  59.4789270  74.9565590
  22.2608702  60.0270211  76.1843993  22.6607808  59.6204154  77.1132924
  23.1737836  59.6105026  75.0376755  22.6420038  59.7889112  74.1030741
  24.0862829  60.2064322  75.0553708  23.5539733  58.1343686  75.1082613
  23.7482159  57.5475385  76.1878285  23.6858990  57.5328678  73.9499745
  23.9362489  56.5549138  73.9178701  23.5365069  58.0505101  73.0956741
  22.2929727  61.5375655  76.4059985  22.9520828  62.0265964  77.3312729
  21.5884852  62.2708575  75.5644421  20.9009673  61.8347354  74.9667665
  21.8004089  63.7151836  75.4404613  22.8162329  63.9174762  75.1009345
  20.8377068  64.2872625  74.4409032  21.0978352  65.3372717  74.3070632
  20.9910801  63.7531104  73.5032155  19.3874687  64.1762982  74.8521808
  19.1130595  63.1374368  75.0353949  19.1901390  64.7668744  75.7468219
  18.3985409  64.8189702  73.4873627  18.6549199  66.5806097  73.6985551
  19.7179738  66.8062608  73.6143122  18.1067291  67.1230014  72.9282313
  18.2961630  66.8852167  74.6817180  21.6499876  64.4935695  76.7141371
  22.3518196  65.4754592  76.9601420  20.7470899  64.0235421  77.5461594
  20.1926250  63.2139355  77.3069834  20.5093744  64.6666885  78.8247340
  20.5779434  65.7509890  78.7370419  19.1129913  64.3061198  79.2725260
  18.9188829  64.7656873  80.2416590  18.3957561  64.6816824  78.5427134
  18.9722469  62.7955208  79.3905544  18.9405504  62.3886083  78.3798524
  19.8581249  62.4222297  79.9043403  17.7380547  62.3680656  80.1428300
  17.7444364  62.8110691  81.1387247  16.8489877  62.6972800  79.6049851
  17.7251996  60.8541376  80.2626544  17.7527991  60.4158807  79.2650224
  18.6018002  60.5321229  80.8247729  16.5004975  60.4093752  80.9624287
  15.6881092  60.7072889  80.4414944  16.5021367  59.4021041  81.0366058
  16.4749427  60.8150215  81.8870351  21.4909737  64.2772271  79.9607976
  21.4600255  64.9311054  80.9862456  22.3003287  63.2127586  79.8191034
  22.2795382  62.6511759  78.9798823  23.1921266  62.8063786  80.9024560
  22.6011869  62.6002512  81.7948690  23.9795027  61.5595541  80.5435009
  24.4854135  61.7846837  79.6046345  24.7197797  61.4355976  81.3338962
  23.1840475  60.2820382  80.3934171  22.4400642  60.4168352  79.6082933
  24.1081298  59.1175408  80.0259955  24.8521500  58.9818265  80.8109251
  23.5203389  58.2055580  79.9216406  24.6105974  59.3351723  79.0835183
  22.5011675  59.9902385  81.7089569  21.8368985  60.8156274  81.9650412
  21.9212744  59.0714047  81.6219535  23.2519069  59.8728408  82.4904344
  24.1750603  63.9161705  81.2948195  24.7290494  64.5727578  80.4253505
  24.3956454  64.1201694  82.6019597  23.9718798  63.2460385  83.7117443
  24.2976183  62.2269186  83.5034436  22.8847501  63.2713010  83.7866438
  24.6442153  63.8311948  84.9241128  25.4940283  63.2068348  85.1999597
  23.9331508  63.8615131  85.7496850  25.0762437  65.1974252  84.5478803
  26.0023448  65.3518805  85.1015764  24.4000025  66.0322666  84.7318294
  25.3776120  65.0887860  83.0476204  25.2826665  66.0131654  82.4778780
  26.7617571  64.4914701  82.8188363  26.9069419  63.2576025  82.8566387
  27.7739378  65.3194147  82.6078361  27.6621717  66.3229161  82.6321812
  29.0869338  64.7763057  82.2624955  29.0547564  63.6888452  82.1954617
  29.4882699  65.3392501  80.8957830  29.4953665  66.4254733  80.9861602
  30.4981859  64.9858911  80.6876791  28.5491900  64.9247898  79.7396665
  27.5305889  65.2477230  79.9547636  28.8983081  65.4088812  78.8275951
  28.5458005  63.4122307  79.5192931  29.6197092  62.7623546  79.4642093
  27.3529335  62.8312464  79.4134650  27.2916419  61.8337898  79.2670917
  26.5145488  63.3905159  79.4800232  30.0802574  65.1238859  83.3474384
  29.8054715  66.0187053  84.1230633  31.2081105  64.4024315  83.4448031
  31.6487257  63.2585748  82.6347389  31.4759826  63.4694263  81.5793708
  31.0892208  62.3687379  82.9232584  33.1199685  63.1497932  82.9724609
  33.6966712  63.7113969  82.2375362  33.4161179  62.1012463  82.9416988
  33.2904663  63.7093084  84.3386978  34.2886495  64.1459292  84.3717382
  33.1683856  63.0194612  85.1737467  32.2339436  64.8176938  84.4171039
  31.7826261  64.9246658  85.4034952  32.8258801  66.1577365  83.9803354
  32.5476798  66.6062355  82.8460911  33.6085913  66.8040063  84.8606130
  33.7186854  66.5300367  86.2921834  34.4025550  65.6975447  86.4576514
  32.7380581  66.2799986  86.6970910  34.2394607  67.8070245  86.8247220
  34.8770097  67.5931710  87.6825664  33.3975392  68.4219557  87.1427302
  34.9963547  68.4685219  85.7414226  36.0268186  68.1132149  85.7413390
  34.9875751  69.5560799  85.8138119  34.2989362  68.0287632  84.4671802
  33.5434702  68.7324316  84.1175801  35.3431049  67.8143592  83.3681612
  36.0990649  66.7786994  83.3832377  35.3591111  68.8040525  82.4442435
  34.7580079  69.5998009  82.6041147  36.1636995  68.7727263  81.2089387
  35.7649651  68.0012896  80.5501554  36.1466716  70.1163966  80.4593426
  35.8483925  70.8686305  81.1895980  37.1736547  70.3028125  80.1452490
  35.2212198  70.1906310  79.2447393  35.5916059  69.4699466  78.5156791
  34.2312852  69.8865555  79.5848376  35.1343251  71.5790164  78.5931800
  35.7340777  72.5520268  79.1166429  34.4570565  71.6941451  77.5378963
  37.5908484  68.4026576  81.5496265  38.1619570  68.8675247  82.5484050
  38.1403463  67.5223380  80.7408803  37.5780855  67.0295070  80.0618517
  39.5536727  67.2345182  80.7973533  39.8429153  66.8807192  79.8077755
  40.0589823  68.1771355  81.0076724  39.9702480  66.2178694  81.8207683
  41.0926009  66.2501091  82.3092544  39.0973668  65.2794728  82.1310911
  38.1223106  65.3282434  81.8722743  39.5422619  64.1508351  82.9425875
  40.5153609  64.3734355  83.3803392  38.5590361  63.8772906  84.0620326
  37.5823053  63.6894837  83.6161347  38.8920261  62.9865191  84.5947087
  38.4567168  65.0340501  85.0299428  39.4072500  65.1468208  85.5513547
  38.2451053  65.9396323  84.4613977  37.3637547  64.8410858  86.0549328
  36.3675753  64.1573965  85.8092631  37.5523133  65.4449075  87.2300239
  36.8579191  65.3546547  87.9578786  38.3885490  65.9893762  87.3861177
  39.7189901  62.9475757  82.0593594  39.1631533  62.8772288  80.9744093
  40.5102816  62.0073228  82.5082160  40.9137499  62.0602427  83.4326143
  40.8171986  60.8507807  81.6894424  40.0969090  60.7660453  80.8757458
  42.2307061  60.9312356  81.0882357  42.3334870  60.1745281  80.3104632
  42.4641628  62.3114036  80.4874059  42.3619986  63.0686544  81.2647303
  43.4674982  62.3590064  80.0641434  41.7302802  62.4955544  79.7028006
  43.2124703  60.6664888  82.1007426  44.0906307  60.7188932  81.7164400
  40.7500679  59.6141391  82.5288447  41.1115010  59.6096203  83.7117507
  40.3205980  58.5356829  81.9166407  39.9761640  58.5572027  80.9674297
  40.3438190  57.2643927  82.6099539  39.7869832  57.3516005  83.5429212
  39.7103695  56.1534140  81.7630914  40.2800062  56.0458311  80.8400317
  39.7850580  55.2345842  82.3447042  38.2609326  56.4228809  81.4315962
  37.2583283  56.0414453  82.3038936  37.5204881  55.5329657  83.2316976
  35.9405669  56.2982223  82.0096209  35.1577464  55.9824474  82.6992440
  35.6132715  56.9483362  80.8614089  34.2994253  57.1991485  80.6002284
  33.7119959  56.8753386  81.2870133  36.5791343  57.3450902  79.9750968
  36.3097704  57.8622678  79.0541892  37.8987641  57.0851553  80.2563105
  38.6762486  57.3965750  79.5587177  41.8010895  56.9818728  82.8466375
  42.6705823  57.5167378  82.1482273  42.0778961  56.1825749  83.8619734
  41.3751784  55.9245701  84.5400004  43.4181826  55.6721911  84.0365541
  44.0747860  56.4853998  84.3458480  43.4685047  54.5716896  85.0993680
  44.4074089  54.0308264  84.9809408  43.4318989  55.0221379  86.0912634
  42.3174947  53.5824966  84.9712777  42.1236048  52.9569035  83.9244348
  41.5340494  53.4512014  86.0371238  40.7543946  52.8096740  86.0110329
  41.7220489  53.9935744  86.8681404  43.8262917  55.1443609  82.6729958
  42.9709468  54.6656726  81.9168545  45.1179040  55.2580862  82.3679220
  45.7268875  55.6468697  83.0736740  45.6829224  54.9771905  81.0338737
  46.7682552  54.9294551  81.1226050  45.1720713  53.6328829  80.4176479
  44.1202499  53.7403379  80.1526493  45.7553856  53.4412681  79.5170213
  45.3202013  52.4279550  81.3656370  45.2390928  52.5631433  82.5911191
  45.5198121  51.2380936  80.7931867  45.6235269  50.4149982  81.3692571
  45.5661528  51.1667141  79.7867781  45.4337318  56.1827633  80.0940895
  44.9269592  57.2536162  80.4819871  45.7631579  56.1307742  78.9091319
  51.1571071  76.8586608  51.3487642  51.3360620  75.9010181  51.6152161
  51.7886531  77.4606094  51.8575943  51.1104195  76.9119645  50.3412532
  49.7916364  77.2255318  51.8267720  49.8618664  78.0651411  52.5183088
  48.8913256  77.6265903  50.6632371  48.9542709  76.8340114  49.9176127
  47.8727845  77.6834271  51.0472208  49.2635922  78.9440539  50.0289711
  49.3392788  79.7203615  50.7903638  50.2273548  78.8265995  49.5335237
  48.2445024  79.3719571  49.0045977  47.3960201  78.5758943  48.5980281
  48.3026457  80.6389086  48.5952053  47.6419123  80.9756770  47.9095525
  49.0071747  81.2564883  48.9724791  49.0998962  76.0911783  52.5572839
  49.3811616  74.9285487  52.3138458  48.1829182  76.4511140  53.4492472
  48.1474308  77.4188423  53.7362001  47.2419711  75.4982249  54.0778639
  46.9563508  74.6942308  53.3995471  47.7435676  74.8924562  55.4150353
  47.1243073  74.0308858  55.6646623  49.2018082  74.4545151  55.3001305
  49.8217914  75.3156979  55.0509605  49.5310619  74.0330646  56.2499053
  49.2950319  73.7017110  54.5173824  47.4905406  75.8521581  56.5805650
  47.8441422  76.8369354  56.2751468  46.4137214  75.8884201  56.7456256
  48.1806801  75.4445094  57.8569830  49.2576442  75.4084752  57.6928191
  47.9569811  76.1698670  58.6392326  47.8272247  74.4599582  58.1632967
  45.8970827  76.1771830  54.3346387  45.8136087  77.3972035  54.4030486
  44.8536642  75.3781806  54.4879193  44.9771089  74.3803487  54.3920428
  43.5050476  75.8894360  54.7733808  43.4972921  76.9755871  54.6821956
  42.4803117  75.3055572  53.7845795  42.5032653  74.2159386  53.8020088
  41.4825560  75.6517932  54.0542165  42.7087229  75.7202434  52.3481142
  42.2086208  76.9161195  51.8691493  41.6315212  77.5555642  52.5371062
  42.4333547  77.3078525  50.5528781  42.0321554  78.2551393  50.1926175
  43.1624799  76.4997939  49.7041145  43.3388632  76.8042370  48.6724637
  43.6698519  75.3000454  50.1671372  44.2457998  74.6557535  49.5028540
  43.4442818  74.9170875  51.4807074  43.8454560  73.9731829  51.8497647
  43.1060408  75.5236045  56.1892465  43.3115960  74.4021568  56.6154240
  42.5273991  76.4719511  56.9081488  42.4749974  77.4072567  56.5305818
  41.9948379  76.2344009  58.2556615  42.1370114  75.2018819  58.5747078
  42.6663564  77.1556784  59.2711572  42.5397790  78.1855718  58.9373955
  42.0666750  76.9957576  60.6550779  42.1932896  75.9661569  60.9897303
  42.5706094  77.6676523  61.3498499  41.0045440  77.2383705  60.6216344
  44.1574692  76.8732123  59.2968794  44.5788844  77.0525778  58.3077690
  44.6397006  77.5296513  60.0212001  44.3261471  75.8342714  59.5801644
  40.4820119  76.4481146  58.2739353  39.9685562  77.3517376  57.6200679
  39.7836144  75.5926147  59.0109543  40.2674913  74.9190342  59.5873671
  38.3286549  75.5382353  58.9585274  37.9497067  76.4338990  58.4663038
  37.8477340  74.3116617  58.1798180  38.3595361  73.4364666  58.5800571
  36.7745566  74.2096663  58.3410239  38.1263250  74.4240886  56.6962014
  37.6059132  75.3051077  56.3205983  39.2004606  74.5529193  56.5630191
  37.6663129  73.2021564  55.9305412  38.1920583  72.3239391  56.3052747
  36.5936487  73.0711496  56.0731178  37.9631313  73.3764907  54.4480394
  37.4283514  74.2593625  54.0978277  39.0357948  73.5331671  54.3342646
  37.5480151  72.1970621  53.6477409  36.5540165  72.0519667  53.7526875
  37.7638645  72.3579001  52.6742728  38.0437568  71.3789445  53.9718134
  37.7099448  75.5510740  60.3305708  38.3510701  75.2456681  61.3323545
  36.4267752  75.8779568  60.3299843  35.9486889  75.9031164  59.4406588
  35.6673927  76.1782000  61.5267910  36.2551973  76.1162678  62.4426235
  35.1168913  77.6102326  61.3911975  34.2444995  77.5835212  60.7382661
  34.7210119  78.1895163  62.7437569  35.5930533  78.2169782  63.3971244
  34.3371977  79.2006659  62.6082493  33.9491872  77.5658868  63.1948373
  36.0926936  78.4424443  60.7495787  35.7474519  79.3343248  60.6661666
  34.4816035  75.2119679  61.6906461  34.1275845  74.5083757  60.7446638
  33.8818198  75.1689716  62.8865412  34.3767599  75.4875490  63.7072982
  32.5225345  74.6124533  63.0594340  32.4944345  73.5965865  62.6653222
  32.1175137  74.5753471  64.5462616  32.9561327  74.0179754  64.9635796
  32.1435324  75.6005404  64.9155875  30.7876285  73.9055152  64.9757410
  30.7443688  73.8959443  66.0648406  29.5767557  74.6502055  64.4260835
  29.6190778  74.6597942  63.3369482  28.6641169  74.1494943  64.7493164
  29.5798571  75.6746695  64.7983259  30.7176839  72.4329434  64.5926733
  31.5328273  71.8926466  65.0740465  29.7643456  72.0170598  64.9186919
  30.8057558  72.3338456  63.5107667  31.5217131  75.4494932  62.2453470
  30.5437576  74.9290396  61.7228234  31.8139701  76.7438029  62.1418751
  32.6842882  77.0263007  62.5694739  30.9866647  77.7819012  61.4778203
  29.9803780  77.8249339  61.8945150  31.6647252  79.1621429  61.6766270
  32.6695486  79.1136416  61.2570107  30.8847439  80.2790637  60.9970661
  29.8798952  80.3284854  61.4165136  31.3931555  81.2293219  61.1602413
  30.8219362  80.0802099  59.9272002  31.7745408  79.4435850  63.0723260
  32.1944172  80.2982286  63.1943439  30.7115001  77.6912451  59.9671500
  29.5610422  77.6904262  59.5253955  31.7656185  77.6806488  59.1699148
  32.6992690  77.5333751  59.5258735  31.5976083  77.8839905  57.7437680
  31.2352907  76.9467790  57.3213230  30.8414118  78.6578257  57.6116872
  32.8569624  78.2973750  57.0161072  33.1837565  77.7105500  55.9910418
  33.5623935  79.2919960  57.5511483  33.3649078  79.5986964  58.4929730
  34.6361098  79.9562922  56.8175771  34.3009932  80.1925301  55.8076327
  35.0341775  81.2376375  57.5051797  35.2837407  80.9901655  58.5369622
  35.9212610  81.6176969  56.9984867  33.9587474  82.2885335  57.4881894
  33.7723159  82.5974989  56.4596542  33.0443170  81.8760265  57.9145191
  34.3983023  83.4837881  58.3008689  34.5812538  83.1629738  59.3263960
  35.3204017  83.8785141  57.8742266  33.3343727  84.5644307  58.2918080
  33.2437470  84.9440632  57.2740817  32.3896289  84.1142434  58.5965862
  33.6681138  85.6843152  59.2100327  34.5432885  86.1018830  58.9275329
  32.9361393  86.3792746  59.1733602  33.7517137  85.3328246  60.1531999
  35.8892696  79.1355983  56.7029423  36.3202627  78.5126323  57.6710494
  36.4733221  79.1754571  55.5106093  36.0169301  79.6800220  54.7641377
  37.7537241  78.5643692  55.2410611  38.0108611  77.8753297  56.0455512
  37.7589344  77.7899708  53.9090427  37.7977350  78.5072420  53.0892153
  38.9714709  76.8429188  53.8203767  38.9331076  76.1250150  54.6396703
  38.9482719  76.3101351  52.8697440  39.8918608  77.4228199  53.8889167
  36.5493210  77.0360685  53.8060300  36.5446369  76.5501805  52.9780860
  38.6912716  79.7206215  55.1446030  38.4511871  80.6610301  54.4089978
  39.7530644  79.6687344  55.9164584  39.8189101  78.9854053  56.6572857
  40.7835323  80.6872097  55.8260261  40.5274087  81.3700423  55.0159399
  40.9287409  81.4857345  57.1487671  41.6483244  82.2927944  57.0110930
  39.5803623  82.0701649  57.5334221  38.8603200  81.2636227  57.6717311
  39.6788894  82.6318298  58.4623600  39.2329926  82.7349863  56.7425706
  41.4217697  80.6022961  58.2751134  40.6035001  79.9412815  58.5607626
  42.2513033  80.0080761  57.8918693  41.8780365  81.3831470  59.4770928
  41.0488558  81.9773013  59.8612018  42.2196911  80.6946779  60.2499974
  42.6966580  82.0440980  59.1923076  42.0797219  80.0264330  55.3424036
  42.3459754  78.8654318  55.6531288  42.8458454  80.7550010  54.5341212
  42.5820338  81.7066360  54.3222399  44.0290933  80.2073901  53.8888953
  44.1249515  79.1531972  54.1488719  43.9572623  80.3326241  52.3428578
  44.1561126  81.3705996  52.0760889  44.9777807  79.4176172  51.6399059
  44.7792633  78.3793653  51.9058447  44.8914897  79.5384244  50.5600640
  45.9857439  79.6866740  51.9556894  42.6472191  79.9724308  51.8954904
  42.6029472  80.0498993  50.9396458  45.2223241  80.9402326  54.4568672
  45.1885440  82.1461793  54.6270682  46.2636687  80.1963168  54.7823739
  46.2077287  79.1942289  54.6692820  47.4748361  80.7597393  55.3704485
  47.4099873  81.8470527  55.4109877  47.6316090  80.2273974  56.7915373
  47.2838068  79.1969204  56.7190801  48.6966448  80.2354032  57.0233443
  46.8645770  80.9464608  57.8989897  47.1644874  81.9940781  57.8734436
  45.3599559  80.8491525  57.7620831  45.0592238  79.8017811  57.7880098
  44.8844488  81.3836263  58.5844768  45.0513829  81.2918916  56.8150534
  47.3134706  80.3510216  59.2264293  48.3864250  80.4998906  59.3476998
  46.7844279  80.8423132  60.0430367  47.0913823  79.2839764  59.2402245
  48.7524107  80.4700773  54.5411089  48.7784183  79.5904490  53.6723087
  49.8030640  81.2263179  54.8268022  49.6821504  81.9982655  55.4667835
  51.1113490  81.0261662  54.2287758  51.0699617  80.2389031  53.4760453
  51.5594237  82.3267077  53.5530880  50.7601350  82.6023092  52.8651341
  51.6291942  83.0719731  54.3454336  52.8839542  82.2643269  52.7952703
  53.1283508  83.2813061  52.4884733  53.6373090  81.9060653  53.4968431
  52.8580908  81.3556701  51.5690729  51.7549418  80.9372137  51.1241971
  53.9633073  81.0652781  51.0517240  52.0822711  80.5900433  55.3220644
  52.4044537  81.3702808  56.2244356  52.5179064  79.3335379  55.2641587
  52.2071954  78.7162888  54.5275709  53.4328539  78.8044484  56.2700744
  54.0647879  79.5880262  56.6881227  52.7036711  78.0940830  57.4226053
  53.4389441  77.5960540  58.0546180  51.9244526  79.0900267  58.2467951
  51.1886143  79.5881625  57.6155236  51.4143503  78.5708885  59.0582085
  52.6068981  79.8312538  58.6626702  51.8029935  76.9950545  56.8816616
  52.4045535  76.2657107  56.3391810  51.2937716  76.5015640  57.7094658
  51.0640384  77.4288709  56.2079780  54.4331135  77.8106672  55.7384152
  54.2341988  77.1632131  54.7031848  55.5014845  77.6947945  56.5006488
  55.5863067  78.2874125  57.3141034  56.5754303  76.7960090  56.2003771
  56.3809087  76.2676752  55.2670369  57.8704204  77.5956382  56.0486314
  58.0143212  78.1906685  56.9504799  58.6971432  76.8933824  55.9415509
  57.8254689  78.5229689  54.8258423  57.8222532  77.8690841  53.9537614
  56.8828799  79.0682304  54.8739576  58.9770894  79.5106260  54.7144034
  59.8612862  79.5161841  55.5964346  58.9836626  80.2936213  53.7394176
  56.6723336  75.7672763  57.3097791  56.4916324  76.0870493  58.4753048
  56.9873964  74.5210606  56.9457420  57.6700392  74.2007590  55.6812399
  58.3750641  74.9964263  55.4405041  56.9315139  74.1169035  54.8839648
  58.3466418  72.9037191  55.9679408  59.3675989  73.0983755  56.2963530
  58.3663101  72.3024116  55.0590162  57.5528305  72.2325644  57.0312939
  58.1863669  71.6174816  57.6703588  56.7694409  71.6138485  56.5935829
  56.9258102  73.3669232  57.8545081  55.8702258  73.1843839  58.0558020
  57.6740765  73.5419953  59.1782835  57.3261694  72.9281948  60.1929334
  58.7025613  74.3744004  59.1670214  59.0472836  74.7540781  58.2969003
  59.4045839  74.7134872  60.3922946  59.7737856  73.8081264  60.8740738
  60.5997998  75.6243106  60.0780897  61.2142289  75.1408816  59.3185685
  60.2224446  76.5708317  59.6910485  61.3852410  75.8665548  61.2394738
  62.1232516  76.4373369  61.0133147  58.4574735  75.3810856  61.3960691
  58.5888724  75.1553023  62.6003354  57.5135461  76.1858777  60.8890605
  57.4035450  76.2274000  59.8859279  56.6673043  77.0541954  61.7192082
  57.2847589  77.8571376  62.1218653  55.4998724  77.6763952  60.9410468
  55.0280313  76.8745063  60.3732094  54.7889864  78.0755472  61.6645238
  55.9283281  78.7742018  59.9993015  57.1213490  79.1484750  59.9877434
  55.0596451  79.2789684  59.2647121  56.1099617  76.3143835  62.9065079
  55.6416033  75.1852112  62.7979800  56.1826398  76.9708939  64.0550357
  56.5604881  77.9074440  64.0693129  55.7172692  76.3967437  65.3059465
  56.0168279  75.3508572  65.3729178  56.2565466  77.1470438  66.5503156
  56.0129998  76.5664452  67.4400855  57.7629551  77.3374377  66.4663312
  58.0072527  77.9183874  65.5769967  58.1128060  77.8665503  67.3527529
  58.2500895  76.3640369  66.4089588  55.6112023  78.4279994  66.6788992
  55.9532675  78.8824347  67.4522557  54.2179515  76.4893330  65.3226685
  53.6183729  77.2436950  64.5604037  53.6171611  75.7284731  66.2229085
  54.1398823  75.0472467  66.7546908  52.1846661  75.8047485  66.4243589
  51.6481463  75.7295502  65.4785308  51.7074739  74.6969237  67.3719684
  52.3123475  74.7231249  68.2783579  50.2481689  74.8926660  67.7328989
  49.6425737  74.8661197  66.8270013  49.9297646  74.0963364  68.4056385
  50.1214149  75.8564838  68.2259384  51.9276316  73.3085313  66.7457105
  53.0044150  73.1398892  66.7597929  51.4402625  72.5973732  67.4126626
  51.4029698  73.1172898  65.3298017  51.8902547  73.8278410  64.6621415
  51.6162860  72.1015532  64.9968233  50.3261019  73.2853275  65.3150109
  51.8011336  77.1765112  66.9612741  50.8916266  77.8174031  66.4383290
  52.5277836  77.6355739  67.9781960  53.2755739  77.0729984  68.3582196
  52.3215428  78.9728902  68.5249144  51.4150831  78.9742334  69.1302476
  53.4991208  79.4223617  69.4032938  54.3878096  79.3127053  68.7817580
  53.3269945  80.4792335  69.6069960  53.7033904  78.6811055  70.7136900
  52.8146970  78.8481413  71.3223146  53.7971494  77.6178857  70.4926198
  54.9323179  79.1502766  71.4732034  55.6469706  80.0646528  70.9979541
  55.1839299  78.5811848  72.5556169  52.2547817  79.9505144  67.3882294
  51.3143744  80.7140628  67.2840713  53.2953305  79.9222048  66.5550483
  54.0459013  79.2762160  66.7536469  53.4270952  80.8060321  65.3879715
  53.5987556  81.8314533  65.7152990  54.6197353  80.3607516  64.5147340
  55.5035052  80.3552490  65.1527150  54.4290113  79.3513194  64.1503563
  54.8875921  81.2674487  63.3194809  54.0407622  82.0413379  62.8889712
  56.0836814  81.1508456  62.7669820  56.3266689  81.7226596  61.9706870
  56.7485039  80.4905327  63.1439418  52.1477868  80.7931935  64.5746123
  51.6072736  81.8346378  64.2410013  51.6508415  79.5995814  64.2914983
  52.0988199  78.7580143  64.6249342  50.4605297  79.4666276  63.4672336
  50.6395001  79.9576142  62.5106768  50.0848709  77.9997759  63.2036819
  49.9532515  77.4729422  64.1487860  48.7843374  77.9699335  62.4231001
  48.9153145  78.4962120  61.4775966  48.5015918  76.9357538  62.2265603
  48.0003708  78.4563654  63.0035155  51.1578631  77.2882284  62.4046688
  52.0973890  77.3101034  62.9568595  50.8600039  76.2533261  62.2362739
  51.2891493  77.7886818  61.4452881  49.2612950  80.1464341  64.1111328
  48.5206413  80.8977242  63.4651193  49.0573378  79.8452281  65.3807652
  49.6457030  79.1677894  65.8444488  47.9449067  80.4245355  66.1299974
  46.9947269  80.1094499  65.6987450  48.0033221  79.9512316  67.5797102
  49.0434470  79.9806878  67.9043202  47.4146013  80.6402704  68.1852954
  47.4641497  78.5495060  67.7445868  46.4361354  78.5319644  67.3826757
  48.0723040  77.8743693  67.1425564  47.4971354  78.1052754  69.1859283
  48.5253774  78.1325962  69.5465818  46.8848927  78.7804204  69.7837890
  46.9582934  76.6968303  69.3059190  45.9868258  76.6458850  68.8142322
  47.6490468  76.0101551  68.8165971  46.8115066  76.3183131  70.7254064
  46.1711444  76.9542195  71.1789028  46.4513121  75.3767518  70.7872303
  47.7116527  76.3650417  71.1810955  47.9193348  81.9600041  66.0809429
  46.8440496  82.5774532  65.9885289  49.1103320  82.5586730  66.1511373
  49.9312716  82.0074995  66.3569655  49.2654246  83.9896193  65.9968382
  48.7206739  84.5088952  66.7853167  50.7289824  84.3685905  66.0893174
  51.2861883  83.8634517  65.3003583  50.8334995  85.4473879  65.9736774
  51.1219882  84.0680409  67.0605617  48.6610843  84.4444791  64.6499105
  47.8920265  85.3911304  64.5962865  48.9939222  83.7362239  63.5757413
  49.6068034  82.9401060  63.6790478  48.5010295  84.0647612  62.2341076
  48.8304798  85.0667046  61.9590237  49.0308122  83.0792002  61.2043261
  48.7065464  82.0868100  61.5175554  48.5620869  83.3305569  60.2528975
  50.5312524  83.0904220  61.0439692  50.8494020  84.0775580  60.7086421
  50.9968583  82.8657095  62.0035615  50.9515871  82.0489049  60.0214024
  50.6202634  81.0719570  60.3733914  50.4595375  82.2802023  59.0766865
  52.4501960  82.0293073  59.8173899  52.9394502  81.8714222  60.7785368
  52.7079179  81.2144301  59.1408888  52.9056353  83.3171728  59.2363335
  52.6673033  84.0723435  59.8632424  53.9067325  83.2919012  59.1049346
  52.4527227  83.4634596  58.3455084  47.0092622  84.0305872  62.1413578
  46.4039068  84.8152651  61.4190252  46.4228601  83.0744329  62.8387949
  46.9790282  82.4110987  63.3591449  44.9717803  82.9517587  62.8924188
  44.5362304  83.0006163  61.8944166  44.5834010  81.6351367  63.5514369
  45.1023497  81.5487703  64.5060748  43.0833582  81.5818984  63.7843436
  42.5637035  81.6677456  62.8300428  42.8217699  80.6346785  64.2559863
  42.7866361  82.4050132  64.4343721  45.0470253  80.4832767  62.6616009
  44.8004314  80.7606281  61.6367261  46.1298015  80.4202988  62.7699014
  44.4308605  79.1430311  62.9819265  43.3480559  79.2051043  62.8733864
  44.8215321  78.3900410  62.2974699  44.6774244  78.8647760  64.0065631
  44.3863076  84.0919228  63.7105248  43.3794425  84.7105153  63.3266809
  45.0246494  84.3303432  64.8539322  45.7915670  83.7262586  65.1128119
  44.6687899  85.4252814  65.7568698  43.6985315  85.2312425  66.2140860
  45.7070304  85.5518223  66.8572761  45.7521352  84.5833349  67.3553694
  46.6590128  85.7515168  66.3653903  45.4321044  86.6310824  67.8789612
  45.4195999  87.5940607  67.3684544  44.4723395  86.4678222  68.3691648
  46.5097407  86.6573052  68.9285517  47.4103098  85.7977477  68.9482280
  46.4182562  87.6237215  69.8356091  47.1121655  87.6937845  70.5661449
  45.6552209  88.2839035  69.7904636  44.6031643  86.7189823  65.0021432
  43.6572911  87.4615592  65.1391994  45.6072200  86.9571281  64.1784869
  46.3873497  86.3164719  64.1459804  45.6714620  88.1708717  63.3625866
  45.5642288  89.0421774  64.0086723  47.0065024  88.2808010  62.6067217
  47.2120839  87.3121908  62.1510574  46.8850121  89.0309176  61.8252710
  48.1806470  88.6773940  63.5202164  47.9697042  88.9319606  64.7305704
  49.3288298  88.7344960  63.0211637  44.5172928  88.2833463  62.3700465
  43.9328846  89.3487441  62.2115139  44.1885401  87.1857014  61.7157849
  44.6579244  86.3094327  61.8944772  43.1727894  87.2225697  60.6842960
  43.3393495  88.0758327  60.0268013  43.2272790  85.9598736  59.8590594
  42.8972054  85.1245800  60.4766638  42.5551516  86.0696615  59.0080063
  44.6203519  85.6969055  59.3653887  45.2513127  86.5005944  59.7449588
  44.9398465  84.7492490  59.7989465  44.7423575  85.6289606  57.8651580
  44.2621704  84.7270617  57.4855558  44.2832205  86.5048357  57.4067527
  46.2374751  85.5959678  57.5202293  46.7002205  86.4428998  58.0268588
  46.6378971  84.6671764  57.9265641  46.5341524  85.6681278  56.0582797
  46.1635715  86.5288955  55.6816519  47.5336970  85.6410883  55.9158744
  46.1058096  84.8831966  55.5887005  41.7748973  87.3928575  61.2519135
  40.9926623  88.1420259  60.6814811  41.4773147  86.7033819  62.3657286
  42.2041364  86.1562089  62.8043985  40.1011368  86.6292340  62.9284810
  39.4241012  87.2693575  62.3628275  39.5990763  85.1919218  62.8418616
  40.1558806  84.6127515  63.5784958  38.5433089  85.2041069  63.1126139
  39.7632415  84.5557212  61.4660856  40.8358673  84.5444875  61.2725689
  39.3933087  83.5317649  61.5186437  39.0510076  85.2961622  60.3380559
  37.8568369  85.0065763  60.0923520  39.6821202  86.1464416  59.6715459
  39.8835565  87.1456938  64.3764165  38.7497944  87.3371933  64.8027138
  40.9563610  87.3418882  65.1341178  41.8529281  87.0002880  64.8185609
  40.8925837  88.0404910  66.4220233  41.8527736  88.5354571  66.5674305
  40.1059833  88.7908374  66.3424028  40.6105782  87.1588696  67.6105668
  40.0774691  87.5988473  68.6226341  40.9549541  85.9010201  67.4895428
  41.2869301  85.5213983  66.6144551  40.8402309  85.0221569  68.6082364
  40.2282045  85.4483078  69.4031693  40.2443244  83.6846338  68.1681086
  40.8909497  83.2216986  67.4226779  40.1296170  82.7677333  69.3805420
  39.4827251  83.2298184  70.1262691  39.7052745  81.8114465  69.0746831
  41.1187151  82.6053954  69.8088299  38.8885394  83.9307338  67.4792169
  38.2916559  84.5153282  68.1792742  39.0999548  84.5303442  66.5938523
  38.1190183  82.6860977  67.0751029  37.9068186  82.0861708  67.9600655
  37.1818108  82.9760042  66.6000285  38.7151190  82.1011853  66.3746449
  42.2287568  84.8354924  69.1883510  43.1468090  84.4765394  68.4906527
  42.3990863  85.0856547  70.4759129  41.4278920  85.8078072  71.3152587
  40.6100211  85.1346869  71.5723512  41.0363583  86.6573317  70.7556977
  42.2242443  86.2305918  72.5137253  41.5960593  86.1703277  73.4024609
  42.5619238  87.2579205  72.3770889  43.3897164  85.2914583  72.6023366
  43.1468791  84.4214298  73.2124018  44.2593584  85.7973560  73.0217292
  43.6835430  84.8527860  71.1621208  44.4164016  85.4955079  70.6743451
  44.1864490  83.3948446  71.1438656  43.3846442  82.4772815  71.1337199
  45.5141297  83.1789852  71.1996297  46.4911470  84.1637161  71.6628926
  46.0853594  84.6796655  72.5330839  46.6703552  84.8841828  70.8648255
  47.7171270  83.3534428  71.9907357  47.6971655  83.0464815  73.0364294
  48.6168972  83.9388772  71.8015757  47.6458505  82.1869920  71.0839533
  48.1862626  81.3269679  71.4794432  48.0271640  82.4303945  70.0922603
  46.1463692  81.8696085  71.0049817  45.8429534  81.5252275  70.0163266
  45.7939430  80.8083443  72.0426498  45.7010140  79.6389959  71.6929318
  45.6087639  81.2149454  73.2909876  45.8031947  82.1777723  73.5260627
  45.1988450  80.3046067  74.3677076  45.7813048  79.3840567  74.3299262
  45.4392849  80.9778388  75.7126237  44.9489370  80.3750513  76.4770224
  46.5128859  80.9980506  75.8998998  44.8872448  82.4043615  75.7565637
  44.3527811  82.8763806  74.7173450  44.9955673  83.0550374  76.8266030
  43.7190158  79.8350023  74.2675562  43.3432035  78.8056172  74.8636614
  42.8916647  80.6017501  73.5419964  43.2255943  81.4833706  73.1795940
  41.5099405  80.2073170  73.2473362  41.0317145  79.8597782  74.1630959
  40.7056117  81.3685780  72.6904869  41.3581567  82.0034690  72.0911559
  39.9012733  80.9817400  72.0647905  40.1414942  82.1449196  73.7768226
  40.8575025  82.8461146  74.2054935  39.2926773  82.6955605  73.3713518
  39.6428664  81.2270176  74.8779048  38.6704426  80.5044677  74.6759675
  40.3425560  81.1982879  76.0207184  40.0432441  80.6002866  76.7776254
  41.1659379  81.7747689  76.1197808  41.3977369  79.1233289  72.2534970
  40.4818766  78.3194511  72.3240543  42.3024138  79.1680704  71.2787627
  43.0554957  79.8367570  71.3550862  42.2515998  78.3144967  70.0944857
  41.2263579  78.2588175  69.7285923  43.1371035  78.8697290  68.9819237
  44.1387042  78.9958685  69.3930003  43.1633235  78.1280557  68.1835921
  42.6483471  80.1948927  68.4252286  41.6634316  80.0458141  67.9827155
  42.5645508  80.8675679  69.2788024  43.5540205  80.8366354  67.3886674
  43.1318961  81.7540720  66.7106799  44.7915813  80.3923298  67.2840079
  45.4156908  80.8009267  66.6030986  45.1093372  79.6455889  67.8852654
  42.7041822  76.9081375  70.4089584  43.7085247  76.7090173  71.0812354
  41.9287574  75.9390684  69.9393540  41.0192105  76.1665701  69.5637656
  42.3192462  74.5466983  69.9952928  43.3682028  74.4809514  70.2841988
  41.4856642  73.7645497  71.0050584  40.4347889  73.8904098  70.7444447
  41.7563666  72.7119241  70.9225980  41.7122335  74.2333286  72.4253037
  42.7471541  74.0131659  72.6871598  41.5534481  75.3114401  72.4490702
  40.7834523  73.5625746  73.4243766  40.8410012  74.1055430  74.3677601
  39.7655839  73.6137386  73.0378205  41.1194459  72.1709451  73.6673014
  41.9077806  71.7915676  73.1626228  40.4656049  71.3776054  74.5143558
  39.4178488  71.8276827  75.2020924  39.1117425  72.7827380  75.0826422
  38.9340984  71.2119224  75.8399986  40.8582916  70.1186074  74.6637884
  41.6469951  69.7728150  74.1360817  40.3666017  69.5121385  75.3045187
  42.1573232  74.0311979  68.5894685  41.1462716  74.2679985  67.9258043
  43.2018132  73.3778526  68.1083172  43.9750493  73.1233185  68.7061614
  43.2836181  73.0474537  66.7063858  42.3720862  73.3493012  66.1905400
  44.4524182  73.7801146  66.0899570  45.3109378  73.5775475  66.7302771
  44.6491377  73.3987944  65.0879608  44.2142236  75.2736347  66.0233832
  43.9537277  75.6378753  67.0171495  45.4632545  75.9839497  65.5360965
  45.7241264  75.6205438  64.5421242  45.2780418  77.0572324  65.4929528
  46.2861778  75.7850889  66.2226474  43.0403545  75.5826480  65.1186407
  42.1444113  75.0981448  65.5067668  42.8830033  76.6606132  65.0821306
  43.2472897  75.2119839  64.1147060  43.4347179  71.5759205  66.4548526
  44.2633603  70.8964541  67.0692849  42.6573366  71.0819766  65.5124669
  42.0354565  71.6582707  64.9636049  42.6276929  69.6686083  65.3081526
  43.4256034  69.2096228  65.8919080  41.2995998  69.1040813  65.7422885
  40.5025510  69.6617386  65.2505243  41.1913955  67.6339234  65.3726134
  41.9878937  67.0755061  65.8644074  40.2246557  67.2477140  65.6956571
  41.2839230  67.5226383  64.2922647  41.2026691  69.2596352  67.2535606
  41.8543283  68.5107564  67.7036957  41.5664225  70.2557524  67.5056191
  39.8048075  69.0887856  67.7802352  39.4405229  68.0926675  67.5289479
  39.8064434  69.2119912  68.8632481  39.1526164  69.8376626  67.3308691
  42.9141833  69.2773715  63.8958485  42.4322802  69.8866576  62.9401530
  43.7171612  68.2249083  63.8106804  44.1060588  67.8615284  64.6690586
  44.0564124  67.5613088  62.5675061  43.2212004  67.6246616  61.8700060
  45.2714357  68.2299364  61.9345806  45.1104678  69.3048106  61.8519131
  46.1551530  68.0412366  62.5441183  45.5883750  67.7367790  60.5560266
  44.7679495  68.0740389  59.4844377  43.8947666  68.7047856  59.6512010
  45.0545436  67.6147678  58.2164815  44.4089193  67.8738230  57.3773389
  46.1773210  66.8148611  58.0109328  46.4054500  66.4550859  57.0076289
  47.0096321  66.4730752  59.0830194  47.8840332  65.8420899  58.9237074
  46.7182240  66.9388030  60.3438247  47.3682003  66.6866189  61.1816993
  44.3988413  66.0998269  62.8051172  45.0293644  65.7482989  63.8154650
  44.0046020  65.2667690  61.8411925  43.3667246  65.6098608  61.1372750
  44.4184325  63.8610329  61.7787315  43.9473567  63.3898032  60.9161021
  45.9354800  63.7649102  61.6199068  46.4212796  64.2245292  62.4806328
  46.2287968  62.7171640  61.5543822  46.2398319  64.2843875  60.7112746
  43.9887449  63.1088987  63.0001393  44.6628339  62.1797178  63.4372078
  42.8688270  63.5424231  63.5668441  42.3464315  64.2924536  63.1371272
  42.3632394  62.9708348  64.7948412  41.3694173  63.3746611  64.9880797
  42.2990531  61.8888835  64.6792514  43.2581500  63.2870300  65.9674817
  43.3901442  62.4643464  66.8709629  43.8529782  64.4864655  65.9611773
  43.6722060  65.1388032  65.2115931  44.7775250  64.8772534  67.0019404
  44.5599589  64.3427400  67.9266347  46.1837245  64.5358159  66.5661855
  46.3724196  65.0181835  65.6071158  46.8778347  64.9252233  67.3109493
  46.3798538  63.0450498  66.4266722  45.8296703  62.5655104  67.2362652
  45.9509436  62.7467578  65.4700323  47.8300416  62.6206649  66.4826954
  48.3067969  62.8407504  65.5275170  48.3358941  63.1709981  67.2760087
  47.9223968  61.1230555  66.7640206  47.0943006  60.8540585  67.4197629
  47.8191152  60.5972691  65.8148206  49.2071206  60.7388443  67.4056937
  49.3028187  61.2256135  68.2854649  49.2167977  59.7422656  67.5695145
  49.9745609  60.9876292  66.7980420  44.7031575  66.3317683  67.3036387
  44.5524665  67.1436440  66.4108167  44.8572958  66.6512024  68.5891329
  44.8840803  65.9106261  69.2753753  44.9697382  68.0468584  69.0601317
  44.3711193  68.6929439  68.4180039  44.4773580  68.1939443  70.4926768
  43.4697466  67.7793098  70.5226201  45.1370707  67.5894930  71.1151861
  44.4536175  69.6181633  71.0156985  45.4479971  70.0609395  70.9586090
  43.7666868  70.1869035  70.3889905  43.9713359  69.6911384  72.4553575
  43.7191347  68.6691229  73.0960048  43.8763900  70.9009367  72.9820608
  43.5612095  71.0100163  73.9354046  44.1195216  71.7099249  72.4284125
  46.4188345  68.4964074  68.9824679  47.3227841  67.8035477  69.4367801
  46.6424215  69.6595451  68.4037620  45.8899898  70.2581449  68.0945305
  48.0036980  70.0702228  68.1288908  48.6433241  69.1968751  68.0014490
  48.0389105  70.8900480  66.8470821  47.5833699  71.8431053  67.1159016
  49.0772400  71.0528843  66.5581942  47.2739801  70.2721551  65.6736431
  46.2082176  70.2711777  65.9022261  47.5192625  71.0753745  64.4079859
  48.5848274  71.0764201  64.1784881  46.9702669  70.6266289  63.5801381
  47.1789588  72.1002860  64.5558039  47.6618824  68.8185970  65.4579217
  47.4359989  68.2445186  66.3565373  47.0992574  68.4127943  64.6171610
  48.7289876  68.7545137  65.2451334  48.5569774  70.8458552  69.3234984
  47.8538972  71.6634536  69.9082702  49.8100018  70.5635873  69.6842040
  50.2874879  69.8209994  69.1936231  50.4955806  71.2050594  70.8151652
  49.7827576  71.7750692  71.4110439  51.1357454  70.1411926  71.7055569
  51.1894304  69.2129661  71.1366872  52.1436974  70.4724070  71.9554166
  50.3503068  69.9070907  72.9811382  50.3474137  70.8373532  73.5492087
  49.3309382  69.6597706  72.6847944  50.9107900  68.7917417  73.8414894
  51.9882667  68.2402378  73.5047619  50.2684247  68.4779292  74.8693505
  51.5485280  72.2660816  70.4361685  52.2869289  72.1135292  69.4620751
  51.6266769  73.3083550  71.2731887  51.1194748  73.2200030  72.1421187
  52.3376644  74.5984575  70.9931042  51.8776845  75.0978694  70.1403994
  52.2526662  75.5300604  72.2122881  52.2254913  74.9014973  73.1023832
  53.1519382  76.1457614  72.2302378  51.0262302  76.4262024  72.1879897
  50.0824969  76.1604523  71.3983409  51.0214170  77.4071751  72.9659378
  53.8047811  74.5352287  70.5837882  54.2234045  75.1981540  69.6290964
  54.5823379  73.7708131  71.3382631  54.1865325  73.2612101  72.1152715
  56.0129388  73.6383115  71.0806074  56.4488155  74.6341789  71.1603496
  56.4237089  72.9988526  71.8619265  56.3671511  73.0495838  69.7210011
  57.3698168  73.4385942  69.1150487  55.5294017  72.1293799  69.2432220
  54.6963000  71.9065102  69.7689310  55.8182066  71.3493978  68.0318473
  56.8617336  71.0345296  68.0289024  54.9335832  70.1063175  67.9916235
  53.8962167  70.4395224  67.9608922  55.1675566  69.5634258  67.0758587
  55.1362950  69.1913979  69.1884961  55.0573629  69.7799026  70.1025710
  54.3626694  68.4235571  69.1834058  56.5023130  68.5331101  69.1274642
  56.5383493  67.8819194  68.2541081  57.2612033  69.3097499  69.0325138
  56.7925324  67.7399995  70.3127614  56.5734967  66.7554687  70.2596409
  57.3232299  68.2127562  71.4381641  57.6299121  69.5034724  71.5603069
  57.4589530  70.1350070  70.7908674  58.0319644  69.8445202  72.4217823
  57.5424379  67.3837709  72.4559608  57.3053491  66.4060312  72.3669997
  57.9448772  67.7361917  73.3126643  55.6869564  72.1411676  66.7330071
  55.2393366  73.2846440  66.7243335  56.1530879  71.5278895  65.6540222
  56.5984316  70.6258651  65.7441349  56.1342557  72.1634495  64.3367524
  55.7193570  73.1697803  64.3938180  57.5507820  72.2429771  63.6731035
  57.5019050  72.9401858  62.8366758  58.6169234  72.7190324  64.6756771
  58.6667081  72.0220230  65.5122170  59.5874605  72.7625705  64.1814492
  58.3527839  73.7101566  65.0444642  57.9351605  70.9814131  63.1114993
  58.8049447  71.0602789  62.7129320  55.1462346  71.4471202  63.4245925
  54.6725625  70.3767638  63.7427700  54.8579212  72.0534689  62.2735501
  55.2692257  72.9574795  62.0899938  53.9722583  71.4709507  61.2550023
  53.0151591  71.2023222  61.7021031  53.7213708  72.4870118  60.1332196
  54.7245606  72.7182437  59.7751118  53.1815736  71.9312407  59.3665139
  52.9771414  73.7875653  60.4386439  53.4593476  74.2633738  61.2925668
  52.9869488  74.7446218  59.2514195  52.5044630  74.2696541  58.3971877
  52.4471899  75.6546863  59.5132280  54.0162143  74.9945678  58.9940486
  51.5577532  73.4668831  60.8039687  51.5449949  72.8223720  61.6829124
  51.0210111  74.3899204  61.0230834  51.0745854  72.9550456  59.9717005
  54.5945713  70.2072850  60.6280929  53.9065248  69.2297946  60.3339881
  55.9021267  70.2789506  60.3976502  56.3580759  71.1725588  60.5145862
  56.7099809  69.1414559  60.0014035  56.4131109  68.7899662  59.0132626
  58.1751628  69.5592409  59.9499561  58.2769813  70.4107919  59.2772058
  58.4964515  69.8472137  60.9509283  58.9778683  68.4956261  59.4865586
  59.8958295  68.7753801  59.4603900  56.5651142  68.0067742  61.0084135
  56.3782459  66.8572685  60.6352502  56.6399268  68.3489432  62.2853311
  56.8477629  69.3092045  62.5194285  56.5007567  67.3841704  63.3753560
  57.3411704  66.6901130  63.3847528  56.4789504  68.1478108  64.7105113
  57.1849895  68.9773830  64.6728556  55.4652442  68.5379790  64.8014427
  56.7888173  67.2815468  65.8945617  57.9793352  67.0780868  66.1741240
  55.8512825  66.8428876  66.5852429  55.2343071  66.5209397  63.1953891
  55.2816014  65.3120177  63.3686026  54.1170478  67.1486982  62.8247775
  54.1354197  68.1535437  62.7245413  52.8375829  66.4382610  62.5669470
  52.8216026  65.5159882  63.1476850  51.6111554  67.2871586  62.9567089
  51.6915499  68.2179256  62.3951854  50.7279868  66.7398136  62.6272749
  51.4908769  67.5959662  64.4240588  50.8615285  66.7192164  65.2839137
  50.4536899  65.7959363  64.8724273  50.7409072  66.9866876  66.6366984
  50.2402595  66.2703748  67.2881198  51.2484473  68.1398629  67.1550137
  51.1117207  68.3850241  68.5147180  50.6499332  67.6823629  68.9779880
  51.8855093  69.0398370  66.3100966  52.2981674  69.9634293  66.7160411
  51.9976151  68.7669278  64.9544986  52.4902021  69.4803667  64.2938452
  52.6915935  66.0680058  61.1008654  51.6460375  65.5845286  60.6905199
  53.7216930  66.3365356  60.3052902  54.5125829  66.8425034  60.6775657
  53.7346523  65.9723341  58.8777916  54.6289217  66.3768147  58.4036852
  53.7359044  64.4582772  58.7077591  52.9373419  64.0273921  59.3116923
  53.5614438  64.2266950  57.6570293  55.0379898  63.8417379  59.1246139
  56.0208205  63.9176822  58.3936569  55.0630723  63.2339976  60.3044938
  55.9170398  62.8034956  60.6293129  54.2280736  63.2048912  60.8719714
  52.5707878  66.5457599  58.0892686  52.0761190  65.9288545  57.1433989
  52.1214686  67.7208576  58.5052045  52.4788891  68.1408227  59.3513601
  51.1658056  68.4647090  57.7242478  50.3834354  67.7945757  57.3679933
  50.5357499  69.6050257  58.5174072  51.3248353  70.2287267  58.9374568
  49.6549341  70.4465690  57.6089782  48.8652808  69.8236146  57.1888876
  49.2094367  71.2582230  58.1841744  50.2573929  70.8623497  56.8013465
  49.7190133  69.0499331  59.6828095  48.8310746  68.5802366  59.2596653
  50.3307104  68.2931133  60.1738797  49.3036588  70.0930883  60.6917559
  48.6915002  70.8500547  60.2014871  48.7279949  69.6205937  61.4876574
  50.1911366  70.5629332  61.1157000  51.9871879  69.0641218  56.6158731
  53.0667387  69.6090766  56.8759293  51.4912365  68.9867769  55.3933920
  50.5628921  68.6309871  55.2153765  52.3074455  69.3648493  54.2642883
  53.1120752  70.0206183  54.5969102  52.9292270  68.1212072  53.5970829
  52.1204523  67.5940198  53.0910628  53.6455576  68.4812356  52.8586046
  53.6322363  67.1667822  54.5666393  53.7023141  67.6619710  55.5351320
  53.0171563  66.2718046  54.6604134  55.0322807  66.7519941  54.1292099
  55.3809182  66.8378289  52.9492038  55.8421760  66.2993008  55.0896761
  56.7818791  66.0099041  54.8587884  55.5113040  66.2483920  56.0425840
  51.5031682  70.1408511  53.2647323  51.5872095  71.3655976  53.1852020
  50.6966991  69.4052513  52.5192052  50.3515445  68.5221912  52.8673034
  50.3139551  69.8121794  51.1948965  51.0824230  70.4509261  50.7595130
  50.1445148  68.5770337  50.3078344  51.0650478  68.0003459  50.3981091
  49.3157632  68.0052673  50.7253915  49.8699689  68.8687616  48.8360364
  48.9373768  69.4278111  48.7596403  50.6878624  69.4718916  48.4418453
  49.7569008  67.5856619  48.0352563  50.7454955  67.1332851  47.9569317
  49.0864060  66.9039970  48.5585813  49.2166792  67.8586447  46.6495921
  48.2688921  68.3883214  46.7457305  49.9309207  68.4867048  46.1171462
  49.0043923  66.5966688  45.8907692  48.3422632  66.0147360  46.3837591
  48.6442136  66.8126892  44.9722343  49.8825932  66.1059141  45.8012035
  49.0394790  70.5943792  51.2454936  47.9681485  70.0433713  51.0113562
  49.1320115  71.8774268  51.5596966  49.9988521  72.3121795  51.8419674
  47.9326191  72.6826992  51.5520520  48.1081724  73.6197997  52.0803728
  47.5264215  73.0020396  50.1118669  47.4028424  72.0547053  49.5870953
  46.5703738  73.5243276  50.1477565  48.5482508  73.8623470  49.3740133
  48.7111849  74.7735947  49.9494965  49.4787395  73.2974202  49.3179080
  48.1334182  74.2112866  47.9571375  47.0436104  73.7929253  47.5139943
  48.9073341  74.9073433  47.2759114  48.5793587  75.0789130  46.3903748
  46.8578648  71.9009538  52.2971825  45.7072058  71.8284698  51.8655309
  49.7048775  75.1544069  47.7495812  46.8805801  74.0618463  46.6065387
  46.5508294  73.2772477  48.1559916  47.2642495  71.3198480  53.4259324
  48.2258705  71.4282838  53.7151141  46.3830613  70.5050076  54.2505605
  45.8644964  69.7652639  53.6406679  47.2110531  69.7803974  55.2897841
  47.5558604  70.4884287  56.0433748  46.6075817  69.0081006  55.7667326
  48.3244172  69.1848679  54.6600842  48.8535323  68.7235454  55.3149266
  45.3287046  71.3744919  54.9256797  45.5020749  72.5865995  55.0391820
  44.2400814  70.7510799  55.3683433  44.1544450  69.7536854  55.2342912
  43.1035106  71.4783922  55.9905762  43.3291190  72.5447862  55.9925633
  41.7999645  71.2569785  55.2275556  41.5752718  70.1904500  55.2161363
  40.6691815  71.9994339  55.8794227  40.8929592  73.0661549  55.8907946
  39.7501329  71.8274712  55.3191748  40.5424661  71.6443811  56.9021550
  41.9501382  71.7397178  53.8853489  41.1319824  71.6020547  53.4023683
  42.8387548  71.1447698  57.4710040  42.7813211  69.9862199  57.8787888
  42.6704038  72.1911810  58.2648653  42.5290011  73.1055614  57.8598799
  42.6969689  72.0748298  59.7249371  42.8184881  71.0290138  60.0070737
  43.8565690  72.8765606  60.3120243  43.9845049  73.7408902  59.6603602
  43.5992456  73.2140611  61.3160054  45.1548351  72.0816347  60.3611773
  44.9612998  71.1429985  60.8804142  45.6979462  71.7867965  58.9593671
  45.8921726  72.7250213  58.4396468  46.6244270  71.2182970  59.0402513
  44.9642090  71.2069967  58.3994007  46.1734078  72.8499105  61.1668235
  45.7977670  73.0013604  62.1787802  47.1058374  72.2867868  61.2064233
  46.3534584  73.8173586  60.6980751  41.4348562  72.5670975  60.3276958
  40.7928488  73.4601504  59.8025673  41.1003367  72.0148878  61.4742485
  41.6737144  71.3028251  61.9035550  39.8372876  72.3450565  62.0960087
  39.2741868  73.0212245  61.4527254  39.0056120  71.0794932  62.3228747
  39.5178684  70.3584561  62.9598976  38.0606284  71.3649454  62.7850684
  38.6624037  70.3621263  61.0537200  39.3148051  69.2163225  60.6475032
  38.8227518  68.8146411  59.4867037  39.2050178  67.9165267  59.0015624
  37.8796654  69.6647418  59.1184878  37.3280717  69.6118438  58.2740672
  37.7641829  70.6467413  60.0773068  37.0398044  71.4510762  59.9491569
  40.0911211  73.1175480  63.3727398  40.9332984  72.7479255  64.1851077
  39.3703961  74.2205743  63.5086013  38.7123666  74.4693308  62.7838829
  39.4800830  75.0908657  64.6686193  40.3615292  74.8154956  65.2476902
  39.6085360  76.5468652  64.2511384  40.6004495  76.6240308  63.8058830
  38.8545530  76.7852832  63.5009608  39.4953435  77.5328601  65.4206676
  38.4883554  77.4431599  65.8281349  40.5164708  77.2818376  66.5281439
  41.5237699  77.3718289  66.1215126  40.3791173  78.0152110  67.3227495
  40.3763853  76.2790511  66.9317473  39.6352113  78.9510554  64.8931251
  38.8446718  79.1496948  64.1694613  39.5555424  79.6564568  65.7202665
  40.6058893  79.0657337  64.4107019  38.2682832  74.9946394  65.5656118
  37.1406928  75.2697540  65.1461684  38.5309113  74.6687248  66.8182267
  39.4875350  74.4911012  67.0891884  37.5030561  74.5950627  67.8374659
  36.5283611  74.8739995  67.4371372  37.3916364  73.2039065  68.4740341
  37.0212090  72.5122414  67.7174085  38.7290895  72.7083768  69.0020725
  39.0999566  73.3993344  69.7591300  38.6022366  71.7200381  69.4438817
  39.4449653  72.6501185  68.1821765  36.3591915  73.1858531  69.5902041
  35.3840933  73.4612092  69.1883776  36.3052510  72.1855366  70.0198050
  36.6470768  73.8978575  70.3636850  37.9214012  75.5526425  68.8819338
  39.0838399  75.6023087  69.2587621  36.9874273  76.3425861  69.3524503
  36.0160239  76.2541363  69.0904361  37.3540322  77.3931582  70.2419041
  38.4388804  77.4502277  70.3310479  36.8451863  78.7067470  69.7100975
  37.2359630  78.8236407  68.6992915  35.7560974  78.6770650  69.6768641
  37.2923027  79.8764968  70.5623412  38.2049555  79.6368897  71.1080097
  37.5583512  81.0094507  69.6173472  36.6459741  81.2499524  69.0716130
  37.8855125  81.8836173  70.1802851  38.3372835  80.7197133  68.9120692
  36.2744736  80.3109803  71.6051710  36.0703108  79.4814016  72.2820876
  36.6714419  81.1528544  72.1724146  35.3510308  80.6105733  71.1095941
  36.7894255  77.1076281  71.5808130  35.6725043  76.6313835  71.6988260
  37.5673888  77.3674081  72.6100774  38.5116982  77.7085019  72.5003766
  37.0795864  77.1160051  73.9501906  36.6658910  76.1092689  74.0088202
  38.2126377  77.2375824  74.9655072  38.5731740  78.2655974  74.9294778
  37.7907150  77.0353682  75.9499820  39.3748645  76.2812262  74.7037332
  39.0036757  75.2580287  74.7619264  39.7625176  76.4701625  73.7026686
  40.4957634  76.4768914  75.7306382  40.9175380  77.4766876  75.6276201
  40.0968442  76.3533744  76.7374682  41.5688582  75.4879867  75.5232525
  41.4336573  74.7967403  74.7993750  42.7095676  75.4542671  76.2393664
  42.9350082  76.3795407  77.2086069  42.2444838  77.0936355  77.3912123
  43.7920876  76.3490359  77.7420711  43.6383803  74.4922791  75.9911989
  43.4695161  73.8056508  75.2700009  44.4928309  74.4688305  76.5292166
  35.9580732  78.0635575  74.3410610  36.0657956  79.2863396  74.2085747
  34.8882165  77.4760011  74.8484950  34.7454183  76.4872826  74.6996872
  33.8844105  78.2087201  75.5741797  33.5941603  79.1062629  75.0280378
  32.6429588  77.3138743  75.7454301  32.2861026  77.1870109  74.7233447
  32.9175248  76.3426429  76.1570404  31.4950198  77.9566127  76.6295390
  31.9093741  78.3212150  77.5694733  30.8549613  79.1751113  75.8227595
  30.4399598  78.8111881  74.8828486  30.0624384  79.6290964  76.4176593
  31.6245679  79.9187287  75.6157828  30.4027201  76.8639081  77.0755031
  30.8877191  76.0822638  77.6602317  29.6331395  77.3443227  77.6796958
  29.9458709  76.4234313  76.1892932  34.4646761  78.6520768  76.9422852
  35.2691680  77.9267698  77.5478070  34.0521550  79.8287641  77.4101188
  33.4102042  80.3952278  76.8742854  34.5532646  80.3576262  78.6673499
  35.3525836  79.7181622  79.0418815  35.1048481  81.7681681  78.4791443
  34.3552547  82.3417608  77.9339834  35.2419151  82.2000527  79.4705011
  36.4305051  81.8091230  77.7179406  37.2128789  81.3732030  78.3392022
  36.3328205  81.2312345  76.7989169  36.8006559  83.2641266  77.3723427
  35.9759533  83.7228526  76.8268750  36.9773229  83.8168342  78.2950575
  38.0162508  83.3348660  76.5387223  38.4086485  82.4649626  76.2079785
  38.6229786  84.4828240  76.1960052  38.1249111  85.6683419  76.6231223
  37.2960342  85.6859735  77.1999692  38.5847723  86.5290501  76.3627214
  39.7371810  84.4518090  75.4237901  40.1057798  83.5654345  75.1098233
  40.1934642  85.3152212  75.1660619  33.4699017  80.3579024  79.7255511
  32.3622806  80.8400017  79.4999723  33.8113206  79.7983446  80.8777773
  34.7334285  79.3961368  80.9674723  32.9169586  79.7359126  82.0239748
  32.1671275  80.5227436  81.9418190  32.4227782  78.7646145  82.0455372
  33.6930493  79.9251028  83.3179931  33.7476100  79.0208911  84.1538414
  34.2886530  81.1056478  83.4770233  34.2159729  81.8041711  82.7511568
  35.0557437  81.4330962  84.6821052  35.6547443  80.5635876  84.9527570
  35.7147744  82.2699457  84.4508891  34.1663245  81.8127029  85.8663862
  33.6751039  80.9149861  86.6305430  33.9100172  82.9914903  86.1013518
  78.9462604  13.5012851  69.7037316  77.2245474  36.7899441  91.2249018
  72.1740448  74.3677868  40.9810919  91.5329071  55.1473287  40.0562496
  19.5605629  35.4296519  34.5227474  51.0272605  20.5471727  31.8460743
  42.2222313  73.7570869  91.9686878  85.5221419  78.5632270  23.3905437
  79.9063310  52.8388044   9.1506867  82.9605636  60.3126557  68.9896355
  65.5170306  43.7279193  88.6802330   3.2867672  69.6602206  31.0510727
  83.4366223  68.6231319  78.5357538  55.8578681 100.2379723  39.8444047
  49.5270161  62.3551880   6.9442587  42.2222315  27.7695114  65.4177491
   6.0316738  72.0142249  51.0024773  76.0949404  92.1787431  84.3333886
  92.8845176  77.6843800  33.4951979   3.0706325  44.1596685  43.1527917
  56.8244433  23.5192181  16.9594677 101.0435259  31.0945258  36.9157171
  86.6442779  19.4420259  47.3319550  61.3905875  45.3819606 101.1220051
  54.2665083  36.0490605 104.6817779  75.3049880  17.6461091  61.5860934
  36.5017418  -2.2592080  50.4532852  23.2038423  17.5245759  29.8623779
  74.7988963  36.1884736  94.8587646  95.6540768  88.5609904  75.0092694
  83.9938601  66.5315403  69.0019434  58.5839931  36.7880986 108.8838816
  58.5053562  36.4540849 109.7774574  59.4049597  37.2802754 108.8830289
  64.9390936  50.5335034 111.8875312  64.2878915  51.1189114 111.5009326
  65.7335298  51.0641229 111.9470350  58.8646563  47.6224171 112.2862446
  59.6377439  47.0753158 112.1475322  59.2171962  48.4868420 112.4976908
  61.2012841  43.7816837 109.9180896  61.4538361  43.2598358 109.1564359
  60.2637400  43.6182982 110.0207580  66.4166201  48.2225466 112.4244296
  65.7812034  48.2960092 113.1365201  66.0863607  48.8119064 111.7463376
  60.9209129  45.6844943 112.1205271  60.8045387  45.0089846 112.7886356
  61.0311389  45.1977317 111.3037424  62.9046157  40.1744990 110.8213309
  63.0720560  41.0425226 111.1883780  62.7143326  40.3372271 109.8974598
  62.8835378  42.6302647 111.8059976  62.7635003  43.0759698 112.6445456
  62.1887966  42.9787965 111.2473514  68.5820444  43.1024120 112.6340310
  69.4938300  43.3351507 112.4588007  68.0730091  43.6861165 112.0715389
  61.6786874  43.9447499 114.0993542  62.3810918  44.3968543 114.5667468
  61.3467503  43.3031318 114.7273435  56.3710036  48.2763880 114.7483572
  56.8834557  49.0707130 114.8989137  57.0232749  47.5790170 114.6817173
  66.2323385  44.2727615 111.2126975  65.7170009  45.0432220 111.4515363
  65.9600694  43.5992751 111.8360037  66.0209689  42.1454707 113.0386757
  65.7159824  42.4600856 113.8896900  66.9740131  42.2236127 113.0814090
  64.4656120  48.3044930 114.6879711  63.9377482  47.5697690 114.3752948
  63.9643623  49.0819607 114.4419679  59.5244435  40.9969058 111.0682207
  58.6881747  41.3343744 111.3891482  59.3849205  40.8618037 110.1309344
  62.6108721  46.1225141 107.6914684  61.7035782  45.8914394 107.8905833
  63.1079753  45.3262760 107.8788665  65.5170304  43.7279195 115.2311719
  66.2642123  44.2400592 114.9218841  65.7861893  43.4063247 116.0916113
  63.7896954  46.2237735 112.2138674  62.8808173  45.9396768 112.3111143
  63.8192038  46.6436814 111.3541981  63.4873042  47.7646479 109.5526752
  63.0492472  47.0482338 109.0932390  64.2283483  47.9922594 108.9911844
  67.6084269  46.6230861 109.1458810  66.9913440  45.8977689 109.0491863
  67.1400758  47.3840221 108.8025884  59.3982815  40.8416285 108.2680114
  58.5212282  40.7205086 107.9042361  59.8740568  40.0502363 108.0159003
  65.0990444  39.6064978 113.3359448  65.3154058  40.4889616 113.0348276
  64.6184511  39.2151192 112.6065090  60.0753003  50.0221753 113.3214539
  60.2241123  50.7057217 112.6681212  60.8819447  50.0026843 113.8363995
  57.8305636  46.0486930 114.3275608  57.5851678  45.1449260 114.5255818
  58.0001551  46.0504081 113.3855086  63.5748409  52.5169883 110.7926287
  63.0022376  53.1360070 110.3396758  64.1481202  53.0669245 111.3266209
  69.4233685  52.1172903 108.8838816  69.3447317  51.7832767 109.7774574
  70.2443352  52.6094671 108.8830289  63.9595207  43.8530696 108.1342339
  64.9054312  43.7236904 108.2030757  63.5809452  43.1145358 108.6111767
  62.1438124  41.7780672 108.0697224  61.2369580  41.4813785 108.1459938
  62.4214105  41.4810490 107.2031511  60.9136909  38.6367607 108.2109203
  61.7756073  38.9622506 108.4705021  61.0987253  37.8499103 107.6982269
  67.8494423  39.6696224 114.4100775  66.9620278  39.9545875 114.1920969
  68.2648412  39.5089988 113.5628052  66.9937637  49.4340899 108.5048795
  67.6973487  49.6390901 109.1206450  66.2700286  50.0017661 108.7697878
  67.8235447  45.1850760 114.6251065  67.7670649  45.6419312 113.7858697
  68.3763790  44.4241445 114.4473908  71.6340253  40.9740492 115.4501184
  71.3777187  40.5737128 116.2809392  71.0093121  41.6884286 115.3251324
  68.9024334  49.8723428 110.5547255  69.7369938  49.4404627 110.3724730
  68.7408677  49.7005442 111.4824149  68.5570226  46.3755541 111.9203594
  68.5019030  46.2099813 110.9792038  67.9316282  47.0831574 112.0765784
  58.5839932  13.7943108  95.6084123  58.5053563  13.4602972  96.5019881
  59.4049599  14.2864876  95.6075595  64.9390937  27.5397156  98.6120619
  64.2878917  28.1251237  98.2254632  65.7335300  28.0703351  98.6715656
  58.8646564  24.6286293  99.0107753  59.6377440  24.0815281  98.8720629
  59.2171963  25.4930543  99.2222214  61.2012842  20.7878960  96.6426203
  61.4538362  20.2660481  95.8809666  60.2637401  20.6245105  96.7452887
  66.4166202  25.2287588  99.1489603  65.7812035  25.3022215  99.8610508
  66.0863608  25.8181187  98.4708682  60.9209131  22.6907066  98.8450578
  60.8045389  22.0151969  99.5131662  61.0311390  22.2039439  98.0282731
  62.9046158  17.1807112  97.5458616  63.0720561  18.0487349  97.9129087
  62.7143328  17.3434394  96.6219905  62.8835379  19.6364770  98.5305283
  62.7635005  20.0821821  99.3690763  62.1887968  19.9850087  97.9718821
  60.6442271  32.4068412 102.1795414  60.5666301  33.3576237 102.2583894
  60.0403915  32.0614284 102.8370340  68.5820445  20.1086243  99.3585617
  69.4938302  20.3413630  99.1833314  68.0730093  20.6923287  98.7960695
  71.0679260  26.0266499 104.1043562  70.3830298  26.4065401 103.5540595
  71.1523109  26.6361826 104.8375510  62.7417990  24.8286470 104.0149283
  63.2056335  25.1074173 103.2253906  62.4774788  23.9269914 103.8322374
  61.6786876  20.9509622 100.8238848  62.3810919  21.4030666 101.2912775
  61.3467504  20.3093441 101.4518741  62.9180640  27.7650565 100.9000953
  62.7826315  28.6102100 101.3285801  63.4590453  27.9669842 100.1366887
  56.3710038  25.2826003 101.4728879  56.8834558  26.0769253 101.6234443
  57.0232751  24.5852293 101.4062480  58.1804922  28.3991759 103.5551632
  58.3571551  29.3209724 103.3672616  58.9761756  28.0850178 103.9846012
  66.2323387  21.2789738  97.9372282  65.7170010  22.0494342  98.1760669
  65.9600695  20.6054874  98.5605343  71.2057661  24.0322092  99.8725456
  70.4287104  23.6933252  99.4280618  71.8849142  24.0374715  99.1980421
  66.0209690  19.1516830  99.7632063  65.7159825  19.4662979 100.6142206
  66.9740132  19.2298249  99.8059396  64.4656122  25.3107053 101.4125017
  63.9377483  24.5759812 101.0998255  63.9643624  26.0881729 101.1664986
  69.4448968  23.5056073 106.5292064  68.7872642  24.1955335 106.6172192
  70.2489367  23.8952505 106.8726050  68.2554426  21.8600446 104.5796005
  68.7686308  22.4930438 105.0817715  68.9055650  21.2601642 104.2139365
  59.5244436  18.0031180  97.7927514  58.6881749  18.3405867  98.1136789
  59.3849206  17.8680160  96.8554651  62.6108722  23.1287263  94.4159990
  61.7035784  22.8976517  94.6151139  63.1079754  22.3324882  94.6033972
  65.5176801  31.8384770  97.3356676  64.8438499  32.1416467  97.9441634
  65.9042623  32.6413851  96.9862133  65.5170305  20.7341317 101.9557026
  66.2642124  21.2462715 101.6464148  65.7861895  20.4125370 102.8161420
  63.7896955  23.2299858  98.9383980  62.8808175  22.9458891  99.0356450
  63.8192039  23.6498937  98.0787287  69.0216223  26.8406448 102.7075148
  68.5678550  25.9997357 102.7640338  68.3910189  27.4767846 103.0449928
  67.4649162  28.6782944 103.6424966  67.7572136  29.2388001 102.9237332
  67.9747782  28.9711505 104.3978125  63.4873043  24.7708602  96.2772059
  63.0492473  24.0544461  95.8177696  64.2283484  24.9984717  95.7157150
  62.4282787  29.4563295 104.7318419  62.3858966  29.6824142 103.8026951
  63.3445486  29.2226670 104.8804220  71.6046158  23.0465799 102.3348377
  71.4664056  23.2367395 101.4069567  71.2482377  23.8085182 102.7916429
  60.5448588  26.3326324 104.5280382  61.3389186  25.8376644 104.3262957
  59.8340280  25.8044187 104.1648088  63.7168016  32.0064443  99.5503756
  63.8919772  31.5352486 100.3649378  63.0300804  32.6330209  99.7785016
  67.6084271  23.6292983  95.8704116  66.9913441  22.9039812  95.7737169
  67.1400759  24.3902344  95.5271191  58.2829101  35.1553806 106.3243616
  58.5225699  35.7872330 107.0022634  57.4398298  34.8041846 106.6108975
  59.3982817  17.8478408  94.9925421  58.5212283  17.7267208  94.6287667
  59.8740570  17.0564486  94.7404309  62.5846743  30.2004698 102.2387941
  61.8014265  30.7426378 102.3326166  63.2839488  30.7178678 102.6382182
  66.9773173  24.7671015 102.4560570  66.0429452  24.8872477 102.2865274
  67.1549842  23.8643481 102.1920580  70.3645725  20.6088334 102.9910604
  70.8306177  21.4416326 102.9170907  70.8153225  20.1433316 103.6955863
  68.4321956  26.9532155  99.9896756  68.7081800  26.8388750 100.8990630
  67.5626455  26.5549640  99.9508929  65.0676020  31.2018506 103.6329570
  65.2498414  30.3840162 104.0957322  65.8909006  31.4186198 103.1954460
  65.4018185  30.1286691 100.8944618  65.9305952  29.6179146 100.2814780
  65.6646405  29.8129221 101.7590151  58.7573933  31.1801808 103.6542394
  58.0884309  31.6647936 103.1706434  58.6186803  31.4271028 104.5685773
  66.0347589  31.1627527 107.2388735  65.9098729  30.3617267 106.7299680
  66.6926680  31.6573720 106.7502705  68.0982498  28.9636547 108.8668285
  67.1512833  28.8441898 108.7946612  68.4465271  28.0759045 108.9494546
  65.1028931  28.7589263 105.0672637  64.9553893  27.8305971 105.2480207
  65.9282424  28.7809354 104.5829712  68.7063053  29.5817822 106.1537510
  69.6309600  29.3760683 106.0161961  68.5378356  29.3334223 107.0626851
  65.0990445  16.6127101 100.0604754  65.3154060  17.4951739  99.7593583
  64.6184512  16.2213314  99.3310396  68.4958369  30.1003489 101.5099601
  68.6695246  29.5349912 100.7573454  68.9887260  30.9004384 101.3279091
  74.3497760  22.8639912 103.1289901  74.7928906  22.1147238 102.7309024
  73.4724270  22.8550049 102.7463633  69.4833541  29.4170254  98.6096500
  70.1784446  30.0376947  98.8283814  69.8256692  28.5665605  98.8848877
  71.3824965  26.8669959 100.1383830  71.9076289  27.2057232  99.4133150
  71.2947317  25.9316975  99.9546965  63.0665625  32.9341943 104.4979084
  62.6270616  32.4418321 105.1911940  63.8173742  32.3914910 104.2571159
  60.0753004  27.0283875 100.0459846  60.2241125  27.7119339  99.3926519
  60.8819448  27.0088965 100.5609302  57.8305637  23.0549053 101.0520915
  57.5851679  22.1511383 101.2501125  58.0001552  23.0566203 100.1100393
  63.5748410  29.5232006  97.5171593  63.0022377  30.1422193  97.0642065
  64.1481204  30.0731367  98.0511515  66.7945670  29.8069156  98.6480175
  67.7276343  29.7414717  98.8513051  66.7068882  30.6425423  98.1894708
  69.4233686  29.1235026  95.6084123  69.3447318  28.7894890  96.5019881
  70.2443353  29.6156794  95.6075595  63.9595208  20.8592818  94.8587646
  64.9054313  20.7299026  94.9276064  63.5809453  20.1207480  95.3357074
  62.1438126  18.7842795  94.7942531  61.2369581  18.4875907  94.8705245
  62.4214107  18.4872613  93.9276817  60.9136910  15.6429730  94.9354510
  61.7756074  15.9684628  95.1950327  61.0987254  14.8561226  94.4227576
  67.8494425  16.6758347 101.1346081  66.9620280  16.9607997 100.9166276
  68.2648414  16.5152110 100.2873358  66.9937638  26.4403021  95.2294101
  67.6973488  26.6453024  95.8451757  66.2700287  27.0079783  95.4943185
  67.8235448  22.1912883 101.3496372  67.7670650  22.6481434 100.5104004
  68.3763791  21.4303567 101.1719214  71.6340254  17.9802615 102.1746491
  71.3777189  17.5799250 103.0054699  71.0093122  18.6946408 102.0496630
  59.0147801  32.1535415 106.4335969  58.8980185  33.0980847 106.3314659
  58.1940247  31.8508976 106.8221768  68.9024336  26.8785551  97.2792561
  69.7369939  26.4466749  97.0970036  68.7408678  26.7067564  98.2069456
  68.5570228  23.3817664  98.6448901  68.5019031  23.2161935  97.7037345
  67.9316283  24.0893697  98.8011090  61.7955917  31.5594663 106.3101976
  60.8451548  31.5596525 106.1966348  62.0988403  30.8127398 105.7938010
  77.5308611  37.3955202 107.3747738  78.1687021  37.2761949 106.6711078
  77.4129453  38.3436046 107.4335690  74.3398317  37.3482630 107.3109263
  74.0016828  37.2323695 106.4229798  75.2088085  36.9473795 107.2910269
  70.1985133  39.2018106 103.3006154  69.6349998  39.1108043 102.5322442
  70.0837528  38.3818011 103.7808646  67.7449565  40.6969298 106.1390374
  68.5370856  40.3560123 105.7236674  67.9846215  40.8064273 107.0592528
  75.7784691  42.8689074  98.6120619  75.1272671  43.4543154  98.2254632
  76.5729054  43.3995269  98.6715656  69.7040318  39.9578211  99.0107753
  70.4771194  39.4107198  98.8720629  70.0565717  40.8222460  99.2222214
  71.5425361  41.2854593 112.2174652  71.2515227  42.1900224 112.1021319
  72.1782345  41.3271121 112.9318722  72.4681568  38.6631442 108.8076012
  73.0645140  38.4387464 108.0932975  72.5256539  37.9216187 109.4101460
  72.0406596  36.1170877  96.6426203  72.2932117  35.5952399  95.8809666
  71.1031155  35.9537023  96.7452887  77.0849879  35.1206656 104.4500946
  77.8712968  34.7026079 104.0991363  77.3488583  36.0252748 104.6182595
  77.2559956  40.5579506  99.1489603  76.6205789  40.6314132  99.8610508
  76.9257363  41.1473105  98.4708682  71.7602885  38.0198983  98.8450578
  71.6439143  37.3443887  99.5131662  71.8705145  37.5331357  98.0282731
  74.1034426  37.4809130 102.5497267  73.7392633  36.9539751 103.2610189
  74.9601542  37.0907599 102.3763753  73.7439913  32.5099030  97.5458616
  73.9114315  33.3779266  97.9129087  73.5537082  32.6726312  96.6219905
  76.5015246  40.9716009 109.2124446  76.2015969  41.8741048 109.1040253
  76.1566306  40.7048192 110.0645599  69.9527728  37.4229806 105.2461150
  69.0278224  37.2906020 105.4538842  70.2012141  38.2024025 105.7431093
  73.7229134  34.9656687  98.5305283  73.6028759  35.4113738  99.3690763
  73.0281722  35.3142005  97.9718821  67.3136539  37.0663079 106.0804940
  67.4428920  37.3197558 106.9944351  66.6333990  37.6590787 105.7609595
  71.4836026  47.7360329 102.1795414  71.4060056  48.6868154 102.2583894
  70.8797669  47.3906202 102.8370340  79.4214200  35.4378161  99.3585617
  80.3332056  35.6705547  99.1833314  78.9123847  36.0215205  98.7960695
  78.0283782  40.4203979 106.7499198  77.3992645  40.5849693 106.0475266
  77.6409444  40.8345589 107.5210162  81.9073014  41.3558417 104.1043562
  81.2224052  41.7357318 103.5540595  81.9916863  41.9653744 104.8375510
  73.5811744  40.1578387 104.0149283  74.0450090  40.4366090 103.2253906
  73.3168542  39.2561832 103.8322374  70.4735825  39.7049869 106.9529046
  71.0437182  40.1337137 106.3146531  71.0643937  39.4232453 107.6513232
  72.5180630  36.2801540 100.8238848  73.2204674  36.7322583 101.2912775
  72.1861259  35.6385358 101.4518741  66.2605964  34.5385092 106.1255982
  65.4705018  34.7942621 105.6496092  66.7517212  35.3533430 106.2308022
  68.2120710  34.9029671 103.0839459  67.4151873  35.0148366 103.6022954
  67.9846302  35.2416324 102.2180349  74.0426377  41.4274375 111.0321973
  74.1070810  41.8894782 111.8680145  73.3337301  40.7971740 111.1604283
  64.5443667  34.7915583 108.5570973  64.7951706  35.6762593 108.8228549
  65.0803216  34.6120184 107.7846064  73.7574395  43.0942482 100.9000953
  73.6220070  43.9394018 101.3285801  74.2984207  43.2961760 100.1366887
  67.2103792  40.6117920 101.4728879  67.7228313  41.4061170 101.6234443
  67.8626505  39.9144211 101.4062480  69.0198677  43.7283677 103.5551632
  69.1965305  44.6501641 103.3672616  69.8155510  43.4142096 103.9846012
  70.1429992  45.2461850 109.5561974  70.6937417  45.1178914 108.7838968
  69.3041468  45.5456739 109.2056867  73.9397163  41.5112978 113.9006205
  74.4725500  40.7501266 113.6705513  73.4111245  41.2186630 114.6430360
  65.1752709  38.9406575 102.2488449  66.0127931  39.3503583 102.0322157
  65.3530977  38.0006017 102.2188643  77.0717141  36.6081655  97.9372282
  76.5563765  37.3786260  98.1760669  76.7994450  35.9346791  98.5605343
  74.6564252  31.4531356 102.9957520  73.8005848  31.0638206 102.8163159
  75.0691204  31.5323317 102.1357306  72.4306285  29.0716429 106.4015262
  73.2959281  28.8759238 106.0421151  72.4983794  28.8426781 107.3284619
  82.0451415  39.3614010  99.8725456  81.2680858  39.0225169  99.4280618
  82.7242896  39.3666633  99.1980421  76.8603444  34.4808747  99.7632063
  76.5553580  34.7954896 100.6142206  77.8133886  34.5590167  99.8059396
  75.3049876  40.6398971 101.4125017  74.7771238  39.9051730 101.0998255
  74.8037379  41.4173647 101.1664986  80.2842722  38.8347991 106.5292064
  79.6266397  39.5247252 106.6172192  81.0883121  39.2244423 106.8726050
  70.0368604  31.3018637 103.7731629  70.6112356  31.0793818 103.0404822
  70.6239586  31.3707331 104.5260230  79.0948181  37.1892364 104.5796005
  79.6080063  37.8222356 105.0817715  79.7449405  36.5893559 104.2139365
  70.3638191  33.3323098  97.7927514  69.5275503  33.6697784  98.1136789
  70.2242960  33.1972078  96.8554651  72.3391271  28.1759886 102.5006698
  71.6855684  27.8608903 101.8763313  72.2971746  27.5535626 103.2266521
  73.4502476  38.4579181  94.4159990  72.5429538  38.2268434  94.6151139
  73.9473508  37.6616800  94.6033972  76.3570555  47.1676688  97.3356676
  75.6832254  47.4708385  97.9441634  76.7436377  47.9705768  96.9862133
  75.5729012  34.6641819 106.8254346  74.6551573  34.8856766 106.6676034
  75.9889155  34.7388130 105.9666053  76.3564060  36.0633235 101.9557026
  77.1035879  36.5754632 101.6464148  76.6255649  35.7417288 102.8161420
  74.6290710  38.5591776  98.9383980  73.7201929  38.2750809  99.0356450
  74.6585794  38.9790854  98.0787287  79.8609977  42.1698365 102.7075148
  79.4072304  41.3289275 102.7640338  79.2303944  42.8059764 103.0449928
  78.8042897  33.0990351 103.9375815  78.0665654  32.5867737 104.2686058
  79.0569670  32.6590733 103.1259092  78.3042916  44.0074862 103.6424966
  78.5965891  44.5679919 102.9237332  78.8141537  44.3003423 104.3978125
  65.1978880  36.2797290 102.9199183  65.0003280  35.6866651 102.1950249
  64.6425544  35.9749500 103.6375121  73.1775604  36.1720396 105.0393776
  73.2324214  35.2194233 104.9636252  72.3666806  36.3279835 105.5235074
  74.3266798  40.1000519  96.2772059  73.8886227  39.3836378  95.8177696
  75.0677238  40.3276634  95.7157150  71.1167964  34.7897456 102.7984155
  70.3035829  35.0891627 103.2049347  71.6126958  34.3953145 103.5158637
  73.2676542  44.7855213 104.7318419  73.2252720  45.0116059 103.8026951
  74.1839240  44.5518588 104.8804220  82.4439912  38.3757716 102.3348377
  82.3057811  38.5659312 101.4069567  82.0876131  39.1377099 102.7916429
  70.6082038  32.3615812 108.4145390  71.2481418  32.2204571 107.7168353
  69.7759569  32.0750325 108.0383991  71.3842342  41.6618242 104.5280382
  72.1782941  41.1668562 104.3262957  70.6734035  41.1336105 104.1648088
  76.2037187  44.0436338 108.8792750  76.2574209  44.6127274 109.6470465
  75.3351968  44.2138223 108.5146787  67.6925106  35.8061324 100.6040135
  66.7622694  35.7445779 100.8210097  67.7882578  35.2837277  99.8076776
  67.6110655  32.3316137 103.1918376  67.8717472  33.2461470 103.0827537
  68.4327827  31.8640579 103.3414989  69.0835580  33.7453894 110.3617201
  69.7558634  33.5371256 109.7129850  68.2565367  33.5475980 109.9222433
  75.1625287  38.2096600 110.4379681  76.0917347  38.3607759 110.2648649
  74.7416317  38.2980620 109.5828328  73.9613618  42.2347264 108.2078219
  73.8224704  41.8666048 109.0804157  73.1728215  42.7494903 108.0362177
  74.5561770  47.3356360  99.5503756  74.7313526  46.8644404 100.3649378
  73.8694558  47.9622127  99.7785016  75.5118834  41.6128867 105.5967057
  75.1768666  41.5729637 106.4924707  75.0122779  40.9473583 105.1237467
  69.4863077  37.0196497 111.1219638  69.3482875  36.2876736 111.7231177
  70.3968001  36.9305397 110.8403826  78.4478025  38.9584901  95.8704116
  77.8307196  38.2331729  95.7737169  77.9794514  39.7194261  95.5271191
  72.1145378  36.7316456 110.6103318  72.8244997  36.0909648 110.5689936
  72.0714686  36.9829351 111.5329498  69.1222856  50.4845723 106.3243616
  69.3619454  51.1164247 107.0022634  68.2792052  50.1333763 106.6108975
  70.2376571  33.1770325  94.9925421  69.3606037  33.0559126  94.6287667
  70.7134324  32.3856404  94.7404309  61.7578711  37.9647485 105.0866928
  62.4449751  37.6509215 104.4987943  61.6026840  38.8688850 104.8134179
  66.5613433  32.8537682 109.5151952  66.4771622  32.2463351 108.7802362
  65.7396140  33.3446700 109.5161448  73.6350717  46.2924846 108.7285120
  73.5620889  47.0979817 109.2404424  73.1928111  46.4916812 107.9033141
  73.4240497  45.5296616 102.2387941  72.6408019  46.0718296 102.3326166
  74.1233242  46.0470595 102.6382182  76.7337147  31.3391245 104.8822147
  77.2305847  30.5861207 104.5623217  75.9624129  31.3755562 104.3165356
  76.0949401  46.1911680 110.8843278  76.8077373  46.8259145 110.8119180
  75.6039430  46.2875546 110.0683280  77.8166928  40.0962932 102.4560570
  76.8823207  40.2164395 102.2865274  77.9943596  39.1935399 102.1920580
  73.3172116  33.4808628 104.6093831  72.9469903  32.9279669 105.2974737
  73.8131208  32.8766762 104.0568831  81.2039479  35.9380252 102.9910604
  81.6699931  36.7708243 102.9170907  81.6546980  35.4725233 103.6955863
  71.1461315  43.9406123 111.7048849  71.8470774  44.5742606 111.8578243
  70.6756430  44.2820855 110.9444488  79.2715710  42.2824073  99.9896756
  79.5475554  42.1680668 100.8990630  78.4020209  41.8841558  99.9508929
  75.9069774  46.5310424 103.6329570  76.0892169  45.7132080 104.0957322
  76.7302760  46.7478116 103.1954460  76.2411940  45.4578609 100.8944618
  76.7699706  44.9471064 100.2814780  76.5040159  45.1421139 101.7590151
  66.7429033  43.4742478 108.6379952  67.3282469  42.7286166 108.7707856
  66.5453871  43.7846435 109.5216616  69.5967688  46.5093726 103.6542394
  68.9278063  46.9939853 103.1706434  69.4580558  46.7562946 104.5685773
  61.3346687  36.0448078 107.3584395  61.3730787  35.5111669 108.1521513
  60.8286980  35.5183284 106.7395372  68.7137450  30.8912619 110.8546937
  68.7778776  31.7527450 110.4424335  68.6504570  30.2786621 110.1219296
  64.9655265  34.7712181 100.4338326  65.2608706  33.8622859 100.3805380
  64.0643301  34.7499920 100.1119329  76.8741344  46.4919445 107.2388735
  76.7492483  45.6909185 106.7299680  77.5320435  46.9865638 106.7502705
  68.4949512  32.8468177 106.4165875  67.7736098  33.4604145 106.2773348
  69.2842768  33.3825942 106.3382521  78.9376252  44.2928465 108.8668285
  77.9906588  44.1733816 108.7946612  79.2859025  43.4050963 108.9494546
  66.6943106  32.4526278 100.5577652  66.3655813  31.5723657 100.3752758
  67.0482477  32.3973947 101.4454041  75.9422685  44.0881181 105.0672637
  75.7947648  43.1597888 105.2480207  76.7676179  44.1101272 104.5829712
  69.8084930  32.7399248 100.9253129  70.1481002  33.2685169 100.2031738
  70.2557050  33.0779654 101.7011696  79.5456807  44.9109740 106.1537510
  80.4703355  44.7052601 106.0161961  79.3772111  44.6626141 107.0626851
  71.7953077  31.2373870  99.1246422  72.5161439  31.6155122  98.6210139
  71.1718381  31.9562746  99.2281400  75.9384200  31.9419019 100.0604754
  76.1547814  32.8243656  99.7593583  75.4578267  31.5505232  99.3310396
  70.6783421  34.9004732 106.6375499  70.5328002  35.2145035 107.5299780
  70.2008625  35.5189632 106.0846398  72.5379804  31.8907280 106.6856389
  72.5241373  30.9948373 106.3488686  73.2552232  31.8977944 107.3194675
  79.3352123  45.4295407 101.5099601  79.5089001  44.8641830 100.7573454
  79.8281015  46.2296302 101.3279091  65.1529083  37.4410076 109.5763160
  64.6082551  38.2169884 109.7083434  66.0308433  37.7880881 109.4182282
  71.9416700  30.7721660 101.9543959  72.0632611  29.8438306 102.1534846
  71.6518742  30.7860346 101.0422274  74.8107890  28.4576571 105.0910678
  74.8329587  28.5215904 104.1362658  75.2275949  27.6181079 105.2851185
  85.1891515  38.1931830 103.1289901  85.6322661  37.4439155 102.7309024
  84.3118025  38.1841966 102.7463633  80.3227296  44.7462172  98.6096500
  81.0178201  45.3668864  98.8283814  80.6650446  43.8957523  98.8848877
  82.2218719  42.1961877 100.1383830  82.7470043  42.5349150  99.4133150
  82.1341072  41.2608892  99.9546965  73.9059380  48.2633860 104.4979084
  73.4664370  47.7710239 105.1911940  74.6567497  47.7206828 104.2571159
  66.3851719  44.4545401 104.5003712  67.2109739  44.1549173 104.1202355
  66.0345771  43.6853024 104.9493500  71.3533252  43.8071869 106.5701385
  70.7313261  43.1442574 106.2703613  72.0238119  43.8333001 105.8875033
  64.5860324  42.3731728 105.4592645  63.7492232  41.9453902 105.2776646
  64.5583969  42.5664171 106.3963436  70.9146759  42.3575793 100.0459846
  71.0634879  43.0411257  99.3926519  71.7213202  42.3380883 100.5609302
  68.6699392  38.3840970 101.0520915  68.4245434  37.4803300 101.2501125
  68.8395306  38.3858121 100.1100393  67.9395039  34.1169328  98.5507076
  67.2464284  34.1913683  97.8947112  67.6946791  33.3529672  99.0728593
  74.4142164  44.8523923  97.5171593  73.8416131  45.4714110  97.0642065
  74.9874958  45.4023285  98.0511515  77.6339424  45.1361073  98.6480175
  78.5670097  45.0706635  98.8513051  77.5462637  45.9717340  98.1894708
  80.2627441  44.4526944  95.6084123  80.1841072  44.1186807  96.5019881
  81.0837108  44.9448712  95.6075595  72.9831880  34.1134712  94.7942531
  72.0763335  33.8167825  94.8705245  73.2607861  33.8164530  93.9276817
  63.9009820  35.4341076 105.2441577  63.5812605  34.5806384 104.9515951
  63.3543249  35.6489654 105.9999545  67.6789728  38.1503517 108.9611084
  67.8975738  39.0820625 108.9799118  68.0915502  37.7911491 109.7465888
  74.5993946  28.6571602 100.9486772  73.7894674  28.3118687 101.3242018
  75.2878363  28.3479146 101.5374384  76.5284494  27.7349649 102.5711069
  77.0815533  28.1545102 103.2301092  76.7654580  26.8085397 102.6134025
  71.7530665  30.9721648  94.9354510  72.6149829  31.2976546  95.1950327
  71.9381009  30.1853143  94.4227576  63.7698080  39.0543987 107.2134699
  63.0761552  38.6397940 106.7004653  64.5171071  39.0964524 106.6168118
  79.9063301  29.8450174 102.0789733  79.3261970  30.5034978 101.6967786
  79.6399234  29.0227519 101.6677151  65.6834823  38.9862241 105.0900714
  65.6605511  39.0849928 104.1382597  65.9935459  39.8327392 105.4117880
  68.3422201  41.0438396 109.2047328  69.2965454  41.0122338 109.1377260
  68.1434724  40.5829020 110.0197554  68.9321583  39.6139512 111.7718126
  69.7514472  40.1083591 111.7952963  69.2058391  38.6971480 111.7435693
  78.6888179  32.0050264 101.1346081  77.8014034  32.2899915 100.9166276
  79.1042168  31.8444028 100.2873358  66.6972430  46.5858016 106.2217526
  66.5626898  45.8258416 105.6555524  66.2804492  47.3098915 105.7546315
  77.8331393  41.7694939  95.2294101  78.5367243  41.9744942  95.8451757
  77.1094041  42.3371701  95.4943185  78.6629203  37.5204800 101.3496372
  78.6064404  37.9773352 100.5104004  79.2157545  36.7595485 101.1719214
  82.4734009  33.3094532 102.1746491  82.2170943  32.9091168 103.0054699
  81.8486877  34.0238326 102.0496630  69.8541555  47.4827333 106.4335969
  69.7373940  48.4272765 106.3314659  69.0334002  47.1800894 106.8221768
  79.7418090  42.2077468  97.2792561  80.5763694  41.7758667  97.0970036
  79.5802433  42.0359482  98.2069456  79.3963982  38.7109582  98.6448901
  79.3412786  38.5453853  97.7037345  78.7710037  39.4185615  98.8011090
  72.7060108  28.2117691  98.2234219  72.6938777  29.1559531  98.3802490
  73.5983530  28.0287836  97.9293680  70.8796070  48.1355594 109.6491897
  71.7823316  48.1679205 109.9658392  70.6533440  47.2056045 109.6638233
  72.6349672  46.8886581 106.3101976  71.6845303  46.8888443 106.1966348
  72.9382158  46.1419316 105.7938010  81.0378887  54.5310024 103.3006154
  80.4743752  54.4399961 102.5322442  80.9231282  53.7109928 103.7808646
  86.6178446  58.1980992  98.6120619  85.9666426  58.7835072  98.2254632
  87.4122809  58.7287187  98.6715656  80.5434073  55.2870129  99.0107753
  81.3164949  54.7399116  98.8720629  80.8959472  56.1514378  99.2222214
  82.8800351  51.4462795  96.6426203  83.1325871  50.9244316  95.8809666
  81.9424910  51.2828940  96.7452887  88.0953711  55.8871424  99.1489603
  87.4599544  55.9606050  99.8610508  87.7651117  56.4765022  98.4708682
  82.5996639  53.3490901  98.8450578  82.4832898  52.6735804  99.5131662
  82.7098899  52.8623275  98.0282731  84.9428180  52.8101048 102.5497267
  84.5786388  52.2831669 103.2610189  85.7995296  52.4199517 102.3763753
  84.5833667  47.8390948  97.5458616  84.7508070  48.7071184  97.9129087
  84.3930836  48.0018229  96.6219905  84.5622888  50.2948605  98.5305283
  84.4422513  50.7405656  99.3690763  83.8675477  50.6433923  97.9718821
  90.2607954  50.7670078  99.3585617  91.1725811  50.9997465  99.1833314
  89.7517602  51.3507123  98.7960695  83.3574385  51.6093457 100.8238848
  84.0598428  52.0614501 101.2912775  83.0255013  50.9677276 101.4518741
  77.0999719  49.8677010 106.1255982  76.3098773  50.1234538 105.6496092
  77.5910966  50.6825348 106.2308022  79.0514464  50.2321589 103.0839459
  78.2545627  50.3440283 103.6022954  78.8240056  50.5708241 102.2180349
  75.3837422  50.1207500 108.5570973  75.6345460  51.0054510 108.8228549
  75.9196970  49.9412102 107.7846064  78.0497547  55.9409838 101.4728879
  78.5622067  56.7353088 101.6234443  78.7020260  55.2436128 101.4062480
  76.0146463  54.2698492 102.2488449  76.8521685  54.6795501 102.0322157
  76.1924731  53.3297934 102.2188643  87.9110896  51.9373573  97.9372282
  87.3957519  52.7078177  98.1760669  87.6388204  51.2638709  98.5605343
  85.4958007  46.7823274 102.9957520  84.6399603  46.3930124 102.8163159
  85.9084958  46.8615234 102.1357306  83.2700039  44.4008347 106.4015262
  84.1353036  44.2051155 106.0421151  83.3377548  44.1718698 107.3284619
  87.6997199  49.8100665  99.7632063  87.3947334  50.1246814 100.6142206
  88.6527641  49.8882085  99.8059396  86.1443631  55.9690888 101.4125017
  85.6164992  55.2343648 101.0998255  85.6431133  56.7465565 101.1664986
  80.8762358  46.6310555 103.7731629  81.4506110  46.4085736 103.0404822
  81.4633341  46.6999249 104.5260230  81.2031945  48.6615016  97.7927514
  80.3669258  48.9989702  98.1136789  81.0636715  48.5263995  96.8554651
  83.1785026  43.5051803 102.5006698  82.5249438  43.1900821 101.8763313
  83.1365500  42.8827544 103.2266521  84.2896231  53.7871099  94.4159990
  83.3823293  53.5560352  94.6151139  84.7867263  52.9908718  94.6033972
  87.1957814  51.3925153 101.9557026  87.9429633  51.9046550 101.6464148
  87.4649404  51.0709205 102.8161420  85.4684464  53.8883693  98.9383980
  84.5595683  53.6042726  99.0356450  85.4979548  54.3082772  98.0787287
  89.6436651  48.4282269 103.9375815  88.9059408  47.9159655 104.2686058
  89.8963425  47.9882651 103.1259092  76.0372635  51.6089208 102.9199183
  75.8397034  51.0158568 102.1950249  75.4819299  51.3041418 103.6375121
  85.1660552  55.4292437  96.2772059  84.7279982  54.7128296  95.8177696
  85.9070993  55.6568552  95.7157150  81.9561718  50.1189374 102.7984155
  81.1429584  50.4183544 103.2049347  82.4520712  49.7245063 103.5158637
  81.4475793  47.6907729 108.4145390  82.0875172  47.5496488 107.7168353
  80.6153323  47.4042243 108.0383991  78.5318860  51.1353241 100.6040135
  77.6016448  51.0737697 100.8210097  78.6276332  50.6129194  99.8076776
  78.4504409  47.6608054 103.1918376  78.7111227  48.5753388 103.0827537
  79.2721582  47.1932497 103.3414989  89.2871780  54.2876819  95.8704116
  88.6700950  53.5623647  95.7737169  88.8188268  55.0486179  95.5271191
  81.0770326  48.5062243  94.9925421  80.1999792  48.3851044  94.6287667
  81.5528079  47.7148321  94.7404309  72.5972466  53.2939403 105.0866928
  73.2843506  52.9801133 104.4987943  72.4420594  54.1980767 104.8134179
  77.4007188  48.1829599 109.5151952  77.3165377  47.5755269 108.7802362
  76.5789894  48.6738618 109.5161448  87.5730902  46.6683163 104.8822147
  88.0699601  45.9153125 104.5623217  86.8017883  46.7047480 104.3165356
  84.1565870  48.8100546 104.6093831  83.7863658  48.2571586 105.2974737
  84.6524963  48.2058679 104.0568831  72.1740442  51.3739996 107.3584395
  72.2124541  50.8403587 108.1521513  71.6680735  50.8475202 106.7395372
  75.8049019  50.1004098 100.4338326  76.1002460  49.1914777 100.3805380
  74.9037055  50.0791838 100.1119329  79.3343266  48.1760095 106.4165875
  78.6129852  48.7896063 106.2773348  80.1236522  48.7117860 106.3382521
  77.5336861  47.7818196 100.5577652  77.2049567  46.9015575 100.3752758
  77.8876232  47.7265865 101.4454041  80.6478684  48.0691166 100.9253129
  80.9874757  48.5977087 100.2031738  81.0950805  48.4071572 101.7011696
  82.6346831  46.5665787  99.1246422  83.3555194  46.9447040  98.6210139
  82.0112135  47.2854664  99.2281400  86.7777954  47.2710936 100.0604754
  86.9941569  48.1535574  99.7593583  86.2972021  46.8797150  99.3310396
  83.3773558  47.2199197 106.6856389  83.3635127  46.3240291 106.3488686
  84.0945987  47.2269861 107.3194675  82.7810454  46.1013578 101.9543959
  82.9026366  45.1730224 102.1534846  82.4912497  46.1152264 101.0422274
  85.6501645  43.7868488 105.0910678  85.6723342  43.8507821 104.1362658
  86.0669704  42.9472997 105.2851185  81.7540513  57.6867710 100.0459846
  81.9028634  58.3703175  99.3926519  82.5606957  57.6672801 100.5609302
  79.5093146  53.7132888 101.0520915  79.2639188  52.8095218 101.2501125
  79.6789061  53.7150039 100.1100393  78.7788794  49.4461246  98.5507076
  78.0858039  49.5205601  97.8947112  78.5340546  48.6821589  99.0728593
  85.2535919  60.1815841  97.5171593  84.6809886  60.8006028  97.0642065
  85.8268713  60.7315203  98.0511515  91.1021195  59.7818861  95.6084123
  91.0234827  59.4478725  96.5019881  91.9230862  60.2740629  95.6075595
  85.6382717  51.5176654  94.8587646  86.5841822  51.3882862  94.9276064
  85.2596962  50.7791316  95.3357074  83.8225634  49.4426630  94.7942531
  82.9157090  49.1459743  94.8705245  84.1001616  49.1456448  93.9276817
  74.7403575  50.7632993 105.2441577  74.4206359  49.9098302 104.9515951
  74.1937003  50.9781572 105.9999545  85.4387700  43.9863520 100.9486772
  84.6288429  43.6410605 101.3242018  86.1272117  43.6771063 101.5374384
  87.3678249  43.0641567 102.5711069  87.9209287  43.4837020 103.2301092
  87.6048335  42.1377315 102.6134025  82.5924419  46.3013565  94.9354510
  83.4543583  46.6268464  95.1950327  82.7774763  45.5145061  94.4227576
  74.6091835  54.3835905 107.2134699  73.9155306  53.9689858 106.7004653
  75.3564826  54.4256441 106.6168118  90.7457056  45.1742092 102.0789733
  90.1655725  45.8326896 101.6967786  90.4792988  44.3519436 101.6677151
  76.5228577  54.3154159 105.0900714  76.4999266  54.4141846 104.1382597
  76.8329214  55.1619310 105.4117880  89.5281934  47.3342182 101.1346081
  88.6407789  47.6191833 100.9166276  89.9435923  47.1735945 100.2873358
  88.6725147  57.0986857  95.2294101  89.3760997  57.3036859  95.8451757
  87.9487796  57.6663619  95.4943185  89.5022957  52.8496718 101.3496372
  89.4458159  53.3065269 100.5104004  90.0551300  52.0887403 101.1719214
  93.3127763  48.6386450 102.1746491  93.0564698  48.2383086 103.0054699
  92.6880631  49.3530244 102.0496630  90.5811844  57.5369386  97.2792561
  91.4157448  57.1050584  97.0970036  90.4196187  57.3651400  98.2069456
  90.2357737  54.0401499  98.6448901  90.1806540  53.8745771  97.7037345
  89.6103792  54.7477532  98.8011090  83.5453862  43.5409608  98.2234219
  83.5332532  44.4851448  98.3802490  84.4377284  43.3579754  97.9293680
  64.9390938   4.5459279  85.3365925  64.2878918   5.1313359  84.9499939
  65.7335301   5.0765474  85.3960963  58.8646565   1.6348416  85.7353060
  59.6377441   1.0877403  85.5965936  59.2171964   2.4992665  85.9467521
  66.4166203   2.2349711  85.8734910  65.7812036   2.3084337  86.5855814
  66.0863610   2.8243310  85.1953989  60.6442273   9.4130534  88.9040720
  60.5666302  10.3638359  88.9829201  60.0403916   9.0676407  89.5615647
  62.7417991   1.8348592  90.7394590  63.2056336   2.1136295  89.9499212
  62.4774789   0.9332037  90.5567680  62.9180642   4.7712687  87.6246260
  62.7826316   5.6164223  88.0531108  63.4590454   4.9731965  86.8612194
  56.3710039   2.2888125  88.1974185  56.8834560   3.0831375  88.3479750
  57.0232752   1.5914416  88.1307787  58.1804924   5.4053881  90.2796938
  58.3571552   6.3271846  90.0917922  58.9761757   5.0912301  90.7091318
  64.4656123   2.3169176  88.1370324  63.9377484   1.5821935  87.8243561
  63.9643626   3.0943852  87.8910292  65.5176802   8.8446893  84.0601983
  64.8438501   9.1478590  84.6686941  65.9042624   9.6475973  83.7107440
  69.0216224   3.8468570  89.4320455  68.5678551   3.0059480  89.4885645
  68.3910191   4.4829969  89.7695235  67.4649163   5.6845067  90.3670273
  67.7572138   6.2450124  89.6482638  67.9747784   5.9773628  91.1223432
  63.4873044   1.7770724  83.0017366  63.0492474   1.0606583  82.5423003
  64.2283485   2.0046839  82.4402457  62.4282788   6.4625418  91.4563726
  62.3858967   6.6886264  90.5272258  63.3445487   6.2288793  91.6049527
  60.5448589   3.3388447  91.2525689  61.3389188   2.8438767  91.0508264
  59.8340282   2.8106310  90.8893394  63.7168017   9.0126565  86.2749062
  63.8919773   8.5414609  87.0894685  63.0300805   9.6392332  86.5030323
  58.2829102  12.1615928  93.0488922  58.5225701  12.7934452  93.7267941
  57.4398299  11.8103968  93.3354282  62.5846744   7.2066821  88.9633248
  61.8014266   7.7488501  89.0571472  63.2839489   7.7240800  89.3627489
  68.4321957   3.9594278  86.7142063  68.7081801   3.8450872  87.6235937
  67.5626456   3.5611763  86.6754236  65.0676021   8.2080629  90.3574877
  65.2498416   7.3902285  90.8202629  65.8909007   8.4248321  89.9199766
  65.4018187   7.1348814  87.6189925  65.9305953   6.6241268  87.0060087
  65.6646406   6.8191344  88.4835458  58.7573935   8.1863931  90.3787701
  58.0884310   8.6710058  89.8951741  58.6186804   8.4333151  91.2931079
  66.0347590   8.1689650  93.9634041  65.9098730   7.3679389  93.4544987
  66.6926682   8.6635843  93.4748011  68.0982499   5.9698670  95.5913592
  67.1512834   5.8504021  95.5191918  68.4465272   5.0821168  95.6739853
  65.1028932   5.7651386  91.7917944  64.9553895   4.8368093  91.9725514
  65.9282426   5.7871477  91.3075019  68.7063054   6.5879945  92.8782817
  69.6309601   6.3822806  92.7407268  68.5378357   6.3396346  93.7872158
  68.4958370   7.1065612  88.2344908  68.6695248   6.5412035  87.4818760
  68.9887261   7.9066507  88.0524398  69.4833543   6.4232376  85.3341806
  70.1784447   7.0439069  85.5529121  69.8256693   5.5727728  85.6094184
  63.0665627   9.9404065  91.2224390  62.6270617   9.4480444  91.9157247
  63.8173743   9.3977033  90.9816465  60.0753006   4.0345998  86.7705152
  60.2241126   4.7181462  86.1171825  60.8819449   4.0151088  87.2854608
  57.8305639   0.0611175  87.7766221  57.5851681  -0.8426495  87.9746431
  58.0001553   0.0628326  86.8345699  63.5748411   6.5294128  84.2416900
  63.0022378   7.1484315  83.7887372  64.1481205   7.0793490  84.7756822
  66.7945671   6.8131278  85.3725482  67.7276344   6.7476840  85.5758358
  66.7068884   7.6487545  84.9140015  69.4233688   6.1297149  82.3329430
  69.3447319   5.7957012  83.2265188  70.2443354   6.6218917  82.3320902
  66.9937639   3.4465144  81.9539408  67.6973489   3.6515147  82.5697064
  66.2700288   4.0141906  82.2188492  59.0147802   9.1597538  93.1581275
  58.8980186  10.1042970  93.0559966  58.1940248   8.8571099  93.5467075
  68.9024337   3.8847673  84.0037868  69.7369941   3.4528872  83.8215343
  68.7408680   3.7129687  84.9314763  61.7955918   8.5656786  93.0347282
  60.8451549   8.5658648  92.9211655  62.0988405   7.8189521  92.5183317
  77.5308612  14.4017324  94.0993045  78.1687022  14.2824072  93.3956385
  77.4129455  15.3498168  94.1580997  74.3398318  14.3544752  94.0354570
  74.0016830  14.2385817  93.1475104  75.2088086  13.9535918  94.0155576
  70.1985134  16.2080229  90.0251460  69.6349999  16.1170166  89.2567748
  70.0837529  15.3880133  90.5053953  67.7449566  17.7031420  92.8635681
  68.5370858  17.3622245  92.4481980  67.9846216  17.8126396  93.7837834
  75.7784693  19.8751197  85.3365925  75.1272672  20.4605277  84.9499939
  76.5729055  20.4057391  85.3960963  69.7040320  16.9640334  85.7353060
  70.4771196  16.4169321  85.5965936  70.0565719  17.8284583  85.9467521
  71.5425362  18.2916716  98.9419959  71.2515228  19.1962347  98.8266625
  72.1782347  18.3333244  99.6564029  72.4681569  15.6693564  95.5321319
  73.0645141  15.4449587  94.8178282  72.5256541  14.9278310  96.1346767
  72.0406598  13.1233000  83.3671510  72.2932118  12.6014521  82.6054973
  71.1031157  12.9599145  83.4698193  77.0849880  12.1268778  91.1746253
  77.8712970  11.7088201  90.8236670  77.3488585  13.0314870  91.3427901
  77.2559958  17.5641628  85.8734910  76.6205791  17.6376255  86.5855814
  76.9257364  18.1535227  85.1953989  71.7602886  15.0261106  85.5695885
  71.6439144  14.3506009  86.2376969  71.8705146  14.5393480  84.7528038
  74.1034427  14.4871253  89.2742574  73.7392634  13.9601874  89.9855495
  74.9601543  14.0969722  89.1009059  73.7439914   9.5161153  84.2703922
  73.9114317  10.3841389  84.6374393  73.5537083   9.6788434  83.3465212
  76.5015247  17.9778131  95.9369753  76.2015970  18.8803170  95.8285560
  76.1566307  17.7110315  96.7890906  69.9527729  14.4291928  91.9706457
  69.0278225  14.2968142  92.1784149  70.2012142  15.2086148  92.4676400
  73.7229135  11.9718810  85.2550589  73.6028760  12.4175861  86.0936069
  73.0281723  12.3204128  84.6964127  67.3136540  14.0725202  92.8050246
  67.4428921  14.3259681  93.7189658  66.6333991  14.6652910  92.4854901
  71.4836027  24.7422452  88.9040720  71.4060057  25.6930277  88.9829201
  70.8797671  24.3968324  89.5615647  79.4214201  12.4440283  86.0830923
  80.3332057  12.6767670  85.9078621  78.9123848  13.0277327  85.5206002
  78.0283784  17.4266102  93.4744505  77.3992646  17.5911816  92.7720573
  77.6409446  17.8407711  94.2455469  81.9073015  18.3620540  90.8288868
  81.2224054  18.7419441  90.2785902  81.9916865  18.9715866  91.5620816
  73.5811745  17.1640510  90.7394590  74.0450091  17.4428213  89.9499212
  73.3168544  16.2623954  90.5567680  70.4735826  16.7111991  93.6774353
  71.0437184  17.1399260  93.0391838  71.0643938  16.4294576  94.3758539
  72.5180631  13.2863662  87.5484155  73.2204675  13.7384706  88.0158081
  72.1861260  12.6447481  88.1764048  66.2605965  11.5447215  92.8501288
  65.4705019  11.8004743  92.3741399  66.7517213  12.3595553  92.9553329
  68.2120711  11.9091794  89.8084765  67.4151874  12.0210488  90.3268261
  67.9846303  12.2478446  88.9425656  74.0426378  18.4336497  97.7567280
  74.1070811  18.8956905  98.5925452  73.3337302  17.8033862  97.8849590
  64.5443668  11.7977705  95.2816279  64.7951707  12.6824715  95.5473855
  65.0803217  11.6182307  94.5091371  73.7574396  20.1004605  87.6246260
  73.6220071  20.9456141  88.0531108  74.2984209  20.3023882  86.8612194
  67.2103793  17.6180043  88.1974185  67.7228314  18.4123293  88.3479750
  67.8626506  16.9206333  88.1307787  69.0198678  20.7345799  90.2796938
  69.1965306  21.6563764  90.0917922  69.8155512  20.4204218  90.7091318
  70.1429994  22.2523973  96.2807281  70.6937419  22.1241036  95.5084275
  69.3041470  22.5518862  95.9302174  73.9397165  18.5175101 100.6251512
  74.4725501  17.7563389 100.3950820  73.4111246  18.2248753 101.3675666
  65.1752710  15.9468697  88.9733756  66.0127932  16.3565705  88.7567463
  65.3530978  15.0068139  88.9433950  77.0717142  13.6143778  84.6617589
  76.5563766  14.3848382  84.9005976  76.7994451  12.9408914  85.2850650
  74.6564253   8.4593479  89.7202827  73.8005850   8.0700329  89.5408466
  75.0691205   8.5385439  88.8602613  72.4306286   6.0778552  93.1260569
  73.2959283   5.8821360  92.7666458  72.4983795   5.8488903  94.0529925
  82.0451416  16.3676132  86.5970762  81.2680859  16.0287292  86.1525924
  82.7242897  16.3728756  85.9225727  76.8603446  11.4870870  86.4877370
  76.5553581  11.8017019  87.3387513  77.8133888  11.5652290  86.5304703
  75.3049877  17.6461093  88.1370324  74.7771239  16.9113853  87.8243561
  74.8037380  18.4235770  87.8910292  80.2842723  15.8410114  93.2537370
  79.6266398  16.5309375  93.3417499  81.0883123  16.2306546  93.5971357
  70.0368605   8.3080759  90.4976935  70.6112357   8.0855941  89.7650128
  70.6239587   8.3769454  91.2505537  79.0948182  14.1954486  91.3041312
  79.6080064  14.8284478  91.8063022  79.7449406  13.5955682  90.9384672
  70.3638192  10.3385221  84.5172821  69.5275504  10.6759907  84.8382095
  70.2242962  10.2034200  83.5799958  72.3391273   5.1822008  89.2252005
  71.6855685   4.8671026  88.6008620  72.2971747   4.5597749  89.9511828
  73.4502478  15.4641303  81.1405297  72.5429539  15.2330557  81.3396446
  73.9473510  14.6678923  81.3279278  76.3570556  24.1738811  84.0601983
  75.6832255  24.4770507  84.6686941  76.7436378  24.9767891  83.7107440
  75.5729013  11.6703942  93.5499652  74.6551574  11.8918889  93.3921340
  75.9889157  11.7450252  92.6911360  76.3564061  13.0695358  88.6802333
  77.1035880  13.5816755  88.3709455  76.6255650  12.7479410  89.5406726
  74.6290711  15.5653898  85.6629287  73.7201930  15.2812931  85.7601757
  74.6585795  15.9852977  84.8032594  79.8609978  19.1760488  89.4320455
  79.4072306  18.3351398  89.4885645  79.2303945  19.8121886  89.7695235
  78.8042898  10.1052474  90.6621122  78.0665655   9.5929860  90.9931365
  79.0569672   9.6652855  89.8504399  78.3042918  21.0136985  90.3670273
  78.5965892  21.5742042  89.6482638  78.8141538  21.3065546  91.1223432
  65.1978881  13.2859412  89.6444489  65.0003281  12.6928773  88.9195556
  64.6425545  12.9811623  90.3620428  73.1775605  13.1782519  91.7639082
  73.2324215  12.2256355  91.6881559  72.3666807  13.3341958  92.2480381
  74.3266799  17.1062642  83.0017366  73.8886229  16.3898501  82.5423003
  75.0677240  17.3338757  82.4402457  71.1167965  11.7959579  89.5229461
  70.3035830  12.0953749  89.9294653  71.6126959  11.4015267  90.2403943
  73.2676543  21.7917336  91.4563726  73.2252722  22.0178182  90.5272258
  74.1839242  21.5580710  91.6049527  82.4439914  15.3819839  89.0593684
  82.3057812  15.5721435  88.1314873  82.0876132  16.1439222  89.5161735
  70.6082040   9.3677934  95.1390696  71.2481419   9.2266693  94.4413659
  69.7759570   9.0812448  94.7629298  71.3842344  18.6680365  91.2525689
  72.1782942  18.1730685  91.0508264  70.6734036  18.1398228  90.8893394
  76.2037188  21.0498460  95.6038056  76.2574210  21.6189396  96.3715772
  75.3351969  21.2200345  95.2392093  67.6925107  12.8123446  87.3285441
  66.7622695  12.7507902  87.5455403  67.7882579  12.2899399  86.5322083
  67.6110656   9.3378259  89.9163683  67.8717473  10.2523592  89.8072843
  68.4327828   8.8702702  90.0660296  69.0835581  10.7516016  97.0862507
  69.7558635  10.5433378  96.4375156  68.2565368  10.5538102  96.6467740
  75.1625288  15.2158722  97.1624988  76.0917348  15.3669882  96.9893955
  74.7416318  15.3042743  96.3073635  73.9613620  19.2409387  94.9323526
  73.8224705  18.8728171  95.8049464  73.1728216  19.7557026  94.7607483
  74.5561772  24.3418483  86.2749062  74.7313527  23.8706526  87.0894685
  73.8694560  24.9684249  86.5030323  75.5118835  18.6190989  92.3212363
  75.1768667  18.5791759  93.2170013  75.0122780  17.9535705  91.8482774
  69.4863079  14.0258619  97.8464945  69.3482877  13.2938858  98.4476484
  70.3968002  13.9367519  97.5649132  78.4478026  15.9647024  82.5949423
  77.8307197  15.2393852  82.4982476  77.9794515  16.7256384  82.2516497
  72.1145379  13.7378579  97.3348624  72.8244998  13.0971771  97.2935243
  72.0714688  13.9891473  98.2574805  69.1222857  27.4907846  93.0488922
  69.3619455  28.1226370  93.7267941  68.2792053  27.1395886  93.3354282
  70.2376572  10.1832448  81.7170727  69.3606039  10.0621249  81.3532974
  70.7134325   9.3918526  81.4649616  61.7578712  14.9709608  91.8112235
  62.4449752  14.6571338  91.2233250  61.6026841  15.8750972  91.5379486
  66.5613435   9.8599804  96.2397258  66.4771623   9.2525474  95.5047668
  65.7396141  10.3508823  96.2406755  73.6350719  23.2986968  95.4530426
  73.5620890  24.1041940  95.9649731  73.1928112  23.4978934  94.6278448
  73.4240498  22.5358738  88.9633248  72.6408020  23.0780418  89.0571472
  74.1233244  23.0532718  89.3627489  76.7337148   8.3453368  91.6067453
  77.2305848   7.5923330  91.2868524  75.9624130   8.3817684  91.0410663
  76.0949402  23.1973802  97.6088585  76.8077374  23.8321267  97.5364486
  75.6039431  23.2937668  96.7928587  77.8166929  17.1025055  89.1805877
  76.8823208  17.2226517  89.0110581  77.9943598  16.1997522  88.9165887
  73.3172117  10.4870751  91.3339138  72.9469905   9.9341791  92.0220043
  73.8131210   9.8828884  90.7814138  81.2039481  12.9442374  89.7155911
  81.6699933  13.7770366  89.6416214  81.6546981  12.4787356  90.4201169
  71.1461316  20.9468246  98.4294156  71.8470775  21.5804729  98.5823550
  70.6756431  21.2882977  97.6689795  79.2715712  19.2886196  86.7142063
  79.5475556  19.1742790  87.6235937  78.4020210  18.8903680  86.6754236
  75.9069776  23.5372546  90.3574877  76.0892170  22.7194202  90.8202629
  76.7302762  23.7540239  89.9199766  76.2411941  22.4640732  87.6189925
  76.7699708  21.9533186  87.0060087  76.5040161  22.1483262  88.4835458
  66.7429034  20.4804601  95.3625259  67.3282471  19.7348289  95.4953163
  66.5453872  20.7908558  96.2461922  69.5967689  23.5155848  90.3787701
  68.9278064  24.0001976  89.8951741  69.4580559  23.7625069  91.2931079
  61.3346689  13.0510201  94.0829702  61.3730788  12.5173792  94.8766820
  60.8286981  12.5245407  93.4640679  73.7372958  25.5499592  96.9770359
  74.2891266  25.7131213  97.7419445  74.0779151  26.1404030  96.3050384
  68.7137451   7.8974742  97.5792244  68.7778777   8.7589572  97.1669642
  68.6504571   7.2848743  96.8464603  64.9655266  11.7774303  87.1583633
  65.2608707  10.8684982  87.1050687  64.0643302  11.7562043  86.8364635
  76.8741345  23.4981567  93.9634041  76.7492484  22.6971307  93.4544987
  77.5320436  23.9927761  93.4748011  68.4949513   9.8530300  93.1411182
  67.7736099  10.4666267  93.0018655  69.2842769  10.3888065  93.0627828
  78.9376253  21.2990587  95.5913592  77.9906589  21.1795939  95.5191918
  79.2859026  20.4113085  95.6739853  66.6943108   9.4588401  87.2822958
  66.3655814   8.5785780  87.0998064  67.0482478   9.4036070  88.1699347
  75.9422687  21.0943304  91.7917944  75.7947649  20.1660011  91.9725514
  76.7676180  21.1163394  91.3075019  69.8084931   9.7461371  87.6498436
  70.1481003  10.2747292  86.9277044  70.2557051  10.0841777  88.4257002
  79.5456808  21.9171862  92.8782817  80.4703356  21.7114724  92.7407268
  79.3772112  21.6688263  93.7872158  71.7953078   8.2435992  85.8491729
  72.5161441   8.6217245  85.3455446  71.1718382   8.9624869  85.9526707
  75.9384201   8.9481141  86.7850061  76.1547815   9.8305779  86.4838889
  75.4578268   8.5567355  86.0555703  70.6783422  11.9066854  93.3620806
  70.5328003  12.2207157  94.2545087  70.2008626  12.5251755  92.8091704
  72.5379805   8.8969402  93.4101695  72.5241374   8.0010496  93.0733993
  73.2552233   8.9040066  94.0439981  79.3352125  22.4357530  88.2344908
  79.5089002  21.8703952  87.4818760  79.8281016  23.2358425  88.0524398
  65.1529084  14.4472199  96.3008467  64.6082553  15.2232007  96.4328741
  66.0308434  14.7943003  96.1427588  71.9416701   7.7783783  88.6789265
  72.0632612   6.8500429  88.8780153  71.6518743   7.7922469  87.7667581
  85.1891516  15.1993953  89.8535208  85.6322662  14.4501278  89.4554331
  84.3118026  15.1904089  89.4708940  80.3227297  21.7524294  85.3341806
  81.0178202  22.3730987  85.5529121  80.6650447  20.9019645  85.6094184
  82.2218720  19.2024000  86.8629137  82.7470044  19.5411272  86.1378457
  82.1341073  18.2671015  86.6792272  73.8838769  23.1158073  98.9919014
  74.1925895  22.8707220  99.8641713  74.6814251  23.3204712  98.5037884
  73.9059381  25.2695983  91.2224390  73.4664371  24.7772362  91.9157247
  74.6567498  24.7268951  90.9816465  66.3851720  21.4607524  91.2249018
  67.2109740  21.1611296  90.8447662  66.0345772  20.6915146  91.6738807
  71.3533253  20.8133992  93.2946692  70.7313262  20.1504697  92.9948920
  72.0238120  20.8395124  92.6120340  64.5860325  19.3793850  92.1837952
  63.7492233  18.9516025  92.0021953  64.5583970  19.5726294  93.1208743
  70.9146760  19.3637915  86.7705152  71.0634880  20.0473380  86.1171825
  71.7213204  19.3443005  87.2854608  68.6699393  15.3903093  87.7766221
  68.4245435  14.4865423  87.9746431  68.8395308  15.3920243  86.8345699
  67.9395041  11.1231451  85.2752383  67.2464286  11.1975806  84.6192419
  67.6946793  10.3591794  85.7973900  74.4142166  21.8586046  84.2416900
  73.8416133  22.4776233  83.7887372  74.9874959  22.4085408  84.7756822
  77.6339425  22.1423196  85.3725482  78.5670099  22.0768758  85.5758358
  77.5462638  22.9779463  84.9140015  80.2627442  21.4589066  82.3329430
  80.1841074  21.1248930  83.2265188  81.0837109  21.9510834  82.3320902
  74.7988964  13.1946859  81.5832952  75.7448069  13.0653067  81.6521370
  74.4203209  12.4561520  82.0602381  72.9831881  11.1196835  81.5187838
  72.0763337  10.8229948  81.5950551  73.2607862  10.8226653  80.6522124
  63.9009822  12.4403198  91.9686884  63.5812606  11.5868507  91.6761258
  63.3543250  12.6551777  92.7244851  67.6789729  15.1565639  95.6856390
  67.8975739  16.0882747  95.7044424  68.0915503  14.7973614  96.4711194
  74.5993947   5.6633725  87.6732079  73.7894675   5.3180810  88.0487325
  75.2878364   5.3541268  88.2619690  71.7530666   7.9783770  81.6599817
  72.6149830   8.3038669  81.9195634  71.9381010   7.1915266  81.1472883
  63.7698082  16.0606110  93.9380006  63.0761553  15.6460063  93.4249960
  64.5171073  16.1026646  93.3413424  65.6834824  15.9924364  91.8146020
  65.6605512  16.0912051  90.8627904  65.9935461  16.8389514  92.1363187
  68.3422202  18.0500519  95.9292635  69.2965456  18.0184461  95.8622566
  68.1434726  17.5891142  96.7442861  68.9321584  16.6201635  98.4963433
  69.7514473  17.1145713  98.5198270  69.2058392  15.7033603  98.4681000
  78.6888180   9.0112387  87.8591388  77.8014035   9.2962038  87.6411583
  79.1042169   8.8506150  87.0118665  66.6972431  23.5920138  92.9462833
  66.5626899  22.8320539  92.3800831  66.2804493  24.3161038  92.4791622
  77.8331394  18.7757062  81.9539408  78.5367244  18.9807064  82.5697064
  77.1094043  19.3433824  82.2188492  78.6629204  14.5266923  88.0741678
  78.6064406  14.9835474  87.2349311  79.2157547  13.7657608  87.8964521
  82.4734010  10.3156655  88.8991798  82.2170944   9.9153290  89.7300005
  81.8486878  11.0300449  88.7741937  69.8541557  24.4889455  93.1581275
  69.7373941  25.4334888  93.0559966  69.0334003  24.1863017  93.5467075
  79.7418091  19.2139591  84.0037868  80.5763695  18.7820789  83.8215343
  79.5802434  19.0421605  84.9314763  79.3963983  15.7171704  85.3694207
  79.3412787  15.5515976  84.4282651  78.7710039  16.4247737  85.5256397
  72.7060109   5.2179813  84.9479526  72.6938779   6.1621653  85.1047797
  73.5983531   5.0349959  84.6538987  70.8796071  25.1417717  96.3737204
  71.7823318  25.1741327  96.6903699  70.6533441  24.2118168  96.3883540
  72.6349673  23.8948704  93.0347282  71.6845304  23.8950565  92.9211655
  72.9382159  23.1481438  92.5183317  88.3702366  29.7309242  94.0993045
  89.0080776  29.6115989  93.3956385  88.2523209  30.6790086  94.1580997
  85.1792073  29.6836670  94.0354570  84.8410584  29.5677735  93.1475104
  86.0481841  29.2827835  94.0155576  81.0378888  31.5372147  90.0251460
  80.4743753  31.4462083  89.2567748  80.9231283  30.7172051  90.5053953
  78.5843320  33.0323338  92.8635681  79.3764612  32.6914163  92.4481980
  78.8239970  33.1418313  93.7837834  86.6178447  35.2043114  85.3365925
  85.9666427  35.7897195  84.9499939  87.4122810  35.7349309  85.3960963
  80.5434074  32.2932251  85.7353060  81.3164950  31.7461238  85.5965936
  80.8959473  33.1576501  85.9467521  82.3819117  33.6208634  98.9419959
  82.0908983  34.5254264  98.8266625  83.0176101  33.6625161  99.6564029
  83.3075324  30.9985482  95.5321319  83.9038896  30.7741505  94.8178282
  83.3650295  30.2570228  96.1346767  82.8800352  28.4524918  83.3671510
  83.1325873  27.9306439  82.6054973  81.9424911  28.2891063  83.4698193
  87.9243635  27.4560696  91.1746253  88.7106724  27.0380119  90.8236670
  88.1882339  28.3606788  91.3427901  88.0953712  32.8933546  85.8734910
  87.4599545  32.9668173  86.5855814  87.7651119  33.4827145  85.1953989
  82.5996641  30.3553023  85.5695885  82.4832899  29.6797927  86.2376969
  82.7098901  29.8685397  84.7528038  84.9428182  29.8163171  89.2742574
  84.5786389  29.2893792  89.9855495  85.7995298  29.4261640  89.1009059
  84.5833669  24.8453070  84.2703922  84.7508071  25.7133307  84.6374393
  84.3930838  25.0080352  83.3465212  87.3409002  33.3070049  95.9369753
  87.0409725  34.2095088  95.8285560  86.9960061  33.0402232  96.7890906
  80.7921483  29.7583846  91.9706457  79.8671980  29.6260060  92.1784149
  81.0405897  30.5378065  92.4676400  84.5622890  27.3010728  85.2550589
  84.4422515  27.7467779  86.0936069  83.8675478  27.6496045  84.6964127
  78.1530294  29.4017120  92.8050246  78.2822676  29.6551598  93.7189658
  77.4727746  29.9944828  92.4854901  82.3229782  40.0714370  88.9040720
  82.2453811  41.0222195  88.9829201  81.7191425  39.7260242  89.5615647
  90.2607956  27.7732201  86.0830923  91.1725812  28.0059588  85.9078621
  89.7517603  28.3569245  85.5206002  88.8677538  32.7558019  93.4744505
  88.2386400  32.9203734  92.7720573  88.4803200  33.1699629  94.2455469
  92.7466770  33.6912457  90.8288868  92.0617808  34.0711359  90.2785902
  92.8310619  34.3007784  91.5620816  84.4205500  32.4932427  90.7394590
  84.8843845  32.7720130  89.9499212  84.1562298  31.5915872  90.5567680
  81.3129581  32.0403909  93.6774353  81.8830938  32.4691177  93.0391838
  81.9037693  31.7586494  94.3758539  83.3574386  28.6155580  87.5484155
  84.0598429  29.0676624  88.0158081  83.0255014  27.9739399  88.1764048
  77.0999720  26.8739133  92.8501288  76.3098774  27.1296661  92.3741399
  77.5910967  27.6887470  92.9553329  79.0514465  27.2383712  89.8084765
  78.2545629  27.3502406  90.3268261  78.8240057  27.5770364  88.9425656
  84.8820133  33.7628415  97.7567280  84.9464565  34.2248822  98.5925452
  84.1731057  33.1325780  97.8849590  75.3837423  27.1269623  95.2816279
  75.6345461  28.0116633  95.5473855  75.9196971  26.9474224  94.5091371
  84.5968151  35.4296522  87.6246260  84.4613825  36.2748058  88.0531108
  85.1377963  35.6315800  86.8612194  78.0497548  32.9471961  88.1974185
  78.5622069  33.7415211  88.3479750  78.7020261  32.2498251  88.1307787
  79.8592433  36.0637717  90.2796938  80.0359061  36.9855681  90.0917922
  80.6549266  35.7496136  90.7091318  79.1444789  28.1102349 100.1559102
  79.0298304  27.2087606 100.4566200  78.2889307  28.3566045  99.8043918
  80.9823748  37.5815891  96.2807281  81.5331173  37.4532954  95.5084275
  80.1435224  37.8810780  95.9302174  84.7790919  33.8467018 100.6251512
  85.3119256  33.0855307 100.3950820  84.2505000  33.5540670 101.3675666
  76.0146465  31.2760615  88.9733756  76.8521687  31.6857623  88.7567463
  76.1924732  30.3360057  88.9433950  87.9110897  28.9435695  84.6617589
  87.3957520  29.7140300  84.9005976  87.6388205  28.2700832  85.2850650
  85.4958008  23.7885396  89.7202827  84.6399604  23.3992247  89.5408466
  85.9084960  23.8677357  88.8602613  83.2700040  21.4070469  93.1260569
  84.1353037  21.2113278  92.7666458  83.3377549  21.1780821  94.0529925
  92.8845171  31.6968050  86.5970762  92.1074614  31.3579210  86.1525924
  93.5636652  31.7020673  85.9225727  87.6997200  26.8162788  86.4877370
  87.3947336  27.1308937  87.3387513  88.6527642  26.8944207  86.5304703
  86.1443632  32.9753011  88.1370324  85.6164993  32.2405770  87.8243561
  85.6431135  33.7527687  87.8910292  91.1236478  31.1702031  93.2537370
  90.4660152  31.8601293  93.3417499  91.9276877  31.5598463  93.5971357
  80.8762359  23.6372677  90.4976935  81.4506111  23.4147859  89.7650128
  81.4633342  23.7061372  91.2505537  89.9341937  29.5246404  91.3041312
  90.4473818  30.1576396  91.8063022  90.5843161  28.9247600  90.9384672
  81.2031947  25.6677138  84.5172821  80.3669259  26.0051825  84.8382095
  81.0636716  25.5326118  83.5799958  83.1785027  20.5113926  89.2252005
  82.5249440  20.1962943  88.6008620  83.1365501  19.8889667  89.9511828
  84.2896232  30.7933221  81.1405297  83.3823294  30.5622475  81.3396446
  84.7867264  29.9970840  81.3279278  87.1964311  39.5030728  84.0601983
  86.5226010  39.8062425  84.6686941  87.5830133  40.3059809  83.7107440
  86.4122768  26.9995860  93.5499652  85.4945329  27.2210807  93.3921340
  86.8282911  27.0742170  92.6911360  87.1957815  28.3987275  88.6802333
  87.9429634  28.9108672  88.3709455  87.4649405  28.0771328  89.5406726
  85.4684465  30.8945816  85.6629287  84.5595685  30.6104849  85.7601757
  85.4979549  31.3144895  84.8032594  90.7003733  34.5052405  89.4320455
  90.2466060  33.6643315  89.4885645  90.0697700  35.1413804  89.7695235
  89.6436652  25.4344392  90.6621122  88.9059409  24.9221778  90.9931365
  89.8963426  24.9944773  89.8504399  89.1436672  36.3428902  90.3670273
  89.4359647  36.9033959  89.6482638  89.6535293  36.6357463  91.1223432
  76.0372636  28.6151330  89.6444489  75.8397036  28.0220691  88.9195556
  75.4819300  28.3103540  90.3620428  84.0169360  28.5074437  91.7639082
  84.0717969  27.5548273  91.6881559  83.2060562  28.6633876  92.2480381
  85.1660553  32.4354560  83.0017366  84.7279983  31.7190419  82.5423003
  85.9070994  32.6630674  82.4402457  81.9561719  27.1251496  89.5229461
  81.1429585  27.4245667  89.9294653  82.4520714  26.7307185  90.2403943
  84.1070297  37.1209253  91.4563726  84.0646476  37.3470100  90.5272258
  85.0232996  36.8872628  91.6049527  93.2833668  30.7111757  89.0593684
  93.1451567  30.9013353  88.1314873  92.9269887  31.4731140  89.5161735
  81.4475794  24.6969852  95.1390696  82.0875174  24.5558611  94.4413659
  80.6153325  24.4104365  94.7629298  82.2236098  33.9972282  91.2525689
  83.0176697  33.5022602  91.0508264  81.5127790  33.4690145  90.8893394
  87.0430943  36.3790378  95.6038056  87.0967965  36.9481314  96.3715772
  86.1745724  36.5492263  95.2392093  78.5318862  28.1415364  87.3285441
  77.6016450  28.0799820  87.5455403  78.6276334  27.6191317  86.5322083
  78.4504411  24.6670177  89.9163683  78.7111228  25.5815510  89.8072843
  79.2721583  24.1994619  90.0660296  79.9229336  26.0807934  97.0862507
  80.5952389  25.8725296  96.4375156  79.0959122  25.8830020  96.6467740
  86.0019042  30.5450640  97.1624988  86.9311102  30.6961799  96.9893955
  85.5810072  30.6334661  96.3073635  84.8007374  34.5701304  94.9323526
  84.6618460  34.2020089  95.8049464  84.0121970  35.0848944  94.7607483
  85.3955526  39.6710401  86.2749062  85.5707282  39.1998444  87.0894685
  84.7088314  40.2976167  86.5030323  86.3512589  33.9482907  92.3212363
  86.0162422  33.9083677  93.2170013  85.8516535  33.2827623  91.8482774
  80.3256833  29.3550537  97.8464945  80.1876631  28.6230776  98.4476484
  81.2361757  29.2659437  97.5649132  89.2871781  31.2938941  82.5949423
  88.6700952  30.5685769  82.4982476  88.8188269  32.0548302  82.2516497
  82.9539134  29.0670496  97.3348624  83.6638752  28.4263689  97.2935243
  82.9108442  29.3183391  98.2574805  79.9616611  42.8199764  93.0488922
  80.2013210  43.4518288  93.7267941  79.1185808  42.4687804  93.3354282
  81.0770327  25.5124366  81.7170727  80.1999793  25.3913166  81.3532974
  81.5528080  24.7210444  81.4649616  72.5972467  30.3001525  91.8112235
  73.2843507  29.9863255  91.2233250  72.4420596  31.2042890  91.5379486
  77.4007189  25.1891722  96.2397258  77.3165378  24.5817391  95.5047668
  76.5789895  25.6800740  96.2406755  84.4744473  38.6278886  95.4530426
  84.4014645  39.4333857  95.9649731  84.0321866  38.8270852  94.6278448
  84.2634253  37.8650656  88.9633248  83.4801775  38.4072336  89.0571472
  84.9626998  38.3824636  89.3627489  87.5730903  23.6745285  91.6067453
  88.0699602  22.9215248  91.2868524  86.8017884  23.7109602  91.0410663
  86.9343157  38.5265720  97.6088585  87.6471129  39.1613185  97.5364486
  86.4433185  38.6229586  96.7928587  88.6560684  32.4316973  89.1805877
  87.7216962  32.5518435  89.0110581  88.8337352  31.5289439  88.9165887
  84.1565872  25.8162668  91.3339138  83.7863659  25.2633709  92.0220043
  84.6524964  25.2120802  90.7814138  92.0433235  28.2734292  89.7155911
  92.5093687  29.1062284  89.6416214  92.4940736  27.8079274  90.4201169
  81.9855070  36.2760163  98.4294156  82.6864530  36.9096646  98.5823550
  81.5150185  36.6174895  97.6689795  90.1109466  34.6178113  86.7142063
  90.3869310  34.5034708  87.6235937  89.2413965  34.2195598  86.6754236
  86.7463530  38.8664464  90.3574877  86.9285925  38.0486120  90.8202629
  87.5696516  39.0832156  89.9199766  87.0805696  37.7932649  87.6189925
  87.6093462  37.2825104  87.0060087  87.3433915  37.4775179  88.4835458
  77.5822788  35.8096518  95.3625259  78.1676225  35.0640206  95.4953163
  77.3847627  36.1200475  96.2461922  80.4361444  38.8447766  90.3787701
  79.7671819  39.3293894  89.8951741  80.2974313  39.0916986  91.2931079
  72.1740443  28.3802119  94.0829702  72.2124543  27.8465709  94.8766820
  71.6680736  27.8537324  93.4640679  84.5766712  40.8791509  96.9770359
  85.1285020  41.0423131  97.7419445  84.9172906  41.4695947  96.3050384
  79.5531205  23.2266659  97.5792244  79.6172532  24.0881490  97.1669642
  79.4898326  22.6140661  96.8464603  75.8049021  27.1066221  87.1583633
  76.1002462  26.1976899  87.1050687  74.9037056  27.0853960  86.8364635
  87.7135099  38.8273485  93.9634041  87.5886239  38.0263225  93.4544987
  88.3714191  39.3219678  93.4748011  79.3343268  25.1822217  93.1411182
  78.6129853  25.7958185  93.0018655  80.1236523  25.7179982  93.0627828
  89.7770008  36.6282505  95.5913592  88.8300343  36.5087856  95.5191918
  90.1252781  35.7405003  95.6739853  77.5336862  24.7880319  87.2822958
  77.2049568  23.9077697  87.0998064  77.8876233  24.7327987  88.1699347
  86.7816441  36.4235221  91.7917944  86.6341404  35.4951929  91.9725514
  87.6069935  36.4455312  91.3075019  80.6478685  25.0753288  87.6498436
  80.9874758  25.6039210  86.9277044  81.0950806  25.4133694  88.4257002
  90.3850563  37.2463780  92.8782817  91.3097110  37.0406641  92.7407268
  90.2165866  36.9980181  93.7872158  82.6346833  23.5727910  85.8491729
  83.3555195  23.9509163  85.3455446  82.0112137  24.2916787  85.9526707
  86.7777955  24.2773059  86.7850061  86.9941570  25.1597697  86.4838889
  86.2972023  23.8859272  86.0555703  81.5177177  27.2358772  93.3620806
  81.3721758  27.5499075  94.2545087  81.0402380  27.8543672  92.8091704
  83.3773560  24.2261320  93.4101695  83.3635128  23.3302413  93.0733993
  84.0945988  24.2331984  94.0439981  90.1745879  37.7649447  88.2344908
  90.3482757  37.1995870  87.4818760  90.6674770  38.5650342  88.0524398
  75.9922839  29.7764116  96.3008467  75.4476307  30.5523924  96.4328741
  76.8702189  30.1234921  96.1427588  82.7810456  23.1075700  88.6789265
  82.9026367  22.1792347  88.8780153  82.4912498  23.1214386  87.7667581
  85.6501646  20.7930611  91.8155985  85.6723343  20.8569944  90.8607965
  86.0669705  19.9535119  92.0096491  96.0285270  30.5285870  89.8535208
  96.4716416  29.7793196  89.4554331  95.1511781  30.5196007  89.4708940
  91.1621052  37.0816212  85.3341806  91.8571956  37.7022904  85.5529121
  91.5044202  36.2311563  85.6094184  76.7788861  28.9034013  99.1938624
  76.0370597  29.0516648  99.7803254  76.4581605  29.1642278  98.3305373
  93.0612475  34.5315917  86.8629137  93.5863799  34.8703190  86.1378457
  92.9734827  33.5962933  86.6792272  84.7232523  38.4449991  98.9919014
  85.0319650  38.1999138  99.8641713  85.5208005  38.6496629  98.5037884
  84.7453136  40.5987901  91.2224390  84.3058126  40.1064279  91.9157247
  85.4961252  40.0560868  90.9816465  82.1927008  36.1425910  93.2946692
  81.5707017  35.4796615  92.9948920  82.8631875  36.1687042  92.6120340
  75.4254080  34.7085768  92.1837952  74.5885988  34.2807942  92.0021953
  75.3977725  34.9018211  93.1208743  81.7540515  34.6929833  86.7705152
  81.9028635  35.3765297  86.1171825  82.5606958  34.6734923  87.2854608
  79.5093148  30.7195011  87.7766221  79.2639189  29.8157341  87.9746431
  79.6789062  30.7212161  86.8345699  78.7788795  26.4523368  85.2752383
  78.0858040  26.5267723  84.6192419  78.5340547  25.6883712  85.7973900
  85.2535920  37.1877963  84.2416900  84.6809887  37.8068151  83.7887372
  85.8268714  37.7377325  84.7756822  88.4733180  37.4715114  85.3725482
  89.4063853  37.4060675  85.5758358  88.3856393  38.3071380  84.9140015
  91.1021197  36.7880984  82.3329430  91.0234828  36.4540848  83.2265188
  91.9230863  37.2802752  82.3320902  85.6382719  28.5238776  81.5832952
  86.5841823  28.3944984  81.6521370  85.2596964  27.7853438  82.0602381
  83.8225636  26.4488753  81.5187838  82.9157091  26.1521865  81.5950551
  84.1001617  26.1518571  80.6522124  74.7403576  27.7695116  91.9686884
  74.4206360  26.9160424  91.6761258  74.1937004  27.9843694  92.7244851
  78.5183484  30.4857557  95.6856390  78.7369493  31.4174665  95.7044424
  78.9309258  30.1265531  96.4711194  85.4387701  20.9925642  87.6732079
  84.6288430  20.6472727  88.0487325  86.1272118  20.6833186  88.2619690
  87.3678250  20.0703689  89.2956375  87.9209288  20.4899143  89.9546399
  87.6048336  19.1439437  89.3379332  82.5924420  23.3075688  81.6599817
  83.4543584  23.6330586  81.9195634  82.7774765  22.5207184  81.1472883
  74.6091836  31.3898028  93.9380006  73.9155308  30.9751980  93.4249960
  75.3564827  31.4318564  93.3413424  90.7457057  22.1804214  88.8035040
  90.1655726  22.8389018  88.4213092  90.4792990  21.3581559  88.3922457
  76.5228579  31.3216281  91.8146020  76.4999267  31.4203969  90.8627904
  76.8329215  32.1681432  92.1363187  79.1815957  33.3792436  95.9292635
  80.1359210  33.3476379  95.8622566  78.9828480  32.9183060  96.7442861
  79.7715339  31.9493552  98.4963433  80.5908228  32.4437631  98.5198270
  80.0452146  31.0325521  98.4681000  89.5281935  24.3404305  87.8591388
  88.6407790  24.6253955  87.6411583  89.9435924  24.1798068  87.0118665
  77.5366185  38.9212056  92.9462833  77.4020653  38.1612457  92.3800831
  77.1198248  39.6452956  92.4791622  88.6725148  34.1048979  81.9539408
  89.3760998  34.3098982  82.5697064  87.9487797  34.6725741  82.2188492
  89.5022959  29.8558841  88.0741678  89.4458160  30.3127392  87.2349311
  90.0551301  29.0949525  87.8964521  93.3127765  25.6448573  88.8991798
  93.0564699  25.2445208  89.7300005  92.6880633  26.3592366  88.7741937
  80.6935311  39.8181373  93.1581275  80.5767695  40.7626805  93.0559966
  79.8727757  39.5154934  93.5467075  90.5811846  34.5431509  84.0037868
  91.4157450  34.1112707  83.8215343  90.4196189  34.3713522  84.9314763
  90.2357738  31.0463622  85.3694207  90.1806542  30.8807893  84.4282651
  89.6103793  31.7539655  85.5256397  75.0250253  26.2831686  99.1955630
  75.6709117  25.7730640  99.6842855  74.8167404  27.0200368  99.7699055
  83.5453863  20.5471731  84.9479526  83.5332533  21.4913571  85.1047797
  84.4377285  20.3641876  84.6538987  81.7189825  40.4709635  96.3737204
  82.6217072  40.5033245  96.6903699  81.4927195  39.5410086  96.3883540
  83.4743427  39.2240621  93.0347282  82.5239058  39.2242483  92.9211655
  83.7775913  38.4773356  92.5183317  99.2096121  45.0601160  94.0993045
  99.8474531  44.9407907  93.3956385  99.0916964  46.0082004  94.1580997
  96.0185827  45.0128588  94.0354570  95.6804339  44.8969652  93.1475104
  96.8875595  44.6119753  94.0155576  91.8772643  46.8664064  90.0251460
  91.3137508  46.7754001  89.2567748  91.7625038  46.0463969  90.5053953
  89.4237075  48.3615256  92.8635681  90.2158367  48.0206080  92.4481980
  89.6633725  48.4710231  93.7837834  97.4572202  50.5335032  85.3365925
  96.8060181  51.1189112  84.9499939  98.2516564  51.0641227  85.3960963
  91.3827829  47.6224169  85.7353060  92.1558705  47.0753156  85.5965936
  91.7353228  48.4868418  85.9467521  93.2212871  48.9500551  98.9419959
  92.9302737  49.8546182  98.8266625  93.8569856  48.9917079  99.6564029
  94.1469078  46.3277400  95.5321319  94.7432650  46.1033422  94.8178282
  94.2044050  45.5862145  96.1346767  93.7194107  43.7816835  83.3671510
  93.9719627  43.2598356  82.6054973  92.7818666  43.6182981  83.4698193
  98.7637389  42.7852614  91.1746253  99.5500479  42.3672037  90.8236670
  99.0276094  43.6898706  91.3427901  98.9347467  48.2225464  85.8734910
  98.2993300  48.2960090  86.5855814  98.6044873  48.8119063  85.1953989
  93.4390395  45.6844941  85.5695885  93.3226653  45.0089845  86.2376969
  93.5492655  45.1977315  84.7528038  95.7821936  45.1455088  89.2742574
  95.4180143  44.6185709  89.9855495  96.6389052  44.7553557  89.1009059
  95.4227423  40.1744988  84.2703922  95.5901826  41.0425224  84.6374393
  95.2324592  40.3372270  83.3465212  98.1802756  48.6361967  95.9369753
  97.8803479  49.5387006  95.8285560  97.8353816  48.3694150  96.7890906
  91.6315238  45.0875764  91.9706457  90.7065734  44.9551978  92.1784149
  91.8799651  45.8669983  92.4676400  95.4016644  42.6302645  85.2550589
  95.2816269  43.0759696  86.0936069  94.7069232  42.9787963  84.6964127
  88.9924049  44.7309037  92.8050246  89.1216430  44.9843516  93.7189658
  88.3121500  45.3236745  92.4854901  93.1623536  55.4006287  88.9040720
  93.0847566  56.3514112  88.9829201  92.5585180  55.0552160  89.5615647
 101.1001710  43.1024119  86.0830923 102.0119566  43.3351505  85.9078621
 100.5911357  43.6861163  85.5206002  99.7071292  48.0849937  93.4744505
  99.0780155  48.2495651  92.7720573  99.3196955  48.4991547  94.2455469
 103.5860524  49.0204375  90.8288868 102.9011563  49.4003276  90.2785902
 103.6704374  49.6299702  91.5620816  95.2599254  47.8224345  90.7394590
  95.7237600  48.1012048  89.9499212  94.9956052  46.9207790  90.5567680
  92.1523335  47.3695827  93.6774353  92.7224693  47.7983095  93.0391838
  92.7431447  47.0878411  94.3758539  94.1968140  43.9447498  87.5484155
  94.8992184  44.3968541  88.0158081  93.8648769  43.3031316  88.1764048
  87.9393474  42.2031050  92.8501288  87.1492528  42.4588579  92.3741399
  88.4304722  43.0179388  92.9553329  89.8908220  42.5675629  89.8084765
  89.0939383  42.6794324  90.3268261  89.6633812  42.9062282  88.9425656
  95.7213887  49.0920333  97.7567280  95.7858320  49.5540740  98.5925452
  95.0124811  48.4617698  97.8849590  86.2231177  42.4561541  95.2816279
  86.4739216  43.3408551  95.5473855  86.7590726  42.2766142  94.5091371
  95.4361905  50.7588440  87.6246260  95.3007580  51.6039976  88.0531108
  95.9771718  50.9607718  86.8612194  88.8891302  48.2763878  88.1974185
  89.4015823  49.0707128  88.3479750  89.5414015  47.5790169  88.1307787
  90.6986187  51.3929634  90.2796938  90.8752815  52.3147599  90.0917922
  91.4943021  51.0788054  90.7091318  89.9838544  43.4394266 100.1559102
  89.8692059  42.5379524 100.4566200  89.1283061  43.6857963  99.8043918
  91.8217503  52.9107808  96.2807281  92.3724928  52.7824872  95.5084275
  90.9828979  53.2102697  95.9302174  95.6184674  49.1758936 100.6251512
  96.1513010  48.4147224 100.3950820  95.0898755  48.8832588 101.3675666
  86.8540219  46.6052532  88.9733756  87.6915441  47.0149541  88.7567463
  87.0318487  45.6651975  88.9433950  98.7504651  44.2727613  84.6617589
  98.2351275  45.0432218  84.9005976  98.4781960  43.5992749  85.2850650
  96.3351762  39.1177314  89.7202827  95.4793359  38.7284164  89.5408466
  96.7478714  39.1969275  88.8602613  94.1093795  36.7362387  93.1260569
  94.9746792  36.5405196  92.7666458  94.1771304  36.5072739  94.0529925
 103.7238925  47.0259968  86.5970762 102.9468368  46.6871127  86.1525924
 104.4030406  47.0312591  85.9225727  98.5390955  42.1454705  86.4877370
  98.2341090  42.4600854  87.3387513  99.4921397  42.2236125  86.5304703
  96.9837386  48.3044929  88.1370324  96.4558748  47.5697688  87.8243561
  96.4824889  49.0819605  87.8910292 101.9630232  46.4993949  93.2537370
 101.3053907  47.1893210  93.3417499 102.7670632  46.8890381  93.5971357
  91.7156114  38.9664595  90.4976935  92.2899866  38.7439776  89.7650128
  92.3027096  39.0353289  91.2505537 100.7735691  44.8538322  91.3041312
 101.2867573  45.4868314  91.8063022 101.4236915  44.2539517  90.9384672
  92.0425701  40.9969056  84.5172821  91.2063013  41.3343742  84.8382095
  91.9030471  40.8618036  83.5799958  94.0178782  35.8405844  89.2252005
  93.3643194  35.5254861  88.6008620  93.9759256  35.2181584  89.9511828
  95.1289987  46.1225139  81.1405297  94.2217048  45.8914392  81.3396446
  95.6261019  45.3262758  81.3279278  98.0358065  54.8322646  84.0601983
  97.3619764  55.1354343  84.6686941  98.4223887  55.6351726  83.7107440
  97.2516522  42.3287777  93.5499652  96.3339083  42.5502724  93.3921340
  97.6676666  42.4034088  92.6911360  98.0351570  43.7279193  88.6802333
  98.7823389  44.2400590  88.3709455  98.3043159  43.4063246  89.5406726
  96.3078220  46.2237734  85.6629287  95.3989439  45.9396766  85.7601757
  96.3373304  46.6436812  84.8032594 101.5397487  49.8344323  89.4320455
 101.0859814  48.9935233  89.4885645 100.9091454  50.4705722  89.7695235
 100.4830407  40.7636309  90.6621122  99.7453164  40.2513695  90.9931365
 100.7357180  40.3236691  89.8504399  99.9830427  51.6720820  90.3670273
 100.2753401  52.2325877  89.6482638 100.4929047  51.9649381  91.1223432
  86.8766390  43.9443248  89.6444489  86.6790790  43.3512609  88.9195556
  86.3213054  43.6395458  90.3620428  94.8563114  43.8366354  91.7639082
  94.9111724  42.8840191  91.6881559  94.0454316  43.9925793  92.2480381
  96.0054308  47.7646477  83.0017366  95.5673738  47.0482336  82.5423003
  96.7464749  47.9922592  82.4402457  92.7955474  42.4543414  89.5229461
  91.9823339  42.7537585  89.9294653  93.2914468  42.0599103  90.2403943
  94.9464052  52.4501171  91.4563726  94.9040231  52.6762017  90.5272258
  95.8626751  52.2164546  91.6049527 104.1227423  46.0403674  89.0593684
 103.9845321  46.2305270  88.1314873 103.7663641  46.8023057  89.5161735
  92.2869549  40.0261770  95.1390696  92.9268928  39.8850529  94.4413659
  91.4547079  39.7396283  94.7629298  93.0629853  49.3264200  91.2525689
  93.8570451  48.8314520  91.0508264  92.3521545  48.7982063  90.8893394
  97.8824697  51.7082295  95.6038056  97.9361719  52.2773232  96.3715772
  97.0139478  51.8784181  95.2392093  89.3712616  43.4707282  87.3285441
  88.4410204  43.4091737  87.5455403  89.4670088  42.9483234  86.5322083
  89.2898165  39.9962095  89.9163683  89.5504982  40.9107428  89.8072843
  90.1115337  39.5286537  90.0660296  90.7623090  41.4099852  97.0862507
  91.4346144  41.2017214  96.4375156  89.9352877  41.2121938  96.6467740
  96.8412797  45.8742558  97.1624988  97.7704857  46.0253717  96.9893955
  96.4203827  45.9626578  96.3073635  95.6401129  49.8993222  94.9323526
  95.5012214  49.5312006  95.8049464  94.8515725  50.4140861  94.7607483
  96.2349281  55.0002318  86.2749062  96.4101036  54.5290362  87.0894685
  95.5482069  55.6268085  86.5030323  97.1906344  49.2774825  92.3212363
  96.8556176  49.2375595  93.2170013  96.6910289  48.6119541  91.8482774
  91.1650588  44.6842455  97.8464945  91.0270386  43.9522694  98.4476484
  92.0755511  44.5951355  97.5649132 100.1265535  46.6230859  82.5949423
  99.5094706  45.8977687  82.4982476  99.6582024  47.3840219  82.2516497
  93.7932888  44.3962414  97.3348624  94.5032507  43.7555606  97.2935243
  93.7502197  44.6475309  98.2574805  90.8010366  58.1491681  93.0488922
  91.0406964  58.7810205  93.7267941  89.9579562  57.7979721  93.3354282
  91.9164081  40.8416283  81.7170727  91.0393548  40.7205084  81.3532974
  92.3921834  40.0502362  81.4649616  83.4366221  45.6293443  91.8112235
  84.1237261  45.3155173  91.2233250  83.2814350  46.5334808  91.5379486
  88.2400944  40.5183640  96.2397258  88.1559132  39.9109309  95.5047668
  87.4183650  41.0092658  96.2406755  95.3138228  53.9570804  95.4530426
  95.2408399  54.7625775  95.9649731  94.8715621  54.1562769  94.6278448
  95.1028007  53.1942574  88.9633248  94.3195529  53.7364254  89.0571472
  95.8020753  53.7116553  89.3627489  98.4124657  39.0037203  91.6067453
  98.9093357  38.2507165  91.2868524  97.6411639  39.0401520  91.0410663
  97.7736911  53.8557638  97.6088585  98.4864883  54.4905102  97.5364486
  97.2826940  53.9521504  96.7928587  99.4954438  47.7608890  89.1805877
  98.5610717  47.8810353  89.0110581  99.6731107  46.8581357  88.9165887
  94.9959626  41.1454586  91.3339138  94.6257414  40.5925626  92.0220043
  95.4918719  40.5412720  90.7814138 102.8826989  43.6026210  89.7155911
 103.3487442  44.4354201  89.6416214 103.3334490  43.1371191  90.4201169
  92.8248825  51.6052081  98.4294156  93.5258284  52.2388564  98.5823550
  92.3543940  51.9466813  97.6689795 100.9503221  49.9470031  86.7142063
 101.2263064  49.8326625  87.6235937 100.0807719  49.5487516  86.6754236
  97.5857285  54.1956382  90.3574877  97.7679679  53.3778038  90.8202629
  98.4090271  54.4124074  89.9199766  97.9199450  53.1224567  87.6189925
  98.4487217  52.6117021  87.0060087  98.1827670  52.8067097  88.4835458
  88.4216543  51.1388436  95.3625259  89.0069980  50.3932124  95.4953163
  88.2241381  51.4492393  96.2461922  91.2755198  54.1739684  90.3787701
  90.6065573  54.6585811  89.8951741  91.1368068  54.4208904  91.2931079
  83.0134198  43.7094036  94.0829702  83.0518297  43.1757627  94.8766820
  82.5074490  43.1829242  93.4640679  90.3924960  38.5558577  97.5792244
  90.4566286  39.4173408  97.1669642  90.3292080  37.9432579  96.8464603
  86.6442775  42.4358139  87.1583633  86.9396216  41.5268817  87.1050687
  85.7430811  42.4145878  86.8364635  98.5528854  54.1565403  93.9634041
  98.4279993  53.3555142  93.4544987  99.2107945  54.6511596  93.4748011
  90.1737022  40.5114135  93.1411182  89.4523608  41.1250103  93.0018655
  90.9630278  41.0471900  93.0627828 100.6163762  51.9574423  95.5913592
  99.6694098  51.8379774  95.5191918 100.9646535  51.0696921  95.6739853
  88.3730617  40.1172236  87.2822958  88.0443323  39.2369615  87.0998064
  88.7269987  40.0619905  88.1699347  97.6210196  51.7527139  91.7917944
  97.4735158  50.8243846  91.9725514  98.4463689  51.7747230  91.3075019
  91.4872440  40.4045206  87.6498436  91.8268512  40.9331127  86.9277044
  91.9344560  40.7425612  88.4257002 101.2244317  52.5755698  92.8782817
 102.1490865  52.3698559  92.7407268 101.0559621  52.3272099  93.7872158
  93.4740587  38.9019828  85.8491729  94.1948950  39.2801080  85.3455446
  92.8505891  39.6208704  85.9526707  97.6171710  39.6064977  86.7850061
  97.8335324  40.4889614  86.4838889  97.1365777  39.2151190  86.0555703
  92.3570931  42.5650690  93.3620806  92.2115512  42.8790993  94.2545087
  91.8796135  43.1835590  92.8091704  94.2167314  39.5553238  93.4101695
  94.2028883  38.6594331  93.0733993  94.9339742  39.5623902  94.0439981
 101.0139634  53.0941365  88.2344908 101.1876511  52.5287788  87.4818760
 101.5068525  53.8942260  88.0524398  86.8316593  45.1056034  96.3008467
  86.2870062  45.8815842  96.4328741  87.7095943  45.4526839  96.1427588
  93.6204210  38.4367618  88.6789265  93.7420121  37.5084264  88.8780153
  93.3306252  38.4506304  87.7667581  96.4895400  36.1222528  91.8155985
  96.5117097  36.1861862  90.8607965  96.9063460  35.2827037  92.0096491
 102.0014806  52.4108129  85.3341806 102.6965711  53.0314822  85.5529121
 102.3437956  51.5603481  85.6094184  87.6182615  44.2325930  99.1938624
  86.8764351  44.3808566  99.7803254  87.2975360  44.4934196  98.3305373
 103.9006229  49.8607835  86.8629137 104.4257553  50.1995108  86.1378457
 103.8128582  48.9254850  86.6792272  95.5846890  55.9279818  91.2224390
  95.1451880  55.4356197  91.9157247  96.3355007  55.3852786  90.9816465
  88.0639229  52.1191359  91.2249018  88.8897249  51.8195131  90.8447662
  87.7133281  51.3498982  91.6738807  93.0320762  51.4717827  93.2946692
  92.4100771  50.8088532  92.9948920  93.7025629  51.4978959  92.6120340
  86.2647834  50.0377686  92.1837952  85.4279742  49.6099860  92.0021953
  86.2371479  50.2310129  93.1208743  92.5934269  50.0221751  86.7705152
  92.7422389  50.7057215  86.1171825  93.4000713  50.0026841  87.2854608
  90.3486902  46.0486928  87.7766221  90.1032944  45.1449258  87.9746431
  90.5182817  46.0504079  86.8345699  89.6182550  41.7815286  85.2752383
  88.9251795  41.8559641  84.6192419  89.3734301  41.0175630  85.7973900
  96.0929675  52.5169881  84.2416900  95.5203642  53.1360068  83.7887372
  96.6662468  53.0669243  84.7756822  99.3126934  52.8007031  85.3725482
 100.2457608  52.7352593  85.5758358  99.2250147  53.6363298  84.9140015
 101.9414951  52.1172902  82.3329430 101.8628583  51.7832765  83.2265188
 102.7624618  52.6094670  82.3320902  96.4776473  43.8530694  81.5832952
  97.4235578  43.7236902  81.6521370  96.0990718  43.1145356  82.0602381
  94.6619390  41.7780670  81.5187838  93.7550846  41.4813783  81.5950551
  94.9395371  41.4810488  80.6522124  85.5797331  43.0987034  91.9686884
  85.2600115  42.2452342  91.6761258  85.0330759  43.3135612  92.7244851
  89.3577238  45.8149475  95.6856390  89.5763248  46.7466583  95.7044424
  89.7703012  45.4557449  96.4711194  96.2781456  36.3217560  87.6732079
  95.4682184  35.9764645  88.0487325  96.9665873  36.0125104  88.2619690
  98.2072004  35.3995607  89.2956375  98.7603043  35.8191060  89.9546399
  98.4442091  34.4731355  89.3379332  93.4318175  38.6367606  81.6599817
  94.2937339  38.9622504  81.9195634  93.6168519  37.8499101  81.1472883
  85.4485591  46.7189945  93.9380006  84.7549062  46.3043898  93.4249960
  86.1958582  46.7610482  93.3413424 101.5850811  37.5096132  88.8035040
 101.0049480  38.1680936  88.4213092 101.3186744  36.6873477  88.3922457
  87.3622333  46.6508199  91.8146020  87.3393021  46.7495886  90.8627904
  87.6722970  47.4973350  92.1363187  90.0209711  48.7084354  95.9292635
  90.9752965  48.6768296  95.8622566  89.8222235  48.2474978  96.7442861
  90.6109093  47.2785470  98.4963433  91.4301982  47.7729549  98.5198270
  90.8845901  46.3617438  98.4681000 100.3675689  39.6696222  87.8591388
  99.4801544  39.9545873  87.6411583 100.7829678  39.5089986  87.0118665
  88.3759940  54.2503974  92.9462833  88.2414408  53.4904374  92.3800831
  87.9592002  54.9744873  92.4791622  99.5118903  49.4340897  81.9539408
 100.2154753  49.6390900  82.5697064  98.7881552  50.0017659  82.2188492
 100.3416713  45.1850758  88.0741678 100.2851915  45.6419310  87.2349311
 100.8945056  44.4241443  87.8964521 104.1521519  40.9740490  88.8991798
 103.8958453  40.5737126  89.7300005 103.5274387  41.6884284  88.7741937
  91.5329066  55.1473291  93.1581275  91.4161450  56.0918723  93.0559966
  90.7121512  54.8446852  93.5467075 101.4205600  49.8723426  84.0037868
 102.2551204  49.4404625  83.8215343 101.2589943  49.7005440  84.9314763
 101.0751492  46.3755540  85.3694207 101.0200296  46.2099811  84.4282651
 100.4497548  47.0831572  85.5256397  85.8644007  41.6123604  99.1955630
  86.5102871  41.1022558  99.6842855  85.6561159  42.3492286  99.7699055
  94.3847618  35.8763649  84.9479526  94.3726288  36.8205488  85.1047797
  95.2771040  35.6933794  84.6538987  92.5583580  55.8001552  96.3737204
  93.4610827  55.8325163  96.6903699  92.3320950  54.8702003  96.3883540
  94.3137182  54.5532539  93.0347282  93.3632813  54.5534401  92.9211655
  94.6169668  53.8065274  92.5183317 102.7166397  62.1955982  90.0251460
 102.1531262  62.1045919  89.2567748 102.6018792  61.3755886  90.5053953
 102.2221583  62.9516087  85.7353060 102.9952459  62.4045074  85.5965936
 102.5746982  63.8160336  85.9467521 104.5587861  59.1108753  83.3671510
 104.8113382  58.5890274  82.6054973 103.6212420  58.9474898  83.4698193
 104.2784150  61.0136859  85.5695885 104.1620408  60.3381762  86.2376969
 104.3886410  60.5269233  84.7528038  98.7787229  57.5322968  92.8501288
  97.9886283  57.7880496  92.3741399  99.2698476  58.3471306  92.9553329
 100.7301974  57.8967547  89.8084765  99.9333138  58.0086241  90.3268261
 100.5027566  58.2354199  88.9425656  97.0624932  57.7853458  95.2816279
  97.3132970  58.6700468  95.5473855  97.5984480  57.6058060  94.5091371
  99.7285057  63.6055796  88.1974185 100.2409577  64.3999046  88.3479750
 100.3807770  62.9082086  88.1307787  97.6933974  61.9344450  88.9733756
  98.5309196  62.3441459  88.7567463  97.8712241  60.9943892  88.9433950
 102.5549868  54.2956513  90.4976935 103.1293620  54.0731694  89.7650128
 103.1420851  54.3645207  91.2505537 102.8819456  56.3260974  84.5172821
 102.0456768  56.6635660  84.8382095 102.7424225  56.1909953  83.5799958
 104.8572536  51.1697761  89.2252005 104.2036949  50.8546779  88.6008620
 104.8153010  50.5473502  89.9511828  97.7160145  59.2735165  89.6444489
  97.5184545  58.6804526  88.9195556  97.1606809  58.9687376  90.3620428
 103.6349228  57.7835332  89.5229461 102.8217094  58.0829502  89.9294653
 104.1308223  57.3891020  90.2403943 103.1263303  55.3553687  95.1390696
 103.7662683  55.2142446  94.4413659 102.2940834  55.0688201  94.7629298
 100.2106371  58.7999199  87.3285441  99.2803959  58.7383655  87.5455403
 100.3063843  58.2775152  86.5322083 100.1291920  55.3254012  89.9163683
 100.3898737  56.2399345  89.8072843 100.9509092  54.8578455  90.0660296
 102.7557836  56.1708201  81.7170727 101.8787302  56.0497002  81.3532974
 103.2315589  55.3794279  81.4649616  94.2759976  60.9585361  91.8112235
  94.9631016  60.6447091  91.2233250  94.1208105  61.8626725  91.5379486
  99.0794698  55.8475557  96.2397258  98.9952887  55.2401227  95.5047668
  98.2577404  56.3384576  96.2406755  93.8527952  59.0385954  94.0829702
  93.8912052  58.5049545  94.8766820  93.3468245  58.5121160  93.4640679
  97.4836530  57.7650056  87.1583633  97.7789971  56.8560735  87.1050687
  96.5824565  57.7437796  86.8364635 101.0130777  55.8406053  93.1411182
 100.2917362  56.4542020  93.0018655 101.8024032  56.3763818  93.0627828
  99.2124371  55.4464154  87.2822958  98.8837077  54.5661533  87.0998064
  99.5663742  55.3911823  88.1699347 102.3266194  55.7337124  87.6498436
 102.6662267  56.2623045  86.9277044 102.7738315  56.0717530  88.4257002
 104.3134342  54.2311745  85.8491729 105.0342704  54.6092998  85.3455446
 103.6899646  54.9500622  85.9526707 104.4597965  53.7659536  88.6789265
 104.5813876  52.8376182  88.8780153 104.1700007  53.7798222  87.7667581
 103.4328024  65.3513668  86.7705152 103.5816144  66.0349133  86.1171825
 104.2394467  65.3318758  87.2854608 101.1880657  61.3778846  87.7766221
 100.9426698  60.4741176  87.9746431 101.3576571  61.3795996  86.8345699
 100.4576304  57.1107204  85.2752383  99.7645549  57.1851559  84.6192419
 100.2128056  56.3467547  85.7973900  96.4191085  58.4278951  91.9686884
  96.0993869  57.5744260  91.6761258  95.8724513  58.6427530  92.7244851
 104.2711929  53.9659523  81.6599817 105.1331093  54.2914422  81.9195634
 104.4562274  53.1791019  81.1472883  96.2879345  62.0481863  93.9380006
  95.5942817  61.6335816  93.4249960  97.0352336  62.0902399  93.3413424
  98.2016088  61.9800117  91.8146020  98.1786776  62.0787804  90.8627904
  98.5116724  62.8265267  92.1363187  69.1222858   4.4969968  79.7734229
  69.3619456   5.1288493  80.4513248  68.2792055   4.1458008  80.0599588
  81.0378890   8.5434269  76.7496767  80.4743755   8.4524206  75.9813055
  80.9231285   7.7234174  77.2299260  78.5843322  10.0385461  79.5880988
  79.3764613   9.6976285  79.1727287  78.8239972  10.1480436  80.5083141
  86.6178448  12.2105237  72.0611232  85.9666428  12.7959317  71.6745246
  87.4122811  12.7411432  72.1206269  80.5434075   9.2994374  72.4598366
  81.3164951   8.7523361  72.3211242  80.8959474  10.1638623  72.6712828
  82.3819118  10.6270756  85.6665266  82.0908984  11.5316387  85.5511932
  83.0176102  10.6687284  86.3809335  88.0953713   9.8995669  72.5980216
  87.4599546   9.9730295  73.3101121  87.7651120  10.4889268  71.9199296
  87.3409003  10.3132172  82.6615059  87.0409726  11.2157211  82.5530867
  86.9960063  10.0464355  83.5136212  78.1530296   6.4079242  79.5295553
  78.2822677   6.6613721  80.4434965  77.4727747   7.0006950  79.2100208
  82.3229783  17.0776492  75.6286027  82.2453813  18.0284317  75.7074508
  81.7191426  16.7322365  76.2860953  84.4205501   9.4994550  77.4639896
  84.8843847   9.7782253  76.6744519  84.1562299   8.5977995  77.2812987
  81.3129582   9.0466032  80.4019660  81.8830939   9.4753300  79.7637144
  81.9037694   8.7648616  81.1003845  84.8820134  10.7690538  84.4812586
  84.9464567  11.2310945  85.3170758  84.1731058  10.1387902  84.6094896
  84.5968152  12.4358645  74.3491567  84.4613827  13.2810181  74.7776415
  85.1377964  12.6377923  73.5857501  78.0497549   9.9534083  74.9219492
  78.5622070  10.7477333  75.0725057  78.7020262   9.2560374  74.8553093
  79.8592434  13.0699839  77.0042245  80.0359062  13.9917804  76.8163229
  80.6549267  12.7558259  77.4336625  80.9823749  14.5878013  83.0052587
  81.5331174  14.4595077  82.2329581  80.1435225  14.8872902  82.6547480
  84.7790920  10.8529141  87.3496818  85.3119257  10.0917429  87.1196126
  84.2505002  10.5602793  88.0920973  76.0146466   8.2822737  75.6979062
  76.8521688   8.6919746  75.4812770  76.1924734   7.3422180  75.6679256
  86.1443633   9.9815133  74.8615630  85.6164995   9.2467893  74.5488868
  85.6431136  10.7589810  74.6155599  87.1964312  16.5092851  70.7847290
  86.5226011  16.8124548  71.3932248  87.5830134  17.3121931  70.4352747
  90.7003734  11.5114528  76.1565761  90.2466061  10.6705438  76.2130952
  90.0697701  12.1475926  76.4940541  89.1436673  13.3491025  77.0915579
  89.4359648  13.9096082  76.3727945  89.6535294  13.6419586  77.8468738
  85.1660555   9.4416682  69.7262672  84.7279984   8.7252541  69.2668310
  85.9070995   9.6692797  69.1647764  84.1070299  14.1271376  78.1809033
  84.0646477  14.3532222  77.2517565  85.0232997  13.8934750  78.3294834
  82.2236099  11.0034405  77.9770995  83.0176698  10.5084725  77.7753570
  81.5127792  10.4752268  77.6138701  87.0430944  13.3852500  82.3283363
  87.0967966  13.9543437  83.0961079  86.1745725  13.5554385  81.9637400
  84.8007375  11.5763427  81.6568832  84.6618461  11.2082211  82.5294770
  84.0121972  12.0911066  81.4852790  85.3955527  16.6772523  72.9994369
  85.5707283  16.2060567  73.8139992  84.7088315  17.3038290  73.2275630
  86.3512591  10.9545030  79.0457670  86.0162423  10.9145800  79.9415320
  85.8516536  10.2889745  78.5728080  79.9616613  19.8261886  79.7734229
  80.2013211  20.4580410  80.4513248  79.1185809  19.4749926  80.0599588
  72.5972468   7.3063648  78.5357541  73.2843508   6.9925378  77.9478557
  72.4420597   8.2105013  78.2624793  84.4744474  15.6341009  82.1775733
  84.4014646  16.4395980  82.6895038  84.0321868  15.8332974  81.3523754
  84.2634254  14.8712779  75.6878555  83.4801776  15.4134459  75.7816779
  84.9626999  15.3886758  76.0872796  86.9343158  15.5327843  84.3333892
  87.6471130  16.1675307  84.2609793  86.4433187  15.6291709  83.5173894
  81.9855072  13.2822286  85.1539462  82.6864531  13.9158769  85.3068857
  81.5150187  13.6237018  84.3935102  90.1109467  11.6240236  73.4387370
  90.3869311  11.5096830  74.3481244  89.2413966  11.2257721  73.3999543
  86.7463531  15.8726587  77.0820183  86.9285926  15.0548243  77.5447935
  87.5696517  16.0894279  76.6445073  87.0805697  14.7994772  74.3435232
  87.6093463  14.2887226  73.7305394  87.3433916  14.4837302  75.2080765
  77.5822790  12.8158641  82.0870565  78.1676226  12.0702329  82.2198469
  77.3847628  13.1262598  82.9707229  80.4361445  15.8509888  77.1033008
  79.7671820  16.3356016  76.6197048  80.2974315  16.0979109  78.0176386
  72.1740444   5.3864241  80.8075008  72.2124544   4.8527832  81.6012126
  71.6680737   4.8599447  80.1885986  84.5766713  17.8853632  83.7015666
  85.1285021  18.0485254  84.4664751  84.9172907  18.4758070  83.0295691
  87.7135101  15.8335608  80.6879348  87.5886240  15.0325347  80.1790294
  88.3714192  16.3281801  80.1993318  89.7770009  13.6344628  82.3158898
  88.8300345  13.5149979  82.2437225  90.1252782  12.7467126  82.3985160
  86.7816442  13.4297344  78.5163250  86.6341405  12.5014051  78.6970820
  87.6069936  13.4517435  78.0320326  90.3850564  14.2525903  79.6028123
  91.3097112  14.0468764  79.4652574  90.2165868  14.0042304  80.5117465
  90.1745880  14.7711570  74.9590215  90.3482758  14.2057992  74.2064067
  90.6674772  15.5712465  74.7769705  75.9922840   6.7826239  83.0253773
  75.4476308   7.5586047  83.1574048  76.8702190   7.1297044  82.8672895
  91.1621053  14.0878334  72.0587113  91.8571958  14.7085027  72.2774428
  91.5044203  13.2373686  72.3339491  76.7788862   5.9096135  85.9183930
  76.0370598   6.0578771  86.5048561  76.4581606   6.1704401  85.0550680
  84.7232525  15.4512114  85.7164320  85.0319651  15.2061260  86.5887020
  85.5208007  15.6558752  85.2283191  84.7453137  17.6050023  77.9469697
  84.3058127  17.1126402  78.6402554  85.4961254  17.0622991  77.7061772
  77.2245476  13.7961564  77.9494325  78.0503496  13.4965336  77.5692968
  76.8739528  13.0269187  78.3984114  82.1927009  13.1488032  80.0191999
  81.5707018  12.4858737  79.7194226  82.8631876  13.1749164  79.3365646
  75.4254081  11.7147891  78.9083259  74.5885989  11.2870065  78.7267260
  75.3977726  11.9080334  79.8454050  81.7540516  11.6991956  73.4950459
  81.9028636  12.3827420  72.8417132  82.5606959  11.6797046  74.0099915
  79.5093149   7.7257133  74.5011528  79.2639191   6.8219463  74.6991738
  79.6789063   7.7274284  73.5591006  85.2535921  14.1940086  70.9662206
  84.6809888  14.8130273  70.5132678  85.8268715  14.7439448  71.5002128
  88.4733181  14.4777236  72.0970789  89.4063854  14.4122798  72.3003664
  88.3856394  15.3133503  71.6385321  91.1021198  13.7943107  69.0574736
  91.0234829  13.4602970  69.9510494  91.9230865  14.2864874  69.0566209
  78.5183485   7.4919680  82.4101697  78.7369495   8.4236787  82.4289731
  78.9309259   7.1327654  83.1956501  74.6091837   8.3960150  80.6625312
  73.9155309   7.9814103  80.1495267  75.3564828   8.4380687  80.0658731
  76.5228580   8.3278404  78.5391327  76.4999268   8.4266091  77.5873210
  76.8329216   9.1743555  78.8608493  79.1815958  10.3854559  82.6537941
  80.1359211  10.3538501  82.5867873  78.9828481   9.9245183  83.4688167
  79.7715340   8.9555675  85.2208739  80.5908229   9.4499754  85.2443576
  80.0452148   8.0387643  85.1926307  77.5366187  15.9274178  79.6708139
  77.4020655  15.1674579  79.1046137  77.1198249  16.6515078  79.2036928
  88.6725150  11.1111102  68.6784715  89.3761000  11.3161104  69.2942370
  87.9487798  11.6787864  68.9433798  80.6935312  16.8243495  79.8826582
  80.5767697  17.7688928  79.7805272  79.8727759  16.5217057  80.2712381
  90.5811847  11.5493631  70.7283175  91.4157451  11.1174830  70.5460649
  90.4196190  11.3775645  71.6560069  81.7189827  17.4771757  83.0982510
  82.6217073  17.5095368  83.4149005  81.4927197  16.5472208  83.1128846
  83.4743429  16.2302744  79.7592589  82.5239060  16.2304606  79.6456961
  83.7775915  15.4835478  79.2428624  99.2096122  22.0663282  80.8238351
  99.8474532  21.9470030  80.1201692  99.0916965  23.0144126  80.8826304
  96.0185828  22.0190710  80.7599876  95.6804340  21.9031775  79.8720411
  96.8875597  21.6181875  80.7400882  91.8772644  23.8726187  76.7496767
  91.3137509  23.7816124  75.9813055  91.7625039  23.0526091  77.2299260
  89.4237076  25.3677378  79.5880988  90.2158368  25.0268203  79.1727287
  89.6633726  25.4772353  80.5083141  97.4572203  27.5397154  72.0611232
  96.8060183  28.1251235  71.6745246  98.2516566  28.0703349  72.1206269
  91.3827830  24.6286292  72.4598366  92.1558706  24.0815279  72.3211242
  91.7353229  25.4930541  72.6712828  93.2212873  25.9562674  85.6665266
  92.9302738  26.8608305  85.5511932  93.8569857  25.9979202  86.3809335
  94.1469079  23.3339522  82.2566625  94.7432652  23.1095545  81.5423588
  94.2044051  22.5924268  82.8592073  93.7194108  20.7878958  70.0916816
  93.9719628  20.2660479  69.3300279  92.7818667  20.6245103  70.1943500
  98.7637391  19.7914736  77.8991559  99.5500480  19.3734159  77.5481976
  99.0276095  20.6960828  78.0673208  98.9347468  25.2287586  72.5980216
  98.2993301  25.3022213  73.3101121  98.6044874  25.8181185  71.9199296
  93.4390397  22.6907064  72.2941191  93.3226655  22.0151967  72.9622276
  93.5492656  22.2039438  71.4773344  95.7821937  22.1517211  75.9987880
  95.4180145  21.6247832  76.7100802  96.6389053  21.7615680  75.8254366
  95.4227424  17.1807111  70.9949229  95.5901827  18.0487347  71.3619700
  95.2324593  17.3434392  70.0710518  98.1802758  25.6424089  82.6615059
  97.8803481  26.5449128  82.5530867  97.8353817  25.3756273  83.5136212
  91.6315239  22.0937886  78.6951764  90.7065736  21.9614100  78.9029456
  91.8799652  22.8732106  79.1921706  95.4016645  19.6364768  71.9795896
  95.2816270  20.0821819  72.8181376  94.7069234  19.9850086  71.4209434
  88.9924050  21.7371160  79.5295553  89.1216431  21.9905639  80.4434965
  88.3121501  22.3298868  79.2100208  93.1623537  32.4068410  75.6286027
  93.0847567  33.3576235  75.7074508  92.5585181  32.0614282  76.2860953
 101.1001711  20.1086241  72.8076230 102.0119568  20.3413628  72.6323927
 100.5911359  20.6923285  72.2451308  99.7071294  25.0912060  80.1989811
  99.0780156  25.2557774  79.4965879  99.3196956  25.5053669  80.9700775
 103.5860526  26.0266498  77.5534175 102.9011564  26.4065399  77.0031208
 103.6704375  26.6361824  78.2866123  95.2599256  24.8286468  77.4639896
  95.7237601  25.1074171  76.6744519  94.9956054  23.9269912  77.2812987
  92.1523337  24.3757949  80.4019660  92.7224694  24.8045218  79.7637144
  92.7431449  24.0940534  81.1003845  94.1968142  20.9509620  74.2729462
  94.8992185  21.4030664  74.7403388  93.8648770  20.3093439  74.9009355
  87.9393476  19.2093173  79.5746595  87.1492530  19.4650701  79.0986706
  88.4304723  20.0241511  79.6798636  89.8908221  19.5737752  76.5330072
  89.0939384  19.6856446  77.0513567  89.6633813  19.9124404  75.6670962
  95.7213889  26.0982455  84.4812586  95.7858321  26.5602862  85.3170758
  95.0124813  25.4679820  84.6094896  86.2231179  19.4623663  82.0061586
  86.4739217  20.3470673  82.2719162  86.7590727  19.2828265  81.2336678
  95.4361906  27.7650563  74.3491567  95.3007581  28.6102098  74.7776415
  95.9771719  27.9669840  73.5857501  88.8891304  25.2826001  74.9219492
  89.4015824  26.0769251  75.0725057  89.5414017  24.5852291  74.8553093
  90.6986188  28.3991757  77.0042245  90.8752817  29.3209722  76.8163229
  91.4943022  28.0850176  77.4336625  89.9838545  20.4456389  86.8804408
  89.8692060  19.5441646  87.1811507  89.1283063  20.6920086  86.5289225
  91.8217504  29.9169931  83.0052587  92.3724929  29.7886994  82.2329581
  90.9828980  30.2164820  82.6547480  95.6184675  26.1821059  87.3496818
  96.1513012  25.4209347  87.1196126  95.0898756  25.8894710  88.0920973
  86.8540220  23.6114655  75.6979062  87.6915442  24.0211663  75.4812770
  87.0318488  22.6714097  75.6679256  98.7504653  21.2789736  71.3862895
  98.2351276  22.0494340  71.6251283  98.4781961  20.6054872  72.0095957
  96.3351764  16.1239437  76.4448134  95.4793360  15.7346287  76.2653772
  96.7478715  16.2031397  75.5847919  94.1093796  13.7424509  79.8505875
  94.9746793  13.5467318  79.4911765  94.1771305  13.5134861  80.7775232
 103.7238927  24.0322090  73.3216069 102.9468369  23.6933250  72.8771231
 104.4030408  24.0374714  72.6471034  98.5390956  19.1516828  73.2122676
  98.2341091  19.4662977  74.0632820  99.4921398  19.2298248  73.2550009
  96.9837388  25.3107051  74.8615630  96.4558749  24.5759811  74.5488868
  96.4824890  26.0881727  74.6155599 101.9630234  23.5056072  79.9782677
 101.3053908  24.1955333  80.0662805 102.7670633  23.8952504  80.3216663
  91.7156115  15.9726717  77.2222242  92.2899867  15.7501899  76.4895435
  92.3027098  16.0415412  77.9750843 100.7735692  21.8600444  78.0286619
 101.2867574  22.4930436  78.5308328 101.4236916  21.2601640  77.6629979
  92.0425702  18.0031178  71.2418127  91.2063015  18.3405865  71.5627402
  91.9030472  17.8680158  70.3045264  94.0178783  12.8467966  75.9497311
  93.3643195  12.5316983  75.3253926  93.9759257  12.2243707  76.6757134
  95.1289988  23.1287261  67.8650604  94.2217050  22.8976515  68.0641752
  95.6261020  22.3324881  68.0524585  98.0358067  31.8384769  70.7847290
  97.3619765  32.1416465  71.3932248  98.4223889  32.6413849  70.4352747
  97.2516523  19.3349900  80.2744959  96.3339085  19.5564847  80.1166647
  97.6676667  19.4096210  79.4156666  98.0351571  20.7341316  75.4047639
  98.7823390  21.2462713  75.0954761  98.3043161  20.4125368  76.2652033
  96.3078221  23.2299856  72.3874594  95.3989440  22.9458889  72.4847063
  96.3373305  23.6498935  71.5277900 101.5397489  26.8406446  76.1565761
 101.0859816  25.9997356  76.2130952 100.9091455  27.4767844  76.4940541
 100.4830408  17.7698432  77.3866429  99.7453165  17.2575818  77.7176671
 100.7357182  17.3298813  76.5749705  99.9830428  28.6782942  77.0915579
 100.2753402  29.2388000  76.3727945 100.4929048  28.9711503  77.8468738
  86.8766392  20.9505370  76.3689796  86.6790791  20.3574731  75.6440862
  86.3213056  20.6457581  77.0865735  94.8563115  20.8428477  78.4884389
  94.9111725  19.8902313  78.4126866  94.0454317  20.9987916  78.9725687
  96.0054309  24.7708600  69.7262672  95.5673739  24.0544459  69.2668310
  96.7464750  24.9984715  69.1647764  92.7955475  19.4605537  76.2474768
  91.9823341  19.7599707  76.6539960  93.2914469  19.0661225  76.9649250
  94.9464053  29.4563294  78.1809033  94.9040232  29.6824140  77.2517565
  95.8626752  29.2226668  78.3294834 104.1227424  23.0465797  75.7838991
 103.9845322  23.2367393  74.8560180 103.7663643  23.8085180  76.2407042
  92.2869550  17.0323892  81.8636003  92.9268929  16.8912651  81.1658966
  91.4547081  16.7458406  81.4874605  93.0629854  26.3326323  77.9770995
  93.8570452  25.8376643  77.7753570  92.3521546  25.8044186  77.6138701
  97.8824698  28.7144418  82.3283363  97.9361721  29.2835354  83.0961079
  97.0139480  28.8846303  81.9637400  89.3712617  20.4769404  74.0530748
  88.4410205  20.4153860  74.2700710  89.4670089  19.9545357  73.2567389
  89.2898166  17.0024217  76.6408990  89.5504984  17.9169550  76.5318150
  90.1115339  16.5348660  76.7905602  90.7623092  18.4161974  83.8107814
  91.4346145  18.2079336  83.1620463  89.9352878  18.2184060  83.3713046
  96.8412798  22.8804680  83.8870295  97.7704858  23.0315840  83.7139262
  96.4203828  22.9688701  83.0318941  95.6401130  26.9055345  81.6568832
  95.5012216  26.5374129  82.5294770  94.8515726  27.4202984  81.4852790
  96.2349282  32.0064441  72.9994369  96.4101038  31.5352484  73.8139992
  95.5482070  32.6330207  73.2275630  97.1906345  26.2836947  79.0457670
  96.8556178  26.2437717  79.9415320  96.6910291  25.6181663  78.5728080
  91.1650589  21.6904577  84.5710251  91.0270387  20.9584816  85.1721790
  92.0755512  21.6013477  84.2894439 100.1265537  23.6292982  69.3194730
  99.5094707  22.9039810  69.2227782  99.6582025  24.3902342  68.9761804
  93.7932890  21.4024537  84.0593931  94.5032508  20.7617729  84.0180549
  93.7502198  21.6537431  84.9820112  90.8010367  35.1553804  79.7734229
  91.0406965  35.7872328  80.4513248  89.9579564  34.8041844  80.0599588
  91.9164083  17.8478406  68.4416034  91.0393549  17.7267207  68.0778281
  92.3921836  17.0564484  68.1894923  83.4366223  22.6355566  78.5357541
  84.1237263  22.3217296  77.9478557  83.2814351  23.5396930  78.2624793
  88.2400945  17.5245762  82.9642565  88.1559134  16.9171432  82.2292975
  87.4183651  18.0154780  82.9652061  95.3138229  30.9632926  82.1775733
  95.2408400  31.7687898  82.6895038  94.8715622  31.1624892  81.3523754
  95.1028009  30.2004696  75.6878555  94.3195530  30.7426376  75.7816779
  95.8020754  30.7178676  76.0872796  98.4124659  16.0099326  78.3312760
  98.9093358  15.2569288  78.0113830  97.6411640  16.0463642  77.7655969
  97.7736912  30.8619760  84.3333892  98.4864885  31.4967225  84.2609793
  97.2826941  30.9583626  83.5173894  99.4954439  24.7671013  75.9051183
  98.5610718  24.8872475  75.7355888  99.6731108  23.8643480  75.6411193
  94.9959627  18.1516709  78.0584445  94.6257415  17.5987749  78.7465350
  95.4918720  17.5474842  77.5059445 102.8826991  20.6088332  76.4401217
 103.3487443  21.4416324  76.3661520 103.3334491  20.1433314  77.1446476
  92.8248826  28.6114204  85.1539462  93.5258286  29.2450687  85.3068857
  92.3543941  28.9528935  84.3935102 100.9503222  26.9532154  73.4387370
 101.2263066  26.8388748  74.3481244 100.0807721  26.5549638  73.3999543
  97.5857286  31.2018504  77.0820183  97.7679680  30.3840160  77.5447935
  98.4090272  31.4186197  76.6445073  97.9199451  30.1286689  74.3435232
  98.4487218  29.6179144  73.7305394  98.1827671  29.8129220  75.2080765
  88.4216544  28.1450559  82.0870565  89.0069981  27.3994247  82.2198469
  88.2241383  28.4554515  82.9707229  91.2755199  31.1801806  77.1033008
  90.6065575  31.6647934  76.6197048  91.1368069  31.4271027  78.0176386
  83.0134199  20.7156159  80.8075008  83.0518298  20.1819750  81.6012126
  82.5074492  20.1891364  80.1885986  95.4160468  33.2145550  83.7015666
  95.9678776  33.3777171  84.4664751  95.7566661  33.8049988  83.0295691
  90.3924961  15.5620699  84.3037551  90.4566288  16.4235530  83.8914948
  90.3292081  14.9494701  83.5709909  86.6442776  19.4420261  73.8828940
  86.9396217  18.5330940  73.8295993  85.7430812  19.4208001  73.5609942
  98.5528855  31.1627525  80.6879348  98.4279995  30.3617265  80.1790294
  99.2107946  31.6573719  80.1993318  90.1737023  17.5176258  79.8656488
  89.4523609  18.1312225  79.7263962  90.9630279  18.0534023  79.7873134
 100.6163764  28.9636545  82.3158898  99.6694099  28.8441896  82.2437225
 100.9646537  28.0759043  82.3985160  88.3730618  17.1234359  74.0068265
  88.0443324  16.2431738  73.8243371  88.7269989  17.0682027  74.8944654
  97.6210197  28.7589262  78.5163250  97.4735159  27.8305969  78.6970820
  98.4463690  28.7809352  78.0320326  91.4872441  17.4107329  74.3743743
  91.8268514  17.9393250  73.6522351  91.9344562  17.7487735  75.1502309
 101.2244319  29.5817820  79.6028123 102.1490866  29.3760682  79.4652574
 101.0559622  29.3334221  80.5117465  93.4740588  15.9081950  72.5737035
  94.1948951  16.2863203  72.0700752  92.8505892  16.6270827  72.6772013
  97.6171711  16.6127099  73.5095368  97.8335326  17.4951737  73.2084196
  97.1365778  16.2213313  72.7801010  92.3570933  19.5712812  80.0866112
  92.2115513  19.8853115  80.9790394  91.8796136  20.1897713  79.5337011
  94.2167315  16.5615360  80.1347002  94.2028884  15.6656454  79.7979300
  94.9339744  16.5686024  80.7685288 101.0139635  30.1003488  74.9590215
 101.1876512  29.5349910  74.2064067 101.5068526  30.9004383  74.7769705
  86.8316595  22.1118157  83.0253773  86.2870063  22.8877965  83.1574048
  87.7095945  22.4588961  82.8672895  93.6204211  15.4429741  75.4034572
  93.7420123  14.5146387  75.6025459  93.3306254  15.4568427  74.4912887
 102.0014807  29.4170252  72.0587113 102.6965712  30.0376945  72.2774428
 102.3437958  28.5665603  72.3339491  87.6182617  21.2388053  85.9183930
  86.8764353  21.3870688  86.5048561  87.2975361  21.4996319  85.0550680
 103.9006231  26.8669958  73.5874444 104.4257555  27.2057230  72.8623764
 103.8128583  25.9316973  73.4037578  95.5626279  30.7804031  85.7164320
  95.8713406  30.5353178  86.5887020  96.3601761  30.9850670  85.2283191
  95.5846891  32.9341941  77.9469697  95.1451882  32.4418320  78.6402554
  96.3355008  32.3914909  77.7061772  88.0639230  29.1253482  77.9494325
  88.8897250  28.8257254  77.5692968  87.7133282  28.3561104  78.3984114
  93.0320763  28.4779950  80.0191999  92.4100773  27.8150655  79.7194226
  93.7025630  28.5041082  79.3365646  86.2647835  27.0439808  78.9083259
  85.4279744  26.6161983  78.7267260  86.2371481  27.2372252  79.8454050
  92.5934270  27.0283873  73.4950459  92.7422391  27.7119338  72.8417132
  93.4000714  27.0088963  74.0099915  90.3486903  23.0549051  74.5011528
  90.1032945  22.1511381  74.6991738  90.5182818  23.0566201  73.5591006
  89.6182551  18.7877409  71.9997689  88.9251796  18.8621764  71.3437725
  89.3734303  18.0237752  72.5219206  96.0929676  29.5232004  70.9662206
  95.5203643  30.1422191  70.5132678  96.6662470  30.0731365  71.5002128
  99.3126936  29.8069154  72.0970789 100.2457609  29.7414716  72.3003664
  99.2250148  30.6425421  71.6385321 101.9414952  29.1235024  69.0574736
 101.8628584  28.7894888  69.9510494 102.7624619  29.6156792  69.0566209
  96.4776474  20.8592817  68.3078259  97.4235579  20.7299025  68.3766677
  96.0990719  20.1207478  68.7847687  94.6619392  18.7842793  68.2433144
  93.7550847  18.4875906  68.3195858  94.9395373  18.4872611  67.3767430
  85.5797332  20.1049156  78.6932191  85.2600116  19.2514465  78.4006565
  85.0330760  20.3197734  79.4490158  89.3577239  22.8211597  82.4101697
  89.5763249  23.7528705  82.4289731  89.7703013  22.4619572  83.1956501
  96.2781457  13.3279683  74.3977385  95.4682186  12.9826768  74.7732632
  96.9665874  13.0187226  74.9864997  93.4318176  15.6429728  68.3845123
  94.2937340  15.9684626  68.6440941  93.6168520  14.8561224  67.8718189
  85.4485592  23.7252068  80.6625312  84.7549063  23.3106021  80.1495267
  86.1958583  23.7672604  80.0658731  87.3622334  23.6570322  78.5391327
  87.3393023  23.7558009  77.5873210  87.6722971  24.5035472  78.8608493
  90.0209712  25.7146477  82.6537941  90.9752966  25.6830419  82.5867873
  89.8222236  25.2537100  83.4688167  90.6109094  24.2847593  85.2208739
  91.4301983  24.7791671  85.2443576  90.8845902  23.3679561  85.1926307
 100.3675691  16.6758345  74.5836695  99.4801546  16.9607996  74.3656889
 100.7829680  16.5152108  73.7363972  88.3759941  31.2566096  79.6708139
  88.2414409  30.4966497  79.1046137  87.9592003  31.9806996  79.2036928
  99.5118904  26.4403020  68.6784715 100.2154754  26.6453022  69.2942370
  98.7881553  27.0079782  68.9433798 100.3416714  22.1912881  74.7986985
 100.2851916  22.6481432  73.9594617 100.8945057  21.4303566  74.6209828
 104.1521520  17.9802613  75.6237104 103.8958455  17.5799248  76.4545312
 103.5274388  18.6946407  75.4987243  91.5329067  32.1535413  79.8826582
  91.4161451  33.0980846  79.7805272  90.7121513  31.8508975  80.2712381
 101.4205601  26.8785549  70.7283175 102.2551205  26.4466747  70.5460649
 101.2589944  26.7067563  71.6560069 101.0751494  23.3817662  72.0939514
 101.0200297  23.2161934  71.1527958 100.4497549  24.0893695  72.2501704
  85.8644009  18.6185727  85.9200936  86.5102872  18.1084681  86.4088161
  85.6561160  19.3554408  86.4944361  94.3847619  12.8825771  71.6724832
  94.3726289  13.8267611  71.8293103  95.2771041  12.6995917  71.3784294
  92.5583581  32.8063675  83.0982510  93.4610828  32.8387285  83.4149005
  92.3320951  31.8764126  83.1128846  94.3137183  31.5594662  79.7592589
  93.3632814  31.5596523  79.6456961  94.6169669  30.8127396  79.2428624
 102.7166399  39.2018104  76.7496767 102.1531264  39.1108041  75.9813055
 102.6018794  38.3818009  77.2299260 100.2630830  40.6969296  79.5880988
 101.0552122  40.3560121  79.1727287 100.5027481  40.8064271  80.5083141
 102.2221584  39.9578209  72.4598366 102.9952460  39.4107196  72.3211242
 102.5746983  40.8222459  72.6712828 104.0606627  41.2854592  85.6665266
 103.7696493  42.1900222  85.5511932 104.6963611  41.3271119  86.3809335
 104.5587862  36.1170875  70.0916816 104.8113383  35.5952397  69.3300279
 103.6212421  35.9537021  70.1943500 104.2784151  38.0198981  72.2941191
 104.1620409  37.3443885  72.9622276 104.3886411  37.5331355  71.4773344
 102.4708994  37.4229804  78.6951764 101.5459490  37.2906018  78.9029456
 102.7193407  38.2024023  79.1921706  99.8317805  37.0663077  79.5295553
  99.9610186  37.3197556  80.4434965  99.1515256  37.6590786  79.2100208
 104.0017292  47.7360327  75.6286027 103.9241322  48.6868153  75.7074508
 103.3978935  47.3906200  76.2860953 102.9917091  39.7049867  80.4019660
 103.5618448  40.1337135  79.7637144 103.5825203  39.4232452  81.1003845
  98.7787230  34.5385090  79.5746595  97.9886284  34.7942619  79.0986706
  99.2698478  35.3533428  79.6798636 100.7301976  34.9029670  76.5330072
  99.9333139  35.0148364  77.0513567 100.5027568  35.2416322  75.6670962
  97.0624933  34.7915581  82.0061586  97.3132972  35.6762591  82.2719162
  97.5984482  34.6120182  81.2336678  99.7285058  40.6117918  74.9219492
 100.2409579  41.4061169  75.0725057 100.3807771  39.9144209  74.8553093
 101.5379943  43.7283675  77.0042245 101.7146571  44.6501639  76.8163229
 102.3336776  43.4142094  77.4336625 100.8232299  35.7748307  86.8804408
 100.7085815  34.8733564  87.1811507  99.9676817  36.0212003  86.5289225
 102.6611258  45.2461849  83.0052587 103.2118683  45.1178912  82.2329581
 101.8222734  45.5456738  82.6547480  97.6933975  38.9406573  75.6979062
  98.5309197  39.3503581  75.4812770  97.8712243  38.0006015  75.6679256
 102.5549870  31.3018635  77.2222242 103.1293622  31.0793817  76.4895435
 103.1420852  31.3707330  77.9750843 102.8819457  33.3323096  71.2418127
 102.0456769  33.6697783  71.5627402 102.7424226  33.1972076  70.3045264
 104.8572537  28.1759884  75.9497311 104.2036950  27.8608901  75.3253926
 104.8153012  27.5535624  76.6757134  97.7160146  36.2797288  76.3689796
  97.5184546  35.6866649  75.6440862  97.1606810  35.9749498  77.0865735
 103.6349230  34.7897454  76.2474768 102.8217095  35.0891625  76.6539960
 104.1308224  34.3953143  76.9649250 103.1263304  32.3615810  81.8636003
 103.7662684  32.2204569  81.1658966 102.2940835  32.0750323  81.4874605
 103.9023608  41.6618240  77.9770995 104.6964207  41.1668560  77.7753570
 103.1915301  41.1336103  77.6138701 100.2106372  35.8061322  74.0530748
  99.2803960  35.7445777  74.2700710 100.3063844  35.2837275  73.2567389
 100.1291921  32.3316135  76.6408990 100.3898738  33.2461468  76.5318150
 100.9509093  31.8640577  76.7905602 101.6016846  33.7453892  83.8107814
 102.2739900  33.5371254  83.1620463 100.7746633  33.5475978  83.3713046
 102.0044343  37.0196495  84.5710251 101.8664141  36.2876734  85.1721790
 102.9149267  36.9305395  84.2894439 101.6404122  50.4845721  79.7734229
 101.8800720  51.1164246  80.4513248 100.7973318  50.1333761  80.0599588
 102.7557837  33.1770324  68.4416034 101.8787303  33.0559124  68.0778281
 103.2315590  32.3856402  68.1894923  94.2759977  37.9647483  78.5357541
  94.9631017  37.6509213  77.9478557  94.1208106  38.8688848  78.2624793
  99.0794699  32.8537680  82.9642565  98.9952888  32.2463349  82.2292975
  98.2577406  33.3446698  82.9652061 103.6642581  43.9406121  85.1539462
 104.3652040  44.5742604  85.3068857 103.1937696  44.2820853  84.3935102
  99.2610299  43.4742476  82.0870565  99.8463735  42.7286164  82.2198469
  99.0635137  43.7846433  82.9707229 102.1148954  46.5093724  77.1033008
 101.4459329  46.9939851  76.6197048 101.9761823  46.7562944  78.0176386
  93.8527953  36.0448077  80.8075008  93.8912053  35.5111667  81.6012126
  93.3468246  35.5183282  80.1885986 101.2318716  30.8912617  84.3037551
 101.2960042  31.7527448  83.8914948 101.1685836  30.2786619  83.5709909
  97.4836531  34.7712179  73.8828940  97.7789972  33.8622857  73.8295993
  96.5824567  34.7499918  73.5609942 101.0130778  32.8468175  79.8656488
 100.2917364  33.4604143  79.7263962 101.8024034  33.3825940  79.7873134
  99.2124372  32.4526276  74.0068265  98.8837079  31.5723655  73.8243371
  99.5663743  32.3973945  74.8944654 102.3266196  32.7399246  74.3743743
 102.6662268  33.2685168  73.6522351 102.7738316  33.0779652  75.1502309
 104.3134343  31.2373868  72.5737035 105.0342705  31.6155121  72.0700752
 103.6899647  31.9562745  72.6772013 103.1964687  34.9004730  80.0866112
 103.0509268  35.2145033  80.9790394 102.7189891  35.5189630  79.5337011
  97.6710349  37.4410074  83.0253773  97.1263817  38.2169882  83.1574048
  98.5489699  37.7880879  82.8672895 104.4597966  30.7721658  75.4034572
 104.5813877  29.8438304  75.6025459 104.1700008  30.7860344  74.4912887
  98.4576371  36.5679971  85.9183930  97.7158107  36.7162606  86.5048561
  98.1369115  36.8288236  85.0550680  98.9032985  44.4545399  77.9494325
  99.7291005  44.1549171  77.5692968  98.5527037  43.6853022  78.3984114
 103.8714518  43.8071868  80.0191999 103.2494527  43.1442573  79.7194226
 104.5419385  43.8333000  79.3365646  97.1041590  42.3731726  78.9083259
  96.2673498  41.9453900  78.7267260  97.0765235  42.5664169  79.8454050
 103.4328025  42.3575791  73.4950459 103.5816145  43.0411255  72.8417132
 104.2394468  42.3380881  74.0099915 101.1880658  38.3840969  74.5011528
 100.9426700  37.4803299  74.6991738 101.3576572  38.3858119  73.5591006
 100.4576305  34.1169326  71.9997689  99.7645550  34.1913681  71.3437725
 100.2128057  33.3529670  72.5219206  96.4191086  35.4341074  78.6932191
  96.0993871  34.5806382  78.4006565  95.8724515  35.6489652  79.4490158
 100.1970994  38.1503515  82.4101697 100.4157004  39.0820623  82.4289731
 100.6096768  37.7911489  83.1956501 104.2711931  30.9721646  68.3845123
 105.1331095  31.2976544  68.6440941 104.4562275  30.1853142  67.8718189
  96.2879346  39.0543985  80.6625312  95.5942818  38.6397938  80.1495267
  97.0352337  39.0964522  80.0658731  98.2016089  38.9862239  78.5391327
  98.1786777  39.0849927  77.5873210  98.5116725  39.8327390  78.8608493
 100.8603467  41.0438394  82.6537941 101.8146720  41.0122337  82.5867873
 100.6615990  40.5829018  83.4688167 101.4502849  39.6139510  85.2208739
 102.2695738  40.1083589  85.2443576 101.7239657  38.6971478  85.1926307
  99.2153696  46.5858014  79.6708139  99.0808163  45.8258415  79.1046137
  98.7985758  47.3098914  79.2036928 102.3722821  47.4827331  79.8826582
 102.2555206  48.4272763  79.7805272 101.5515268  47.1800892  80.2712381
  96.7037763  33.9477644  85.9200936  97.3496627  33.4376598  86.4088161
  96.4954914  34.6846326  86.4944361 103.3977336  48.1355593  83.0982510
 104.3004582  48.1679203  83.4149005 103.1714706  47.2056044  83.1128846
 104.6921708  51.3739994  80.8075008 104.7305807  50.8403585  81.6012126
 104.1862001  50.8475200  80.1885986  90.8010368  12.1615926  66.4979536
  91.0406967  12.7934451  67.1758554  89.9579565  11.8103966  66.7844895
 102.7166400  16.2080227  63.4742074 102.1531265  16.1170164  62.7058361
 102.6018795  15.3880132  63.9544566 100.2630832  17.7031419  66.3126294
 101.0552124  17.3622243  65.8972593 100.5027482  17.8126394  67.2328447
 102.2221586  16.9640332  59.1843673 102.9952462  16.4169319  59.0456549
 102.5746985  17.8284581  59.3958134 104.0606628  18.2916714  72.3910572
 103.7696494  19.1962345  72.2757239 104.6963613  18.3333242  73.1054642
  99.8317806  14.0725200  66.2540859  99.9610187  14.3259679  67.1680271
  99.1515257  14.6652908  65.9345515 104.0017293  24.7422450  62.3531334
 103.9241323  25.6930275  62.4319814 103.3978937  24.3968323  63.0106260
 102.9917092  16.7111990  67.1264966 103.5618450  17.1399258  66.4882451
 103.5825204  16.4294574  67.8249152  99.7285059  17.6180041  61.6464798
 100.2409580  18.4123291  61.7970363 100.3807772  16.9206331  61.5798400
 101.5379944  20.7345797  63.7287552 101.7146572  21.6563762  63.5408536
 102.3336778  20.4204217  64.1581931 102.6611260  22.2523971  69.7297894
 103.2118685  22.1241034  68.9574888 101.8222736  22.5518860  69.3792787
  97.6933976  15.9468695  62.4224369  98.5309198  16.3565704  62.2058077
  97.8712244  15.0068138  62.3924563 103.9023610  18.6680363  64.7016302
 104.6964208  18.1730683  64.4998877 103.1915302  18.1398226  64.3384007
 101.6404123  27.4907844  66.4979536 101.8800721  28.1226368  67.1758554
 100.7973319  27.1395884  66.7844895  94.2759978  14.9709606  65.2602848
  94.9631018  14.6571336  64.6723863  94.1208107  15.8750971  64.9870099
 103.6642582  20.9468244  71.8784769 104.3652041  21.5804727  72.0314163
 103.1937697  21.2882976  71.1180408  99.2610300  20.4804599  68.8115872
  99.8463737  19.7348287  68.9443776  99.0635138  20.7908556  69.6952536
 102.1148955  23.5155846  63.8278314 101.4459330  24.0001974  63.3442354
 101.9761825  23.7625067  64.7421693  93.8527955  13.0510199  67.5320315
  93.8912054  12.5173790  68.3257433  93.3468247  12.5245405  66.9131292
  97.6710350  14.4472197  69.7499080  97.1263819  15.2232005  69.8819354
  98.5489700  14.7943002  69.5918201  98.4576372  13.5742093  72.6429237
  97.7158108  13.7224729  73.2293867  98.1369117  13.8350359  71.7795986
  98.9032986  21.4607522  64.6739632  99.7291006  21.1611294  64.2938275
  98.5527038  20.6915144  65.1229420 103.8714519  20.8133990  66.7437305
 103.2494528  20.1504695  66.4439533 104.5419386  20.8395122  66.0610953
  97.1041591  19.3793848  65.6328565  96.2673499  18.9516023  65.4512566
  97.0765236  19.5726292  66.5699356 103.4328026  19.3637914  60.2195766
 103.5816146  20.0473378  59.5662438 104.2394470  19.3443004  60.7345221
 101.1880659  15.3903091  61.2256835 100.9426701  14.4865421  61.4237045
 101.3576574  15.3920242  60.2836313 100.1970995  15.1565638  69.1347004
 100.4157005  16.0882745  69.1535038 100.6096769  14.7973612  69.9201808
  96.2879348  16.0606108  67.3870619  95.5942819  15.6460061  66.8740573
  97.0352339  16.1026645  66.7904038  98.2016090  15.9924362  65.2636634
  98.1786778  16.0912049  64.3118517  98.5116727  16.8389513  65.5853800
 100.8603468  18.0500517  69.3783248 101.8146722  18.0184459  69.3113180
 100.6615992  17.5891141  70.1933474 101.4502850  16.6201633  71.9454046
 102.2695739  17.1145712  71.9688883 101.7239658  15.7033601  71.9171613
  99.2153697  23.5920136  66.3953446  99.0808165  22.8320537  65.8291444
  98.7985759  24.3161036  65.9282235 102.3722823  24.4889453  66.6071889
 102.2555207  25.4334886  66.5050579 101.5515269  24.1863015  66.9957688
 103.3977337  25.1417715  69.8227817 104.3004584  25.1741326  70.1394312
 103.1714707  24.2118166  69.8374153 104.6921709  28.3802117  67.5320315
 104.7305809  27.8465708  68.3257433 104.1862002  27.8537322  66.9131292
  36.9052422  52.1172903 108.8838813  36.8266053  51.7832767 109.7774571
  37.7262088  52.6094671 108.8830286  43.2603427  65.8626951 111.8875309
  42.6091406  66.4481032 111.5009323  44.0547789  66.3933146 111.9470346
  37.1859054  62.9516089 112.2862443  37.9589930  62.4045076 112.1475319
  37.5384453  63.8160338 112.4976905  39.5225332  59.1108755 109.9180893
  39.7750852  58.5890276 109.1564356  38.5849891  58.9474900 110.0207577
  44.7378692  63.5517383 112.4244293  44.1024525  63.6252010 113.1365198
  44.4076098  64.1410982 111.7463373  39.2421620  61.0136861 112.1205268
  39.1257878  60.3381764 112.7886353  39.3523880  60.5269235 111.3037421
  41.2258648  55.5036907 110.8213306  41.3933051  56.3717144 111.1883777
  41.0355817  55.6664189 109.8974595  41.2047869  57.9594565 111.8059973
  41.0847494  58.4051616 112.6445453  40.5100457  58.3079883 111.2473511
  46.9032935  58.4316038 112.6340307  47.8150791  58.6643425 112.4588004
  46.3942582  59.0153082 112.0715385  39.9999365  59.2739417 114.0993539
  40.7023409  59.7260461 114.5667465  39.6679994  58.6323236 114.7273432
  34.6922527  63.6055798 114.7483569  35.2047048  64.3999048 114.8989134
  35.3445240  62.9082088 114.6817170  44.5535876  59.6019533 111.2126972
  44.0382500  60.3724137 111.4515360  44.2813185  58.9284669 111.8360034
  44.3422180  57.4746625 113.0386754  44.0372315  57.7892774 113.8896897
  45.2952622  57.5528045 113.0814086  42.7868611  63.6336848 114.6879707
  42.2589973  62.8989608 114.3752945  42.2856114  64.4111524 114.4419676
  37.8456926  56.3260975 111.0682204  37.0094238  56.6635662 111.3891479
  37.7061696  56.1909955 110.1309341  40.9321212  61.4517058 107.6914681
  40.0248273  61.2206312 107.8905829  41.4292244  60.6554678 107.8788662
  43.8382795  59.0571112 115.2311716  44.5854614  59.5692510 114.9218838
  44.1074384  58.7355165 116.0916110  42.1109445  61.5529653 112.2138671
  41.2020664  61.2688686 112.3111140  42.1404529  61.9728732 111.3541977
  41.8085533  63.0938397 109.5526749  41.3704963  62.3774256 109.0932387
  42.5495974  63.3214512 108.9911841  45.9296760  61.9522778 109.1458807
  45.3125931  61.2269607 109.0491859  45.4613249  62.7132139 108.8025881
  37.7195306  56.1708203 108.2680111  36.8424773  56.0497004 107.9042358
  38.1953059  55.3794281 108.0159000  43.4202935  54.9356896 113.3359445
  43.6366549  55.8181534 113.0348273  42.9397002  54.5443109 112.6065087
  38.3965494  65.3513670 113.3214536  38.5453614  66.0349135 112.6681209
  39.2031938  65.3318760 113.8363992  36.1518127  61.3778848 114.3275605
  35.9064169  60.4741178 114.5255815  36.3214042  61.3795998 113.3855083
  41.8960900  67.8461801 110.7926283  41.3234867  68.4651988 110.3396755
  42.4693693  68.3961162 111.3266205  47.7446176  67.4464821 108.8838813
  47.6659808  67.1124685 109.7774571  48.5655843  67.9386589 108.8830286
  42.2807698  59.1822613 108.1342336  43.2266803  59.0528821 108.2030754
  41.9021943  58.4437275 108.6111764  40.4650615  57.1072590 108.0697221
  39.5582071  56.8105702 108.1459935  40.7426596  56.8102408 107.2031507
  39.2349400  53.9659525 108.2109200  40.0968564  54.2914423 108.4705018
  39.4199744  53.1791021 107.6982266  46.1706914  54.9988142 114.4100772
  45.2832769  55.2837792 114.1920966  46.5860903  54.8381905 113.5628049
  45.3150128  64.7632817 108.5048792  46.0185978  64.9682819 109.1206447
  44.5912777  65.3309578 108.7697875  46.1447938  60.5142678 114.6251062
  46.0883140  60.9711229 113.7858694  46.6976281  59.7533362 114.4473905
  49.9552744  56.3032410 115.4501181  49.6989678  55.9029045 116.2809389
  49.3305612  57.0176204 115.3251320  47.2236825  65.2015346 110.5547252
  48.0582429  64.7696544 110.3724726  47.0621168  65.0297359 111.4824146
  46.8782717  61.7047459 111.9203591  46.8231521  61.5391730 110.9792035
  46.2528773  62.4123492 112.0765781  36.9052423  29.1235026  95.6084120
  36.8266054  28.7894890  96.5019878  37.7262090  29.6156794  95.6075592
  43.2603428  42.8689074  98.6120616  42.6091408  43.4543154  98.2254629
  44.0547791  43.3995269  98.6715653  37.1859055  39.9578211  99.0107750
  37.9589931  39.4107198  98.8720626  37.5384454  40.8222460  99.2222211
  39.5225333  36.1170877  96.6426200  39.7750853  35.5952399  95.8809663
  38.5849892  35.9537023  96.7452883  44.7378693  40.5579506  99.1489600
  44.1024526  40.6314132  99.8610505  44.4076099  41.1473105  98.4708679
  39.2421622  38.0198983  98.8450575  39.1257880  37.3443887  99.5131659
  39.3523881  37.5331357  98.0282728  41.2258649  32.5099030  97.5458613
  41.3933052  33.3779266  97.9129084  41.0355819  32.6726312  96.6219902
  41.2047870  34.9656687  98.5305279  41.0847496  35.4113738  99.3690760
  40.5100459  35.3142005  97.9718818  38.9654762  47.7360329 102.1795411
  38.8878792  48.6868154 102.2583891  38.3616406  47.3906202 102.8370337
  46.9032936  35.4378161  99.3585613  47.8150793  35.6705547  99.1833311
  46.3942584  36.0215205  98.7960692  49.3891751  41.3558417 104.1043559
  48.7042789  41.7357318 103.5540592  49.4735600  41.9653744 104.8375506
  41.0630481  40.1578387 104.0149280  41.5268826  40.4366090 103.2253903
  40.7987279  39.2561832 103.8322371  39.9999367  36.2801540 100.8238845
  40.7023410  36.7322583 101.2912772  39.6679995  35.6385358 101.4518738
  55.8494503  38.2229080 105.2246231  55.0958212  37.6536478 105.0690235
  55.9842045  38.1891744 106.1716866  41.2393131  43.0942482 100.9000950
  41.1038806  43.9394018 101.3285798  41.7802944  43.2961760 100.1366884
  34.6922529  40.6117920 101.4728875  35.2047049  41.4061170 101.6234440
  35.3445242  39.9144211 101.4062477  36.5017413  43.7283677 103.5551629
  36.6784042  44.6501641 103.3672613  37.2974247  43.4142096 103.9846008
  44.5535878  36.6081655  97.9372279  44.0382501  37.3786260  98.1760666
  44.2813186  35.9346791  98.5605340  49.5270152  39.3614010  99.8725452
  48.7499595  39.0225169  99.4280615  50.2061633  39.3666633  99.1980417
  44.3422181  34.4808747  99.7632060  44.0372316  34.7954896 100.6142203
  45.2952623  34.5590167  99.8059393  42.7868613  40.6398971 101.4125014
  42.2589974  39.9051730 101.0998252  42.2856115  41.4173647 101.1664982
  47.7661459  38.8347991 106.5292060  47.1085133  39.5247252 106.6172189
  48.5701858  39.2244423 106.8726047  46.5766917  37.1892364 104.5796002
  47.0898799  37.8222356 105.0817712  47.2268141  36.5893559 104.2139362
  37.8456927  33.3323098  97.7927511  37.0094240  33.6697784  98.1136786
  37.7061697  33.1972078  96.8554648  40.9321213  38.4579181  94.4159987
  40.0248275  38.2268434  94.6151136  41.4292245  37.6616800  94.6033969
  43.8389292  47.1676688  97.3356673  43.1650990  47.4708385  97.9441631
  44.2255114  47.9705768  96.9862130  43.8382796  36.0633235 101.9557023
  44.5854615  36.5754632 101.6464145  44.1074386  35.7417288 102.8161417
  42.1109446  38.5591776  98.9383977  41.2020666  38.2750809  99.0356447
  42.1404530  38.9790854  98.0787284  47.3428714  42.1698365 102.7075145
  46.8891041  41.3289275 102.7640335  46.7122680  42.8059764 103.0449925
  45.7861653  44.0074862 103.6424963  46.0784627  44.5679919 102.9237329
  46.2960273  44.3003423 104.3978122  41.8085534  40.1000519  96.2772056
  41.3704964  39.3836378  95.8177693  42.5495975  40.3276634  95.7157147
  40.7495278  44.7855213 104.7318416  40.7071457  45.0116059 103.8026948
  41.6657977  44.5518588 104.8804217  49.9258649  38.3757716 102.3348374
  49.7876547  38.5659312 101.4069564  49.5694868  39.1377099 102.7916426
  49.9528028  40.4434243 107.3459646  50.3864535  40.3509533 108.1942700
  50.6659609  40.4191744 106.7079662  38.8661079  41.6618242 104.5280379
  39.6601677  41.1668562 104.3262954  38.1552771  41.1336105 104.1648084
  42.0380507  47.3356360  99.5503753  42.2132263  46.8644404 100.3649375
  41.3513295  47.9622127  99.7785013  45.9296762  38.9584901  95.8704113
  45.3125932  38.2331729  95.7737166  45.4613250  39.7194261  95.5271188
  36.6041592  50.4845723 106.3243613  36.8438190  51.1164247 107.0022631
  35.7610789  50.1333763 106.6108972  37.7195308  33.1770325  94.9925418
  36.8424774  33.0559126  94.6287664  38.1953061  32.3856404  94.7404306
  40.9059234  45.5296616 102.2387938  40.1226756  46.0718296 102.3326163
  41.6051979  46.0470595 102.6382179  52.0685641  37.0431611 106.5240435
  52.0575517  37.9256326 106.1534368  51.2003021  36.6903162 106.3294972
  45.2985664  40.0962932 102.4560567  44.3641943  40.2164395 102.2865271
  45.4762333  39.1935399 102.1920577  48.6858216  35.9380252 102.9910601
  49.1518668  36.7708243 102.9170904  49.1365716  35.4725233 103.6955860
  46.7534447  42.2824073  99.9896753  47.0294291  42.1680668 100.8990627
  45.8838946  41.8841558  99.9508926  43.3888511  46.5310424 103.6329567
  43.5710905  45.7132080 104.0957319  44.2121497  46.7478116 103.1954457
  43.7230676  45.4578609 100.8944615  44.2518443  44.9471064 100.2814777
  43.9858896  45.1421139 101.7590148  37.0786424  46.5093726 103.6542391
  36.4096800  46.9939853 103.1706431  36.9399294  46.7562946 104.5685770
  44.3560080  46.4919445 107.2388732  44.2311220  45.6909185 106.7299677
  45.0139171  46.9865638 106.7502702  46.4194989  44.2928465 108.8668282
  45.4725324  44.1733816 108.7946609  46.7677762  43.4050963 108.9494543
  43.4241422  44.0881181 105.0672634  43.2766384  43.1597888 105.2480204
  44.2494915  44.1101272 104.5829709  47.0275544  44.9109740 106.1537507
  47.9522091  44.7052601 106.0161958  46.8590847  44.6626141 107.0626848
  43.4202936  31.9419019 100.0604751  43.6366551  32.8243656  99.7593579
  42.9397003  31.5505232  99.3310393  46.8170860  45.4295407 101.5099598
  46.9907737  44.8641830 100.7573451  47.3099751  46.2296302 101.3279088
  52.6710251  38.1931830 103.1289898  53.1141397  37.4439155 102.7309021
  51.7936761  38.1841966 102.7463630  47.8046032  44.7462172  98.6096497
  48.4996937  45.3668864  98.8283811  48.1469183  43.8957523  98.8848874
  49.7037456  42.1961877 100.1383827  50.2288780  42.5349150  99.4133147
  49.6159808  41.2608892  99.9546962  41.3878116  48.2633860 104.4979080
  40.9483107  47.7710239 105.1911937  42.1386233  47.7206828 104.2571156
  38.3965495  42.3575793 100.0459843  38.5453616  43.0411257  99.3926515
  39.2031939  42.3380883 100.5609298  52.2143116  39.6637068 105.5212346
  53.0490007  40.1026872 105.6849906  52.3502245  39.1875722 104.7020591
  36.1518128  38.3840970 101.0520912  35.9064170  37.4803300 101.2501122
  36.3214043  38.3858121 100.1100390  41.8960901  44.8523923  97.5171590
  41.3234868  45.4714110  97.0642062  42.4693695  45.4023285  98.0511512
  45.1158161  45.1361073  98.6480172  46.0488834  45.0706635  98.8513048
  45.0281373  45.9717340  98.1894705  47.7446177  44.4526944  95.6084120
  47.6659809  44.1186807  96.5019878  48.5655844  44.9448712  95.6075592
  42.2807699  36.1884736  94.8587643  43.2266804  36.0590944  94.9276061
  41.9021944  35.4499398  95.3357071  56.2600918  38.3804690 107.9566475
  56.9904307  38.1189978 108.5174179  55.6507864  37.6433412 107.9968543
  40.4650617  34.1134712  94.7942528  39.5582072  33.8167825  94.8705241
  40.7426598  33.8164530  93.9276814  39.2349401  30.9721648  94.9354507
  40.0968565  31.2976546  95.1950324  39.4199745  30.1853143  94.4227573
  46.1706916  32.0050264 101.1346078  45.2832771  32.2899915 100.9166273
  46.5860905  31.8444028 100.2873355  45.3150129  41.7694939  95.2294098
  46.0185979  41.9744942  95.8451754  44.5912778  42.3371701  95.4943182
  46.1447939  37.5204800 101.3496368  46.0883141  37.9773352 100.5104001
  46.6976282  36.7595485 101.1719211  49.9552745  33.3094532 102.1746488
  49.6989680  32.9091168 103.0054696  49.3305613  34.0238326 102.0496627
  37.3360292  47.4827333 106.4335966  37.2192676  48.4272765 106.3314656
  36.5152738  47.1800894 106.8221765  47.2236827  42.2077468  97.2792558
  48.0582430  41.7758667  97.0970033  47.0621169  42.0359482  98.2069453
  46.8782719  38.7109582  98.6448898  46.8231523  38.5453853  97.7037342
  46.2528774  39.4185615  98.8011087  40.1168408  46.8886581 106.3101973
  39.1664039  46.8888443 106.1966345  40.4200894  46.1419316 105.7938007
  55.8521102  52.7247119 107.3747735  56.4899512  52.6053867 106.6711075
  55.7341945  53.6727963 107.4335687  52.6610808  52.6774548 107.3109260
  52.3229319  52.5615612 106.4229795  53.5300576  52.2765713 107.2910266
  48.5197624  54.5310024 103.3006151  47.9562489  54.4399961 102.5322438
  48.4050019  53.7109928 103.7808643  53.1430591  53.8309399 113.2695465
  53.1319232  53.4362198 112.3975969  53.3051230  53.0975472 113.8629237
  46.0662056  56.0261216 106.1390371  46.8583347  55.6852040 105.7236670
  46.3058706  56.1356191 107.0592524  54.0997182  58.1980992  98.6120616
  53.4485162  58.7835072  98.2254629  54.8941545  58.7287187  98.6715653
  48.0252809  55.2870129  99.0107750  48.7983685  54.7399116  98.8720626
  48.3778208  56.1514378  99.2222211  49.8637852  56.6146511 112.2174649
  49.5727718  57.5192142 112.1021316  50.4994836  56.6563039 112.9318719
  50.7894059  53.9923360 108.8076009  51.3857631  53.7679382 108.0932972
  50.8469030  53.2508105 109.4101457  50.3619087  51.4462795  96.6426200
  50.6144608  50.9244316  95.8809663  49.4243646  51.2828940  96.7452883
  55.4062370  50.4498573 104.4500943  56.1925459  50.0317996 104.0991360
  55.6701074  51.3544665 104.6182592  55.5772447  55.8871424  99.1489600
  54.9418280  55.9606050  99.8610505  55.2469854  56.4765022  98.4708679
  60.8070797  50.3873806 105.3533922  61.5395969  49.8173023 105.5871751
  60.0510153  49.9995407 105.7940427  50.0815376  53.3490901  98.8450575
  49.9651634  52.6735804  99.5131659  50.1917636  52.8623275  98.0282728
  52.4246917  52.8101048 102.5497264  52.0605124  52.2831669 103.2610186
  53.2814033  52.4199517 102.3763749  58.3296218  44.0995381 109.8128530
  57.9979542  44.9690792 109.5889745  57.7341831  43.7831665 110.4922561
  52.0652404  47.8390948  97.5458613  52.2326806  48.7071184  97.9129084
  51.8749573  48.0018229  96.6219902  54.8227737  56.3007927 109.2124443
  54.5228460  57.2032965 109.1040250  54.4778797  56.0340110 110.0645596
  48.2740219  52.7521723 105.2461147  47.3490715  52.6197938 105.4538839
  48.5224632  53.5315943 105.7431090  58.2224881  48.8190467 106.8921880
  57.3141758  48.7505875 106.5980641  58.1712477  49.2962412 107.7203706
  52.0441625  50.2948605  98.5305279  51.9241250  50.7405656  99.3690760
  51.3494213  50.6433923  97.9718818  45.6349030  52.3954997 106.0804936
  45.7641411  52.6489476 106.9944348  44.9546481  52.9882705 105.7609592
  49.8048517  63.0652247 102.1795411  49.7272547  64.0160072 102.2583891
  49.2010161  62.7198119 102.8370337  52.2965747  50.2380112 114.8356778
  51.5199081  50.7974032 114.8259642  52.9356310  50.7236895 115.3571648
  60.0886527  47.0206905 108.6699754  59.4460908  47.3139438 108.0239549
  59.5841456  46.9059825 109.4752951  57.7426691  50.7670078  99.3585613
  58.6544547  50.9997465  99.1833311  57.2336338  51.3507123  98.7960692
  50.5512119  53.0465566 114.3974745  51.2926803  53.5850610 114.1209568
  49.8449104  53.6731854 114.5546296  56.0267459  55.1894706 112.9946906
  56.4350815  54.7477117 112.2501538  55.3044720  54.6147334 113.2481099
  52.3798529  50.1267313 110.3680463  53.2259724  50.5506726 110.5115112
  52.3197166  49.4700937 111.0619026  56.3496273  55.7495897 106.7499195
  55.7205136  55.9141611 106.0475263  55.9621935  56.1637506 107.5210159
  60.2285505  56.6850335 104.1043559  59.5436543  57.0649236 103.5540592
  60.3129354  57.2945661 104.8375506  55.5297974  47.7871681 112.0261637
  55.2858906  48.5413742 111.4895912  55.8057905  48.1657029 112.8608884
  57.4836437  54.3310294 110.7038902  57.6953332  54.9742054 110.0273283
  57.4366185  53.4972610 110.2360832  55.0862666  46.9428114 107.6075474
  54.2247145  47.2409368 107.8992212  55.1125100  47.1598513 106.6756507
  51.9024235  55.4870305 104.0149280  52.3662581  55.7658008 103.2253903
  51.6381033  54.5853749 103.8322371  48.7948316  55.0341786 106.9529043
  49.3649673  55.4629055 106.3146528  49.3856428  54.7524371 107.6513229
  50.8393121  51.6093457 100.8238845  51.5417165  52.0614501 101.2912772
  50.5073750  50.9677276 101.4518738  44.5818455  49.8677010 106.1255979
  43.7917509  50.1234538 105.6496089  45.0729703  50.6825348 106.2308019
  58.5982265  57.2082249 108.8761260  59.4199708  56.8062436 108.5943941
  58.5944668  57.1050483 109.8277375  46.5333201  50.2321589 103.0839455
  45.7364364  50.3440283 103.6022951  46.3058793  50.5708241 102.2180346
  52.3638868  56.7566292 111.0321970  52.4283301  57.2186700 111.8680142
  51.6549792  56.1263657 111.1604280  42.8656158  50.1207500 108.5570970
  43.1164197  51.0054510 108.8228545  43.4015707  49.9412102 107.7846061
  66.6888258  53.5520998 105.2246231  65.9351966  52.9828396 105.0690235
  66.8235799  53.5183662 106.1716866  52.0786886  58.4234400 100.9000950
  51.9432561  59.2685936 101.3285798  52.6196698  58.6253678 100.1366884
  45.5316283  55.9409838 101.4728875  46.0440804  56.7353088 101.6234440
  46.1838996  55.2436128 101.4062477  47.3411168  59.0575594 103.5551629
  47.5177796  59.9793559 103.3672613  48.1368001  58.7434013 103.9846008
  48.4642483  60.5753768 109.5561971  49.0149909  60.4470831 108.7838965
  47.6253959  60.8748657 109.2056864  52.2609654  56.8404896 113.9006202
  52.7937991  56.0793184 113.6705510  51.7323736  56.5478548 114.6430357
  55.4279349  41.9464962 109.4299844  55.0843619  42.8366603 109.3538954
  55.7958312  41.7566619 108.5669429  43.4965200  54.2698492 102.2488446
  44.3340422  54.6795501 102.0322154  43.6743468  53.3297934 102.2188640
[truncated: 2,594,129 more chars]
