# Supplementary material for: The Lysine Deprotonation Mechanism in a Ubiquitin Conjugating Enzyme
Source: J Phys Chem B. 2025 May 12;129(20):4962–8. doi: 10.1021/acs.jpcb.5c01486 (PMC12105026; doi:10.1021/acs.jpcb.5c01486)
Supplement: Supplementary file 2 [file jp5c01486_si_002.zip › SI/D119A/build/thioester-withimpr.frcmod]

Based off of GAFF
MASS

BOND
S-C  261.9    1.7620 From gaff c-ss

ANGLE
S-C-CX 78.990     114.320 from gaff c3-c-ss
S-C-O2 81.780     122.290 from gaff o-c-ss
CT-S-C 38.470     100.290  from gaff c-ss-c3

DIHE
CT-S-C-CX 2    6.200       180.000           2.000 from gaff X -c -ss-X
CT-S-C-O2 2    6.200       180.000           2.000 from gaff X -c -ss-X

IMPROPER
CX-S-C-O2     15.29       180.000       2.0   from fitting to m062x/def2tzvp

NONBON
