# Supplementary material for: The Lysine Deprotonation Mechanism in a Ubiquitin Conjugating Enzyme
Source: J Phys Chem B. 2025 May 12;129(20):4962–8. doi: 10.1021/acs.jpcb.5c01486 (PMC12105026; doi:10.1021/acs.jpcb.5c01486)
Supplement: Supplementary file 2 [file jp5c01486_si_002.zip › SI/D119A/npt/equil.in]

&cntrl
   imin=0, irest=1, ntx=5,
   ntpr=1000, ntwx=1000, nstlim=2000000,
   dt=0.002, ntt=3, tempi=300,
   temp0=300, gamma_ln=1.0, ig=-1,
   ntp=1, ntc=2, ntf=2, cut=8,
   ntb=2, iwrap=1, ioutfm=1, nmropt=1,
/
&wt type='END' /
DISANG=dist.rst
