# Supplementary material for: The Lysine Deprotonation Mechanism in a Ubiquitin Conjugating Enzyme
Source: J Phys Chem B. 2025 May 12;129(20):4962–8. doi: 10.1021/acs.jpcb.5c01486 (PMC12105026; doi:10.1021/acs.jpcb.5c01486)
Supplement: Supplementary file 2 [file jp5c01486_si_002.zip › SI/D119A/phremd/postproc.sh]

#!/bin/bash
cphstats --fix-remd reordered_cpouts ph*/5ait.cpout
for ph in 6.0 6.5 7.0 7.5 8.0 8.5 9.0 9.5 10.0 10.5 11.0 11.5; do cphstats -i 5ait2.solv10.cpin reordered_cpouts.pH_${ph}0 -o pH${ph}_calcpka2.dat --population pH${ph}_populations2.dat; done
