# Supplementary material for: The Lysine Deprotonation Mechanism in a Ubiquitin Conjugating Enzyme
Source: J Phys Chem B. 2025 May 12;129(20):4962–8. doi: 10.1021/acs.jpcb.5c01486 (PMC12105026; doi:10.1021/acs.jpcb.5c01486)
Supplement: Supplementary file 2 [file jp5c01486_si_002.zip › SI/D119A/phremd/setup.sh]

#!/bin/bash
#This will set up a phremd calculation
# You need to supply the equil.rst7 5ait2.solv10.cpin dist.rst remd.in files for this script to work
# Additionally, you will need to supplot the sub.sh and ubc13.groupfile for pHREMD to work
#
for n in 6.0 6.5 7.0 7.5 8.0 8.5 9.0 9.5 10.0 10.5 11.0 11.5
do
    mkdir ph$n
    cp equil.rst7 ph$n/5ait2.equil.rst7
    cp 5ait2.solv10.cpin dist.rst ph$n
    cat remd.in | sed s"/CHANGEME/$n/"g > ph$n/5ait.mdin
done
