# Supplementary material for: The Lysine Deprotonation Mechanism in a Ubiquitin Conjugating Enzyme
Source: J Phys Chem B. 2025 May 12;129(20):4962–8. doi: 10.1021/acs.jpcb.5c01486 (PMC12105026; doi:10.1021/acs.jpcb.5c01486)
Supplement: Supplementary file 2 [file jp5c01486_si_002.zip › SI/D119A/phremd/ubc13.groupfile]

# pH 6.0
-O -i ph6.0/5ait.mdin -p 5ait2.solv10.modO.parm7 -c ph6.0/5ait2.equil.rst7 -cpin ph6.0/5ait2.solv10.cpin -o ph6.0/5ait.mdout -cpout ph6.0/5ait.cpout -cprestrt ph6.0/5ait.cpin -r ph6.0/5ait.rst7 -inf ph6.0/5ait.mdinfo -rem 4 -remlog rem.log -x ph6.0/5ait.nc
# pH 6.5
-O -i ph6.5/5ait.mdin -p 5ait2.solv10.modO.parm7 -c ph6.5/5ait2.equil.rst7 -cpin ph6.5/5ait2.solv10.cpin -o ph6.5/5ait.mdout -cpout ph6.5/5ait.cpout -cprestrt ph6.5/5ait.cpin -r ph6.5/5ait.rst7 -inf ph6.5/5ait.mdinfo -rem 4 -remlog rem.log -x ph6.5/5ait.nc
# pH 7.0
-O -i ph7.0/5ait.mdin -p 5ait2.solv10.modO.parm7 -c ph7.0/5ait2.equil.rst7 -cpin ph7.0/5ait2.solv10.cpin -o ph7.0/5ait.mdout -cpout ph7.0/5ait.cpout -cprestrt ph7.0/5ait.cpin -r ph7.0/5ait.rst7 -inf ph7.0/5ait.mdinfo -rem 4 -remlog rem.log -x ph7.0/5ait.nc
# pH 7.5
-O -i ph7.5/5ait.mdin -p 5ait2.solv10.modO.parm7 -c ph7.5/5ait2.equil.rst7 -cpin ph7.5/5ait2.solv10.cpin -o ph7.5/5ait.mdout -cpout ph7.5/5ait.cpout -cprestrt ph7.5/5ait.cpin -r ph7.5/5ait.rst7 -inf ph7.5/5ait.mdinfo -rem 4 -remlog rem.log -x ph7.5/5ait.nc
# pH 8.0
-O -i ph8.0/5ait.mdin -p 5ait2.solv10.modO.parm7 -c ph8.0/5ait2.equil.rst7 -cpin ph8.0/5ait2.solv10.cpin -o ph8.0/5ait.mdout -cpout ph8.0/5ait.cpout -cprestrt ph8.0/5ait.cpin -r ph8.0/5ait.rst7 -inf ph8.0/5ait.mdinfo -rem 4 -remlog rem.log -x ph8.0/5ait.nc
# pH 8.5
-O -i ph8.5/5ait.mdin -p 5ait2.solv10.modO.parm7 -c ph8.5/5ait2.equil.rst7 -cpin ph8.5/5ait2.solv10.cpin -o ph8.5/5ait.mdout -cpout ph8.5/5ait.cpout -cprestrt ph8.5/5ait.cpin -r ph8.5/5ait.rst7 -inf ph8.5/5ait.mdinfo -rem 4 -remlog rem.log -x ph8.5/5ait.nc
# pH 9.0
-O -i ph9.0/5ait.mdin -p 5ait2.solv10.modO.parm7 -c ph9.0/5ait2.equil.rst7 -cpin ph9.0/5ait2.solv10.cpin -o ph9.0/5ait.mdout -cpout ph9.0/5ait.cpout -cprestrt ph9.0/5ait.cpin -r ph9.0/5ait.rst7 -inf ph9.0/5ait.mdinfo -rem 4 -remlog rem.log -x ph9.0/5ait.nc
# pH 9.5
-O -i ph9.5/5ait.mdin -p 5ait2.solv10.modO.parm7 -c ph9.5/5ait2.equil.rst7 -cpin ph9.5/5ait2.solv10.cpin -o ph9.5/5ait.mdout -cpout ph9.5/5ait.cpout -cprestrt ph9.5/5ait.cpin -r ph9.5/5ait.rst7 -inf ph9.5/5ait.mdinfo -rem 4 -remlog rem.log -x ph9.5/5ait.nc
# pH 10.0
-O -i ph10.0/5ait.mdin -p 5ait2.solv10.modO.parm7 -c ph10.0/5ait2.equil.rst7 -cpin ph10.0/5ait2.solv10.cpin -o ph10.0/5ait.mdout -cpout ph10.0/5ait.cpout -cprestrt ph10.0/5ait.cpin -r ph10.0/5ait.rst7 -inf ph10.0/5ait.mdinfo -rem 4 -remlog rem.log -x ph10.0/5ait.nc
# pH 10.5
-O -i ph10.5/5ait.mdin -p 5ait2.solv10.modO.parm7 -c ph10.5/5ait2.equil.rst7 -cpin ph10.5/5ait2.solv10.cpin -o ph10.5/5ait.mdout -cpout ph10.5/5ait.cpout -cprestrt ph10.5/5ait.cpin -r ph10.5/5ait.rst7 -inf ph10.5/5ait.mdinfo -rem 4 -remlog rem.log -x ph10.5/5ait.nc
# pH 11.0
-O -i ph11.0/5ait.mdin -p 5ait2.solv10.modO.parm7 -c ph11.0/5ait2.equil.rst7 -cpin ph11.0/5ait2.solv10.cpin -o ph11.0/5ait.mdout -cpout ph11.0/5ait.cpout -cprestrt ph11.0/5ait.cpin -r ph11.0/5ait.rst7 -inf ph11.0/5ait.mdinfo -rem 4 -remlog rem.log -x ph11.0/5ait.nc
# pH 11.5
-O -i ph11.5/5ait.mdin -p 5ait2.solv10.modO.parm7 -c ph11.5/5ait2.equil.rst7 -cpin ph11.5/5ait2.solv10.cpin -o ph11.5/5ait.mdout -cpout ph11.5/5ait.cpout -cprestrt ph11.5/5ait.cpin -r ph11.5/5ait.rst7 -inf ph11.5/5ait.mdinfo -rem 4 -remlog rem.log -x ph11.5/5ait.nc
