# Supplementary material for: The Lysine Deprotonation Mechanism in a Ubiquitin Conjugating Enzyme
Source: J Phys Chem B. 2025 May 12;129(20):4962–8. doi: 10.1021/acs.jpcb.5c01486 (PMC12105026; doi:10.1021/acs.jpcb.5c01486)
Supplement: Supplementary file 2 [file jp5c01486_si_002.zip › SI/E64A/build/5ait2.solv10.rst7]

default_name
 82091
  38.9154788  33.3907298  38.8068583  38.5096430  33.0038689  37.9667769
  38.2096397  33.9266227  39.2913274  39.4160662  32.6598010  39.2918893
  39.9558033  34.3812765  38.4052524  39.7048198  35.3648564  38.8023380
  41.3121621  33.9698035  38.9498687  41.5055465  32.9956254  38.5007822
  42.0608097  34.6831934  38.6053375  41.3832220  33.8527659  40.4615375
  40.5809549  33.2072249  40.8189519  42.7231599  33.2548522  40.8479255
  43.5259656  33.9001192  40.4912290  42.7831555  33.1669935  41.9327214
  42.8243083  32.2673052  40.3977919  41.1775216  35.1979821  41.1351063
  40.1981364  35.5936234  40.8660861  41.2348849  35.0758707  42.2167253
  41.9516714  35.8914881  40.8067156  40.1112037  34.5223683  36.8962482
  40.0684053  33.5395602  36.1786477  40.3350342  35.7491676  36.4141917
  40.2857842  37.0101501  37.1618278  41.1772709  37.1014042  37.7823312
  39.3993698  37.0238508  37.7960050  40.2298239  38.0439465  36.0800873
  40.6759428  38.9745663  36.4308347  39.1945350  38.2243496  35.7907208
  40.9962702  37.4680961  34.9605797  42.0579788  37.6503340  35.1269022
  40.7094452  37.8597470  33.9846490  40.7103895  35.9685694  35.0250016
  39.8739926  35.6600986  34.3977980  41.9506692  35.1923016  34.6295885
  42.9206011  35.1022578  35.3797178  41.9111526  34.6710497  33.4190052
  41.1565292  34.9035328  32.7892476  42.9064902  33.7178246  32.9752646
  42.8083485  32.7945302  33.5462241  42.7301925  33.3950504  31.4889450
  42.7432225  34.3305373  30.9296654  43.5650604  32.7705700  31.1709516
  41.4277633  32.6682343  31.2260922  41.4457235  31.7511853  31.8149891
  40.6223384  33.3114005  31.5806766  41.1974920  32.3285732  29.7735763
  41.1962983  33.2315253  29.1630232  41.9669541  31.6467498  29.4114377
  39.8954130  31.6754890  29.6466260  39.1411726  32.2514686  29.3009841
  39.6344867  30.3997957  29.9563680  40.5899527  29.5909856  30.4041489
  41.5314874  29.9393834  30.5147444  40.3698734  28.6318702  30.6316625
  38.3994124  29.9204604  29.8082827  37.6655037  30.5222441  29.4628345
  38.2032352  28.9577098  30.0422151  44.2697113  34.2867745  33.2487756
  45.1095871  33.6418729  33.8635232  44.4509277  35.5269080  32.8150021
  43.6658090  36.0393285  32.4393519  45.7510675  36.1826005  32.8486602
  46.4169143  35.7222787  32.1186938  45.6097632  37.6457788  32.5162051
  45.1669558  37.7233033  31.5232243  44.9381975  38.0933064  33.2488841
  46.9324918  38.3741022  32.5353887  47.3514043  38.3711934  33.5416713
  47.6346741  37.9013320  31.8487079  46.6842626  39.7908780  32.1006454
  46.1275211  39.7557892  31.1642125  46.0748002  40.2691768  32.8673822
  47.8866092  40.5846043  31.8986106  48.2141361  40.6977952  30.9499203
  48.5525293  41.1780256  32.8688041  48.1341366  41.0347513  34.0883877
  47.3132376  40.4767664  34.2751433  48.6312675  41.4818669  34.8453872
  49.6420864  41.8865545  32.6126222  49.9706817  41.9758913  31.6617572
  50.1391964  42.3341641  33.3693427  46.3991820  36.0713259  34.1915903
  47.5856966  35.7793053  34.3228810  45.5882145  36.3111395  35.1926618
  44.6191145  36.5353037  35.0174621  46.0458137  36.2646622  36.5695655
  46.8229837  37.0229600  36.6649092  44.9311575  36.5610121  37.5453013
  44.0880466  35.9020184  37.3379569  45.4039473  36.3388374  38.9448035
  46.2468132  36.9978589  39.1530540  44.5937331  36.5549290  39.6411929
  45.7167699  35.3013795  39.0627962  44.5876266  38.0458192  37.3592312
  45.4985722  38.5773626  37.6344411  44.4116673  38.1573270  36.2893229
  43.4213375  38.6198000  38.1224015  43.5967972  38.5090674  39.1924726
  43.3127531  39.6769487  37.8800274  42.5098922  38.0890297  37.8473558
  46.5821363  34.9514148  36.9228589  47.6289325  34.8427943  37.5116724
  45.8804347  33.9300868  36.5268853  44.9810280  34.0390921  36.0804721
  46.3662458  32.5895798  36.7726868  46.6001777  32.4313218  37.8254591
  45.3466474  31.5698009  36.3252139  45.0994523  31.7306659  35.2758725
  45.9362730  30.1726493  36.5003336  46.1833068  30.0108650  37.5495718
  45.2079902  29.4276007  36.1800096  46.8391312  30.0804568  35.8966392
  44.0576206  31.7731767  37.1221099  44.2385039  31.4075683  38.1329078
  43.8599317  32.8446313  37.1537918  42.8737257  31.0644203  36.5396081
  43.0704998  29.9927941  36.5080295  41.9959339  31.2540725  37.1573563
  42.6919291  31.4298559  35.5289120  47.6981877  32.2952441  36.0798995
  48.6359008  31.8246068  36.7314006  47.7597015  32.5778048  34.7756827
  46.9499644  32.9703275  34.3170423  48.9703580  32.3665489  33.9837863
  49.1363160  31.2947229  33.8754068  48.8749701  32.9899296  32.5898112
  48.6950926  34.0534728  32.7467162  49.8534388  32.8514293  32.1299019
  47.8101349  32.4291788  31.6828898  46.8401035  32.5469034  32.1658815
  47.8186861  32.9856106  30.7456532  48.0583696  30.9630234  31.4010371
  49.0612383  30.8578741  30.9871568  47.9951977  30.4168845  32.3422284
  47.0473251  30.4012539  30.4228239  46.0570395  30.4406322  30.8765687
  47.0561298  31.0086159  29.5177642  47.3784553  28.9930958  30.0776812
  47.3699276  28.4300465  30.9161336  46.6944472  28.6365161  29.4256967
  48.2958630  28.9564404  29.6568265  50.0908490  33.0353907  34.7259996
  51.0618120  32.3997060  35.0935221  49.9138449  34.3200805  34.9891319
  49.0750228  34.7824152  34.6686269  50.9255066  35.1155312  35.6506769
  51.8154270  35.1801111  35.0246017  50.3972911  36.5472001  35.9085404
  50.0372977  36.9111448  34.9462264  49.5558457  36.4369806  36.5925881
  51.4005337  37.5492507  36.4905205  50.8412995  38.4549043  36.7253598
  51.7814853  37.1088868  37.4119622  52.5643397  37.8956034  35.5758733
  52.4107520  37.7391243  34.3556180  53.6338597  38.3270703  36.0714388
  51.3456483  34.3990035  36.9334560  52.5354107  34.2353047  37.1918999
  50.3621839  33.9844387  37.7304766  49.4058116  34.1477741  37.4498118
  50.6079678  33.2603587  39.0000543  51.2464209  33.8749491  39.6346844
  49.3152688  32.9075434  39.7888292  48.8703307  32.0022195  39.3758899
  49.6707724  32.6754059  41.2668851  50.1153664  33.5805135  41.6806676
  48.7671723  32.4276902  41.8238797  50.3821171  31.8532433  41.3452309
  48.3535945  33.9614160  39.6859887  47.5647582  33.7239975  40.1789085
  51.2777157  31.9534836  38.7270561  52.3230077  31.5993181  39.2791082
  50.6386716  31.2410874  37.8396192  49.7640797  31.5741633  37.4598181
  51.1212797  29.9828437  37.4086095  51.1859700  29.2815377  38.2405255
  50.1363924  29.4306729  36.3803097  49.2086511  29.2247095  36.9141397
  49.9672713  30.2232268  35.6513676  50.5925309  28.1864487  35.6704868
  49.7149048  27.7222973  35.2205570  51.3060209  28.4471478  34.8887770
  51.2386880  27.1935704  36.6000839  51.0572132  27.2523151  37.8163178
  52.0237306  26.2868173  36.0379950  52.4836837  25.5954267  36.6129068
  52.1587673  26.2909697  35.0370708  52.5213379  30.1319819  36.8096097
  53.4030799  29.3439936  37.0970372  52.7029138  31.1443093  35.9710125
  51.9299051  31.7675561  35.7862953  53.9810838  31.3923503  35.2799937
  54.2755657  30.4929179  34.7392527  53.8731670  32.5523131  34.2805306
  53.0597251  33.1843390  34.6368378  54.8137515  33.0989421  34.3483359
  53.6165907  32.1646994  32.8353351  54.3634440  31.4336873  32.5256058
  52.6228805  31.7237004  32.7568364  53.7008427  33.3891599  31.9337963
  53.0065387  34.1427897  32.3053916  54.7171899  33.7809918  31.9738673
  53.3688552  33.0922574  30.5447668  52.4843476  33.4351329  30.1980939
  54.1528469  32.4124222  29.7172100  55.3237058  31.9377521  30.1306780
  55.6210232  32.0949685  31.0830358  55.9105876  31.4220805  29.4905591
  53.7634584  32.1967241  28.4650635  52.8722781  32.5511759  28.1484221
  54.3604856  31.6793289  27.8358105  55.0597599  31.7206766  36.2767609
  56.2078730  31.3780708  36.0819956  54.6814884  32.4343994  37.3262291
  53.7375880  32.7890650  37.3842266  55.6144630  32.7776890  38.3900498
  56.5180876  33.2005920  37.9510568  55.0166049  33.8012455  39.3613977
  53.9442599  33.7599779  39.1704203  55.2179612  33.4571778  40.3758794
  55.5028912  35.2299031  39.2064486  55.0592930  35.6847034  38.3207408
  55.0810454  36.0040762  40.4352155  55.5246603  35.5501145  41.3213439
  55.4192677  37.0366468  40.3485877  53.9947344  35.9842364  40.5225949
  57.0140577  35.3153101  39.0121590  57.2971193  34.7657192  38.1144255
  57.3088860  36.3593458  38.9064844  57.5171099  34.8819568  39.8765908
  56.0388200  31.5502265  39.1480167  57.2038531  31.3886192  39.4923565
  55.0780806  30.6826423  39.4000217  54.1149563  30.8894069  39.1769983
  55.3761758  29.4276629  40.0619792  55.8984951  29.6174192  40.9996755
  54.0830659  28.6693833  40.3674575  53.5414358  28.7233994  39.4230962
  54.3252546  27.6297342  40.5878533  53.2079917  29.2400780  41.4921982
  52.9078398  30.2546028  41.2299977  51.9644256  28.3760697  41.6867899
  52.2637866  27.3614400  41.9494846  51.3534356  28.7928675  42.4874594
  51.3869411  28.3561601  40.7625521  53.9908665  29.3792247  42.7936336
  54.8357596  30.0505314  42.6400029  53.3403364  29.7860452  43.5678486
  54.3568193  28.4006869  43.1045056  56.3042978  28.5863640  39.2040592
  57.2859688  28.0381437  39.6988740  55.9899783  28.5191485  37.9129569
  55.1575310  28.9942272  37.5944745  56.7404203  27.7022096  36.9456505
  56.6967528  26.6705191  37.2946593  56.0786177  27.7808339  35.5675124
  56.1226468  28.8063183  35.2007110  56.6038552  27.1244661  34.8736774
  55.0374551  27.4677813  35.6454719  58.2321484  28.0912117  36.8745607
  59.1239304  27.2539194  36.9868388  58.4974997  29.3772308  36.7222633
  57.7514513  30.0580456  36.7237815  59.8569925  29.8435279  36.4897136
  60.5692420  29.0529929  36.7260485  60.0295109  30.2326624  35.0287390
  59.1135185  30.7331295  34.7147488  60.8626556  30.9334071  34.9746387
  60.3001107  29.0555124  34.1146627  59.6009953  28.2532443  34.3506808
  60.1337348  29.3924237  33.0914770  61.7179978  28.5454913  34.2531318
  62.6291573  29.3656560  34.4937130  61.9229913  27.3233583  34.1419081
  60.2186069  31.0104833  37.3826885  59.7065695  32.1222721  37.2291592
  61.0942567  30.7545573  38.3476177  61.3895620  29.4074688  38.8618690
  62.1337757  28.9371436  38.2191868  60.4748000  28.8148438  38.8516232
  61.8979904  29.6485933  40.2493374  62.8140653  29.0703212  40.3697835
  61.1435969  29.2824392  40.9457015  62.1421112  31.0960590  40.4473402
  63.2170216  31.2759236  40.4650989  61.6982481  31.4584225  41.3745823
  61.5082726  31.8222151  39.2408432  60.6181245  32.3778275  39.5358509
  62.5043395  32.7695310  38.5935905  63.4624713  32.3457657  37.9693008
  62.2424091  34.0553266  38.7253139  61.3083856  34.3386694  38.9849603
  63.2549979  35.0934520  38.5385800  63.7644193  34.9353905  37.5879983
  62.6008126  36.4818430  38.5195543  63.3848208  37.2378441  38.4760483
  61.6879651  36.6336376  37.3240541  60.9033724  35.8782162  37.3671100
  61.2371223  37.6259776  37.3341842  62.2643082  36.5063158  36.4076920
  61.7632958  36.6993151  39.7671009  62.3983034  36.6221322  40.6496598
  61.3091274  37.6895805  39.7323847  60.9803238  35.9425811  39.8161847
  64.2424869  35.0474032  39.7100705  63.8784676  34.6106263  40.8045310
  65.4820288  35.5168506  39.5031696  66.0503143  36.1277911  38.2936637
  65.5849608  37.1001909  38.1324649  65.8478798  35.4825128  37.4388332
  67.5290768  36.2344588  38.5988188  67.7766484  37.2791936  38.7867989
  68.0943793  35.8768100  37.7382249  67.7926529  35.3884881  39.7973676
  68.5782399  35.8468016  40.3981178  68.0719766  34.3628402  39.5562776
  66.4802169  35.4018707  40.5655132  66.2541503  34.4938991  41.1246015
  66.5075013  36.5788086  41.5089144  66.4696313  37.7159952  41.0555180
  66.6003243  36.3026703  42.8061367  66.6660845  35.3402612  43.1053753
  66.6111161  37.3511663  43.8304124  66.9603744  36.9082865  44.7631370
  67.3089936  38.1259640  43.5129935  65.2556303  37.9750387  44.0600872
  65.1212424  38.9288062  44.7942898  64.2491312  37.4165274  43.4144814
  64.4287572  36.6057271  42.8396452  62.8846963  37.8737162  43.5469840
  62.7891038  38.6015816  44.3526967  62.3793825  38.4867410  42.2464885
  62.6104049  37.8105556  41.4233832  60.8832620  38.7114385  42.3099278
  60.6514906  39.3879398  43.1325630  60.5410703  39.1496696  41.3723997
  60.3787271  37.7586829  42.4705533  63.0950284  39.7909227  41.9201482
  62.7478795  40.5434474  42.6281701  64.1630311  39.6251087  42.0614824
  62.8416146  40.2739154  40.5046093  61.7737991  40.4404036  40.3626528
  63.3797500  41.2068147  40.3366562  63.1889490  39.5220633  39.7959647
  62.0729591  36.6189392  43.8258412  62.1088721  35.6809548  43.0376055
  61.3507467  36.6069477  44.9404279  61.2901763  37.4463483  45.4988517
  60.6275304  35.4122864  45.3977260  60.6138428  34.6630908  44.6061341
  61.3106752  34.8114467  46.6277540  61.3012437  35.5707524  47.4097163
  60.7155507  33.9554952  46.9459896  62.7365511  34.3677507  46.3723371
  62.7099677  33.5362278  45.6680901  63.2751526  35.2038654  45.9263295
  63.4410894  33.9326304  47.6402650  63.5275647  34.7851269  48.3139643
  62.8600753  33.1465454  48.1225434  64.8257456  33.4072121  47.3095661
  64.7206692  32.5483282  46.6467101  65.3813971  34.1937446  46.7989613
  65.5586023  32.9995374  48.5350110  65.0441046  32.2704231  49.0080695
  66.4736905  32.6555591  48.2812544  65.6564502  33.7953571  49.1491738
  59.2213836  35.8177502  45.7521332  59.0249096  36.7681206  46.5106416
  58.2369294  35.1152864  45.1929952  58.4676457  34.2752224  44.6819553
  56.8085453  35.5482791  45.2354141  56.7231792  36.2203485  46.0893078
  56.4302191  36.2998497  43.9944855  56.5020032  35.6374649  43.1318191
  55.4073165  36.6646577  44.0876828  57.1059005  37.1446003  43.8605066
  55.8286962  34.4166071  45.4198810  55.6037551  33.6143522  44.5349049
  55.2306993  34.3868210  46.5941908  55.4055990  35.1261752  47.2596717
  54.3540120  33.3070182  46.9847867  54.2705813  32.5770376  46.1796366
  54.9248334  32.6093711  48.2194808  55.0637199  33.3572310  49.0001954
  54.2029939  31.8646280  48.5547500  56.2693819  31.9226473  47.9225149
  56.0339705  30.8902237  47.6640895  56.7030265  32.4234779  47.0569398
  57.2708356  31.9428492  49.0770986  56.9522916  32.4458035  50.1839715
  58.4068943  31.4543957  48.8677335  52.9919219  33.9168125  47.2509607
  52.8552943  34.8589209  48.0236868  51.9801120  33.4323158  46.5525569
  52.0996191  32.7391640  45.2647994  52.3178118  31.6849782  45.4356344
  52.9047529  33.1864890  44.6819109  50.7584646  32.9539678  44.6423366
  50.4810936  32.0512781  44.0979876  50.8295457  33.7898839  43.9464250
  49.7945580  33.2492558  45.7260653  49.3518041  32.3139046  46.0683903
  49.0034037  33.9387377  45.4314651  50.6310527  33.8638589  46.8396521
  50.6091138  34.9534772  46.8209771  50.1578418  33.3740412  48.1894651
  50.6162417  32.3495834  48.7119407  49.2445845  34.1506433  48.7433878
  48.9595474  34.9878966  48.2556788  48.6390635  33.8641863  50.0272576
  49.3811316  33.4722874  50.7228505  48.0680076  35.1556426  50.6008854
  48.8804434  35.8800061  50.6587203  47.3143943  35.5110418  49.8981348
  47.4366372  34.9873952  51.9824961  47.4256590  33.8599107  52.5281407
  46.9515805  36.0046084  52.5314690  47.5408188  32.8372484  49.8404157
  46.9283220  32.7660324  48.7795769  47.3203447  32.0481112  50.8888868
  47.8759320  32.2045156  51.7177172  46.3350724  30.9658198  50.9079628
  46.4292129  30.3507284  50.0130330  46.5758675  30.0847234  52.1338832
  46.0772381  29.1376215  51.9278105  47.6528565  29.9244042  52.1838066
  46.0791095  30.6430677  53.4753317  46.5290302  31.6291728  53.5905231
  44.9957457  30.7439369  53.4101583  46.4380977  29.7754823  54.6817118
  47.1556810  28.7607507  54.5265183  45.9883723  30.1042768  55.8023598
  44.9023578  31.4660644  50.9578937  44.0426160  30.9867077  50.2347131
  44.6550764  32.4322275  51.8263440  45.4045078  32.7820769  52.4060486
  43.3283193  32.9998149  51.9986022  42.6167764  32.2091857  52.2367437
  43.3253099  34.0214953  53.1405063  43.9707149  34.8526015  52.8562280
  42.3053856  34.3827500  53.2722238  43.7885559  33.4581490  54.3587137
  43.7718725  34.1268981  55.0472600  42.8518738  33.6817334  50.7229718
  41.7321095  33.4545060  50.2887638  43.7124623  34.5139614  50.1368445
  44.5864501  34.7216636  50.5984768  43.4133831  35.1961189  48.8870434
  42.4626936  34.8410835  48.4892514  43.3153715  36.6924772  49.1136982
  42.6051702  36.8761021  49.9199211  44.2975985  37.0658591  49.4033811
  42.8561675  37.4436649  47.8850840  43.3301936  38.5389770  47.6066014
  41.9282819  36.8588893  47.1418714  41.5874656  37.3195254  46.3101513
  41.5660196  35.9551545  47.4104424  44.4379294  34.8998726  47.7922731
  45.6500063  34.9623206  48.0168836  43.9249267  34.5560790  46.6159164
  42.9215880  34.4893078  46.5212990  44.7526283  34.2576150  45.4482883
  45.5545938  33.5716472  45.7210497  43.9284202  33.6249356  44.3475968
  43.1266494  34.3039134  44.0573333  44.5647824  33.4253627  43.4854401
  43.4994587  32.6892813  44.7062641  45.3697982  35.5090899  44.9289468
  46.5403784  35.5157132  44.6117099  44.5746191  36.5741097  44.8791355
  43.6041591  36.4456292  45.1277305  45.0195038  37.9277937  44.4480725
  45.5455801  37.8550986  43.4962015  43.8230685  38.8617082  44.2745118
  43.3942569  39.0112815  45.2653941  44.2142537  39.8083639  43.9017961
  42.7653866  38.3592379  43.3447605  43.1837703  38.2940400  42.3403675
  42.4526828  37.3678530  43.6725932  41.5689091  39.2875780  43.3335664
  41.0353044  39.1999126  44.2799700  41.9102052  40.3145331  43.2032606
  40.6578780  38.9606043  42.2548034  39.9916805  38.2218832  42.4296501
  40.6561111  39.5436817  41.0687484  41.4876045  40.5142176  40.7989838
  42.1413241  40.8254193  41.5031885  41.4729453  40.9489426  39.8874473
  39.7934868  39.1625129  40.1455157  39.1349243  38.4240578  40.3481966
  39.7958866  39.6110264  39.2405689  46.0099050  38.6681212  45.3789267
  46.3845059  39.8165309  45.1303319  46.4370998  38.0087789  46.4373620
  46.1713134  37.0434740  46.5701902  47.2901504  38.6202668  47.4157260
  47.4813570  39.6630176  47.1623290  46.5969507  38.5682367  48.7655767
  45.6287484  39.0512026  48.6335633  46.4474733  37.5166028  49.0101636
  47.3434595  39.2406303  49.8825962  48.3443104  38.5872475  50.5951195
  48.5964544  37.5596145  50.3334074  49.0122036  39.2201700  51.6170988
  49.7977195  38.7033012  52.1683820  48.6821641  40.5045391  51.9418432
  49.3449453  41.1269765  52.9547710  50.0141021  40.5720085  53.3620050
  47.6968710  41.1595429  51.2521306  47.4319966  42.1844350  51.5120119
  47.0391411  40.5169560  50.2252215  46.2569761  41.0351140  49.6703970
  48.5836884  37.8343332  47.4648892  48.5923703  36.5981336  47.4025014
  49.6854065  38.5602785  47.5964014  49.6295331  39.5531273  47.7731179
  51.0025336  37.9468241  47.5165200  50.9181924  36.8656606  47.6263897
  51.6258955  38.2447005  46.1928847  51.8255517  39.3069566  46.0519992
  52.5636154  37.6906024  46.1509719  50.8184691  37.8043620  45.0227571
  49.6106773  38.4262564  44.7224351  49.2356290  39.2128375  45.3772089
  48.8910116  38.0560322  43.6097795  47.9391363  38.5357049  43.3818579
  49.3827378  37.0694545  42.7796038  48.8183311  36.7750334  41.8948093
  50.5875214  36.4548735  43.0672978  50.9713656  35.6771303  42.4070863
  51.2991819  36.8220229  44.1806341  52.2495813  36.3374306  44.4042658
  51.9874079  38.4345277  48.5458153  52.0878697  39.6088110  48.8099654
  52.7477000  37.5119069  49.0944688  52.5999103  36.5325889  48.8964942
  53.8108147  37.8725103  49.9893879  53.6651479  38.9002749  50.3219240
  53.8517408  36.9727004  51.2042546  53.9030603  35.9248833  50.9083746
  54.7198438  37.2201144  51.8152240  52.6568744  37.1090187  52.0857502
  51.4755199  36.4426154  51.8522439  50.6057485  36.7525840  52.7959796
  49.6072422  36.3154558  52.7978008  51.1775999  37.6089967  53.6215994
  50.7491129  38.0256758  54.4357723  52.4599294  37.8487688  53.1977666
  53.0978724  38.5363556  53.7530633  55.0418949  37.7157680  49.1609245
  55.2178943  36.7075234  48.5186932  55.8766080  38.7397162  49.1306235
  55.7628882  39.5016732  49.7837611  56.9996026  38.7952295  48.1837284
  57.1504433  37.8338880  47.6926391  56.7656935  39.8640087  47.1079405
  56.8781518  40.8530448  47.5520800  57.7703581  39.6964917  45.9906209
  57.6581923  38.7077926  45.5456560  57.5990339  40.4582265  45.2300234
  58.7791956  39.8025112  46.3895048  55.3504015  39.7741358  46.5702764
  54.6416242  39.9293296  47.3836962  55.2013898  40.5391661  45.8082897
  55.1895827  38.7892259  46.1318809  58.2962225  39.1586810  48.8582926
  58.2996513  39.9450073  49.7987719  59.3906805  38.5857815  48.3761653
  59.3305843  37.9691660  47.5784980  60.6993312  38.8361968  48.9563469
  60.6158909  39.6311776  49.6973884  61.3204211  37.6043654  49.6268262
  61.4170934  36.8073370  48.8896021  62.6875575  37.9446829  50.1844023
  62.5916308  38.7413763  50.9220869  63.1175626  37.0619161  50.6576029
  63.3383798  38.2759270  49.3751994  60.4286588  37.1004132  50.7459425
  59.4543239  36.8281345  50.3401867  60.8856846  36.2262700  51.2097322
  60.3043484  37.8842475  51.4931048  61.6421433  39.2608770  47.8826602
  61.8091460  38.5582278  46.8946075  62.2917508  40.3990648  48.1218666
  62.1103219  40.9037303  48.9777262  63.2674424  40.9427422  47.1966878
  63.3709951  40.2914108  46.3288495  62.8849209  42.3329663  46.7403904
  62.7458007  42.9750704  47.6101309  63.9822707  42.8990805  45.8664550
  64.1216626  42.2577199  44.9962096  63.7055608  43.9009658  45.5381897
  64.9113990  42.9470431  46.4343628  61.5578725  42.2788172  45.9959466
  61.6928809  41.6036043  45.1509845  60.8232544  41.8582698  46.6826602
  61.0699739  43.6205015  45.4958593  61.8039071  44.0414888  44.8086828
  60.1196697  43.4920117  44.9776784  60.9342828  44.2961553  46.3403590
  64.6376852  41.0573303  47.8054063  64.8268462  41.7153685  48.8242865
  65.5883723  40.4229220  47.1322487  65.3186333  39.8496165  46.3456986
  66.9969067  40.4997695  47.4772506  67.1441259  40.4614319  48.5565819
  67.7681467  39.3486158  46.8388346  67.6378630  39.3790466  45.7570767
  68.8270983  39.4423928  47.0795163  67.3912823  38.4007850  47.2231384
  67.5441951  41.8176140  46.9867822  67.3172931  42.1773878  45.8362191
  68.2971075  42.5067289  47.8477052  68.4649560  42.1281234  48.7688914
  68.8958380  43.8018797  47.5085896  68.0939486  44.5035799  47.2790480
  69.4554927  44.1604561  48.3724813  69.8303702  43.7133815  46.3171386
  70.6524508  42.8214583  46.2487979  69.7016913  44.6196953  45.3424970
  68.8674780  45.8379670  45.2687870  68.8936405  46.3457712  46.2329191
  67.8413582  45.5528967  45.0365975  69.5005808  46.6506056  44.1695198
  70.2330714  47.3418378  44.5863588  68.7380422  47.2120645  43.6297048
  70.1402321  45.6530355  43.2914030  70.9848877  46.0971122  42.7646661
  69.4348807  45.2452473  42.5673258  70.6330288  44.5432156  44.2221189
  70.5408231  43.5386893  43.8091742  72.0995649  44.8182015  44.5723125
  72.3934589  45.4723173  45.5726024  72.9983605  44.3587590  43.7031364
  72.6615573  43.8979295  42.8698902  74.4457790  44.3691165  43.9568141
  74.6321463  44.0371968  44.9781837  75.2000641  43.4410422  42.9939954
  74.7390467  43.5652570  42.0141317  76.2296292  43.7971656  42.9583334
  75.1858676  41.9517655  43.3821945  75.7964563  41.4390960  42.6389231
  75.6451677  41.8453623  44.3649578  73.8027147  41.2966840  43.4151505
  73.4986705  40.5183851  44.3216090  72.9795895  41.5801642  42.4211193
  72.0565368  41.1706664  42.4014551  73.2772802  42.2050345  41.6855795
  75.0322329  45.7876215  43.9453097  74.6323406  46.6033336  43.1400780
  75.9682901  46.0620166  44.8590570  76.2433806  45.3158701  45.4817046
  76.5437744  47.4071277  45.0789635  77.1811246  47.3755620  45.9626419
  77.3802071  47.8910675  43.8886633  76.7630766  47.7545349  43.0006273
  77.5893107  48.9520272  44.0255585  78.6965053  47.1302222  43.7164929
  79.1206006  46.3552769  44.6085422  79.3272561  47.3370733  42.6650373
  75.5006740  48.4670102  45.4295540  75.6992619  49.6655714  45.2179628
  74.3794672  48.0159699  45.9550833  74.1475781  47.0333732  45.9262635
  73.4929359  48.9028474  46.6471184  73.4947608  49.8805011  46.1651545
  72.0726046  48.3519585  46.6253417  71.3865104  49.1780348  46.8123495
  71.8842452  47.9413523  45.6333622  71.8707981  47.3322233  47.6097808
  70.9661283  47.0147689  47.5608420  74.0128680  48.8790897  48.0546397
  74.7410041  47.9635233  48.4097803  73.6154316  49.8394651  48.8778245
  73.0159239  51.1349092  48.5531090  72.2973131  51.0219014  47.7413652
  73.7905558  51.8418999  48.2561098  72.3693552  51.5091741  49.8412987
  71.3749208  51.0669156  49.9013546  72.2892921  52.5936226  49.9165502
  73.2688561  50.9686823  50.8958012  72.7155357  50.7968325  51.8190580
  74.1204468  51.6180844  51.0987048  73.7516817  49.6413322  50.3270772
  74.8042440  49.4384748  50.5247127  72.8926443  48.4929257  50.8930129
  73.2671639  47.8310611  51.8788330  71.7617429  48.2625395  50.2430457
  71.5310409  48.8304972  49.4403628  70.8396851  47.1992681  50.6257536
  70.5768842  47.2757593  51.6808290  69.5885237  47.3386217  49.8085231
  69.7172683  46.8462582  48.8446235  68.7403419  46.8965935  50.3313030
  69.2200259  48.7554678  49.5184051  68.7550998  49.5819936  50.5196193
  68.6864619  49.2043645  51.5398080  68.3790997  50.8755134  50.2379465
  67.9771984  51.5119789  51.0262913  68.5113895  51.3658988  48.9566130
  68.2365478  52.3966675  48.7328323  68.9912456  50.5513428  47.9602788
  69.1005737  50.9337762  46.9454428  69.3330520  49.2544279  48.2446470
  69.7013407  48.6017951  47.4531081  71.4084029  45.8232913  50.3626992
  71.0751751  44.8267952  51.0010266  72.3513182  45.8410532  49.4589347
  72.7459984  46.7372399  49.2115964  72.8237850  44.6887429  48.7819021
  72.0871875  44.3232909  48.0663826  74.0807348  45.0787618  48.0272283
  73.8953438  46.0527797  47.5744385  74.8825174  45.1662000  48.7604398
  74.4839909  44.0952327  46.9563520  73.5652909  43.5778526  46.6799305
  74.8516634  44.6632854  46.1018157  75.5285140  43.0802989  47.3749628
  76.3179970  43.3598555  48.3056322  75.5809268  42.0008209  46.7439635
  73.1038064  43.5569329  49.7333084  73.5599425  43.7602021  50.8504613
  72.8386642  42.3481299  49.2687269  72.6128531  42.2026174  48.2951074
  72.8652540  41.1928873  50.1498952  72.6055452  40.2923551  49.5933952
  73.8581508  41.0771350  50.5844716  71.8602564  41.3904117  51.2636873
  72.0964989  41.0221201  52.4092303  70.7365939  41.9987928  50.9221144
  70.5979255  42.2969443  49.9671400  69.6828808  42.2565061  51.8817829
  69.9664495  41.8848089  52.8664296  69.4774950  43.3252438  51.9427395
  68.4432161  41.5469005  51.4314137  68.3340318  41.1490086  50.2848751
  67.4980568  41.4117967  52.3384720  67.6521148  41.7760120  53.2678334
  66.2181908  40.7663319  52.0502842  66.1600331  40.5423743  50.9851270
  66.1232370  39.4557756  52.8307858  65.2561654  38.8890238  52.4915523
  67.3722070  38.6495541  52.5961902  68.2397208  39.2155063  52.9356272
  67.3103106  37.7131369  53.1506184  67.4724611  38.4352732  51.5321726
  66.0196029  39.7302045  54.2384359  65.9603723  38.9031102  54.7221785
  65.0420821  41.6470548  52.4675428  64.9871084  42.0823782  53.6140490
  64.1051466  41.9055016  51.5615941  64.1384316  41.4672538  50.6522370
  63.0253032  42.8717129  51.8326381  63.0093870  43.1207973  52.8936766
  63.2447382  44.1508274  51.0357105  63.2453386  43.9555236  49.9633508
  62.4485871  44.8555611  51.2756977  64.5298328  44.8382885  51.3444403
  64.6169524  45.7556512  52.3890171  63.7244632  45.9870218  52.9704211
  65.8272614  46.3752075  52.6941335  65.8819325  47.0918494  53.5136066
  66.9584024  46.0806976  51.9573011  67.9094910  46.5639327  52.1809396
  66.8749188  45.1617938  50.9264867  67.7697596  44.9182991  50.3537123
  65.6646953  44.5507848  50.6183811  65.6080883  43.8374049  49.7961982
  61.6567645  42.3136791  51.5135796  61.4430857  41.7847158  50.4412247
  60.7492639  42.4044757  52.4765290  60.9724650  42.8755618  53.3416062
  59.4365715  41.8515981  52.3233489  59.4977939  40.9723827  51.6819976
  58.8196947  41.4412181  53.6543264  58.9128085  42.2945115  54.3261295
  57.7648238  41.2390607  53.4686393  59.4660608  40.2181571  54.2944052
  59.3647114  39.3864091  53.5972507  60.5227672  40.4407577  54.4424681
  58.8318802  39.8397492  55.6353509  58.6681593  40.7502970  56.2117164
  57.8746728  39.3552240  55.4427667  59.7302430  38.8938384  56.4244479
  59.7878299  37.9453703  55.8904136  60.7249649  39.3348056  56.4890656
  59.2038796  38.6601986  57.7906854  58.2823290  38.2511927  57.7310325
  59.8199218  38.0313633  58.2858199  59.1508421  39.5388902  58.2858490
  58.5868350  42.9098397  51.6982710  58.6957254  44.0632536  52.0304463
  57.7432139  42.4780627  50.7787379  57.7857497  41.5037909  50.5158989
  56.7290915  43.3126973  50.1632593  56.5839143  44.2127229  50.7607345
  57.1411846  43.7203002  48.7693062  57.4228043  42.8005321  48.2566501
  56.2695557  44.1557350  48.2806759  58.2914192  44.7001041  48.7141370
  58.1925096  45.3963848  49.5469100  59.6290769  43.9917773  48.8041489
  59.7289172  43.2956153  47.9713889  60.4333217  44.7262624  48.7614545
  59.6879432  43.4435435  49.7444014  58.2061082  45.4666367  47.4183249
  57.2584315  46.0034002  47.3748139  59.0293671  46.1787961  47.3619778
  58.2687728  44.7725708  46.5802052  55.4492707  42.5497700  50.0222706
  55.4112827  41.3184917  50.0047347  54.3817327  43.2834448  49.8856770
  54.4040549  44.2918014  49.9387620  53.1251834  42.6462341  49.7003737
  53.2847196  41.5943967  49.4631281  52.2700615  42.7369964  50.9500816
  51.3508746  42.1875228  50.7469228  52.8207329  42.2401919  51.7488596
  51.9285068  44.1545419  51.3766320  52.8707488  44.6891744  51.4968357
  51.3454285  44.6209979  50.5825680  51.1460385  44.2090606  52.6780009
  50.9145030  43.1454564  53.2982963  50.7432097  45.3175524  53.0828636
  52.4386244  43.2900248  48.5375287  52.4584666  44.4837527  48.3762527
  51.8313076  42.4593476  47.7195827  51.7504739  41.4837206  47.9680120
  51.2401425  42.8980068  46.4934522  51.3047342  43.9818259  46.3972065
  51.9951360  42.2667263  45.3502730  53.0499507  42.4074358  45.5862096
  51.7644224  41.2014643  45.3408847  51.7015390  42.8548882  43.9974536
  51.8139981  43.9383924  44.0358255  52.6711866  42.2835989  42.9891326
  52.5589882  41.2001009  42.9498593  52.4642227  42.7056705  42.0057088
  53.6907985  42.5323400  43.2834450  50.2746008  42.5733408  43.5573714
  49.5797623  43.0067392  44.2767216  50.1027902  43.0147909  42.5756871
  50.1162396  41.4962486  43.5035827  49.8287010  42.4272158  46.4664520
  49.5428667  41.2621931  46.7584001  48.9357451  43.3208915  46.0838120
  49.2103152  44.2812605  45.9341394  47.5489636  42.9572430  45.8523751
  47.4538086  41.8714737  45.8401456  46.6596311  43.5056847  46.9351574
  46.8025213  42.9220332  47.8445707  46.8933996  44.5514496  47.1347272
  45.1924512  43.4469391  46.6124718  44.6030986  44.4357612  45.8448524
  45.2273294  45.2472293  45.4707464  43.2577207  44.4099745  45.5506448
  42.8050814  45.1938116  44.9433410  42.4846094  43.3811122  46.0319881
  41.4189343  43.3471471  45.8055306  43.0583521  42.3900628  46.8028281
  42.4416624  41.5769707  47.1858100  44.4070190  42.4262857  47.0888340
  44.8564704  41.6411979  47.6968887  47.1376611  43.5435354  44.5406886
  47.6289464  44.6000499  44.1547729  46.2014342  42.8886958  43.8809174
  45.8680521  41.9926039  44.2064556  45.7032690  43.3879076  42.6205032
  46.1197370  44.3717988  42.4046058  46.1206820  42.4331241  41.5198230
  45.7245297  42.8485079  40.5932061  47.2099101  42.4288725  41.4790310
  45.6190806  41.0218979  41.6923960  45.6451897  40.7497245  42.7475456
  44.1793244  40.9346638  41.1786388  44.1524801  41.2062681  40.1233619
  43.8105416  39.9162275  41.3006527  43.5485622  41.6193089  41.7456490
  46.5149749  40.0757554  40.9265097  47.5332973  40.1498517  41.3081231
  46.1549543  39.0542740  41.0492377  46.5036898  40.3398356  39.8690442
  44.1725029  43.6066080  42.6798537  43.4144180  42.7004809  43.0211424
  43.7105287  44.8190965  42.3741099  44.4999718  45.8897006  41.7533252
  44.9112537  45.5303240  40.8100353  45.3147326  46.1675234  42.4219644
  43.5118028  47.0006345  41.5643277  43.4543102  47.2153808  40.4972393
  43.8916845  47.8762713  42.0906844  42.1856935  46.5854517  42.1089140
  41.4451170  46.8060963  41.3401738  41.9034415  47.0813925  43.0376100
  42.2713571  45.0795950  42.3287829  41.8251146  44.7350700  43.2616646
  41.6272987  44.3678453  41.1737503  42.3217719  43.9240614  40.2832870
  40.3106265  44.2749436  41.1725282  39.7306414  44.7235647  41.8671186
  39.6651425  43.4976319  40.1394325  40.0143610  42.4671639  40.2048639
  38.1452065  43.5062438  40.2674383  37.9055855  43.1070517  41.2529974
  37.8259064  44.5468455  40.2100306  37.4091176  42.6799309  39.1829652
  38.0378163  41.8104746  38.9909114  36.4632283  42.3550695  39.6163908
  37.1408229  43.4172380  37.8655931  37.0128346  44.6558533  37.8829682
  37.0425233  42.7625989  36.8038333  40.0175180  44.0512314  38.8069595
  40.4118206  43.3261340  37.8990492  39.8614544  45.3544711  38.6935200
  39.5665613  45.9154165  39.4799534  40.0628870  46.0140290  37.4131531
  39.2867925  45.7249728  36.7044761  39.9935868  47.4928513  37.6205949
  40.6996195  47.7580422  38.4075452  40.2872669  47.9795687  36.6905636
  38.6194888  47.9466743  38.0091527  37.9622084  47.8109690  37.1502770
  38.2617220  47.3379777  38.8395686  38.6218768  49.3885637  38.4124484
  39.7284909  49.9245699  38.6235608  37.5271740  49.9753281  38.5297612
  41.3893516  45.6525955  36.7377692  41.5172137  45.7690348  35.5324999
  42.3769541  45.2190089  37.5160429  42.2709173  45.2014638  38.5203076
  43.6347000  44.7537502  36.9459352  44.1568794  45.5956648  36.4913941
  44.5391592  44.1356577  38.0108563  44.9152019  44.9635270  38.6119583
  43.9137119  43.4925314  38.6299720  45.7029689  43.3366846  37.4700512
  45.5125047  42.0585751  37.0285521  44.5139260  41.6232710  37.0666373
  46.5635348  41.3232123  36.5402876  46.3849707  40.3020322  36.2035265
  47.8461633  41.8517687  36.5033003  48.8935187  41.0622004  35.9914083
  48.6026333  40.1935084  35.7044245  48.0575943  43.1351798  36.9317884
  49.0524607  43.5789360  36.8940829  46.9954116  43.8664556  37.4144036
  47.1508403  44.8864789  37.7658213  43.3290875  43.7132244  35.9075802
  42.5140792  42.8222267  36.1178810  44.0257614  43.7672859  34.7958047
  43.7680289  42.7958757  33.7336474  42.9221779  43.1215254  33.1281817
  43.5498045  41.8196482  34.1666104  45.0431244  42.8075736  32.9819536
  44.8504869  42.5703316  31.9356715  45.7205019  42.0649595  33.4035997
  45.5921235  44.1657759  33.1331566  45.1686574  44.8257281  32.3760314
  46.6796958  44.1834909  33.0626414  45.1574453  44.6160555  34.5079385
  45.8894821  44.4446517  35.2971413  44.8402059  46.0777413  34.4311348
  45.7246195  46.9173270  34.5638991  43.5837567  46.3831564  34.1989842
  42.8633860  45.6752291  34.1968580  43.2071613  47.7414029  33.9029907
  43.6289893  48.0488744  32.9461095  41.6892456  47.8475765  33.8226035
  41.2887648  47.5371022  34.7876528  41.4441086  48.8952253  33.6481334
  41.0767101  46.9925100  32.7199981  41.2304156  45.9396917  32.9567447
  40.0080635  47.1985334  32.6595756  41.8455485  47.3618836  31.1222282
  41.2084607  48.9948867  30.8416788  41.5279325  49.6537674  31.6490902
  41.5862645  49.3747289  29.8924240  40.1194410  48.9602861  30.8110145
  43.7465422  48.6762118  34.9682388  44.3148574  49.7158338  34.6626788
  43.5595199  48.2977176  36.2200307  43.0406405  47.4530314  36.4133405
  44.0667977  49.0723694  37.3492875  44.2570127  50.1081564  37.0681064
  43.0664899  49.0557470  38.5028935  42.8728247  48.0255594  38.8017370
  43.4769897  49.6077319  39.3484128  42.1345972  49.5220662  38.1831724
  45.3741068  48.4738570  37.7929119  45.4831166  47.2685960  37.9292452
  46.3554805  49.3172521  38.0430484  46.2305358  50.3139057  37.9373609
  47.6686735  48.8233703  38.4437915  48.0322898  48.1499066  37.6676930
  48.6267877  49.9641854  38.5738847  48.2809480  50.6426666  39.3537297
  49.6134716  49.5825405  38.8363774  48.6852851  50.5000478  37.6265047
  47.6340103  48.0536858  39.7629542  46.7243537  48.2132901  40.5559393
  48.6164388  47.1979515  39.9779752  49.4464952  46.6151323  38.9213182
  50.3080220  47.2565156  38.7355787  48.8618599  46.5189011  38.0064192
  49.8271690  45.3020697  39.4884699  50.8402014  45.0610276  39.1663472
  49.1378086  44.5449473  39.1147732  49.7429547  45.4112862  40.9247334
  50.7084924  45.8437692  41.1870201  49.5717890  44.5162665  41.5228485
  48.6360989  46.4247608  41.1782696  47.6513832  46.0105576  41.3947621
  49.0296429  47.3550372  42.2635193  49.5649597  48.4016618  41.9599772
  48.7564955  46.9898617  43.5057686  48.2014744  46.1659127  43.6878645
  49.2190482  47.7614351  44.6269507  49.5906834  48.7334637  44.3026870
  48.0599317  47.9774028  45.5629250  47.6464772  47.0024467  45.8210242
  48.4372754  48.4614678  46.4636984  46.9739048  48.8393977  44.9423313
  47.4021444  49.8012908  44.6604209  46.5885110  48.3394162  44.0537412
  45.8481088  49.0584728  45.9242739  45.3860956  48.0978262  46.1518719
  46.2557254  49.4906223  46.8381639  44.8113573  49.9905781  45.3463238
  45.2817263  50.9523066  45.1415515  44.4380903  49.5637249  44.4154278
  43.6803325  50.1837780  46.2909283  44.0259334  50.5797028  47.1534266
  43.0024134  50.8101224  45.8807839  43.2440720  49.2927963  46.4804737
  50.3344497  47.0438847  45.3302180  50.1900902  45.8773929  45.6765417
  51.4359801  47.7431210  45.5563008  51.4900916  48.7088288  45.2654748
  52.5921916  47.1539479  46.1999459  52.3279814  46.1693556  46.5857828
  53.7623850  46.9996430  45.2261696  54.1567883  47.9886861  44.9930620
  54.8656868  46.1436142  45.8315323  54.4721320  45.1541981  46.0644944
  55.6854306  46.0495524  45.1193013  55.2307592  46.6131687  46.7449556
  53.2771107  46.3411068  43.9531838  52.5038475  46.9585240  43.4960604
  54.1108290  46.2312851  43.2596763  52.8665887  45.3584610  44.1855193
  53.0464505  48.0076428  47.3653578  53.0234682  49.1997411  47.2968848
  53.4808875  47.3536687  48.4259686  53.4422610  46.3444452  48.4346354
  54.0135874  48.0224972  49.5745161  54.4156295  48.9955777  49.2924248
  52.9247982  48.2284519  50.5842318  52.0888412  48.7140788  50.0808020
  52.6118797  47.2482010  50.9438013  53.3663918  49.0711891  51.7480571
  54.0633860  48.4897793  52.3515989  53.8716750  49.9565804  51.3622161
  52.1940544  49.4925709  52.5999346  52.4797454  50.3118379  53.2596930
  51.3615371  49.8070244  51.9705433  51.7628607  48.3655662  53.4152710
  51.1580045  47.6999869  52.9556489  52.1176683  48.1353304  54.6909983
  52.9019440  48.9541961  55.3741853  53.2577721  49.7912306  54.9350275
  53.1408762  48.7381509  56.3314395  51.6481549  47.0648232  55.2991328
  51.0326848  46.4355570  54.8038342  51.9059167  46.8785067  56.2577483
  55.1119730  47.2222348  50.2241161  55.0852171  45.9861011  50.2197812
  56.0795917  47.9347186  50.7759628  56.0920806  48.9370875  50.6526745
  57.1267737  47.3279344  51.5695293  57.4502905  46.4013620  51.0952935
  58.3188900  48.2466439  51.6971451  58.0032056  49.2885245  51.7512506
  58.8770140  47.9894313  52.5973892  59.2689001  48.1506617  50.5687054
  59.1106728  48.9427012  49.4752140  58.2715846  49.6368937  49.4290877
  59.9983822  48.8717704  48.4353578  59.8713980  49.5220762  47.5698648
  61.0512175  47.9808070  48.4804030  61.7481488  47.9005671  47.6461679
  61.2155811  47.1925556  49.5882470  62.0521854  46.4963475  49.6473047
  60.3252336  47.2812457  50.6229413  60.4515937  46.6547204  51.5058903
  56.6157108  47.0407857  52.9474587  56.0387724  47.8916701  53.5949429
  56.8462601  45.8255048  53.3998439  57.1915431  45.1126941  52.7731224
  56.5682779  45.4579623  54.7669932  55.8431646  46.1416140  55.2085023
  55.9889457  44.0567266  54.7889405  55.1305640  44.0423883  54.1173197
  56.7536703  43.3759858  54.4149240  55.5558423  43.6181212  56.1689147
  54.9749410  42.7008657  56.0724940  56.4477898  43.4218449  56.7638997
  54.5498344  44.8758755  57.0003834  54.3286179  44.1524189  58.6467797
  55.3025296  44.0070029  59.1141652  53.7278397  44.8230217  59.2611559
  53.8222140  43.1913922  58.5568681  57.8369159  45.5440444  55.6298453
  57.7734406  45.4249325  56.8457068  58.9861152  45.7387669  54.9941047
  58.9709599  45.8017891  53.9861871  60.2625093  45.9061557  55.6778532
  60.1821313  45.5662418  56.7103730  61.3860809  45.1326433  54.9962694
  61.7198305  45.6860367  54.1185068  62.5550773  44.9498651  55.9556133
  62.2221859  44.3961108  56.8334739  63.3511757  44.3962469  55.4577847
  62.9295621  45.9262615  56.2630410  60.8865699  43.8604606  54.5668910
  61.5902205  43.3689939  54.1368484  60.6895968  47.3455181  55.6669003
  60.6853469  47.9947636  54.6462224  61.0627388  47.8449347  56.8269335
  61.0137453  47.2735893  57.6583560  61.5008085  49.2182457  56.9626318
  60.7549754  49.9050526  56.5624713  61.6915706  49.5162364  58.4454066
  60.8495423  49.0680553  58.9728735  62.6151958  49.0265893  58.7540524
  61.7666776  50.9774414  58.7745415  62.6170923  51.4142827  58.2510289
  60.8484419  51.4620223  58.4426882  61.9340545  51.1810327  60.2684011
  60.9748486  51.0128280  60.7580236  62.6637191  50.4634906  60.6436641
  62.4110851  52.5861329  60.5636879  62.4883944  52.6965740  61.6453193
  63.3967197  52.7098021  60.1149903  61.4839452  53.6250683  60.0223656
  60.5706884  53.5109181  60.4383360  61.8418950  54.5434347  60.2427634
  61.4125015  53.5231762  59.0200619  62.7935702  49.4214565  56.1672610
  63.7310476  48.6566921  56.2968778  62.8215333  50.4452463  55.3235913
  62.0371173  51.0795717  55.2743751  63.9587172  50.6712485  54.4189954
  64.8768538  50.2932605  54.8687168  63.7353840  49.9892310  53.0632781
  63.6171407  48.9188791  53.2319954  62.5000935  50.5308395  52.3589771
  62.6178034  51.6011287  52.1894896  62.3749441  50.0236150  51.4023363
  61.6213823  50.3563059  52.9798667  64.9457455  50.1740352  52.1647452
  64.9788690  51.2167268  51.8488370  65.8388117  49.9422165  52.7450833
  64.8908879  49.2840182  50.9517273  63.9982669  49.5155866  50.3706044
  65.7764131  49.4500939  50.3382429  64.8582073  48.2410758  51.2668511
  64.2265718  52.1516394  54.1648582  63.3149067  52.9600326  54.1215910
  65.4936358  52.5005494  53.9927750  66.2142257  51.7928539  53.9887097
  65.8956940  53.9019479  53.8494692  65.1318085  54.5586509  54.2657856
  67.2103385  54.1381942  54.6050825  67.1429833  53.6158568  55.5594023
  67.9734644  53.6662305  53.9862214  67.5837805  55.5931030  54.8488087
  66.9005578  56.3693243  55.7939422  66.0977645  55.9033677  56.3653499
  67.2233652  57.6976830  56.0105719  66.6598168  58.2881039  56.7330110
  68.2432466  58.2667828  55.3159121  68.5337884  59.5902536  55.5541064
  67.9604585  59.9873037  56.2138365  68.9665800  57.5125562  54.3953421
  69.7922962  57.9698518  53.8502056  68.6384654  56.1806312  54.1707052
  69.2129551  55.5907999  53.4564499  66.0439714  54.2354974  52.3797374
  66.9443395  53.7727848  51.7096714  65.1195305  55.0139249  51.8613567
  64.4295807  55.4557944  52.4519665  65.0740460  55.2765150  50.4367590
  66.0775308  55.4561788  50.0509632  64.4863749  54.0650434  49.7208112
  64.8687296  53.1259939  50.1209238  63.4045503  54.1004278  49.8492772
  64.7407975  54.0379241  48.2521878  64.2651684  55.0118181  47.4103450
  64.6302529  54.7316370  46.1720337  64.3675488  55.4032849  45.3547365
  65.2996162  53.5919707  46.1767531  65.6951358  53.1256141  45.3729026
  65.3739726  53.1345226  47.4661815  65.8817972  52.1946385  47.6825912
  64.1898281  56.4737600  50.1971200  63.2269555  56.6811524  50.8857003
  64.5215630  57.2898533  49.2302479  65.8440156  57.3406247  48.5876209
  65.8953111  56.5905942  47.7983660  66.6178701  57.1408758  49.3288014
  65.9090568  58.7349549  48.0585177  66.4590613  58.7327048  47.1174603
  66.4280032  59.3654030  48.7805503  64.5036476  59.1921490  47.8663679
  64.1028259  58.8952229  46.8972055  64.4271953  60.2740673  47.9745687
  63.7278153  58.5024091  48.9807741  63.7262037  59.0574544  49.9188681
  62.2888227  58.2885936  48.5138949  61.3684581  59.0288808  48.9259736
  62.1291035  57.3039192  47.6307165  62.9638144  56.8378936  47.3048681
  60.8401106  56.8937067  47.0682113  60.2356658  57.7630179  46.8092832
  61.0981538  56.1037721  45.8251509  61.6923732  55.2251272  46.0761203
  60.1462872  55.7881270  45.3980467  61.8533481  56.9212228  44.7819419
  62.9178342  56.5200889  44.3177384  61.3076737  58.0742066  44.4056896
  61.7726926  58.6486107  43.7172732  60.4307532  58.3701279  44.8100925
  59.9106730  56.0781621  47.9513091  58.6894233  56.1579094  47.7998310
  60.4846107  55.3147279  48.8755416  61.4928494  55.3059266  48.9345036
  59.7195521  54.5173565  49.8537774  58.7352528  54.2495271  49.4696922
  60.4670829  53.2497660  50.1911156  61.3760369  53.4975613  50.7392940
  59.5991553  52.3707224  51.0362476  58.6901507  52.1221076  50.4885231
  60.1373303  51.4549363  51.2807961  59.3370203  52.8940557  51.9557634
  60.8872205  52.5240044  48.9170671  61.5356643  53.1712739  48.3265886
  61.4248796  51.6124574  49.1780354  60.0017856  52.2688964  48.3348079
  59.5345849  55.2498577  51.1635258  60.5016763  55.6130371  51.8252092
  58.3009387  55.4991817  51.5514429  57.5087042  55.2129424  50.9941899
  58.0539507  56.2999663  52.7428790  58.8439883  57.0425535  52.8547005
  56.7141993  57.0243756  52.6435952  56.7057020  57.8351831  53.3720306
  56.6492657  57.4395239  51.6378440  55.5346540  56.1152767  52.8893942
  55.7151963  54.8891584  52.9838578  54.4089394  56.6336010  53.0071638
  58.1489563  55.4564298  54.0134836  58.6479638  54.3339669  53.9949453
  57.7043685  56.0166895  55.1250504  57.2646705  56.9257461  55.1055271
  57.8685246  55.3589871  56.4088032  58.8919704  54.9995460  56.5158544
  57.5760230  56.3376042  57.5377166  56.5924743  56.7671730  57.3474485
  57.5484854  55.7644016  58.4644207  58.5990972  57.4522528  57.6627587
  59.5815095  57.0029872  57.8081112  58.5965080  58.0272512  56.7367607
  58.2856042  58.3717309  58.8300509  57.2925221  58.8005845  58.6959934
  58.3117494  57.8001285  59.7577829  59.3061024  59.4788225  58.8936011
  60.2966655  59.0331311  58.9844011  59.2508992  60.0553196  57.9701820
  59.0589001  60.3744661  60.0511742  59.1104346  59.8405482  60.9069637
  59.7568282  61.1043570  60.0671612  58.1412410  60.7878875  59.9670099
  56.9764875  54.1650616  56.5529273  57.2967752  53.2202022  57.2518855
  55.8540081  54.1905013  55.8853483  55.5791798  55.0034173  55.3526793
  54.9396846  53.0589180  55.9387985  55.0609139  52.4947155  56.8635028
  53.5337141  53.6116609  55.8910479  53.4597848  54.2156252  54.9866913
  52.8164420  52.7925111  55.8399152  53.2291847  54.4766381  57.1041474
  53.9358843  55.3044583  57.1623728  51.8205812  55.0237017  56.9527685
  51.1132216  54.1964189  56.8949381  51.5785857  55.6485558  57.8124756
  51.7574961  55.6193346  56.0420863  53.3567529  53.7024290  58.3936034
  54.3741514  53.3237233  58.4914900  53.1308709  54.3573712  59.2351076
  52.6574886  52.8663187  58.3866894  55.1167308  52.0158044  54.8325844
  54.2621623  51.2010037  54.6206684  56.2179483  52.0586124  54.1113469
  56.9230615  52.7496779  54.3242862  56.4617794  51.1423292  53.0104098
  57.5439130  51.0774399  52.8969394  56.0710053  50.1738989  53.3227203
  55.8486837  51.5142127  51.6786902  56.0225330  50.7668430  50.7248747
  55.1430996  52.6434467  51.5945968  55.0362167  53.2358065  52.4056363
  54.4880804  53.0500486  50.3438898  53.9238345  52.2084910  49.9420111
  53.5401774  54.2039771  50.5670174  54.0589218  54.9436073  51.1768950
  53.3096755  54.6344922  49.5925300  52.2550293  53.7954131  51.2544756
  51.7854264  53.0090106  50.6635906  52.5032677  53.4076934  52.2424803
  51.2984348  54.9593215  51.3954943  51.1192395  55.4231701  50.4255291
  50.3512753  54.6233420  51.8175203  51.8796678  55.9514266  52.2862187
  52.8499008  55.8292688  52.5388543  51.2246050  56.9930117  52.7779119
  49.9533977  57.1858705  52.4690458  49.4816083  56.5362689  51.8562387
  49.4601120  57.9818873  52.8473659  51.8519840  57.8379811  53.5834387
  52.8224026  57.6826677  53.8163886  51.3567890  58.6333351  53.9606556
  55.4513812  53.4681014  49.2872998  56.2354451  54.3618171  49.4936908
  55.3341107  52.8633255  48.1233648  54.5558684  52.2479471  47.9342941
  56.2868942  53.0861456  47.0866388  57.2101876  53.4445477  47.5418051
  56.5642945  51.8147477  46.3204310  55.6413673  51.4806557  45.8464181
  57.6151832  52.0455072  45.2657235  58.5386084  52.3791979  45.7390489
  57.7992267  51.1165200  44.7260832  57.2690680  52.8079859  44.5679201
  57.0707481  50.7307353  47.2550790  58.1115610  50.9552834  47.4882903
  56.4763481  50.7769941  48.1675746  56.9755075  49.3424191  46.6614222
  57.5700711  49.2952510  45.7490795  57.3528773  48.6133925  47.3785076
  55.9348577  49.1169627  46.4283616  55.6854278  54.0883560  46.1562343
  54.5170754  53.9887889  45.8036537  56.4978594  55.0685233  45.7836647
  57.3944129  55.1653895  46.2385361  56.1462677  56.0202014  44.7473631
  55.0778731  55.9686196  44.5376694  56.4846465  57.4328486  45.2061208
  55.9504575  57.6530077  46.1303888  57.5578372  57.5117666  45.3797117
  56.0900304  58.5575164  44.2336901  56.9100971  55.7036219  43.4886408
  58.0032785  56.2076598  43.2827908  56.3170260  54.8648990  42.6491000
  55.4434277  54.4446938  42.9325660  56.8725885  54.4955882  41.3560804
  57.7994794  55.0407207  41.1777462  57.1731974  52.9996403  41.3264109
  57.8037972  52.8596256  42.2043853  56.2096033  52.5175258  41.4911896
  57.8469054  52.3815616  40.1169568  57.1881142  52.5204468  39.2597486
  59.1927607  52.9979801  39.8218404  59.8522935  52.8590773  40.6784741
  59.6290653  52.5171720  38.9463049  59.0701812  54.0634566  39.6273290
  58.0383364  50.8828454  40.3274842  57.0677606  50.4092661  40.4751480
  58.5230785  50.4513906  39.4517142  58.6611465  50.7154864  41.2062319
  55.8012899  54.9087894  40.3726034  54.6352333  54.7832144  40.6552711
  56.1873076  55.4689994  39.2496764  57.1656791  55.6128219  39.0442410
  55.1898977  56.0194402  38.3168327  54.4300964  56.5725005  38.8690332
  55.8611194  56.9690760  37.3253603  55.1125700  57.2324986  36.5781110
  56.1670302  57.8657940  37.8642623  57.0795238  56.3498500  36.6313482
  57.4569623  55.2073139  36.9567228  57.6772450  57.0164150  35.7607132
  54.3614281  54.9661358  37.5842653  53.1641064  55.1394338  37.3948700
  55.0072294  53.8577156  37.2032847  56.0057724  53.7892634  37.3386566
  54.3172771  52.7472054  36.5308957  53.7603485  53.1380769  35.6793388
  55.2368737  51.6006577  36.0611039  54.6223553  50.7655448  35.7248688
  56.1144355  52.0662844  34.9280054  56.7296278  52.9011435  35.2636380
  56.7581347  51.2476194  34.6062297  55.4912108  52.3873708  34.0933836
  56.0944980  51.0476850  37.1837649  56.8054359  51.8242031  37.4660552
  55.4354786  50.8356934  38.0256987  56.8495065  49.7846405  36.8010147
  57.5091231  49.9959775  35.9593838  57.4422543  49.4437291  37.6498543
  56.1391652  49.0074681  36.5190249  53.2481551  52.1360630  37.3953106
  52.4400189  51.4161854  36.9021552  53.2597601  52.4054592  38.6854846
  54.0546595  52.8737848  39.0964657  52.1718520  52.0264737  39.5461263
  51.7452103  51.0813412  39.2102683  52.6549893  51.8600753  40.9505208
  53.1127875  52.8055339  41.2414297  51.7866571  51.6682990  41.5808548
  53.6520811  50.7478890  41.1198000  54.5473150  50.9681339  40.5382939
  54.0200459  50.6232071  42.5863235  53.1253335  50.4024912  43.1684516
  54.7431166  49.8174314  42.7127947  54.4564346  51.5599924  42.9328760
  53.0616944  49.4589576  40.6302294  52.8036139  49.5543793  39.5755310
  53.7878194  48.6556407  40.7548316  52.1639848  49.2288098  41.2040311
  51.0265336  53.0280461  39.5668192  50.0035764  52.7996856  40.2086744
  51.1714808  54.1471651  38.8900209  52.0037335  54.3685738  38.3623534
  50.1205767  55.1384660  38.9609873  49.2155486  54.6985351  39.3798955
  50.5691991  56.2921028  39.8665413  51.4694531  56.7486335  39.4551748
  49.7773002  57.0389174  39.9236761  50.7801386  55.9098251  40.8652743
  49.7691837  55.6171816  37.5755778  48.8423529  55.1341117  36.9515954
  50.5448929  56.5572448  37.0836050  51.3514464  56.8722373  37.6035574
  50.2592313  57.1846978  35.8252961  49.2000694  57.4291248  35.7444840
  51.0627477  58.4724364  35.7411487  52.1029971  58.2684531  35.9948636
  51.0028387  58.8249056  34.7114515  50.5096719  59.5474831  36.6813629
  49.3280042  59.4433897  37.0802064  51.2466888  60.4875020  37.0519263
  50.5944121  56.2853814  34.6721158  49.7227297  55.8424396  33.9553681
  51.8603307  55.9504209  34.5530963  52.5307131  56.2128960  35.2614701
  52.3291585  55.2349210  33.4088051  51.9550131  55.6977317  32.4956126
  53.8329692  55.2590645  33.3786821  54.1974317  54.9224774  34.3492363
  54.1682006  54.5676864  32.6055610  54.3759611  56.6427407  33.0880379
  53.7710456  57.0987700  32.3043190  54.3074651  57.2434007  33.9950208
  55.8361244  56.5740497  32.6306391  56.4428408  56.2855516  33.4889882
  55.9099927  55.8068956  31.8598489  56.3388774  57.8985757  32.0770442
  57.3882662  57.7850167  31.8050367  55.7583972  58.1458713  31.1882321
  56.2017383  58.9908640  33.0784572  56.7398973  58.7621098  33.9019596
  56.5428783  59.8552069  32.6826860  55.2293720  59.0965402  33.3303210
  51.8862230  53.7925964  33.3492806  52.4384839  53.0477432  32.5452927
  50.9141105  53.3754701  34.1653951  50.4500879  54.0114572  34.7980899
  50.4907637  51.9652669  34.1581343  51.3488351  51.3469564  34.4217720
  49.3895378  51.6790039  35.1105701  49.7412153  51.7533587  36.1395957
  48.5267691  52.3309856  34.9740048  48.9064871  50.2950199  34.9280125
  47.7140473  49.9155684  34.4411728  47.0479931  50.7117237  34.1085945
  47.5963697  48.5533551  34.4728265  46.7906154  48.0197240  34.1794030
  48.7502084  48.0327784  34.9679761  49.1110660  46.7178335  35.1819314
  48.3939116  45.9378567  34.9261493  50.3465227  46.4757940  35.7017481
  50.6746363  45.4497277  35.8679685  51.2029800  47.5162527  36.0267168
  52.1830241  47.3233277  36.4630574  50.8381521  48.8313319  35.8063414
  51.5353267  49.6113960  36.1121983  49.5968412  49.1026259  35.2572688
  49.9914560  51.4988092  32.8385018  49.0910287  52.1059515  32.2739614
  50.5845991  50.4089214  32.3641529  51.3388332  50.0003905  32.8973815
  50.1970429  49.7705063  31.1207192  49.3532512  50.3097928  30.6902720
  51.3352266  49.7612435  30.1098058  51.4472543  50.7502238  29.6654332
  52.2663605  49.4758528  30.5993380  51.0290080  48.8255620  29.1015889
  51.7385673  48.8079364  28.4552029  49.8181136  48.3506529  31.4614800
  50.5260526  47.6815944  32.2077803  48.6965104  47.8811544  30.9132177
  47.8036014  48.5754756  29.9802844  48.2122579  48.5360824  28.9705576
  47.6816808  49.6157613  30.2820129  46.5593052  47.8023072  30.1167937
  45.9719648  47.8691258  29.2010068  45.9713187  48.1799890  30.9532921
  47.0059461  46.4237331  30.3690445  47.2921271  46.0063997  29.4036263
  46.2794618  45.7667866  30.8473138  48.2160254  46.5678787  31.2403539
  48.0445474  46.5166489  32.3155604  49.2026483  45.5196784  30.8439396
  49.2606207  44.4726571  31.4841384  49.9531608  45.8075914  29.7747889
  49.7604365  46.6556577  29.2612325  50.9904808  44.9109143  29.2677964
  50.4888360  43.9905239  28.9689095  51.6550524  45.5138943  28.0543407
  52.1693579  46.4316437  28.3395181  52.3759432  44.8062046  27.6449607
  50.9005144  45.7399467  27.3009006  52.0458196  44.5481211  30.3059664
  52.6630799  43.4886792  30.2204456  52.2497278  45.4138032  31.2800413
  51.7719947  46.3032155  31.3086065  53.2019799  45.1143691  32.3234761
  54.1157397  44.7208041  31.8782249  53.5453878  46.3441872  33.1173461
  52.6136781  46.7626687  33.4979896  54.2129391  46.1269725  33.9511884
  54.2062205  47.3444918  32.1884975  53.5654314  47.5373946  31.3281030
  54.4210249  48.6270656  32.9525686  55.0621449  48.4350395  33.8129115
  54.8960126  49.3623349  32.3030560  53.4603705  49.0120215  33.2946978
  55.5193705  46.8329837  31.6115073  55.3364047  45.9209298  31.0433695
  55.9474806  47.5900071  30.9544392  56.2154979  46.6213622  32.4231242
  52.6687869  44.0710789  33.2488127  51.5200735  44.0861315  33.6199570
  53.5324862  43.1671282  33.6346891  54.5183902  43.2676005  33.4397582
  53.1087896  42.0444003  34.3694681  52.0209405  42.0233821  34.4345978
  53.5804829  40.7712109  33.6706030  54.6563387  40.6825003  33.8214805
  53.0776056  39.9242317  34.1373370  53.2774877  40.7820737  32.1822354
  52.2379556  41.0869177  32.0616377  53.9291620  41.5253015  31.7228499
  53.4790100  39.4572948  31.4739843  53.2235846  39.3582298  30.2718038
  53.9336681  38.4388269  32.1954677  54.0806478  37.5401998  31.7584693
  54.1302930  38.5677583  33.1777186  53.7568441  42.1616794  35.6804585
  54.7165909  42.8683786  35.8535724  53.2776209  41.3761469  36.5963480
  52.5798607  40.6827280  36.3674369  53.7676976  41.4246182  37.9305438
  53.5078413  42.3595455  38.4270162  53.2174124  40.2669002  38.7212247
  53.4018074  39.3449921  38.1696957  53.8773686  40.1819248  40.0798114
  53.6930072  41.1033558  40.6321485  53.4641326  39.3384887  40.6329409
  54.9511579  40.0426173  39.9546345  51.7158201  40.4400632  38.8224827
  51.5205586  41.2796441  39.4896241  51.3384084  40.6725338  37.8266829
  51.0207075  39.2073239  39.3486739  51.3972901  38.9744819  40.3447010
  49.9471654  39.3889160  39.3999666  51.2151420  38.3673706  38.6817604
  55.2482751  41.2733792  37.9338597  55.9504104  42.0863838  38.4825232
  55.7217021  40.2325622  37.2795938  55.1064742  39.5780570  36.8178396
  57.1418800  39.9511403  37.2876321  57.4537851  39.7429795  38.3110986
  57.5027637  38.7503234  36.4131753  58.5642453  38.5559820  36.5667571
  56.9220032  37.9051802  36.7827022  57.2334422  38.9397029  34.9357555
  56.1749527  39.1541010  34.7883300  57.8277649  39.7755728  34.5666971
  57.6035815  37.6848981  34.1774952  57.1043676  36.8177843  34.6099281
  57.3244999  37.7782427  33.1279717  59.0288161  37.4862552  34.2604606
  59.3560083  36.8622549  34.9841099  59.9230237  38.0679833  33.4758753
  59.5447292  38.9044007  32.5039857  58.5637117  39.0984365  32.3623706
  60.2416793  39.3384409  31.9157942  61.2120533  37.7950731  33.6577173
  61.4913684  37.1530263  34.3856314  61.9056354  38.2311413  33.0670505
  57.9464453  41.1823802  36.8636557  59.0135062  41.4356622  37.3892558
  57.4312706  41.9450289  35.9144371  56.5369850  41.7166467  35.5043223
  58.1172895  43.1296839  35.4475351  59.1170733  42.8521477  35.1136111
  57.3826815  43.7804084  34.2900954  56.3803998  44.0535324  34.6201481
  58.1119523  45.0189440  33.8142394  59.1142216  44.7465234  33.4835692
  57.5652927  45.4667524  32.9843418  58.1821218  45.7364950  34.6317340
  57.3054904  42.8509905  33.2123358  56.8418794  43.2541742  32.4746989
  58.2148165  44.1476524  36.5341973  59.3139286  44.5993342  36.8726365
  57.0670422  44.4874074  37.0888094  56.2259477  43.9928566  36.8278900
  56.9783717  45.4887438  38.1215839  57.0707693  46.4697896  37.6556322
  55.6508573  45.4337551  38.8898357  55.6680074  44.5954752  39.5863212
  55.4597788  46.7163295  39.6536720  55.4420600  47.5550796  38.9577659
  54.5170678  46.6777707  40.1994829  56.2816229  46.8463840  40.3577740
  54.4821454  45.2671976  37.9659958  54.5917213  44.3395595  37.4042283
  53.5608021  45.2325947  38.5473982  54.4428950  46.1081566  37.2736460
  58.0329294  45.2295509  39.1645854  58.8697892  46.0816456  39.4689165
  57.9899315  44.0157690  39.6813423  57.2536011  43.3939949  39.3791606
  58.9315944  43.5352657  40.6814320  58.7281442  44.0044768  41.6440058
  58.7970355  42.0414993  40.8355676  58.4456685  41.6974521  39.8628024
  59.7850758  41.6254008  41.0323884  57.8224968  41.5785699  41.9230898
  58.3810809  41.5380870  42.8582078  56.6231642  42.4694878  42.0941824
  56.0637857  42.5101025  41.1595462  55.9840398  42.0718662  42.8825465
  56.9511165  43.4731802  42.3646438  57.3578623  40.1721694  41.6090509
  58.2177264  39.5029369  41.5797054  56.6638417  39.8375784  42.3800797
  56.8570513  40.1620786  40.6409675  60.3629380  43.8433764  40.3545664
  61.0726958  44.4489669  41.1460390  60.7911040  43.4716191  39.1726779
  60.2602061  42.8520200  38.5774101  62.1033329  43.8528075  38.7549643
  62.8483645  43.5069061  39.4714693  62.3959960  43.2199261  37.4076457
  62.1240167  42.1696786  37.5130349  61.8115820  43.6671284  36.6035497
  63.8677450  43.3285489  37.0809013  64.0792656  44.3849222  36.9152651
  64.8005990  42.7857388  38.1675316  64.5899744  41.7292253  38.3334088
  65.8365963  42.9036467  37.8498712  64.6400826  43.3374768  39.0937714
  64.1217629  42.6337706  35.7649089  63.5320225  43.1105399  34.9819678
  65.1804442  42.7035077  35.5150455  63.8364871  41.5849095  35.8461939
  62.2892006  45.4089690  38.7485930  63.3122018  45.9370253  39.2112420
  61.2884560  46.1246192  38.2612891  60.5083680  45.6557729  37.8234019
  61.2909422  47.5842471  38.2904494  62.0942574  47.9606297  37.6571091
  59.9753564  48.1387669  37.7843578  59.2215999  48.0557593  38.5673394
  60.1036160  49.1868519  37.5138634  59.5574358  47.4067929  36.6485521
  58.7236577  47.7597367  36.3294213  61.5507024  48.1698568  39.6625871
  62.3204012  49.1034929  39.8201314  60.9161821  47.6110360  40.6532472
  60.1887758  46.9336431  40.4740312  61.1787320  47.9924906  42.0321601
  61.0802476  49.0756668  42.1037787  60.1746613  47.3309291  42.9593385
  60.2121758  46.2527080  42.8039930  60.4821069  47.6385847  44.3874457
  60.4443244  48.7166681  44.5436806  59.7481365  47.1528522  45.0304482
  61.4786568  47.2711858  44.6324060  58.7905805  47.9000568  42.6318891
  58.8099729  48.9480260  42.9310299  58.6785562  47.8336743  41.5496953
  57.6398275  47.2144597  43.2944554  57.7509205  47.2808334  44.3767459
  56.7085242  47.6952882  42.9951608  57.6195053  46.1664805  42.9954128
  62.5878342  47.6582449  42.4675835  63.2579388  48.4687522  43.0660646
  63.0358475  46.4620019  42.1536555  62.4209552  45.7834615  41.7275220
  64.4091053  46.0740153  42.4213407  64.5802598  46.0354606  43.4971282
  64.6956373  44.6957760  41.8322925  63.8290545  44.0603978  42.0151261
  64.8428121  44.8083717  40.7581594  65.9262123  44.0599690  42.4464191
  66.8137076  44.6058094  42.1262452  65.8261804  44.1333125  43.5293394
  66.0936506  42.6063884  42.0747678  65.7082125  42.2241412  40.9864711
  66.6978265  41.7905153  42.9767110  66.8264801  40.8121756  42.7613021
  67.0158050  42.1657301  43.8588702  65.3697094  47.0757267  41.8245707
  66.3175997  47.5275770  42.4582403  65.1066310  47.3928917  40.5732170
  64.3421848  46.9379687  40.0949217  65.8912996  48.3539557  39.8451516
  66.9275259  48.0212716  39.7846920  65.3479800  48.4957952  38.4447515
  64.3137261  48.8371139  38.4885745  65.9464961  49.2214575  37.8940311
  65.3906454  47.5314300  37.9385116  65.8772406  49.6990359  40.5315083
  66.9232538  50.3078681  40.7467311  64.6938358  50.1521338  40.8896596
  63.8599207  49.6148896  40.6997820  64.5559213  51.3976015  41.5837056
  64.7067858  52.2283310  40.8943381  63.1771432  51.5072298  42.1738696
  62.4969627  51.4135229  41.3273044  63.0280527  50.6683276  42.8536601
  62.8973558  52.8064658  42.9055326  63.6228434  52.9280364  43.7098890
  63.0048572  53.9842963  41.9419124  62.2793048  53.8636584  41.1374754
  62.8022415  54.9119631  42.4771525  64.0099430  54.0200012  41.5216410
  61.5186281  52.7751930  43.5444293  61.4660443  51.9513516  44.2562015
  61.3370621  53.7159060  44.0642312  60.7626052  52.6358613  42.7716971
  65.5302575  51.5264120  42.7366158  66.0479644  52.5962855  42.9891415
  65.7677368  50.4439094  43.4501042  65.3105957  49.5726221  43.2221135
  66.7136393  50.4578120  44.5546440  66.3542633  51.1307133  45.3332016
  66.8775707  49.0775550  45.1472646  67.2129086  48.4481683  44.3229344
  67.6531616  49.1173981  45.9120988  65.6104142  48.4967691  45.7428919
  64.8301822  48.4603918  44.9826184  65.8941229  47.0998494  46.2394408
  66.6739844  47.1354707  47.0001286  64.9869613  46.6753035  46.6694633
  66.2265866  46.4785982  45.4078067  65.0594645  49.3415615  46.8741647
  64.8280535  50.3400571  46.5032807  64.1522808  48.8801784  47.2643502
  65.8012560  49.4128836  47.6696253  68.0811539  50.8816751  44.1307360
  68.7272370  51.6769091  44.8096391  68.5351094  50.3355912  43.0141399
  68.0219556  49.5992434  42.5509289  69.8156500  50.7275171  42.4676532
  70.6084298  50.5097832  43.1833286  70.0932950  49.9629269  41.1905717
  69.9031359  48.9023531  41.3552593  69.4394340  50.3302179  40.3995829
  71.4377795  50.1452253  40.8105856  71.6101516  49.6592341  40.0008324
  69.8780537  52.2451721  42.2221942  70.8133855  52.9085621  42.6661922
  68.8398950  52.7919953  41.5929726  68.0486412  52.2126020  41.3514768
  68.8259797  54.2087162  41.1707971  69.7978231  54.6319269  41.4247900
  68.6403812  54.2872460  39.6601538  67.6676696  53.8754386  39.3911799
  68.6947649  55.3279007  39.3404970  69.4257771  53.7146435  39.1668194
  67.7571205  55.0483972  41.8618297  66.6941962  55.2692802  41.2951519
  68.0236632  55.5051846  43.0976412  69.0471261  55.0229336  44.0499115
  69.9892244  55.5331053  43.8492228  69.1803320  53.9493484  43.9166075
  68.4850753  55.3640686  45.3876303  69.3044800  55.6507215  46.0468003
  67.9861906  54.4828872  45.7910344  67.5216824  56.4808348  45.2019682
  68.0348945  57.4254710  45.3818981  66.6636751  56.4011886  45.8694856
  67.0532705  56.4091473  43.7297484  66.0656051  55.9567907  43.6403684
  67.0375806  57.8052008  43.0831654  68.0909244  58.3386215  42.7383960
  65.8544372  58.3751231  42.9172881  65.0143505  57.8284607  43.0418428
  65.7200866  59.7541354  42.4935711  66.7087674  60.1963373  42.3708236
  64.9666058  59.8479969  41.1476815  65.5964151  59.4311654  40.3617483
  64.0489362  59.2648661  41.2247595  64.6050178  61.2745834  40.7742126
  65.1761112  62.1970634  41.3046502  63.6610612  61.4522188  39.8584542
  63.3956213  62.3878969  39.5861528  63.2124486  60.6509121  39.4380318
  65.0052481  60.5451311  43.5934533  63.7970713  60.3309736  43.8327157
  65.7622423  61.4426845  44.2730404  67.2371935  61.5219350  44.2200184
  67.5418330  61.8691360  43.2327259  67.6557314  60.5320077  44.4015923
  67.5828183  62.4953199  45.3037178  67.9433583  63.4129540  44.8388979
  68.3750154  62.0625639  45.9146575  66.3562525  62.7422969  46.1183494
  66.3408225  63.7881846  46.4249108  66.2716523  62.1049390  46.9985297
  65.2028482  62.4657218  45.1640499  64.3129534  62.0460097  45.6331208
  64.8326997  63.7561445  44.4347789  64.3955525  64.7078087  45.0659894
  65.0281536  63.7721665  43.1212797  65.3319971  62.9140883  42.6851078
  64.8345383  64.9474093  42.2774679  65.6116910  65.6809465  42.4914232
  64.9105071  64.5437807  40.7879637  65.7853858  63.9141079  40.6261323
  64.0113919  63.9922386  40.5140327  65.1475880  65.7101857  39.8495752
  65.3359172  66.8374397  40.3440654  65.1720596  65.4890629  38.6111521
  65.3292112  66.3112392  38.1417657  63.4719129  65.4807418  42.6297541
  63.3365175  66.6320051  43.0233934  65.0276424  64.5539347  38.4498081
  65.4983344  67.6247766  39.7486882  65.3325524  66.9544803  41.3371960
  62.4678860  64.6164955  42.5096985  62.5874006  63.7729069  41.9684596
  61.1975895  64.8392665  43.1605294  61.2082399  65.8095557  43.6567607
  60.0371963  64.8257624  42.1884871  59.9992473  65.7752311  41.6544844
  60.1701078  64.0133934  41.4743189  58.6750056  64.8357848  42.8910723
  58.5211999  65.4785672  43.9622323  57.7372150  64.1982753  42.3661165
  56.9479521  64.2874512  42.9047311  61.1267720  63.6685214  44.1013003
  61.5521169  62.5946080  43.7310550  58.0455842  63.7823132  41.5578858
  57.6306430  65.4869643  44.4178533  59.2875729  65.9876198  44.3540947
  60.6932676  63.8875343  45.3413924  61.2989145  65.0567508  46.0102936
  60.5239458  65.7834426  46.2541027  62.0341540  65.5178832  45.3508402
  61.9230038  64.4542573  47.2258745  61.3630536  64.7688671  48.1065421
  62.9527169  64.8023703  47.3071747  61.8732087  62.9558919  47.0471272
  61.7883492  62.4319410  47.9991636  62.7362025  62.5765733  46.4998990
  60.6178775  62.7507941  46.2350807  60.6021391  61.8711402  45.5916060
  59.4290791  62.7012688  47.1932010  58.9572940  63.7346886  47.6497283
  58.9686684  61.4970682  47.5042863  59.2627453  60.6961886  46.9637217
  57.9463012  61.3034971  48.5276482  57.1551869  62.0414391  48.3946859
  57.3303437  59.9037578  48.4370772  56.7104963  59.9852742  47.5441923
  58.1575796  59.2209255  48.2433744  56.4846117  59.3655733  49.5991279
  57.1765376  59.0150170  50.3649280  55.5317088  60.3961488  50.2067136
  54.8391304  60.7468509  49.4415719  54.9708215  59.9374405  51.0210188
  56.1051072  61.2396574  50.5911716  55.6872465  58.1630035  49.1354720
  56.3689800  57.3841817  48.7937480  55.0877177  57.7830338  49.9626900
  55.0307591  58.4556731  48.3160407  58.3963703  61.5799153  49.9538147
  57.7999451  62.4216734  50.6408840  59.4343648  60.8768040  50.3937349
  59.9209827  60.2560191  49.7629191  59.8737065  60.9335114  51.7854903
  59.0475591  61.1302474  52.4687726  60.4851370  59.5947925  52.1386863
  61.3197530  59.3878938  51.4688288  60.8432354  59.6185272  53.1679105
  59.7333852  58.8124766  52.0340426  60.8718413  62.0855771  51.9596036
  62.0814835  61.8650683  52.0350984  60.3478576  63.3104162  52.0440153
  59.3692187  63.4281806  52.2642352  61.1394283  64.5106864  51.7107583
  61.4758741  64.4443216  50.6761091  60.3110805  65.7973939  51.8770590
  59.7787481  65.6954817  52.8227521  60.9635960  66.6694409  51.9201593
  59.2831818  66.0084917  50.7555070  59.6370673  66.4189213  49.6402830
  58.0017695  65.7851942  51.0588710  57.2897305  65.9109172  50.3536802
  57.7506714  65.4916345  51.9920769  62.4429058  64.6308433  52.4893838
  63.4922110  64.9148102  51.9149506  62.3606210  64.3977922  53.7920616
  61.4509186  64.2342889  54.1992562  63.5299384  64.4138965  54.6824730
  63.9167321  65.4282525  54.7803075  63.1266596  63.9142667  56.0567446
  62.5958585  62.9700348  55.9351901  64.0384684  63.7467185  56.6300091
  62.2390720  64.9025584  56.7948561  62.0721343  66.0549194  56.3259586
  61.6964184  64.5271856  57.8493623  64.6977241  63.5981102  54.2020957
  65.8301250  64.0505845  54.2025271  64.4125250  62.3905784  53.7703487
  63.4722122  62.0246504  53.8151573  65.4413275  61.5676831  53.1703255
  66.2614206  61.4118110  53.8712181  64.8971089  60.2053098  52.7450572
  64.0784857  60.3561375  52.0413483  65.9881102  59.3733698  52.0834833
  66.8069311  59.2217195  52.7867866  65.5799074  58.4068436  51.7880208
  66.3593331  59.8953591  51.2015409  64.3453016  59.4570330  53.9319977
  63.5372162  60.0337042  54.3820537  63.9630072  58.4895507  53.6065307
  65.1361890  59.3061151  54.6667234  65.9646901  62.2297290  51.9116346
  67.1610917  62.3717394  51.7163057  65.0565778  62.6195617  51.0493317
  64.0690471  62.5261798  51.2394959  65.4586614  63.1639168  49.7778230
  65.9343505  62.3992783  49.1637001  64.2525669  63.6851656  49.0472528
  63.7706342  64.4582550  49.6457289  64.5607381  64.1064858  48.0903724
  63.5506156  62.8692214  48.8752104  66.4725758  64.2716483  49.9871993
  67.5508671  64.2649557  49.3780112  66.1274795  65.2036515  50.8702551
  65.2069564  65.1776748  51.2850585  67.0249309  66.2955929  51.2429104
  67.1503652  66.9689427  50.3949921  66.4664096  67.0874437  52.4132711
  66.0897449  66.3721580  53.1444273  67.2892494  67.6534158  52.8499749
  65.3495579  68.0416625  52.0156899  65.7429169  68.7156539  51.2547005
  64.5392379  67.4488044  51.5914259  64.8240169  68.8518928  53.1853537
  65.4442284  68.8147493  54.2617394  63.7857574  69.5270481  53.0244449
  68.3853049  65.7549299  51.6052417  69.3914985  66.2041670  51.0749461
  68.4167146  64.7729495  52.4942197  67.5701859  64.4580581  52.9462507
  69.6815580  64.1292459  52.8616050  70.3470888  64.8689516  53.3065808
  69.4647487  63.0158058  53.8560093  68.9770675  62.1926453  53.3338283
  70.4426424  62.6912614  54.2116705  68.6193549  63.4371028  55.0281147
  68.5053582  64.5209306  55.0486801  67.6394610  62.9711280  54.9242997
  69.2229850  62.9960764  56.3210959  70.2683205  62.3341192  56.3413038
  68.5911987  63.3828063  57.4222158  68.9510172  63.1158153  58.3273942
  67.7534620  63.9423435  57.3499883  70.4441817  63.5206396  51.6931541
  71.6592200  63.5791380  51.6409349  69.7290399  62.9281304  50.7622974
  68.7207251  62.9381205  50.8197492  70.3532965  62.2140431  49.6482368
  71.1492966  61.5646189  50.0125599  69.3036794  61.3532725  48.9460263
  68.4823538  61.0669371  49.6029399  68.9092622  61.8984386  48.0885129
  69.8730180  60.1172749  48.4278907  70.6515979  59.9678342  47.3189917
  70.8595602  60.8708278  46.7450109  71.0205146  58.6460753  47.1620971
  71.5690741  58.2627093  46.4056499  70.5001798  57.9342319  48.2035484
  70.6083958  56.5774056  48.4935838  71.2066859  55.9495080  47.8333624
  69.9541889  56.1176672  49.5930377  70.0057878  55.0603068  49.8527036
  69.2025337  56.9884397  50.4131589  68.6804871  56.6089821  51.2915545
  69.1032204  58.3521764  50.1297561  68.5133394  58.9857451  50.7921243
  69.7601034  58.8365352  49.0084464  71.0029175  63.1236750  48.6113432
  72.0986803  62.8352113  48.1189404  70.2984945  64.1934828  48.2489708
  69.3229681  64.2687076  48.4995477  70.8853286  65.2467445  47.4045305
  71.3637479  64.7777255  46.5447425  69.8448278  66.2507098  46.8984697
  70.3839480  67.1831716  46.7312464  69.4903469  65.8604593  45.9444529
  68.6582384  66.5088718  47.8121305  67.9356082  65.7084803  47.6531341
  69.0168819  66.4748053  48.8408755  67.9925366  67.8517033  47.5517716
  67.0764855  67.8992953  48.1405706  68.6730607  68.6393401  47.8752133
  67.6614718  68.0415593  46.0893367  68.5757992  68.2954262  45.5529994
  67.2581025  67.1079772  45.6971418  66.6683411  69.1216566  45.9083697
  67.0420872  69.9869148  46.2713322  66.4636205  69.2294892  44.9252310
  65.8208764  68.8864154  46.4049221  72.0145664  66.0032094  48.1165332
  73.0905902  66.1738175  47.5646368  71.7774524  66.4228788  49.3508964
  70.8796594  66.2587387  49.7834761  72.7951475  67.1583470  50.1150850
  73.2166567  67.9741748  49.5278421  72.2325155  67.7360148  51.4272722
  73.0403611  68.2464478  51.9516232  71.0879668  68.7223147  51.1691387
  70.2794991  68.2124522  50.6451924  70.7183254  69.1075270  52.1194417
  71.4509993  69.5493464  50.5589531  71.7924159  66.6750000  52.2758203
  71.4430916  67.0415058  53.0914466  74.0180828  66.3139824  50.4979578
  75.1610331  66.7359243  50.3244080  73.7639878  65.1302951  51.0391954
  72.8070314  64.8256184  51.1464613  74.8258828  64.2778544  51.5689961
  75.7887844  64.5605419  51.1435463  74.8941077  64.4435853  53.0758742
  74.9241855  65.5088498  53.3047980  74.0079259  63.9998578  53.5296228
  76.1102333  63.7927145  53.6635756  76.7575494  62.9493726  53.0242828
  76.4316973  64.1615655  54.8880370  77.2410600  63.7579881  55.3376558
  75.8670756  64.8459620  55.3706389  74.6674550  62.7995453  51.1949268
  74.3986966  61.9483878  52.0506258  74.8499989  62.5225161  49.9102258
  75.1167417  63.2598629  49.2736198  74.6319422  61.1969420  49.3720273
  73.5827109  60.9210576  49.4773869  74.9973159  61.1618444  47.8984842
  74.4251601  61.9507177  47.4102057  76.0610883  61.3891998  47.8292178
  74.7171942  59.8332438  47.2116930  75.4362033  59.1108415  47.5980371
  73.7080666  59.5184700  47.4775468  74.8409956  59.9113591  45.7003522
  75.2329066  60.9692087  45.1625287  74.5318293  58.9036852  45.0344997
  75.4439600  60.1737487  50.1437472  74.9463681  59.0982778  50.4903326
  76.6929978  60.5133430  50.4168743  77.0532601  61.4082320  50.1177354
  77.6046578  59.5910394  51.1075900  77.7614044  58.7210298  50.4699278
  78.9384032  60.2584979  51.3501457  78.7990712  61.1263915  51.9946977
  79.6157277  59.5535563  51.8322132  79.3638926  60.5777111  50.3987462
  77.0311591  59.1024737  52.4236568  77.0163835  57.8991914  52.7277020
  76.5587112  60.0567505  53.1994910  76.6266817  61.0245335  52.9186433
  75.9414403  59.7539103  54.4709702  76.6552112  59.2565075  55.1276443
  75.4835399  61.0467677  55.1388204  76.3800998  61.6029374  55.4125992
  74.9194220  61.6107483  54.3959901  74.6267096  60.8347071  56.3682955
  74.4424746  61.8049733  56.8295350  73.6759093  60.3739336  56.1003987
  75.3257592  59.9499750  57.3697799  76.3581033  60.3282763  57.9166617
  74.7844300  58.7549573  57.5934074  75.2146859  58.1249173  58.2552465
  73.9458309  58.4835566  57.1002596  74.7431502  58.8393225  54.2746747
  74.6893174  57.7233392  54.8031379  73.7846393  59.3433827  53.5060525
  73.9125815  60.2599116  53.1014479  72.5333279  58.6490751  53.2566593
  71.8931618  58.6677817  54.1386664  71.7928527  59.3082696  52.1052058
  72.4176712  59.2890607  51.2122708  70.8663694  58.7677338  51.9114278
  71.5625670  60.3415743  52.3647232  72.8331214  57.1869037  52.9542198
  72.3047598  56.2899721  53.6117246  73.7373841  56.9628171  52.0004524
  74.1404263  57.7382677  51.4941592  74.1039700  55.6051357  51.5965899
  73.2170970  55.1136994  51.1965325  75.2110809  55.5888440  50.5469585
  76.0074697  56.2647471  50.8584393  75.7692548  54.1877186  50.3930113
  74.9734940  53.5112855  50.0810762  76.5582567  54.1909723  49.6409700
  76.1778958  53.8520915  51.3461463  74.6268231  56.0683873  49.2121185
  73.8989409  55.3151458  48.9105966  74.1123354  57.0055663  49.4244803
  75.6265882  56.2833170  48.0899439  76.1411767  55.3463964  47.8766877
  75.1028145  56.6212659  47.1957678  76.3545730  57.0368157  48.3905727
  74.5027717  54.7710302  52.7877717  74.0837395  53.6143935  52.9379735
  75.2987023  55.3731521  53.6470619  75.7151135  56.2683415  53.4341368
  75.7048694  54.6988282  54.8621094  76.1129364  53.7178109  54.6188289
  76.7714282  55.5016002  55.5926596  76.4745482  56.5502978  55.6066144
  76.8501506  55.1331719  56.6154809  78.1130438  55.3661977  54.9029786
  78.0767680  55.8821996  53.9435376  78.8584276  55.8399518  55.5417737
  78.4881351  53.9111957  54.6810676  78.4019289  53.1175008  55.6440732
  78.8493991  53.5605079  53.5347629  74.5365766  54.3627856  55.7602771
  74.4250797  53.2344325  56.2584115  73.6388361  55.3203185  55.9227292
  73.7633817  56.2277362  55.4970758  72.4501988  55.0953976  56.7339368
  72.7389007  54.8065309  57.7445339  71.5725093  56.3417215  56.8148000
  71.1203470  56.5241585  55.8399327  70.4806744  56.1471806  57.8497940
  70.9320991  55.9651426  58.8250773  69.8613824  57.0428592  57.8981300
  69.8628959  55.2935530  57.5709210  72.3783625  57.4741262  57.1627070
  71.8252010  58.2571093  57.2132059  71.6219399  53.9698447  56.1564215
  71.0648800  53.1663567  56.8999827  71.5434904  53.9237057  54.8329752
  71.9818891  54.6428016  54.2754747  70.7884783  52.8887091  54.1508441
  69.7519857  52.9318037  54.4853963  70.8237945  53.1180402  52.6638999
  71.8544307  53.0687820  52.3125271  70.2327645  52.3510935  52.1633235
  70.4098048  54.1005813  52.4373505  71.3188492  51.5013859  54.4815024
  70.5463031  50.5632631  54.7696954  72.6346400  51.3845604  54.4299726
  73.2023520  52.1505732  54.0967658  73.2963692  50.1556918  54.8116810
  72.9411699  49.3286000  54.1969845  74.7919863  50.3017483  54.6100526
  74.9714973  50.5233102  53.5580140  75.1357061  51.1368175  55.2204757
  75.5471950  49.0505612  54.9971903  75.2889919  48.7935138  56.0244968
  75.2420082  48.2418310  54.3331733  77.0452465  49.2545545  54.8890360
  77.3384946  50.0829190  55.5339521  77.5519176  48.3455001  55.2130789
  77.4580151  49.5581725  53.5195915  77.6156882  50.5316201  53.3013294
  77.6442417  48.6516209  52.5579060  77.4384873  47.3464331  52.7765265
  77.1353106  47.0316962  53.6870893  77.5874368  46.6828292  52.0298381
  78.0359659  49.0568572  51.3529755  78.1876231  50.0401013  51.1788167
  78.1799298  48.3794343  50.6178079  72.9857179  49.8199972  56.2719724
  72.6627795  48.6977387  56.6145517  73.0652070  50.8180191  57.1254527
  73.4044613  51.7223234  56.8300890  72.7169026  50.6393429  58.5084234
  73.4464046  49.9882948  58.9901519  72.7145852  51.9822184  59.2259454
  71.9823740  52.6421098  58.7606387  72.4551273  51.8341934  60.2742156
  73.7045920  52.4330906  59.1573890  71.3650552  49.9764617  58.6333801
  71.2338343  48.9228586  59.2195735  70.3576828  50.6166084  58.0781917
  70.5302109  51.4636643  57.5558606  68.9823659  50.1555778  58.2116058
  68.7072587  50.1310548  59.2660317  68.0200483  51.0826839  57.4786441
  68.3922224  51.3722583  56.4959273  67.0736347  50.5536457  57.3667513
  67.7166187  52.3539242  58.2142176  68.5770356  53.0786040  58.9678143
  69.5868088  52.6848818  59.0837482  67.9541247  54.2000767  59.4389595
  68.3783041  54.8991539  60.0318023  66.6631273  54.2191956  58.9866751
  65.6470305  55.1466634  59.2036237  65.8643223  56.0091762  59.8336672
  64.4401785  54.9188160  58.6136070  63.6205566  55.6224157  58.7594402
  64.2320806  53.7995299  57.8241952  63.2679534  53.6250725  57.3465730
  65.2445112  52.8640060  57.6158872  65.0335354  52.0078494  56.9751175
  66.4820689  53.0753399  58.2147619  68.8300401  48.7584018  57.6602312
  68.1267741  47.9209069  58.2187375  69.4937425  48.5070462  56.5587170
  69.9939660  49.2296514  56.0610047  69.4977030  47.1817336  56.0162431
  68.4993886  46.8869875  55.6928357  70.4378574  47.1082975  54.8208516
  71.4569048  47.2916187  55.1614920  70.3627014  45.7433300  54.1633948
  69.3439833  45.5594779  53.8220572  71.0420075  45.7118801  53.3115419
  70.6480307  44.9764206  54.8834904  70.0773452  48.1335706  53.8813240
  70.6656160  48.0945091  53.1236883  69.9304582  46.1859002  57.0701177
  69.2314287  45.2101827  57.3405641  71.0818416  46.4566537  57.6805379
  71.6266186  47.2521536  57.3797103  71.6022240  45.6321446  58.7714998
  71.8787624  44.6487594  58.3912640  72.8323195  46.2781546  59.3876671
  72.5490157  47.2880634  59.6841840  73.0884411  45.6981053  60.2742587
  74.0288370  46.3411243  58.4635271  74.2971254  45.3297283  58.1582399
  73.7688106  46.9288910  57.5831757  75.2024781  46.9823907  59.1685562
  74.8962657  47.9441495  59.5800814  75.5387032  46.3325446  59.9764870
  76.3108471  47.1990811  58.2532368  76.2137049  46.8380401  57.3149873
  77.4363158  47.8350504  58.5764291  77.6053480  48.3434598  59.7948088
  76.8738203  48.2476969  60.4845890  78.4643665  48.8226913  60.0239895
  78.3982228  47.9666097  57.6710888  78.2713259  47.5846190  56.7447625
  79.2525470  48.4480879  57.9127657  70.5392866  45.4524382  59.8534178
  70.1436972  44.3352794  60.1696947  70.0512942  46.5748208  60.3581214
  70.3942749  47.4544341  59.9993121  69.0508008  46.6036790  61.4152885
  69.4583246  46.1370456  62.3121033  68.6427738  48.0310059  61.7521574
  68.2870339  48.4465870  60.8093740  67.8261742  48.0180177  62.4740275
  69.7805641  48.8905462  62.2884464  70.6096969  48.8486689  61.5821277
  69.3430240  50.3369263  62.4715397  68.5141663  50.3796593  63.1781283
  70.1775794  50.9237168  62.8553302  69.0235632  50.7446094  61.5124569
  70.2978930  48.3220135  63.5903862  70.6647329  47.3090416  63.4248092
  71.1105625  48.9459059  63.9624453  69.4918755  48.3006333  64.3238559
  67.7803253  45.8732796  61.1036287  67.2419146  45.2187173  61.9738167
  67.2767268  45.9817866  59.8817004  67.7850127  46.4475907  59.1436142
  65.9252522  45.4906797  59.5925853  65.4769594  45.0494493  60.4827811
  65.0724097  46.6551963  59.1495294  65.4506672  46.9738763  58.1782089
  64.0454331  46.3060573  59.0421935  65.1098210  47.8115041  60.1041486
  64.6220036  47.6910346  61.3933105  64.2181127  46.7298621  61.7113025
  64.6393830  48.7552821  62.2694528  64.2485213  48.6482274  63.2813166
  65.1483890  49.9566509  61.8559835  65.1843248  51.0316147  62.6990681
  64.8250320  50.8388608  63.5681792  65.6382300  50.1019347  60.5866497
  66.0457278  51.0592812  60.2617901  65.6150333  49.0295442  59.7154922
  66.0012041  49.1419079  58.7024045  65.8035804  44.3789492  58.5653092
  64.8417026  43.6365915  58.5792112  66.7800288  44.2621048  57.6844069
  67.6268709  44.8040460  57.7806229  66.6393673  43.4097113  56.5239929
  65.5946517  43.1029300  56.4734583  66.9734625  44.1931675  55.2758572
  68.0190291  44.4995739  55.3075675  66.8047751  43.5689296  54.3983767
  66.3379280  45.0769520  55.2199994  67.4860313  42.1596017  56.5782781
  67.6069549  41.4452399  55.5845208  68.0772018  41.8788413  57.7273373
  67.9869453  42.4817649  58.5325927  68.9718438  40.7366932  57.8183840
  69.2562975  40.3931889  56.8238037  70.2227324  41.1496252  58.5635410
  69.9219324  41.5656986  59.5250510  70.8286157  40.2584738  58.7274149
  71.0375928  42.1833006  57.7957385  70.4215456  43.0782427  57.7081870
  71.9199009  42.4074095  58.3952464  71.5604129  41.6537037  56.1384699
  72.6210493  43.0206837  55.6472905  73.4473504  43.1116128  56.3523135
  73.0153085  42.8345449  54.6482846  72.0441878  43.9455161  55.6431765
  68.2924385  39.5269798  58.4496708  68.9278543  38.5001203  58.6792972
  66.9907587  39.6620255  58.7039095  66.5423674  40.5406838  58.4871048
  66.1840927  38.6021828  59.2970977  66.6089596  37.6286173  59.0526439
  66.1551215  38.7531802  60.8048982  65.7206953  39.7166062  61.0717005
  65.5409280  37.9519425  61.2158537  67.5355339  38.6620139  61.4103430
  68.2314050  37.6672553  61.2193073  67.9521795  39.7046119  62.1272788
  68.8687307  39.6881291  62.5512622  67.3496084  40.5067872  62.2435700
  64.7747189  38.6382484  58.7764771  64.3723799  37.7397731  58.0649242
  64.0298279  39.5746103  59.0571965  76.9671266  36.1100632  22.3356608
  77.2363210  36.5783819  23.1890734  77.0085971  36.7728651  21.5746915
  77.4698859  35.2363790  22.2723486  75.5216332  35.7279857  22.4499525
  74.9587100  36.2144295  21.6533415  75.3282364  34.2459907  22.3369897
  76.0104908  33.7697501  23.0411368  74.2997461  34.0249185  22.6223573
  75.5862293  33.7231716  20.9645062  74.9188551  34.2019268  20.2479129
  76.6210312  33.9159380  20.6814372  75.3469848  32.2430249  20.9274418
  75.2638964  31.5898404  21.9741678  75.2300755  31.6945914  19.7225629
  75.0680871  30.7013674  19.6367303  75.3037504  32.2735365  18.8982475
  74.9490525  36.0847304  23.7828278  75.5980358  35.8517866  24.7905956
  73.7102548  36.5779759  23.7707889  73.1786266  36.5032668  22.9152836
  73.0565345  37.1455609  24.9431503  73.4868110  36.7173935  25.8484867
  73.1834061  38.6670470  24.9898269  72.7017204  39.0884294  24.1074913
  72.5251334  39.2216248  26.2379384  73.0066225  38.8010248  27.1207547
  72.6269396  40.3067763  26.2514482  71.4679103  38.9563448  26.2402006
  74.6422525  39.0784418  24.9490416  75.0472984  38.6791375  24.0192058
  74.6524475  40.1677303  24.9110126  75.4904732  38.6057403  26.1136205
  75.4811382  37.5164570  26.1520201  76.5146082  38.9554278  25.9833694
  75.0862855  39.0050483  27.0438277  71.5844370  36.8863005  24.8879953
  70.9703771  37.0364801  23.8509796  71.0360098  36.5399260  26.0423151
  71.6087308  36.4818446  26.8722047  69.6257528  36.2506981  26.1618362
  69.2019803  36.0976911  25.1693117  69.3875651  34.9981021  26.9902297
  69.9187907  35.0415514  27.9410245  68.3182476  34.8979484  27.1763191
  69.8229338  33.7408294  26.3150961  70.7484313  33.7667574  25.2859843
  71.1563551  34.7199251  24.9495777  71.1518406  32.6009909  24.6909394
  71.8760665  32.6264683  23.8767230  70.6384397  31.3876058  25.1247874
  70.9635385  30.4627792  24.6482305  69.7228700  31.3476963  26.1516727
  69.3162896  30.3968398  26.4961500  69.3222418  32.5204204  26.7432741
  68.6015374  32.5000056  27.5607509  68.9717231  37.4144203  26.8442268
  69.3472555  37.7694160  27.9647139  68.0119048  38.0098159  26.1510639
  67.8589266  37.7372442  25.1906465  67.1729377  39.0671608  26.7136713
  67.5473881  39.3156897  27.7067068  67.1392056  40.3490253  25.8665158
  66.3707116  41.0127629  26.2627085  68.4725264  41.0478630  25.9020517
  69.2415053  40.3848684  25.5055539  68.4254916  41.9524228  25.2957022
  68.7171165  41.3128889  26.9306618  66.8005755  40.0164666  24.4395717
  65.8229530  39.5360531  24.4000864  66.7792667  40.9316484  23.8478895
  67.5537088  39.3403037  24.0349795  65.7789377  38.5024602  26.8304583
  65.2605853  37.8856569  25.9020029  65.1951493  38.6814371  28.0012842
  65.7168405  39.0930020  28.7619103  63.8646084  38.2155580  28.2632892
  63.5484064  37.5362754  27.4716512  63.8125216  37.4755519  29.5865272
  64.6219328  36.7456454  29.6002847  63.9631271  38.1994628  30.3873837
  62.4976401  36.7702670  29.7886684  61.7137182  37.5237394  29.8651306
  62.3109365  36.1393463  28.9196558  62.5012032  35.9187231  31.0377754
  63.2281238  35.1141500  30.9266565  62.7698434  36.5344064  31.8961844
  61.1161584  35.3246162  31.2533910  60.4014686  36.1459064  31.3063194
  60.8821007  34.6947261  30.3951634  61.0344245  34.5169288  32.4966647
  61.2508529  35.1005175  33.2920783  60.1005347  34.1453099  32.5959086
  61.6962936  33.7555978  32.4476408  62.9495734  39.4343233  28.1903511
  63.1664675  40.4157205  28.8761130  61.9502962  39.3600319  27.3150586
  61.7080015  38.4523371  26.9442718  61.1650525  40.5101106  26.8922000
  61.7855550  41.4046354  26.8383370  60.5343424  40.2686090  25.5178854
  59.9188113  41.1293078  25.2563146  61.6109209  40.0734442  24.4573812
  62.2266083  39.2125819  24.7180436  61.1408959  39.9033762  23.4887469
  62.2364819  40.9645659  24.4056483  59.6896345  39.1165458  25.5850193
  59.2917225  38.9609871  24.7253287  60.0415234  40.7474172  27.8524062
  59.9610193  40.0928162  28.8908067  59.1735193  41.6937782  27.5016985
  59.2399398  42.1086825  26.5832531  58.0854117  42.1254700  28.3814514
  58.5045882  42.4403417  29.3370905  57.3172777  43.2590287  27.8031214
  57.0694813  42.9633596  26.7836725  56.3995861  43.3840230  28.3778549
  58.0716596  44.5553987  27.7780443  58.9927109  44.4490076  27.2049421
  57.1821319  45.5892171  27.1167840  56.2610174  45.6965046  27.6896158
  57.7012914  46.5470022  27.0818288  56.9434756  45.2686678  26.1026875
  58.4714274  45.0103726  29.1723891  59.1089161  44.2554674  29.6326344
  59.0151378  45.9527280  29.1057058  57.5772735  45.1496068  29.7800088
  57.0779405  41.0972719  28.6144482  56.4652276  41.0915519  29.6524155
  56.8498617  40.2727626  27.6082084  57.3350444  40.4111819  26.7332585
  55.8856017  39.1884036  27.6975781  55.0348503  39.5167041  28.2946878
  55.3829422  38.7898699  26.3074539  54.6151166  38.0240913  26.4175772
  54.8031645  39.9842181  25.5818265  55.5705868  40.7502860  25.4709094
  54.4526666  39.6764636  24.5966678  53.9679590  40.3875706  26.1543988
  56.4774776  38.2846280  25.5427448  56.1684460  38.0328443  24.6694151
  56.4826901  37.9653781  28.3885363  55.7537056  37.0838282  28.7878864
  57.8018147  37.9209375  28.5283552  58.3599977  38.6982994  28.2054935
  58.4911772  36.7736503  29.1407818  59.2484486  37.1740496  29.8148141
  57.7490019  36.2205744  29.7164399  59.1622272  35.8208981  28.1468355
  59.7381674  34.8033854  28.5389805  59.0976155  36.1524871  26.8647906
  58.5628540  36.9607180  26.5803748  59.7921429  35.3819014  25.8327236
  59.7169244  34.3180090  26.0576110  59.1822401  35.6325013  24.4711028
  59.1243731  36.7114932  24.3278302  59.8505090  35.2027411  23.7248971
  57.8086741  35.0317543  24.3201434  57.8936419  33.9517160  24.2001490
  57.2140522  35.2526524  25.2065580  57.1349788  35.6228047  23.1012005
  57.0562940  36.7013536  23.2377286  57.7520675  35.4117107  22.2278504
  55.7537427  35.0384371  22.8958271  55.8599764  34.0136422  22.5400035
  55.2314335  35.0380097  23.8525361  54.9736383  35.8283981  21.9057262
  55.4572363  35.8285600  21.0190286  54.0593353  35.4150299  21.7905019
  54.8747190  36.7779214  22.2354528  61.2502318  35.7399089  25.7299204
  61.6010209  36.9070374  25.7148178  62.0864471  34.7205058  25.5972128
  61.7399987  33.7720081  25.6178290  63.5126088  34.9281333  25.4371773
  63.8373313  35.8192015  25.9744408  64.2784595  33.7296530  25.9759980
  64.1040655  32.8823540  25.3128454  65.7854950  34.0134710  26.0578787
  65.9607216  34.8604130  26.7212673  66.3005351  33.1351737  26.4470145
  66.1663957  34.2465601  25.0635524  63.7728546  33.4162050  27.2802215
  64.2472513  32.6603855  27.6341777  63.8300852  35.1246119  23.9630545
  63.3972373  34.3496771  23.1157926  64.5809011  36.1678935  23.6577907
  64.7336219  36.9067689  24.3292361  65.1138055  36.3335890  22.3215996
  64.8726544  35.4411356  21.7441290  64.5130914  37.5597944  21.6376230
  64.7930964  37.5593659  20.5842012  63.0043548  37.5252941  21.7584238
  62.7235527  37.5261711  22.8116332  62.5800164  38.4019747  21.2690685
  62.6217083  36.6228615  21.2816678  65.0002427  38.8329555  22.2698321
  64.4945637  38.9378415  23.2297219  66.0727514  38.7290042  22.4342057
  64.7380392  40.0525674  21.4294904  63.6656283  40.1574487  21.2650684
  65.1143912  40.9367225  21.9440077  65.2438144  39.9486102  20.4695507
  66.6387888  36.3806350  22.4338430  67.1695847  36.7582401  23.4785670
  67.3442189  35.9410972  21.3975994  66.8869058  35.6928397  20.5319596
  68.7916981  35.7797974  21.4862809  69.1065928  35.9708461  22.5121663
  69.2258223  34.3609223  21.0963789  68.9201623  34.1752645  20.0667172
  70.7335890  34.1903974  21.2162745  71.0399603  34.3754554  22.2458326
  71.0085222  33.1744020  20.9329651  71.2335505  34.8990485  20.5560074
  68.5922144  33.4214624  21.9738396  68.8593924  32.5306793  21.7356763
  69.4307389  36.7748488  20.5785869  68.9432045  36.9880892  19.4883205
  70.5137465  37.3840975  21.0603416  70.7809717  37.2132873  22.0192545
  71.2832024  38.3485123  20.2919109  70.8766933  38.4431747  19.2849906
  71.2119235  39.7108458  20.9767880  71.5544165  39.5275960  21.9952267
  71.9250312  40.3570589  20.4649422  69.8429883  40.3919413  21.0144247
  69.1193891  39.7322801  21.4933319  69.9483474  41.6860693  21.8040539
  70.6714729  42.3464767  21.3254620  68.9744840  42.1747780  21.8332892
  70.2747640  41.4665039  22.8205890  69.3022667  40.7022440  19.6254444
  69.1983908  39.7760910  19.0601569  68.3288454  41.1847601  19.7133671
  69.9918899  41.3683540  19.1069695  72.7687046  37.9416817  20.0609819
  73.3165093  37.0846786  20.7547195  73.3801875  38.5498279  19.0427669
  72.8453465  39.1750920  18.4570287  74.7868392  38.3422766  18.7273904
  75.1900712  37.5664314  19.3782110  74.9821137  37.9067444  17.2628124
  75.0622060  38.8301792  16.6892686  75.9359184  37.3797772  17.2370782
  73.8985326  37.0247254  16.6557699  72.9375522  37.5043899  16.8416176
  74.0891222  36.9977806  15.5829005  73.8699912  35.5996015  17.2032444
  74.4162834  35.3216491  18.2984979  73.2705037  34.7461008  16.5226547
  75.5356799  39.6462093  18.9710010  75.2240678  40.6834941  18.3478933
  76.5309499  39.5881357  19.8520765  76.7772940  38.7124839  20.2909931
  77.2670623  40.7944075  20.2452811  77.4370854  41.4836149  19.4181266
  76.4909560  41.5349803  21.3517800  77.1750200  42.2284552  21.8409102
  75.2947362  42.3064913  20.7968153  74.6099498  41.6135734  20.3079048
  74.7780104  42.8124626  21.6123446  75.6415949  43.0446539  20.0736924
  76.0489204  40.5509955  22.4212006  76.9244368  40.0699103  22.8572396
  75.5010399  41.0816944  23.1998438  75.4036341  39.7942761  21.9750144
  78.7064641  40.5713317  20.7532316  79.0925721  39.4600488  21.1307510
  79.4654261  41.6690212  20.7660235  79.0718085  42.5009758  20.3500716
  80.8022732  41.7574722  21.3693030  81.1783754  40.7505615  21.5503480
  81.7966516  42.4971358  20.4590984  81.2807468  43.3839149  20.0909078
  82.6314198  42.7993871  21.0914798  82.3164326  41.6949319  19.2888033
  83.1624396  42.2316998  18.8595559  82.6558808  40.7356912  19.6796119
  81.2675244  41.4612349  18.2145495  80.1363267  41.9889439  18.3131654
  81.5847070  40.7422861  17.2457401  80.6825504  42.5577516  22.6683139
  80.0193097  43.5911300  22.6756522  81.3451170  42.1131781  23.7554629
  81.9967834  40.7980368  23.9082614  82.8332186  40.7316198  23.2125134
  81.2742057  40.0137091  23.6828499  82.4381064  40.7751786  25.3458794
  83.4376101  40.3429889  25.3938743  81.7454787  40.1511244  25.9106135
  82.4262033  42.1775126  25.8534447  83.3930008  42.6631532  25.7209500
  82.1492929  42.2019949  26.9073995  81.3666766  42.8943704  25.0196610
  80.3770410  42.7930355  25.4651392  81.7083327  44.3941883  24.8603180
  81.2897992  45.2237961  25.6659324  82.4758262  44.7254581  23.8326623
  82.8820067  43.9967512  23.2633619  82.7466945  46.1152933  23.4752362
  83.3316424  46.6021936  24.2555332  83.5403556  46.1520223  22.1785119
  83.6332935  47.1834625  21.8385221  84.5330675  45.7350961  22.3482047
  82.8652471  45.3826494  21.1839955  83.3669410  45.4064149  20.3658646
  81.4635893  46.8989871  23.2580518  81.3720600  48.0776782  23.6112748
  80.4841877  46.2239089  22.6572665  80.6254380  45.2480690  22.4384419
  79.2410971  46.8654823  22.2084732  79.4690135  47.5374077  21.3810256
  78.1907020  45.8381063  21.7347163  78.1109679  45.0600893  22.4939470
  77.2392313  46.3634704  21.6522773  78.5413970  45.1993809  20.3823835
  79.5653578  45.5810568  19.7734888  77.7798181  44.3010058  19.9448612
  78.6589554  47.7626821  23.2816296  78.6310121  47.4248177  24.4634638
  78.1936934  48.9134640  22.8200896  78.2457409  49.1072106  21.8302145
  77.5949282  49.9059109  23.6813813  78.1952182  50.0313039  24.5825071
  77.4640468  51.2844522  22.9760764  77.2542807  52.0429316  23.7302697
  78.7476978  51.6482245  22.2317546  78.9578799  50.8903919  21.4770276
  78.6257977  52.6175832  21.7484502  79.5765462  51.6966006  22.9379915
  76.3761086  51.2869620  22.0455410  76.3171042  52.1477142  21.6245605
  76.2081586  49.4057242  24.0423929  75.6200980  48.5888126  23.3235716
  75.6900646  49.8856100  25.1575495  76.2458008  50.4471890  25.7867440
  74.3152341  49.5909776  25.5282513  74.1386844  48.5153711  25.5282667
  73.9754060  50.1682350  26.9202400  74.3259186  51.1996336  26.9584276
  72.4855455  50.1307348  27.1965905  72.1343633  49.0995409  27.1590286
  72.2883028  50.5454052  28.1851473  71.9610536  50.7202511  26.4446078
  74.7234984  49.4074440  28.0299668  75.7788054  49.6459237  27.8974698
  74.3717055  49.8290343  28.9715627  74.5450448  47.9032332  28.0526217
  74.8970736  47.4808521  27.1114682  75.1195046  47.4810568  28.8771592
  73.4899727  47.6639627  28.1855590  73.4054016  50.1868675  24.4629175
  72.5022661  49.5113850  23.9595043  73.6531881  51.4446250  24.1115504
  74.3800620  51.9793240  24.5652581  72.8652788  52.0910605  23.0865137
  71.8564899  52.2820956  23.4525052  73.4940893  53.3972659  22.7132957
  73.6411283  53.9815100  23.6216666  74.4604880  53.1955094  22.2512698
  72.6278833  54.1746057  21.7495427  72.5538846  53.5887443  20.8333596
  71.6377811  54.2818131  22.1926039  73.1874097  55.5433558  21.4287352
  74.3099736  55.8575712  21.8789196  72.4996402  56.3136282  20.7318912
  72.7474808  51.2080714  21.8496395  71.6566122  50.9413834  21.3375475
  73.8934080  50.7338246  21.3871227  74.7670678  51.0409340  21.7902377
  73.9390842  49.8162693  20.2594840  73.5840877  50.3225276  19.3618320
  75.3667763  49.3256447  20.0117749  76.0518334  50.1728187  20.0448224
  75.6269329  48.6177649  20.7987467  75.5158696  48.6305376  18.6620671
  74.7476096  47.7234442  18.3298934  76.4964664  49.0599132  17.8688430
  76.6351951  48.6309500  16.9650484  77.0965936  49.8124021  18.1749620
  73.0080348  48.6242695  20.4735676  72.2455566  48.2485460  19.5818167
  73.0592608  48.0276479  21.6571011  73.6726349  48.3414568  22.3956101
  72.2168525  46.8609819  21.9056805  72.4100841  46.1118676  21.1378338
  72.4688535  46.2344060  23.2715821  72.3088677  46.9762909  24.0539570
  71.5057996  45.0814780  23.4649992  71.6655089  44.3389148  22.6832104
  71.6764052  44.6244940  24.4397606  70.4814394  45.4501466  23.4114144
  73.8967157  45.7249343  23.3814645  74.5905409  46.5542933  23.2440881
  74.0504469  45.2825182  24.3657075  74.0745398  44.9721295  22.6135033
  70.7336049  47.2072292  21.8336432  69.9380855  46.4912136  21.2301206
  70.3636516  48.3082337  22.4532152  71.0296130  48.8398140  22.9954486
  68.9732485  48.7588239  22.4282785  68.3406348  48.0336659  22.9401818
  68.8367942  50.1026018  23.1281514  69.6984157  50.7142845  22.8606593
  67.9260572  50.5819629  22.7691652  68.7701376  49.9566420  24.6304585
  67.9328456  49.3036953  24.8768394  69.6988016  49.5012316  24.9743867
  68.5828819  51.2947003  25.3108506  69.3855729  51.9697500  25.0140442
  67.6233939  51.7210690  25.0181187  68.6131532  51.1047788  26.8113287
  67.9345190  50.2944277  27.0775753  69.6272808  50.8425638  27.1128044
  68.1977871  52.3429548  27.5046889  67.2579387  52.5858664  27.2258007
  68.2249664  52.1948350  28.5033990  68.8267504  53.0938674  27.2584484
  68.3934822  48.8695054  21.0197042  67.2192046  48.5742943  20.7729221
  69.2322392  49.3101481  20.1004187  70.1310426  49.6905450  20.3603225
  68.8598770  49.3277432  18.7096057  67.9884543  49.9677412  18.5713152
  70.0055879  49.8792736  17.8743035  70.8828445  49.2437459  17.9952388
  69.7137528  49.8988960  16.8242808  70.2421897  50.8908894  18.2040798
  68.4562558  47.9243409  18.2540062  67.4062182  47.7475516  17.6585772
  69.2770043  46.9324137  18.5674094  70.1211752  47.1454935  19.0793389
  69.0214960  45.5173194  18.1863207  68.9534374  45.4437567  17.1009379
  70.1437081  44.5920804  18.6705993  70.1804106  44.6909428  19.7554857
  69.8435786  43.5774751  18.4086864  71.5235449  44.8805394  18.0870201
  71.7857126  45.9101846  18.3303297  72.2378511  44.2037798  18.5559179
  71.5611996  44.6914599  16.5813079  71.2781827  43.6649920  16.3481472
  70.8490907  45.3773144  16.1223917  72.9432578  44.9666706  16.0418710
  73.2378470  45.9919525  16.2657342  73.6638309  44.2776978  16.4825411
  72.9090659  44.7727579  14.5758162  72.2417389  45.4113812  14.1672398
  73.8255845  44.9518487  14.1910825  72.6365287  43.8226494  14.3681712
  67.7284314  44.9700837  18.7463368  67.0682570  44.1305721  18.1541916
  67.3883562  45.4614551  19.9134778  67.9825825  46.1438322  20.3622048
  66.1440822  45.1067608  20.5580948  65.9267258  44.0386770  20.5653389
  66.1357077  45.6360902  21.9867771  66.3190546  46.7104918  21.9747140
  64.7946354  45.3615321  22.6262677  64.6107772  44.2872269  22.6391124
  64.7938957  45.7419880  23.6477144  64.0103709  45.8570245  22.0539779
  67.3148798  45.0903169  22.7953200  68.1748323  45.0715929  22.1258189
  67.4989578  45.7991675  23.6026277  67.0990226  43.7154878  23.3738628
  66.9153302  43.0059544  22.5670670  67.9859455  43.4112540  23.9296585
  66.2394537  43.7335287  24.0438744  64.9688788  45.7681545  19.8527855
  63.9296366  45.1284949  19.5941020  65.1286233  47.0671697  19.5984720
  65.9681555  47.5443782  19.8943725  64.1195623  47.8281704  18.8876705
  63.2354152  47.9476783  19.5138501  64.6495947  49.1992776  18.5332840
  64.9538193  49.6851132  19.4603819  65.5210177  49.0608167  17.8933227
  63.6315995  50.0661327  17.8194751  63.3606156  49.6245659  16.8604718
  62.7462804  50.1313635  18.4519758  64.1547889  51.4595027  17.5777277
  65.3084251  51.7739873  17.9141560  63.3300860  52.3053234  16.9618508
  63.6294948  53.2515978  16.7747133  62.4092330  51.9964069  16.6849000
  63.7639966  47.0889707  17.6122200  62.6135135  46.9609587  17.2560931
  64.7969335  46.6356559  16.9276559  65.7267440  46.7962237  17.2878916
  64.6608783  45.9498237  15.6585352  64.1788529  46.6047405  14.9327015
  66.0574536  45.5459237  15.1119539  66.5049435  44.8742796  15.8445836
  65.9061797  45.0111349  14.1742880  67.0123021  46.7649836  14.8695445
  66.5205741  47.9008731  14.6597241  68.2605032  46.5844575  14.8798197
  63.7902655  44.7195614  15.7993972  62.9072676  44.4761648  14.9841679
  64.0571136  43.9340635  16.8277217  64.7941000  44.1682082  17.4774344
  63.3149418  42.6801003  17.0366291  63.2838468  42.1173546  16.1036501
  63.9747900  41.8217026  18.0985762  64.3160121  42.4937319  18.8860044
  63.2066786  41.1580265  18.4956140  65.1264882  41.0098074  17.6037748
  65.5528850  41.4671064  16.7109342  65.8932299  40.9357707  18.3749607
  64.6151742  39.6247367  17.2660914  64.0736996  39.2542935  18.1365373
  63.9272420  39.7252463  16.4265996  65.7175039  38.6464310  16.9022299
  66.1790543  38.3023182  17.8277883  65.2592281  37.8009567  16.3891455
  66.7587193  39.2556624  16.0241926  67.1837914  40.0388533  16.4996140
  67.4658255  38.5663050  15.8123265  66.3313171  39.5742052  15.1663133
  61.8642350  42.8960727  17.4507641  60.9603567  42.2308420  16.9070600
  61.6492291  43.8184730  18.3997384  62.4252249  44.3810025  18.7183140
  60.3313716  43.9838945  19.0769127  59.6000659  43.2883755  18.6651549
  60.4958009  43.6947883  20.5538747  61.1247940  44.4765982  20.9795977
  59.5083934  43.7328222  21.0139616  61.1224451  42.3451308  20.8176845
  62.1151399  42.3400574  20.3675377  61.2132570  42.2300097  21.8977768
  60.2985347  41.1867476  20.2487864  60.4723576  40.8409362  19.0561993
  59.4719677  40.6056701  20.9899976  59.5996539  45.3300185  18.9174155
  58.4209283  45.4619182  19.2738959  60.2951189  46.3252029  18.3947582
  61.2960872  46.2536398  18.2805626  59.6357048  47.5565180  17.9675893
  60.2708103  48.0149876  17.2096013  58.6834639  47.2724678  17.5196473
  59.3820896  48.5571086  19.0654380  58.4671866  49.3859877  19.0017051
  60.2236065  48.5097596  20.0774905  60.9060110  47.7706409  20.1676406
  60.1604666  49.5121680  21.1127227  59.2232385  50.0644239  21.0440488
  60.2625158  48.8573051  22.4780884  61.2142940  48.3334177  22.5661825
  60.1772345  49.9251430  23.5381951  59.2254623  50.4491961  23.4510253
  60.2495141  49.4657584  24.5240157  60.9949593  50.6338770  23.4073460
  59.1353398  47.8448202  22.6391834  58.2175251  48.3477527  22.3345920
  59.3477293  47.0281986  21.9491694  58.9665113  47.2906329  24.0414642
  58.7536225  48.1066713  24.7320143  58.1406255  46.5794097  24.0546318
  59.8838282  46.7871189  24.3465925  61.2877848  50.5198821  20.9229360
  62.4322351  50.1238816  20.7480098  60.9721960  51.8230147  20.9441280
  59.6940498  52.5198993  21.1746974  59.1088901  51.9833523  21.9215613
  59.1297715  52.5766455  20.2438544  60.1431281  53.8688806  21.6546280
  60.3222671  53.8492896  22.7296278  59.3901325  54.6230796  21.4259736
  61.3983828  54.1259563  20.8994667  62.0026232  54.8261390  21.4763002
  61.2578302  54.5136649  19.8904937  62.0931653  52.7625152  20.8431309
  62.6354238  52.5422154  19.9236082  63.0413216  52.6637716  22.0250706
  62.5699201  52.4748120  23.1141784  64.3572587  52.8385568  21.8322036
  65.0739122  53.4320332  20.6991107  64.5007391  54.2705953  20.3036536
  65.2065192  52.6829379  19.9184887  66.3736729  53.8596127  21.3065652
  66.2846614  54.8617388  21.7259925  67.1641500  53.8492759  20.5561384
  66.6333791  52.8514287  22.3629948  67.3019958  53.2528757  23.1245006
  67.0386664  51.9140557  21.9819782  65.2535725  52.6162494  22.9584177
  65.1012959  51.5919047  23.2984589  65.0283875  53.5635070  24.1056355
  65.2574158  53.1822249  25.2516298  64.5948075  54.7895481  23.8351067
  64.4942866  55.1432594  22.8944244  64.2469924  55.6733090  24.9501373
  65.1595113  56.0027280  25.4470192  63.4893827  56.8906215  24.4757715
  62.6065384  56.5590045  23.9292230  63.1804888  57.4467462  25.3608760
  64.3294082  57.7860717  23.5837536  65.5240093  57.4776885  23.3777774
  63.7937674  58.7944107  23.0731948  63.3796738  54.9384203  25.9482170
  63.6282174  54.9488785  27.1510860  62.3838810  54.2546219  25.4193782
  62.2347936  54.2925206  24.4211618  61.4561369  53.4693622  26.2285438
  61.1005018  54.0548727  27.0763648  60.2704684  53.0769778  25.3824258
  60.6492470  52.7806966  24.4042421  59.7943970  52.2214402  25.8614992
  59.2676043  54.1783325  25.2168012  59.7484659  55.0184074  24.7156552
  58.4345157  53.8227443  24.6104825  58.7270495  54.6549853  26.5512271
  58.9279089  54.0216879  27.5997136  58.0232878  55.7823418  26.5153432
  57.6331875  56.1578918  27.3679190  57.8819767  56.2580638  25.6356721
  61.9625924  52.2049578  26.8654978  61.3424838  51.7174738  27.7778675
  63.0570029  51.6497697  26.3761382  63.5245141  52.0696574  25.5854253
  63.6176854  50.4134292  26.9416718  62.8100502  49.7376092  27.2229047
  64.5111483  49.7084858  25.9159873  65.3161716  50.3982894  25.6625948
  64.9282819  48.8276981  26.4041601  63.7883551  49.2900846  24.6517693
  63.3251914  48.3162468  24.8105781  63.0149817  50.0309029  24.4488313
  64.7054031  49.2006302  23.4413607  64.4440961  49.7973809  22.3910187
  65.7889491  48.4720065  23.5848266  66.4351099  48.3763092  22.8144891
  65.9708657  48.0108710  24.4648048  64.4434934  50.6886625  28.1845140
  65.2141928  51.6301011  28.2436301  64.2734816  49.8465187  29.1741901
  63.4757091  49.2271273  29.1706264  65.1713238  49.8020600  30.3078531
  66.0460507  50.4207372  30.1073775  64.4867350  50.3212411  31.5567011
  64.0774472  51.3025308  31.3165901  63.6720259  49.6349274  31.7876179
  65.4024818  50.4367879  32.7539775  64.8177915  50.7272411  33.6268320
  65.8756869  49.4724115  32.9387938  66.4676100  51.4787415  32.4913755
  67.1490890  51.5170245  33.3412107  67.0222831  51.2061828  31.5935176
  65.8887265  52.7984945  32.2986476  64.8904866  52.8826976  32.4272017
  66.5779918  53.8825987  31.9651697  67.8981054  53.8241952  31.7964597
  68.3819821  52.9467396  31.9230894  68.4090607  54.6576379  31.5426931
  65.9391934  55.0371030  31.8037001  64.9387460  55.0799164  31.9355028
  66.4572155  55.8661773  31.5499530  65.6568084  48.3733215  30.5214815
  64.8894271  47.4158214  30.5272655  66.9467608  48.2473759  30.7228058
  67.5182896  49.0581380  30.9128558  67.5824738  46.9516161  30.7020795
  66.8631205  46.1743326  30.4442801  68.6663134  46.9633837  29.6671151
  69.1330928  47.9479619  29.6957871  69.4117254  46.2016718  29.8957106
  68.1033436  46.7168680  28.2984661  67.2603140  47.3881110  28.1346530
  69.1534646  46.9638454  27.2462860  69.9966709  46.2926015  27.4091775
  68.7294213  46.7807401  26.2589865  69.4949624  47.9970945  27.3085435
  67.5893404  45.2912258  28.2013108  66.8080796  45.1346446  28.9450938
  67.1818516  45.1184546  27.2052163  68.4086269  44.5958333  28.3837881
  68.2272316  46.5709557  31.9992379  68.9961362  47.3075705  32.5752591
  67.9597259  45.3740237  32.4389928  67.5340949  44.6664653  31.8573583
  68.2756872  45.0390781  33.7912239  68.8979843  45.7916695  34.2754261
  66.9939968  44.8155561  34.6265182  66.4352141  43.9830968  34.1988805
  67.3433518  44.5009686  36.0770570  67.9017834  45.3332277  36.5055422
  66.4269763  44.3472770  36.6469127  67.9513847  43.5972030  36.1170931
  66.0365886  46.0124129  34.5174894  65.7235538  46.0707866  33.4750392
  65.1739346  45.7830761  35.1430550  66.6218101  47.3252494  34.9367687
  67.4842935  47.5555015  34.3113040  65.8731048  48.1095488  34.8253495
  66.9346766  47.2677900  35.9793199  69.0844968  43.7930806  33.8772602
  68.7841836  42.7766879  33.2526340  70.1014539  43.8955778  34.7059173
  70.3049260  44.7889387  35.1308934  70.9198635  42.7733683  35.0585383
  70.3487093  41.8513540  34.9500405  72.1301131  42.6991572  34.1610410
  71.8271133  42.6652412  33.1145516  72.7748491  43.5627369  34.3242759
  72.9544287  41.5092975  34.3980048  72.3703227  40.2415891  34.3205606
  71.3080963  40.1581532  34.0907488  73.1181544  39.1097997  34.5300279
  72.6663814  38.1196397  34.4701515  74.4693681  39.2398810  34.8218744
  75.0708838  38.3462389  34.9882549  75.0590302  40.5040149  34.9029728
  76.1205389  40.5979761  35.1320373  74.2982244  41.6308404  34.6933255
  74.7560191  42.6177698  34.7603657  71.4077150  42.9336234  36.4704350
  71.7527545  44.0555999  36.9094901  71.4298859  41.8016657  37.1668216
  71.0755980  40.9532836  36.7486981  71.9086215  41.7461705  38.5356055
  71.7399913  40.7528823  38.9515884  73.4010354  42.0442669  38.5776072
  73.5848393  43.0394171  38.1726476  73.7516897  42.0017256  39.6087872
  73.9365765  41.3053818  37.9814999  71.1402223  42.7403652  39.4033985
  71.6883949  43.2778264  40.3594148  69.8715128  42.9696970  39.0697638
  69.4682223  42.4283427  38.3185037  69.0311331  43.9661432  39.7358621
  68.0143788  43.8428220  39.3628987  69.0534886  43.7551665  40.8050152
  69.4723442  45.4053557  39.5054291  69.2287689  46.2853981  40.3428390
  70.1264491  45.6560808  38.3773663  70.2321276  44.9381671  37.6748484
  70.7009301  46.9644239  38.1167614  70.2736731  47.6912618  38.8075995
  72.1936785  46.9516947  38.2953512  72.6143575  46.1070242  37.7497688
  72.6109176  47.8798921  37.9048886  72.5335158  46.8246202  39.7552323
  72.0583006  47.6449803  40.2930805  72.1403581  45.8756763  40.1199714
  74.0200944  46.8714059  39.9817167  74.2211770  46.6591437  41.0317689
  74.4930269  46.1106009  39.3607417  74.5806932  48.2337950  39.6256901
  74.4841644  48.3990796  38.5526273  74.0305751  49.0064854  40.1627365
  76.0100033  48.2908911  40.0068065  76.5200096  47.5752562  39.5089511
  76.3854880  49.1981853  39.7703145  76.0996338  48.1381838  41.0011635
  70.4234864  47.3859938  36.7493764  70.5318052  46.5812157  35.8409596
  70.0455464  48.6527870  36.6223902  69.8701729  49.2017864  37.4518135
  69.7039940  49.2247285  35.3345568  69.2761565  48.4489464  34.6995635
  68.6659502  50.3833582  35.4752130  68.5126995  50.7419780  34.4573695
  67.7566139  49.8979905  35.8296502  68.9995927  51.5592539  36.3822466
  68.0754651  52.0021564  36.7536309  69.5815456  51.1772873  37.2210161
  69.8062435  52.6360630  35.6833505  69.6606722  52.8650197  34.4781962
  70.6500319  53.3209720  36.4378316  71.2135288  54.0506734  36.0253895
  70.7268006  53.1109813  37.4227742  70.9940644  49.5950157  34.5923203
  71.8784390  50.2025038  35.1453199  71.0877802  49.1919453  33.3360836
  70.3173084  48.6923283  32.9155419  72.2923511  49.4008141  32.5413214
  73.1568060  49.4751438  33.2010881  72.5152136  48.2437497  31.5752575
  71.7628956  48.3500978  30.7937161  73.5093938  48.3064374  31.1327919
  72.3486446  46.8934049  32.2593427  71.3126791  46.7582578  32.5701667
  72.7234505  45.8129150  31.2797309  73.7594980  45.9471357  30.9687819
  72.6101103  44.8375293  31.7528878  72.0724304  45.8708611  30.4074262
  73.1819382  46.7839470  33.5214369  72.8796511  47.5592848  34.2254066
  73.0301196  45.8039480  33.9738245  74.2359033  46.9098138  33.2736184
  72.1788162  50.7160349  31.7819091  71.1349537  51.0259394  31.1863033
  73.2485755  51.4964108  31.8436722  74.0608877  51.1852918  32.3569490
  73.2626287  52.8346033  31.2767036  72.2403601  53.1662948  31.0949158
  73.9333880  53.8208983  32.2303189  74.4773150  53.2437577  32.9780832
  74.6370786  54.4184347  31.6507761  72.9373234  54.7419265  32.9255428
  72.4272421  55.3267322  32.1600886  72.2167466  54.0992797  33.4313820
  73.5773775  55.6802507  33.9374847  74.8274875  55.7010987  34.0512578
  72.8141637  56.4125240  34.6101462  73.9210935  52.8718186  29.9112644
  74.8742828  52.1434115  29.6612179  73.4198672  53.7803952  29.0712681
  72.7646816  54.4455883  29.4564294  73.7078401  53.8371829  27.6093527
  73.3636753  52.9217273  27.1281138  72.9837431  55.0313853  26.9678318
  72.9177618  55.8210507  27.7162797  73.5877476  55.3764280  26.1286512
  71.5965236  54.6830121  26.4799822  71.0444595  53.6628129  26.9174841
  71.0554920  55.4390419  25.6492610  75.1699286  53.9177503  27.1803655
  75.5967108  53.1947276  26.2686116  75.9032935  54.8403347  27.7950287
  75.4911642  55.3917745  28.5340571  77.2956076  55.0903144  27.4399942
  77.3190121  55.3689939  26.3864814  77.6414043  55.9286041  28.0448036
  78.2212832  53.9089629  27.6586889  79.1559658  53.7016134  26.8841183
  77.9499237  53.1208518  28.6965949  77.1653480  53.3318205  29.2966220
  78.8393339  52.0097604  29.0750091  79.8809519  52.3151078  28.9755393
  78.5869931  51.6089483  30.5170361  77.5218614  51.4108530  30.6368353
  79.1507413  50.6993272  30.7241051  79.0104711  52.6971153  31.4848997
  80.0726117  52.8971653  31.3436972  78.4393143  53.5998664  31.2682838
  78.7635138  52.2764620  32.9138366  77.7145108  51.9984307  33.0157696
  79.3908109  51.4124132  33.1329651  79.0634687  53.3270550  33.8767751
  79.4513816  54.1879932  33.5184341  78.8552277  53.2207585  35.1903743
  78.3464457  52.1055805  35.7108019  78.1146941  51.3300234  35.1067304
  78.1946448  52.0404494  36.7072025  79.1603666  54.2352781  35.9911005
  79.5486470  55.0826049  35.6020302  79.0027589  54.1548809  36.9854821
  78.7535107  50.8048721  28.1440164  77.9200105  50.7460133  27.2386440
  79.6682317  49.8728014  28.3388770  80.3675585  50.0017241  29.0561080
  79.7520893  48.6740890  27.4906142  79.0114806  48.6997292  26.6912767
  81.1592004  48.4742081  26.8582993  81.0808814  47.7475401  26.0496461
  81.7053071  49.8043657  26.3023099  81.7843479  50.5314401  27.1105271
  82.6901219  49.6391029  25.8653579  81.0281159  50.1843624  25.5373818
  82.0808415  47.9032833  27.8006562  82.9379554  47.7921341  27.3828023
  79.3609087  47.4381872  28.2860922  79.2138827  47.4945549  29.5015329
  79.1490328  46.3366534  27.5794487  79.2829682  46.3459715  26.5784123
  78.7206737  45.0738963  28.2174542  77.8291782  45.2510141  28.8190888
  78.3964782  44.0180080  27.1644138  79.1847392  44.1451755  26.4224083
  78.5263041  43.0618861  27.6714407  77.0389178  44.0455257  26.4726345
  76.2566022  43.9770304  27.2285390  76.8656089  45.3292098  25.6802147
  77.6473441  45.3981910  24.9237555  75.8898124  45.3280396  25.1944980
  76.9350898  46.1841629  26.3527681  76.9031167  42.8632589  25.5423377
  76.9936433  41.9389798  26.1129624  75.9290163  42.8943693  25.0542170
  77.6885563  42.9020790  24.7875684  79.8151286  44.5451736  29.0954108
  79.5802098  43.9681892  30.1566310  81.0225782  44.7107073  28.5882974
  81.1209494  45.0819512  27.6541665  82.2140864  44.4083085  29.3293522
  82.2755899  43.3402491  29.5380758  83.4085895  44.8069249  28.5108309
  83.3510736  44.3513215  27.5222882  83.4446274  45.8915498  28.4088991
  84.5742415  44.3573453  29.1688481  85.3469974  44.6055326  28.6561580
  82.2564792  45.1859190  30.6240486  82.5695339  44.6285474  31.6807509
  81.9448510  46.4777643  30.5321216  81.7520457  46.8835360  29.6275362
  81.9501204  47.3631982  31.7068641  82.9729887  47.4876164  32.0623351
  81.3771781  48.7486284  31.3635533  80.5145131  48.5997951  30.7141249
  81.0534959  49.2092977  32.2968880  82.3810340  49.6570513  30.6718857
  83.5819235  49.3265962  30.6047018  81.9458914  50.7227849  30.1847996
  81.1759454  46.7317795  32.8823676  81.6264521  46.7951582  34.0242174
  80.0267381  46.1155058  32.5937379  79.6868041  46.1243330  31.6427035
  79.2122740  45.4349431  33.6228835  79.4414678  45.8613487  34.5994835
  77.7058181  45.5950081  33.3580366  77.4689728  45.0589284  32.4390034
  77.2359863  45.0916701  34.2030271  77.1817615  47.0227830  33.2623204
  77.3362559  47.7320533  32.0775960  77.8457355  47.2412197  31.2483720
  76.8678517  49.0171466  31.9331073  77.0126970  49.5612828  30.9998135
  76.2129527  49.6161903  32.9839617  75.7620255  50.9036255  32.7984966
  75.9630065  51.2493983  31.9257724  76.0201838  48.9333202  34.1771765
  75.4967244  49.4098330  35.0060469  76.4966087  47.6409423  34.3111009
  76.3385938  47.0955118  35.2414970  79.5306309  43.9480866  33.6799339
  78.8476195  43.1861846  34.3494559  80.5395076  43.5224047  32.9341936
  80.9577007  44.1565875  32.2685916  81.0071658  42.1296119  32.9580454
  81.7590458  41.9767987  32.1838207  81.6298097  41.8048324  34.3136614
  81.2346009  42.4916852  35.0620880  81.3598400  40.7830441  34.5804292
  83.1431031  41.9191736  34.3015237  83.7315006  42.7063480  35.0383613
  83.7837501  41.1180609  33.4616362  84.7919051  41.1488478  33.4089547
  83.2607064  40.4806530  32.8783376  79.9276226  41.1002035  32.6024250
  79.9030154  39.9715314  33.1131721  79.0259831  41.5124505  31.7221025
  79.0154244  42.4747414  31.4155345  78.0800972  40.5924197  31.1273957
  77.6784706  39.9338166  31.8974849  76.9342786  41.3286526  30.4402146
  77.3430467  42.0554429  29.7382283  76.0621639  40.3423742  29.6939855
  75.6526344  39.6154896  30.3954305  75.2460952  40.8750819  29.2057694
  76.6587160  39.8251589  28.9425116  76.1060601  42.0852531  31.4719577
  75.5569312  41.3483427  32.0580646  76.7983545  42.6219551  32.1206325
  75.1328723  43.0641957  30.8541212  74.4399150  42.5281297  30.2056280
  74.5749495  43.5692844  31.6426050  75.6813387  43.8017412  30.2681937
  78.8444327  39.8417001  30.0658133  79.6398477  40.4361314  29.3461714
  78.5869410  38.5489087  29.9494076  77.8380051  38.1200260  30.4740542
  79.4010228  37.7004296  29.0870973  80.0393411  38.3084370  28.4460233
  80.2898383  36.8081467  29.9576737  79.7031378  35.9369969  30.2491866
  81.1368861  36.4885187  29.3506744  80.7951187  37.5123407  31.1961903
  81.1087685  38.5200059  30.9235449  79.9812704  37.5687964  31.9190775
  81.9570166  36.8039183  31.8352255  82.4194322  35.7732717  31.3442088
  82.4437466  37.3562763  32.9424764  83.2245466  36.9256554  33.4168375
  82.0304267  38.2039253  33.3040829  78.5507528  36.8481512  28.1820357
  77.3389269  36.9155422  28.2310084  79.2108641  36.0471082  27.3539438
  80.1781674  36.2625059  27.1589373  78.5946213  34.9071072  26.6542014
  78.1264217  35.2277955  25.7235848  79.7014061  33.8936014  26.3232960
  80.2387367  34.2979241  25.4654510  80.3636497  33.8716751  27.1887742
  79.2330028  32.4817848  26.0080478  78.6382336  32.1167192  26.8453515
  78.6156459  32.5116529  25.1102279  80.4101862  31.5522695  25.7811549
  80.7359158  31.6530622  24.7458578  81.2199246  31.8507968  26.4469662
  80.0362670  30.1037850  26.0559145  79.6212496  30.0386872  27.0617094
  79.2813598  29.7982200  25.3314530  81.2201470  29.2050236  25.9482624
  81.9196058  29.4877305  26.6197786  80.9385303  28.2533894  26.1358377
  81.6046054  29.2648726  25.0162168  77.4460230  34.2152605  27.4505036
  77.6364405  33.6945836  28.5514168  76.2487082  34.2606526  26.8656021
  76.1553257  34.9014591  26.0905240  75.0307828  33.5637404  27.3540568
  74.2033394  33.7556987  26.6709838  75.2542186  32.0648015  27.4360671
  76.0020092  31.8745681  28.2059500  74.3123699  31.5961962  27.7214268
  75.7279123  31.4847257  26.1174613  75.1228920  31.9075898  25.3154406
  76.7655431  31.7934681  25.9905767  75.6419859  29.9734580  26.0710660
  74.5635275  29.4325279  26.4053535  76.6452237  29.3257941  25.6813246
  74.4169764  34.0624141  28.6610366  73.5337234  33.4125897  29.2227860
  74.8479270  35.2336889  29.1093636  75.6625963  35.6533889  28.6847871
  74.2373159  35.9082885  30.2510743  74.1747244  35.2378566  31.1082222
  75.1116800  37.1098510  30.6314227  76.1278180  36.7442954  30.7795173
  75.0954954  37.8074507  29.7940501  74.6734173  37.7690977  31.8017396
  75.2558824  38.5087394  31.9895277  72.7771229  36.3039634  29.8874715
  72.4703546  36.5485075  28.7212729  71.8790665  36.3371652  30.8746829
  72.1689141  36.1137818  31.8160583  70.4411035  36.6078913  30.6268024
  70.2747863  36.6209033  29.5496448  69.5380722  35.5327090  31.2499809
  69.7182543  35.4982079  32.3244316  68.0815819  35.8487528  30.9933229
  67.9005199  35.8829660  29.9190112  67.4570850  35.0762812  31.4420882
  67.8358890  36.8151245  31.4336199  69.8430024  34.2723621  30.6503083
  69.2837292  33.5923156  31.0328662  69.9740164  37.9925188  31.1148753
  70.1591517  38.3831913  32.2860986  69.3151421  38.7004498  30.2044697
  69.0172788  38.2456725  29.3532621  69.0059036  40.1194840  30.3772713
  69.4623007  40.4653247  31.3047383  69.5186872  40.9742884  29.2375646
  69.5167419  40.3507618  28.3435232  68.8383296  41.8139923  29.0957519
  70.9102225  41.4925626  29.4844058  71.2367317  42.0914722  28.6342295
  70.9008561  42.3515168  30.7332201  70.5748721  41.7531345  31.5839679
  71.9049582  42.7319528  30.9206986  70.2159915  43.1880392  30.5943275
  71.8782561  40.3339648  29.6502795  71.8786133  39.7275964  28.7445110
  72.8816297  40.7208047  29.8283175  71.5702136  39.7208530  30.4972168
  67.5480071  40.3324680  30.4641780  66.7582190  39.6966536  29.7746792
  67.1766850  41.2236973  31.3453098  67.8408827  41.7722388  31.8726076
  65.7764979  41.3752712  31.6439910  65.1943765  40.6720633  31.0483968
  65.5101196  41.0998566  33.1230233  66.1313315  41.7578966  33.7306238
  64.4605368  41.2651410  33.3662455  65.8315658  39.6995557  33.5427383
  64.8654774  38.7420727  33.7650182  65.4419583  37.6030055  34.1036636
  64.8426120  36.7202606  34.3264737  66.7512332  37.7846186  34.1027497
  67.4479430  37.0847007  34.3144339  67.0214074  39.0883151  33.7652896
  68.0530670  39.4374395  33.7217947  65.3973549  42.7686280  31.2077877
  66.0953114  43.7376454  31.4718083  64.3061740  42.8540644  30.4741346
  63.7308938  42.0407847  30.3076172  63.8875518  44.1165424  29.9094552
  64.6654850  44.8675450  30.0469835  63.6342582  43.9515759  28.4376055
  64.6086600  43.7421567  27.9962623  62.9695892  43.1044618  28.2681568
  63.0412412  45.2002165  27.7912376  62.0754148  45.3865459  28.2608773
  63.9239387  46.4323005  27.9402853  64.8898445  46.2468853  27.4704493
  63.4438513  47.2842418  27.4588157  64.0707772  46.6488465  28.9984188
  62.7866314  44.9152197  26.3243880  62.0881826  44.0836038  26.2312017
  62.3624204  45.8001941  25.8500816  63.7259446  44.6566323  25.8355912
  62.6087963  44.6239690  30.5199171  61.5973554  43.9100639  30.5716071
  62.6502964  45.8722498  30.9655331  63.5082526  46.4010991  30.8997379
  61.4701029  46.5300691  31.5354788  60.5784773  45.9261439  31.3670234
  61.6060997  46.7916009  33.0322002  60.7410565  47.3542427  33.3832469
  61.6826837  45.4742559  33.7690931  62.5478069  44.9112104  33.4188895
  61.7798651  45.6607294  34.8386182  60.7756884  44.8994116  33.5819696
  62.8317268  47.6378916  33.3193483  62.7437597  48.5930807  32.8016827
  62.9099817  47.8126177  34.3924031  63.7234248  47.1169837  32.9705927
  61.2875697  47.8471753  30.8751607  62.1632314  48.3116590  30.1773152
  60.1403767  48.4552548  31.1325429  59.4826217  48.0429046  31.7786272
  59.7739259  49.7122132  30.4762956  60.1662659  49.7132002  29.4593553
  58.2609292  49.8966927  30.4152210  57.8799031  49.4279151  31.3225059
  58.0478087  50.9653198  30.4419782  57.5875887  49.2773608  29.2054663
  57.7649960  48.2019184  29.2126209  56.0934862  49.5435515  29.2347261
  55.9152669  50.6188556  29.2271220  55.6262752  49.0921519  28.3594815
  55.6644873  49.1110687  30.1386171  58.1967455  49.8356600  27.9406121
  59.2619683  49.6057319  27.9175270  57.7100935  49.3880506  27.0740575
  58.0582795  50.9165582  27.9164190  60.3539612  50.9176894  31.1635075
  60.3964123  50.9852918  32.3897301  60.7475483  51.8906440  30.3515380
  60.5749163  51.8233746  29.3586773  61.4277719  53.0795783  30.8568222
  62.4147715  52.8042759  31.2284936  61.5946344  54.1236769  29.7580575
  62.1253658  53.6341637  28.9414791  60.5908547  54.3923411  29.4288981
  62.3477580  55.3829026  30.1703541  61.8117426  55.8735077  30.9828164
  63.3477108  55.1103731  30.5078806  62.4537826  56.3330482  28.9865331
  63.0035830  57.2295105  29.2731928  62.9647830  55.8436381  28.1574035
  61.1266381  56.7216602  28.5500043  60.7408497  56.2658741  27.7354334
  60.3931437  57.6402726  29.1695575  60.8813284  58.2914986  30.2454238
  61.8097561  58.0795103  30.5818505  60.3161832  58.9880953  30.7096044
  59.1711495  57.9122842  28.7083959  58.8190788  57.4208259  27.8993130
  58.6037178  58.6084212  29.1704707  60.5922273  53.6515383  31.9585454
  59.4141027  53.9494746  31.7704779  61.2009506  53.7863858  33.1199316
  62.1725706  53.5307333  33.2233516  60.5056755  54.3287191  34.2727599
  59.5411869  54.7345593  33.9675473  60.2720804  53.2523686  35.2931182
  59.5336481  53.6990221  35.9589393  59.8490476  52.3625323  34.8269265
  61.5175395  52.8638280  36.0988481  62.3803233  52.8740437  35.4328147
  61.7564754  53.8455698  37.2642766  60.8942502  53.8355619  37.9310348
  62.6462074  53.5443107  37.8171968  61.8980571  54.8515934  36.8693443
  61.4126699  51.4046210  36.5878302  61.3252455  50.7386183  35.7294032
  62.3053802  51.1467847  37.1576460  60.5331741  51.2958691  37.2224632
  61.3376523  55.3965237  34.9137443  62.5561243  55.3033292  34.9306807
  60.6950491  56.4201782  35.4518730  59.6972069  56.5313803  35.3421261
  61.4427193  57.4830327  36.1338316  62.4956397  57.3901715  35.8676838
  60.9608086  58.9031515  35.7558228  59.8753826  58.9080598  35.8554505
  61.3949085  59.5904659  36.4819469  61.3464555  59.3473499  34.3366237
  62.3999009  59.1103261  34.1877172  60.7427127  58.7749087  33.6324165
  61.1220462  60.8449060  34.1017633  61.7118245  61.3882786  34.8400090
  61.4851849  61.0816970  33.1016835  59.7224462  61.2756870  34.2082649
  59.4318875  61.6094628  35.1161573  58.8222777  61.2638446  33.2116193
  59.1592782  60.8095134  31.9890565  60.0967849  60.4745049  31.8189079
  58.4729150  60.8059430  31.2481163  57.5691816  61.7076331  33.4441423
  57.3182789  62.0442671  34.3627420  56.8879391  61.7011200  32.6985117
  61.4039498  57.2892693  37.6277053  62.2692172  57.8038177  38.3265546
  60.4336106  56.5279035  38.1202628  59.8159719  56.0129353  37.5091741
  60.2333099  56.4147315  39.5622936  59.5955970  55.5505782  39.7484669
  61.2060181  56.2547519  40.0274221  59.5907435  57.6421295  40.1735085
  58.5193159  58.0811918  39.7196117  60.1994310  58.1675353  41.2446491
  60.8790552  57.6371056  41.7708188  59.8928106  59.5334432  41.6827821
  60.8369528  59.9878147  41.9831841  59.4958317  60.0612605  40.8156513
  58.9029597  59.6491766  42.8270836  59.2395433  59.3116535  43.9694717
  32.9994488  37.5231722  45.7971572  33.6963439  37.4323787  46.5225500
  32.8050743  36.6077155  45.4173442  32.2438610  38.0972907  46.1429527
  33.6041987  38.3031784  44.6636520  33.5659942  37.6784858  43.7712403
  32.9950714  39.1938367  44.5094080  35.0495859  38.7267806  44.9119685
  35.9852501  38.0069830  44.5431922  35.2245423  39.8994436  45.5292276
  34.4090316  40.4206142  45.8180576  36.5635971  40.4614734  45.8354511
  37.3522544  39.7385763  45.6267920  36.8488996  41.7521380  45.0279374
  36.2707584  42.5718909  45.4543844  38.3278642  42.0961698  45.0781273
  38.9066613  41.2770257  44.6513983  38.5095102  43.0056410  44.5054429
  38.6300081  42.2530169  46.1136029  36.3915179  41.6032945  43.5940097
  35.3196478  41.4064789  43.5725600  36.6026352  42.5224462  43.0474851
  36.9221717  40.7735326  43.1271021  36.6878527  40.8467435  47.3049518
  35.8818771  41.6089672  47.8171503  37.7083702  40.3435822  47.9738776
  38.3329357  39.6639038  47.5639330  37.8994390  40.7008914  49.3653387
  37.1693024  41.4579216  49.6515292  37.7209835  39.4808647  50.2735151
  36.7514870  39.0465758  50.0294476  38.5103917  38.7762400  50.0119069
  37.7817479  39.7794988  51.7641124  38.7766944  40.1490808  52.0122886
  37.0410395  40.5422404  52.0042757  37.4940981  38.5259819  52.5663785
  36.4596027  38.2278381  52.3960008  38.1606328  37.7315990  52.2305413
  37.7105938  38.7749838  54.0452980  38.7532988  39.0546631  54.1957852
  37.0661267  39.5991506  54.3510926  37.3973814  37.5714294  54.8622373
  37.9947483  36.8077428  54.5793322  37.5536900  37.7772827  55.8386040
  36.4311160  37.3123597  54.7232658  39.2606661  41.3352295  49.5126379
  40.2663790  40.7633453  49.0991202  39.2740371  42.5269755  50.0948686
  38.4203467  42.9384071  50.4442052  40.5184769  43.2444083  50.3018001
  41.1607615  43.1209424  49.4298334  40.2954265  44.7255394  50.5331900
  39.8813881  44.8703775  51.5310344  41.6103663  45.4879222  50.4133582
  42.0248075  45.3439304  49.4155577  41.4319586  46.5498604  50.5823506
  42.3157282  45.1157799  51.1563766  39.3119425  45.2589227  49.5225317
  38.3632852  44.7319523  49.6247747  39.1556658  46.3239633  49.6938965
  39.7048499  45.1070099  48.5172222  41.2072880  42.7460616  51.5413717
  40.5560246  42.4502441  52.5358957  42.5335213  42.6657108  51.4924026
  43.2344135  42.6003249  50.2094794  43.4082650  43.6068634  49.8290111
  42.6401109  42.0378772  49.4893710  44.4956375  41.9013660  50.5726509
  45.2954164  42.2753112  49.9334188  44.3623878  40.8334284  50.3998646
  44.7737457  42.1762747  52.0073125  45.3599594  43.0941142  52.0522919
  45.2991904  41.3837001  52.5400723  43.4059916  42.4048369  52.6341125
  43.0232618  41.5438463  53.1821190  43.4550950  43.6097216  53.5563499
  43.2058807  44.7671944  53.1713059  43.7698573  43.3305186  54.7966286
  44.0339952  42.3972575  55.0783274  43.7121963  44.3555143  55.8029333
  42.6857582  44.6903037  55.9527332  44.2374403  43.7793124  57.1236491
  43.3963982  43.2320711  57.5494124  45.0193835  43.0764840  56.8360780
  44.7853317  44.7518185  58.1580997  45.7540274  45.1295721  57.8309427
  44.0938552  45.5852773  58.2818282  44.9481218  44.0182604  59.4988968
  43.9830633  43.5853234  59.7621964  45.6770818  43.2204208  59.3568807
  45.3955855  44.8716733  60.6007497  44.6675774  45.3153218  61.1423027
  46.6635242  45.0988150  60.9349112  47.6607559  44.5289937  60.2590867
  47.4553774  43.9163630  59.4828114  48.6173613  44.7123689  60.5262557
  46.9396754  45.9065716  61.9548400  46.1868264  46.3418148  62.4685342
  47.9009585  46.0810129  62.2109723  44.5290928  45.5365015  55.3704354
  44.0234421  46.6602308  55.2328319  45.7974956  45.2541523  55.1436621
  46.1080941  44.3010272  55.0204529  46.7910307  46.3026025  55.1511661
  46.8409107  46.7591522  56.1396870  48.1545910  45.7376343  54.8094775
  48.0984608  45.3173051  53.8053500  48.9037907  46.5290715  54.8301429
  48.5818726  44.6359713  55.7763628  48.5512359  43.4589263  55.4276975
  48.9518546  45.0054242  56.9982461  49.2415124  44.3068600  57.6677282
  48.9416607  45.9830522  57.2517030  46.4368855  47.4258300  54.2236134
  46.5251895  48.5860272  54.5970099  46.0198842  47.0882984  53.0160554
  45.9311966  46.1221713  52.7352845  45.7422794  48.1286970  52.0224577
  46.5748601  48.8319322  52.0032536  45.5600713  47.5543106  50.6287628
  44.8228764  46.7551518  50.5513794  45.2626884  48.3854119  49.9892833
  46.8440572  47.0121275  50.0609111  47.7597478  47.8235157  49.4278108
  47.5212127  48.8782141  49.2906532  48.9688051  47.3197588  48.9676908
  49.6650552  47.9779225  48.4479245  49.2886855  46.0019475  49.1642490
  50.2411183  45.6013343  48.8171455  48.3944222  45.1848087  49.8059400
  48.6347894  44.1326857  49.9587829  47.1842271  45.6943376  50.2611213
  46.4837441  45.0464061  50.7880067  44.5556304  48.9018571  52.4101841
  44.4971602  50.1104815  52.1327004  43.6309319  48.2047077  53.0699367
  43.7742170  47.2268614  53.2782277  42.3867183  48.8221786  53.4892256
  41.8668019  49.2245579  52.6198137  41.4831565  47.8103860  54.1691974
  41.3274424  46.9864112  53.4728370  42.0043976  47.4442989  55.0537244
  40.1496891  48.3844653  54.5739289  39.7256463  47.7400931  55.3440413
  40.3225377  49.3782123  54.9870781  39.1841677  48.4826201  53.4098808
  39.2464839  49.4740894  52.9613228  39.4307668  47.7296118  52.6613710
  37.8122599  48.2594922  53.8646929  37.3291420  47.4683482  53.4637095
  37.1620565  49.0224744  54.7505014  37.7375694  50.0820523  55.3204817
  38.6893066  50.3239638  55.0843141  37.2190221  50.6376839  55.9856748
  35.9121014  48.7150747  55.0835851  35.4648729  47.9110460  54.6669022
  35.4155724  49.2870068  55.7517553  42.6841772  49.9455638  54.4357609
  42.1706590  51.0592510  54.2866137  43.5417114  49.6503969  55.3997016
  43.9299574  48.7225861  55.4920683  43.8591735  50.6303972  56.4141976
  42.9514572  50.9802419  56.9058874  44.7471394  49.9967104  57.4424202
  45.5779623  49.5295314  56.9136704  45.1276414  50.7857155  58.0911028
  44.0211926  48.9391670  58.2930518  43.5665596  48.2012125  57.6321186
  44.9985274  48.2501632  59.2218599  45.4532538  48.9874624  59.8834585
  44.4710385  47.5048958  59.8172025  45.7758603  47.7614227  58.6345042
  42.9102020  49.5538789  59.1471730  42.1753964  50.0318077  58.4992962
  42.4249576  48.7716161  59.7308716  43.3377704  50.2966941  59.8206044
  44.4729104  51.9092770  55.8754347  44.1378811  53.0280964  56.3030695
  45.3288407  51.7377608  54.8889514  45.6380741  50.8142017  54.6215328
  45.8729729  52.8820763  54.1725100  46.4150202  53.5220267  54.8687481
  46.8257079  52.4409409  53.0772181  46.1852131  51.9843411  52.3226439
  47.2626443  53.3557653  52.6768646  47.9359396  51.4715629  53.4533430
  47.5246220  50.4636299  53.5080219  49.0431406  51.5096976  52.4185016
  49.4552920  52.5172757  52.3635789  49.8301144  50.8107269  52.7017206
  48.6412238  51.2285487  51.4450960  48.4854090  51.8431851  54.7949533
  47.6911362  51.7938995  55.5398030  49.2813515  51.1499149  55.0668966
  48.8844848  52.8567775  54.7566410  44.7537090  53.7161707  53.5447847
  44.7789819  54.9531044  53.5617355  43.7741077  53.0296937  52.9783073
  43.7653101  52.0197743  52.9691038  42.6771970  53.7346434  52.3342119
  43.0729328  54.3161840  51.5015638  41.6051144  52.7810778  51.7992449
  41.2867263  52.1629522  52.6386787  40.7712527  53.3996349  51.4673386
  42.0611002  51.8843073  50.6517818  42.2429116  52.5197957  49.7850640
  42.9928666  51.4050149  50.9520971  41.0347344  50.8177750  50.2925604
  39.9803034  50.7578744  50.9461897  41.2687398  50.0258336  49.3541919
  42.0695937  54.6524321  53.3581260  41.8351332  55.8282187  53.0824069
  41.8111170  54.0797083  54.5332228  42.0254401  53.1020907  54.6689751
  41.2146105  54.8146895  55.6375686  40.2490185  55.2146075  55.3280580
  41.0005086  53.9027625  56.8630144  41.9501662  53.3969529  57.0373889
  40.7821966  54.5638624  57.7016960  39.8918277  52.8682800  56.7309097
  40.2061017  52.0908428  56.0345448  39.7446491  52.4323700  57.7190494
  38.5782428  53.4869209  56.2456384  38.1674881  54.5445466  56.8079171
  37.9649166  52.9380343  55.2841934  42.1294076  55.9609914  56.0219736
  41.7290849  57.1243914  56.1152278  43.3700193  55.6058899  56.2547792
  43.6511063  54.6396737  56.1680862  44.3680908  56.5772804  56.6271712
  44.1885620  56.9297069  57.6428798  45.7423345  55.9472863  56.5698758
  45.7419898  55.0490685  57.1873739  45.9279483  55.6734908  55.5312788
  46.8269112  56.8832744  57.0445689  46.9109638  57.6965682  56.3237435
  46.5301414  57.4606997  58.4339201  46.4464033  56.6479749  59.1554222
  47.3393190  58.1277797  58.7311348  45.5934662  58.0173428  58.4041134
  48.1005410  56.0790886  57.1209262  48.3395279  55.6815476  56.1345461
  48.9148500  56.7186967  57.4613722  47.9690242  55.2549979  57.8221230
  44.4247895  57.7892211  55.7402293  44.4601219  58.9167779  56.2041112
  44.4732276  57.5360582  54.4523589  44.5378617  56.5905094  54.1032752
  44.4824554  58.6140281  53.5038107  45.3473478  59.2560906  53.6705926
  44.5605490  58.0473839  52.0845018  43.8093177  57.2616346  52.0048222
  44.3143604  58.8558624  51.3961315  45.9266339  57.4798523  51.7315413
  46.2068126  56.7771927  52.5163153  45.8350969  56.9482911  50.7843545
  46.9948819  58.5533214  51.6083203  46.9817386  59.5048190  52.4271491
  47.8483616  58.4472281  50.6887385  43.2418185  59.4717257  53.6737398
  43.3415887  60.6823493  53.6855015  42.0786041  58.8321430  53.7820603
  42.0559701  57.8228477  53.7518949  40.8200183  59.5458904  53.9265888
  40.6767418  60.1980618  53.0650533  39.6306025  58.5842580  54.0158700
  39.6480771  57.9639314  53.1197737  39.7863635  57.9576158  54.8940261
  38.2704737  59.2877129  54.1243835  38.3152267  59.9561516  54.9842018
  38.1397523  59.8744350  53.2151155  37.0858645  58.3247823  54.2863641
  37.2703558  57.2179195  54.8631124  35.9604791  58.6767946  53.8389371
  40.8612208  60.3931508  55.1751933  40.3058296  61.4880205  55.2242848
  41.4985098  59.8532696  56.2015272  41.9413383  58.9505518  56.1061185
  41.5833235  60.5315909  57.4878494  40.5763079  60.7458215  57.8457937
  42.0914950  59.8826239  58.2010836  42.3443267  61.8194112  57.3712733
  41.8651578  62.8541601  57.8233606  43.4991358  61.7530752  56.7138288
  43.8263427  60.8514120  56.3975404  44.3504896  62.9228647  56.4787854
  44.5567285  63.4224540  57.4253451  45.6726435  62.5104270  55.8484569
  45.4411287  61.8686037  54.9984199  46.1613332  63.4183805  55.4950407
  46.5972787  61.7765039  56.7978566  46.8992877  62.4681975  57.5842734
  46.0680894  60.9326069  57.2404607  47.8426763  61.2577586  56.1038953
  47.8704437  61.0940494  54.8668160  48.8792481  60.9792255  56.8876837
  49.7358985  60.6304668  56.4819512  48.8055646  61.1175983  57.8854437
  43.6468792  63.9573391  55.5932210  43.7160155  65.1590252  55.8595602
  42.9742676  63.4844557  54.5423067  43.0326994  62.5016298  54.3170548
  42.1054525  64.3404224  53.7149868  42.7233873  65.0692255  53.1904852
  41.3149855  63.5367129  52.6822158  40.7859337  62.7569490  53.2300950
  40.5928214  64.2217299  52.2379967  42.1501011  62.9067231  51.5895123
  42.6144926  63.7017282  51.0060673  42.9253409  62.2969785  52.0535348
  41.2974365  62.0333791  50.6713166  40.8253878  61.2562962  51.2724915
  40.5283068  62.6571900  50.2159060  42.1445564  61.3845126  49.5728194
  42.6634723  62.1853279  49.0460162  42.8744385  60.7398680  50.0625179
  41.3478227  60.5825966  48.5978542  40.6717260  61.1798455  48.1436662
  41.9654696  60.1851821  47.9045476  40.8672425  59.8402274  49.0857372
  41.0804639  65.0285433  54.5958058  40.6826218  66.1520855  54.3148940
  40.6444702  64.3429578  55.6562076  41.0872316  63.4685449  55.9000597
  39.5379200  64.8151479  56.4873112  39.5001899  64.2671309  57.4287744
  39.6354766  65.8813428  56.6917872  38.2516541  64.5752519  55.7257536
  38.2785351  64.2091332  54.5511849  37.1162605  64.7817306  56.3689836
  37.0891089  65.1157147  57.3217778  35.8593010  64.4529648  55.7181251
  35.8228543  64.7195863  54.6618658  35.5542480  62.9377604  55.8579369
  36.4508022  62.3806628  55.5860323  35.1385058  62.5707177  57.2908200
  34.2416882  63.1271155  57.5632915  34.9334972  61.5016797  57.3476498
  35.9449765  62.8226012  57.9794864  34.5067958  62.4945517  54.8343164
  34.8784514  62.6852517  53.8275356  34.3103858  61.4289582  54.9527786
  33.5843411  63.0532822  54.9924255  34.6744591  65.2460473  56.2317834
  34.5595160  65.5305386  57.4270168  33.7877802  65.5602538  55.2990370
  34.0180602  65.3832698  54.3316968  32.4965758  66.1488269  55.6022364
  31.9603251  66.3695553  54.6792991  31.9062927  65.4626967  56.2095999
  32.7017893  67.4317661  56.3697542  33.4280468  68.3241841  55.9227864
  32.0817877  67.5068791  57.5372819  31.4430691  66.7755784  57.8153778
  32.1902364  68.6918776  58.3859553  32.4568919  69.5527735  57.7728874
  30.8495063  68.9935948  59.1086304  31.0585927  69.7330767  59.8816431
  30.1701991  69.4215357  58.3714002  30.1997785  67.7576735  59.7457814
  30.6815252  66.6148798  59.5264379  29.1871617  67.9586639  60.4741803
  33.3522454  68.6175665  59.3799266  33.4455741  69.4618430  60.2702282
  34.2331490  67.6225183  59.2378492  34.1043903  66.9444162  58.5004904
  35.4063369  67.4742559  60.1320848  35.9690758  66.6189090  59.7581788
  35.9997436  68.3803804  60.0099934  35.1134098  67.2656386  61.6270639
  36.0071065  67.4173759  62.4655339  33.8715176  66.9015584  61.9531966
  33.2103857  66.7437024  61.2061455  33.4304691  66.6584835  63.3413968
  33.6793640  67.4997776  63.9882158  31.9353829  66.4395233  63.3874367
  31.6363318  66.2773652  64.4229914  31.1844263  67.6570552  62.8218916
  31.4826323  67.8195697  61.7861494  30.1106534  67.4749376  62.8659833
  31.4271065  68.5406362  63.4122232  31.6190229  65.2474061  62.6265373
  30.6711902  65.0965082  62.6475965  34.0476733  65.3782844  63.9313376
  34.1801753  65.2395902  65.1392979  34.3785871  64.4262562  63.0672251
  34.0862750  64.4712833  62.1014997  35.1613124  63.2962305  63.4908146
  35.3608342  63.3456267  64.5612586  34.4700119  61.9906632  63.1893123
  35.0904949  61.1638818  63.5350474  33.1209169  61.9473115  63.9032423
  32.4996637  62.7735796  63.5576611  32.6232785  61.0027124  63.6837222
  33.2754095  62.0346543  64.9786980  34.2838551  61.8231389  61.6933356
  35.2570608  61.8304360  61.2025002  33.7834483  60.8757903  61.4927783
  33.6770911  62.6426361  61.3081568  36.4615915  63.3646603  62.7538610
  36.5328953  63.8424989  61.6476711  37.5007548  62.8971540  63.3844325
  37.4142923  62.5496967  64.3288355  38.7972424  62.9008217  62.7789950
  38.7064866  62.8384417  61.6945728  39.5340403  64.2068865  63.1374160
  38.9294372  65.0376877  62.7736528  39.6052985  64.2584324  64.2238622
  40.8368755  64.2863555  62.5729402  41.2461215  65.1163845  62.8282233
  39.5316441  61.6512556  63.2989688  39.4492037  61.2919448  64.4614094
  40.2517209  60.9846534  62.4244570  40.2809488  61.2687946  61.4556904
  40.9744397  59.7895564  62.8121447  41.1208225  59.7723892  63.8921338
  40.1750130  58.5473540  62.4067211  40.7190420  57.6636074  62.7400734
  39.1828984  58.5543728  62.8581181  39.9734789  58.3950159  60.9336555
  40.6900916  57.6066403  60.1059332  41.4848526  57.0096837  60.5532559
  40.2347051  57.7408887  58.8268474  40.6203375  57.2773467  58.0165907
  39.1916616  58.6240101  58.8145226  38.4182933  59.0704052  57.7635355
  38.6207189  58.6623286  56.7732851  37.4400403  60.0016362  58.0267841
  36.8299141  60.3879680  57.2103322  37.2093838  60.4655196  59.3208501
  36.4195450  61.1835123  59.5416229  37.9928851  60.0159840  60.3725142
  37.7738381  60.3956298  61.3705063  39.0095939  59.0770862  60.1155408
  42.3661385  59.7790859  62.1783713  42.6478735  60.4615752  61.1776322
  43.2406393  58.9992491  62.7685712  42.9941220  58.4291613  63.5650186
  44.5923378  58.9419564  62.2814493  44.6029835  58.6307284  61.2368810
  45.0673216  59.9186585  62.3738766  45.3695880  57.9369356  63.1024640
  44.9284068  57.5073397  64.1828008  46.5344618  57.5516131  62.5886590
  46.8581581  57.8851069  61.6919417  47.3705562  56.6024472  63.3168212
  46.7648767  55.7290387  63.5585012  48.5990586  56.1428645  62.5312776
  48.9292870  56.9824114  61.9195509  49.4041618  55.8443564  63.2026953
  48.2334435  54.9825675  61.6374894  47.2777771  55.1885697  61.1554462
  49.2908915  54.7868135  60.5888035  50.2468180  54.5802950  61.0701074
  49.0179607  53.9475386  59.9490949  49.3763341  55.6903555  59.9851381
  48.0485351  53.6929618  62.4184529  47.2502716  53.8215387  63.1494404
  47.7865027  52.8869245  61.7330740  48.9759506  53.4436776  62.9340658
  47.8324691  57.2346162  64.5896840  48.1500290  58.4180673  64.6306741
  47.8544200  56.4327624  65.6374982  47.5029760  55.4882801  65.5701216
  48.3458282  56.8965300  66.9284713  47.8328746  57.8188436  67.2010800
  48.0969889  55.8537632  68.0270265  47.0923057  55.4631010  67.8654907
  48.8250682  55.0573744  67.8728657  48.2152624  56.3850610  69.4673018
  47.6673432  57.3266557  69.5031450  47.7359227  55.6610510  70.1261964
  49.6425641  56.6139559  69.9221007  50.5530626  55.9268181  69.3887339
  49.8399516  57.4796158  70.8223279  49.8124497  57.1911980  66.8073841
  50.2743094  58.2199734  67.2576016  50.5366876  56.2743577  66.1839353
  50.0891153  55.4181817  65.8894172  51.9832048  56.4293989  65.9346679
  52.3319260  57.4191721  66.2293572  52.7049781  55.3888926  66.7774103
  52.5964116  55.6846880  67.8208746  52.2274671  54.4212936  66.6230227
  54.1611864  55.2872485  66.4360953  54.7926933  56.3528022  66.2606866
  54.6801797  54.1473621  66.3241494  52.3889220  56.2704195  64.4362314
  51.9360867  55.3552797  63.7739373  53.2578727  57.1390663  63.9263782
  53.6121065  57.8761746  64.5190746  53.6964217  57.1053550  62.5013784
  52.8533575  56.8746006  61.8501531  54.2551655  58.4750472  62.1109829
  55.1083731  58.6913982  62.7538890  54.5885765  58.4100234  61.0752662
  53.2278070  59.5857176  62.2429372  52.0261075  59.2698036  62.2603377
  53.6108839  60.7716241  62.3383194  54.7585803  56.0421778  62.1235128
  55.0843520  55.8483080  60.9552435  55.3190570  55.3789914  63.1145525
  55.0316981  55.5740256  64.0629648  56.4084986  54.4110289  62.8999958
  56.9000131  54.5900921  61.9437275  57.4442192  54.5780909  64.0235331
  56.9180142  54.5831934  64.9780913  58.1272752  53.7293087  63.9903144
  58.2433847  55.8861211  63.8711631  59.2862153  55.6057358  63.7228750
  57.8758074  56.3993813  62.9825969  58.1343292  56.8061587  65.0653066
  58.1256835  56.2882496  66.2102561  58.0475255  58.0433058  64.8434796
  55.9334956  52.9599221  62.8218018  56.7041013  52.0571163  62.4970670
  54.6632298  52.7393430  63.1245599  54.0346025  53.4965120  63.3517651
  54.1535192  51.3787996  63.1838964  54.9528065  50.7127821  63.5089497
  52.9809733  51.2490635  64.1603491  53.3860333  51.4147284  65.1586380
  52.2372823  52.0145666  63.9389250  52.3222329  49.8627830  64.0990096
  53.0054668  48.8607319  63.7087878  51.1076342  49.8043024  64.4135679
  53.7250337  50.9399932  61.8025094  52.7836217  51.4953653  61.2419826
  54.3902852  49.9283863  61.2663584  55.1799288  49.5065165  61.7338924
  54.0132875  49.4224413  59.9697912  53.9173614  50.2499695  59.2668727
  55.0567082  48.4607092  59.4448924  55.1916953  47.6859665  60.1996450
  54.6567631  48.0144672  58.5343914  56.3894469  49.1091768  59.1446956
  56.2522938  49.8638615  58.3702661  56.7672575  49.5833485  60.0505225
  57.5923630  47.8760119  58.5701538  57.9104665  46.9074620  60.0634060
  56.9799860  46.4586516  60.4110757  58.6314477  46.1210156  59.8402714
  58.3120104  47.5579939  60.8403693  52.6633626  48.7149424  60.0421593
  51.8888901  48.7754529  59.0847128  52.3737341  48.0682071  61.1703321
  52.9694111  48.1671347  61.9799503  51.2015992  47.1737131  61.2680879
  51.1474626  46.5407763  60.3823343  51.2670246  46.2783774  62.5048124
  50.5217898  45.4903046  62.3968001  52.6476138  45.6519951  62.6794883
  53.3933683  46.4395022  62.7880356  52.6518354  45.0231061  63.5697579
  52.8851307  45.0453467  61.8056096  50.9543353  47.0710694  63.6494847
  50.9907049  46.5237588  64.4373481  49.8542133  47.9122535  61.3294248
  48.7795455  47.2802305  61.3247349  49.9100136  49.2318915  61.4208140
  50.7987075  49.7028291  61.5132283  48.7057514  50.0361048  61.3993761
  48.9478648  51.0844840  61.5736786  48.0382550  49.9116915  60.0420055
  47.7280701  48.8706835  59.9515236  47.1562488  50.5483363  60.1116362
  48.8476650  50.3036009  58.8263051  49.7931157  49.7615367  58.8065522
  48.0313580  49.9413334  57.5988185  47.0858913  50.4834012  57.6176331
  48.5863147  50.2109109  56.7002353  47.8348833  48.8691908  57.5959358
  49.1072252  51.7930957  58.8301297  49.6606495  52.0636814  59.7293541
  49.6908022  52.0629957  57.9499632  48.1576135  52.3279518  58.8138338
  47.6906927  49.6207166  62.4631084  46.4754725  49.6951814  62.2338053
  48.1882265  49.1818729  63.6097584  49.1773819  49.2381172  63.8059917
  47.3253725  48.5538320  64.5950078  46.6442429  47.8551952  64.1091392
  48.1693635  47.7905025  65.5958446  48.8335600  48.4934094  66.0987015
  47.3067657  47.0941315  66.6192245  46.6425764  46.3906761  66.1171263
  47.9407476  46.5551874  67.3232880  46.7128970  47.8327198  67.1576554
  48.9276277  46.8212309  64.8712862  49.4738489  46.3207149  65.4817994
  46.4398334  49.5448508  65.3269253  45.2656200  49.2902117  65.4845254
  47.0013899  50.6715398  65.7465085  47.9568890  50.8854204  65.4987669
  46.2960603  51.5894686  66.6104615  45.3229781  51.1794951  66.8808906
  47.1003068  51.8159603  67.8849320  48.1049980  52.1300205  67.6019814
  46.6186465  52.6107519  68.4545018  47.1830164  50.5700825  68.7316791
  46.1717984  50.2039490  68.9091199  47.7509365  49.8169507  68.1854544
  47.8546380  50.8461035  70.0496406  48.8587719  51.2293718  69.8682031
  47.2765358  51.5890069  70.5991785  47.9552219  49.6357073  70.8628681
  47.5586769  48.7847361  70.4904445  48.5421392  49.5934957  72.0566199
  49.0788298  50.6989277  72.5769593  49.0381171  51.5669413  72.0621827
  49.5232874  50.6625122  73.4831773  48.5929375  48.4507476  72.7427091
  48.1837001  47.6132259  72.3538876  49.0404049  48.4282125  73.6478963
  45.9789230  52.9266749  66.0034326  46.8423806  53.6170496  65.5169216
  44.7306189  53.3168137  66.0867017  44.0279383  52.7218374  66.5018432
  44.3210278  54.5748413  65.5493651  45.1630225  55.0790113  65.0750690
  43.2394916  54.3424719  64.5013915  42.4321595  53.7328254  64.9071565
  42.8307907  55.2776863  64.1187198  43.7726789  53.6177268  63.3509056
  44.1664732  52.3228692  63.3201514  44.0724909  51.7499095  64.2426395
  44.6155154  52.0101539  62.0775239  44.9660614  51.1071837  61.7914088
  44.5131882  53.1195131  61.2707368  44.8365035  53.2924159  59.9203884
  45.2333737  52.4452510  59.3610098  44.6293519  54.5335892  59.3841394
  44.8764436  54.7119380  58.3376036  44.1053813  55.5868936  60.1482708
  43.9433176  56.5722212  59.7112762  43.7809312  55.4066662  61.4712868
  43.3609374  56.2516497  62.0169137  43.9895864  54.1518493  62.0532040
  43.8254517  55.4558330  66.6800167  43.0966323  55.0335952  67.5620731
  44.2265806  56.7022914  66.6265647  44.9648913  56.9795898  65.9956113
  43.5927254  57.7074813  67.4045299  43.3140197  57.2839054  68.3694164
  44.5403616  58.8417843  67.6361357  45.0067316  59.1108637  66.6884039
  43.8179767  60.0302134  68.1918490  43.3517039  59.7620162  69.1398783
  44.5255383  60.8435708  68.3528008  43.0501888  60.3512168  67.4878894
  45.4939445  58.3975133  68.5889588  46.1226131  59.1014343  68.7646609
  42.4207466  58.2724815  66.6528428  42.4712692  58.5133672  65.4512778
  41.3640355  58.5067519  67.3861544  41.3366118  58.2611819  68.3654616
  40.2201037  59.1182365  66.8143522  40.4318133  59.4816571  65.8087659
  39.3808163  58.4236086  66.7798846  39.8533156  60.2870699  67.6908566
  40.2180993  60.3507403  68.8645418  39.1146443  61.2139703  67.1102309
  38.9410487  61.2016708  66.1153376  38.6213199  62.3113443  67.8667680
  38.4925339  62.0345358  68.9131381  39.6316729  63.4415673  67.7847434
  40.6161973  63.0002683  67.9398760  39.5717965  63.8494128  66.7756959
  39.4131481  64.5461151  68.7864331  38.3920292  64.9189589  68.7064051
  39.5833443  64.1679234  69.7944541  40.5606242  65.8905399  68.4580514
  42.1035679  65.3089397  69.1401006  42.3969096  64.3854291  68.6409234
  42.8754177  66.0637123  68.9895449  41.9822168  65.1219041  70.2070555
  37.2398656  62.7308540  67.3982742  36.9500443  62.8455975  66.2123372
  36.3785468  62.9683780  68.3639265  36.6981899  62.9293406  69.3212163
  35.0008699  63.3683618  68.1116859  34.7897416  63.4417413  67.0448497
  34.0284687  62.3794190  68.7566719  34.2375322  62.3488891  69.8259992
  32.5680732  62.7721110  68.5344059  32.3581171  62.8024028  67.4652466
  31.9175352  62.0389672  69.0112719  32.3856629  63.7553944  68.9679718
  34.3206525  60.9916703  68.2058288  34.3711608  61.0880569  67.1212739
  35.2981484  60.7002105  68.5900844  33.3002069  59.9357804  68.5710331
  32.3224786  60.2263378  68.1866848  33.5925451  58.9808119  68.1343721
  33.2494647  59.8384931  69.6554962  34.7208115  64.6884099  68.7666953
  35.1922748  64.9690309  69.8625927  33.9008644  65.4649347  68.1023474
  33.5586043  65.2006284  67.1896045  33.4193061  66.6850327  68.6819061
  34.0310418  66.9861817  69.5323107  33.3612131  67.8263340  67.6669724
  32.6763565  67.5621096  66.8612074  32.8680155  69.0991935  68.3582574
  33.5526643  69.3643255  69.1639010  32.8264383  69.9134002  67.6347662
  31.8731110  68.9278783  68.7692504  34.7446633  68.0215108  66.9954080
  34.8546789  67.2115408  66.2743354  34.6996568  68.9739013  66.4671787
  35.9323517  68.0227207  67.9390986  35.9782899  67.0704053  68.4673834
  36.8501174  68.1658625  67.3687341  35.8232665  68.8327650  68.6602285
  32.0187624  66.4702284  69.1489941  31.1596121  66.0198468  68.3785473
  31.7850518  66.8548221  70.3942254  32.5384620  67.2505522  70.9381649
  30.4785911  66.7301697  71.0160713  30.2082934  65.6752157  71.0620106
  30.5278775  67.1364019  72.0263413  29.4115905  67.4812951  70.2315508
  29.5758322  68.6681528  69.9627638  28.3205567  66.7812361  69.8548820
  27.9034714  65.4574681  70.3572278  28.0679940  65.4131440  71.4338280
  28.4953397  64.6841203  69.8676116  26.4477994  65.3818586  69.9923382
  25.8387882  65.7152723  70.8325999  26.1839613  64.3553666  69.7377703
  26.2886001  66.2751736  68.8204163  25.2747336  66.6734729  68.8595502
  26.4587620  65.8108614  67.8490468  27.2934672  67.3957885  69.0432894
  27.7554560  67.7979342  68.1416556  26.6068643  68.4980585  69.7848797
  26.5182004  68.4557465  71.0205732  26.0696751  69.4580924  69.0291022
  25.8258122  69.3229135  67.5838187  25.4797633  68.3112616  67.3718973
  26.7546999  69.5090189  67.0447162  24.7898586  70.3520371  67.3007004
  23.7949507  69.9135564  67.3781089  24.9300353  70.7591069  66.2993283
  25.0045481  71.4049660  68.3394699  24.0595444  71.9160902  68.5233694
  25.7688978  72.1376182  68.0804525  25.4253611  70.6325463  69.5818802
  26.1541159  71.1567789  70.2000994  24.2016611  70.2846055  70.4240348
  23.6491178  69.1790012  70.3011808  23.7837619  71.2267667  71.2577797
  24.3598788  72.0356236  71.4420055  22.5131340  71.0952406  71.9864467
  22.3976617  71.9210256  72.6884755  21.3266951  71.1222541  70.9910176
  21.5239264  70.3329174  70.2656579  20.4401458  70.8679259  71.5719199
  21.0930958  72.4397002  70.2576165  22.0220500  72.7523718  69.7807711
  20.3261007  72.2937011  69.4970214  20.6392041  73.5130131  71.2355201
  19.7469971  73.1522176  71.7472741  21.4359043  73.6702533  71.9625991
  20.3272676  74.7963517  70.5947092  21.0639723  75.4868397  70.6190385
  19.1705897  75.1171445  70.0025890  18.1621113  74.2542002  69.9286147
  18.2612766  73.3310035  70.3260745  17.3013726  74.5257246  69.4752903
  19.0283360  76.3299064  69.4665763  19.7902731  76.9913294  69.5120898
  18.1593107  76.5814492  69.0175551  22.3945079  69.8344567  72.8617551
  21.3017053  69.2559664  73.0045994  23.5157113  69.4315200  73.4427869
  24.3692817  69.9521777  73.2998446  23.5535464  68.2760856  74.3187103
  22.5782622  68.1352840  74.7846447  23.9279081  66.9847882  73.5569194
  23.9855060  66.1603656  74.2676304  22.8897780  66.6666108  72.4966619
  22.8319384  67.4904328  71.7852748  23.1729664  65.7538319  71.9725072
  21.9177391  66.5267164  72.9696001  25.2123542  67.1206549  72.9236894
  25.4262599  66.3096436  72.4566718  24.6162642  68.5827477  75.3076037
  25.5063585  69.3860206  75.0155444  24.5810719  67.9352755  76.4556674
  23.7926538  67.3727451  76.7421214  25.6558930  68.1603469  77.4166776
  25.7042351  69.2161616  77.6831689  25.4031578  67.3572308  78.6704724
  25.3442547  66.3015323  78.4056510  26.2208164  67.5094827  79.3749961
  24.0993491  67.7634946  79.3432194  23.6169314  68.8812692  79.1507819
  23.5354705  66.8708905  80.1358605  22.6692118  67.0927002  80.6054306
  23.9729585  65.9703483  80.2690098  27.0762670  67.9192356  76.8598752
  28.0686596  68.5054058  77.3205513  27.1580066  67.0889729  75.8366800
  26.3362920  66.5853664  75.5345791  28.4169698  66.8614288  75.1176818
  29.2140500  66.5951634  75.8118469  28.2227398  65.7297173  74.1546403
  27.5714734  66.0934503  73.3598765  29.1971701  65.4756533  73.7374628
  27.6220844  64.5266021  74.7722550  28.3450834  63.7747932  75.6818052
  29.3542060  64.0955403  75.9404410  27.8151412  62.6442834  76.2558069
  28.4035395  62.0519664  76.9565564  26.5438992  62.2510205  75.9242620
  26.0481843  61.1157258  76.5354066  26.6719752  60.7153709  77.1454890
  25.7946775  62.9926417  75.0246405  24.7798598  62.6884248  74.7683248
  26.3422672  64.1245407  74.4514363  25.7617641  64.7094540  73.7379990
  28.9456215  68.0443722  74.3128706  30.1567270  68.1661865  74.1257825
  28.0381645  68.8691811  73.7967949  27.0659579  68.7641209  74.0495318
  28.3978161  69.9185249  72.8352959  28.5532908  69.4689859  71.8545607
  27.3043747  70.9727702  72.7197159  27.5208676  71.5650740  71.8306679
  26.3608770  70.4444130  72.5827820  27.2003224  71.8884433  73.9236020
  27.2650560  71.2867442  74.8301716  28.0370262  72.5862604  73.8907810
  25.8996334  72.6608772  73.9232816  25.4891705  73.1020143  72.8208061
  25.2923075  72.8149974  75.0149992  29.6715164  70.6076538  73.2026634
  29.9499288  70.7982945  74.3836662  30.4270031  70.9728231  72.1722391
  30.2014727  70.5994980  71.2612705  31.6041592  71.8101618  72.2999275
  32.1103162  71.9208321  71.3409403  31.1499582  73.2062287  72.7826071
  30.2601140  73.4666719  72.2095051  30.8996626  73.1653160  73.8426912
  32.1955530  74.2862553  72.5724446  33.2965908  74.0409519  72.0373411
  31.8661596  75.4979706  73.0320261  32.5124692  76.2670810  72.9278486
  30.9725512  75.6385771  73.4812415  32.6195522  71.1401553  73.2450043
  33.2744333  71.7692638  74.0600027  32.7049574  69.8390323  73.1540597
  32.0738335  69.3177086  72.5624487  33.7029343  69.1051197  73.9112225
  34.4281836  69.8083193  74.3206403  33.0912696  68.3339782  75.0431148
  32.4127188  67.5931730  74.6201778  33.8933053  67.8269301  75.5795297
  32.3334225  69.2229670  75.9961037  32.9828917  70.0184721  76.3614285
  31.4712583  69.6607703  75.4930102  31.8615919  68.3789215  77.1650695
  30.9942607  67.8071740  76.8350081  32.6679360  67.6947927  77.4294112
  31.4933480  69.1442423  78.3466403  31.0868521  70.0564334  78.1957502
  31.6512215  68.7169530  79.6012501  32.1761576  67.5206878  79.8936297
  32.4692261  66.9054002  79.1482224  32.2767383  67.2388921  80.8582925
  31.2820941  69.5077560  80.5937181  30.8892299  70.4161335  80.3922034
  31.3945693  69.2000764  81.5491140  34.4007883  68.1510425  72.9885208
  33.8558294  67.7433232  71.9673456  35.6261023  67.8136253  73.3196282
  36.0073288  68.0584530  74.2223048  36.4621746  67.0880388  72.3998738
  35.9123829  66.9037083  71.4769162  37.7292343  67.8846394  72.0874760
  38.2042629  68.1766381  73.0240575  38.6971801  67.0462171  71.2686941
  38.2229903  66.7542080  70.3316907  39.5932244  67.6291468  71.0556251
  38.9704507  66.1531866  71.8307607  37.3620730  69.1349834  71.3092584
  37.0403329  68.8202638  70.3165169  36.5288775  69.6102021  71.8269957
  38.4911586  70.1096276  71.1818597  39.3246110  69.6352393  70.6637742
  38.1589942  70.9791386  70.6146590  38.8131572  70.4251759  72.1742538
  36.8512496  65.7636553  73.0014676  37.4718259  65.7213946  74.0649041
  36.5370103  64.6816355  72.3015278  36.1400198  64.7413525  71.3747421
  36.7744082  63.3724428  72.8612613  37.1262508  63.4543653  73.8896555
  35.4853003  62.5950836  72.8543713  35.0615236  62.5742598  71.8503400
  35.7273022  61.5793625  73.1671744  34.5005777  63.1788773  73.7933066
  34.4958061  62.7912096  75.1284564  35.2122108  62.0456125  75.4733458
  33.5884832  63.3456760  76.0195356  33.5700321  63.0275366  77.0619121
  32.6855842  64.3139821  75.5676610  31.7956800  64.8849368  76.4207438
  31.8694518  64.5517627  77.3180466  32.6837467  64.7176172  74.2518854
  31.9768794  65.4700662  73.9022290  33.5921538  64.1576006  73.3690536
  33.6074527  64.4771821  72.3270681  37.7704696  62.6229675  72.0741485
  37.6154664  62.5012181  70.8648408  38.7573684  62.0759682  72.7696451
  38.8560012  62.2450346  73.7604970  39.7478790  61.2630990  72.1142305
  39.6753880  61.3962787  71.0348291  41.1222058  61.6470275  72.5508298
  41.2385564  61.5122409  73.6261875  41.8738584  61.0559185  72.0276582
  41.2875681  63.0091977  72.2276985  42.1638775  63.2970849  72.4937861
  39.5224231  59.8281382  72.3817266  39.1483397  59.4437243  73.4797683
  39.7397022  59.0515523  71.3365806  40.1179159  59.4541249  70.4910103
  39.4863138  57.6508097  71.3625712  39.1735440  57.3443165  72.3607376
  38.3810807  57.3108889  70.3830751  38.5404230  57.9835369  69.5403094
  38.4630203  56.2783209  70.0436799  37.0038482  57.5434960  70.9592805
  36.9427010  56.9875767  71.8948635  36.6958425  59.0087008  71.2199785
  36.7563445  59.5652229  70.2847130  35.6914141  59.1014591  71.6330404
  37.4185478  59.4117910  71.9294259  35.9859950  56.9264915  70.0172990
  36.1774753  55.8574801  69.9242973  34.9824907  57.0822329  70.4133104
  36.0660666  57.3960643  69.0368965  40.7352609  56.9549862  70.9461919
  41.5450563  57.4876971  70.1976742  40.8947942  55.7503870  71.4505061
  40.2533479  55.4092050  72.1521049  41.9637703  54.8825665  71.0215788
  42.6308406  55.4341449  70.3591004  42.7776311  54.3593296  72.2119564
  42.4064283  54.8771222  73.0963763  42.5592174  53.2947795  72.2963878
  44.2870328  54.5615893  72.1001734  44.7340041  53.6444396  71.7165669
  44.4785670  55.3775808  71.4033415  44.9024283  54.8983733  73.4618098
  44.6184862  55.9226447  73.7033549  44.4660154  54.2186984  74.1937150
  46.4321094  54.7706621  73.4936614  46.7075267  53.8434477  72.9911484
  46.8563547  55.6164392  72.9525734  46.9629350  54.7564932  74.8904410
  46.5702740  53.9726010  75.3918690  47.9690906  54.6715337  74.8673590
  46.7082024  55.6157684  75.3561197  41.2274201  53.7646986  70.3241479
  40.2232485  53.2537387  70.7830558  41.7074669  53.4070354  69.1696588
  42.4904795  53.8795385  68.7410198  41.1080564  52.3023531  68.4660091
  40.3659902  51.7872222  69.0759905  40.4414588  52.7713964  67.1834274
  41.1897532  53.2027777  66.5185477  39.7846676  51.5925867  66.5043662
  39.0358708  51.1609305  67.1685027  39.3049276  51.9240910  65.5834673
  40.5386304  50.8409679  66.2704628  39.4380885  53.8734308  67.4967790
  39.9536734  54.7132183  67.9626450  38.9630268  54.2061404  66.5738920
  38.6784220  53.4907930  68.1783917  42.1936720  51.3194119  68.1402679
  43.2202409  51.6851718  67.6267770  41.9608115  50.0619135  68.4141873
  41.1643440  49.7881809  68.9716902  42.8835763  49.0411895  67.9961581
  43.7940897  49.4991301  67.6096936  43.2508948  48.1461307  69.1764072
  43.5972216  48.8029648  69.9743584  42.3345120  47.6461736  69.4900719
  44.3245983  47.0999363  68.8758676  43.9037685  46.4511694  68.1076848
  45.1947714  47.6197326  68.4749815  44.7422988  46.2623732  70.0724232
  44.3335015  46.5803313  71.2141059  45.5062827  45.2902660  69.8694894
  42.2249582  48.2681123  66.8262612  41.0290144  48.0198263  66.8304584
  43.0237647  47.9285034  65.8204978  43.9945870  48.2026587  65.8699178
  42.5723029  47.1929404  64.6457036  41.4913743  47.0566957  64.6793179
  42.9212326  47.9620591  63.4014893  43.9194567  48.3956305  63.4620173
  42.8493638  47.3399544  62.5093454  41.7973834  49.3354914  63.1419264
  42.3660416  49.7705338  62.0210944  43.2026051  45.8230840  64.5527871
  44.3905579  45.6656203  64.2084452  42.3913524  44.8227455  64.8466374
  41.4129771  44.9939844  65.0298269  42.8764700  43.4529962  64.9154689
  43.6989598  43.4244909  65.6301696  42.0606490  42.8264607  65.2760083
  43.3617743  42.9132203  63.5819594  42.9453362  43.3774656  62.5062477
  44.2635474  41.9303894  63.6376626  45.1553700  41.6402706  64.7632103
  44.5622643  41.3480815  65.6297849  45.7360990  42.5305676  65.0045069
  46.0150562  40.5166888  64.2449694  46.1446850  39.7803616  65.0381388
  46.9872179  40.9207624  63.9626090  45.3207217  39.9291654  63.0656854
  44.5946903  39.1833767  63.3893774  45.9907135  39.4871269  62.3282488
  44.5973115  41.1283607  62.4592016  45.2406694  41.7308956  61.8179991
  43.3560566  40.6837149  61.6664587  43.3786003  40.7052260  60.4480117
  42.2865125  40.3300698  62.3712618  42.3360829  40.3345558  63.3800343
  41.0389048  39.8881844  61.7381091  41.2414866  39.1078045  61.0045785
  40.1052960  39.3262253  62.8008953  39.9447847  40.1088976  63.5423530
  39.1597326  39.0888772  62.3133753  40.6478912  38.0820236  63.4869489
  40.7640131  37.2952458  62.7415649  41.6200395  38.3181747  63.9196871
  39.7115212  37.6084305  64.5785247  39.6345549  38.3958160  65.3283241
  38.7313310  37.4322628  64.1354767  40.2059258  36.3341772  65.2334724
  40.2916055  35.5545639  64.4765294  41.1843614  36.5181004  65.6772463
  39.2554499  35.8950028  66.2925925  38.3488567  35.7241076  65.8815168
  39.5967032  35.0459900  66.7201712  39.1762406  36.6170924  66.9943129
  40.2748440  40.9704526  60.9583723  39.4981532  40.6752001  60.0440734
  40.4553828  42.2199593  61.3596177  41.0282723  42.3970454  62.1723523
  39.7781318  43.3640475  60.7179836  38.6986270  43.2132230  60.7225215
  40.1045001  44.6842624  61.5082395  39.6445043  44.5782142  62.4907144
  41.1894052  44.6826081  61.6134927  39.6524723  46.0129367  60.8702789
  40.3905481  46.5918588  59.8778354  41.3173492  46.1117278  59.5638076
  39.9777512  47.7756552  59.2686557  40.6126868  48.2071084  58.4948296
  38.8113167  48.4223206  59.6488666  38.4236295  49.5999894  58.9987974
  39.0362766  49.8671798  58.3096874  38.0410093  47.8644989  60.6381645
  37.1088514  48.3380661  60.9462494  38.4610679  46.6759817  61.2541251
  37.8647257  46.2361507  62.0535154  40.1775517  43.4592073  59.2371702
  41.2853678  43.1105995  58.9013159  39.2832981  43.9471483  58.3537083
  39.5476086  44.0002242  56.9052581  39.5908726  42.9831005  56.5157870
  40.5049074  44.4938452  56.7378775  38.3736963  44.7971287  56.3365621
  37.6508274  44.1120255  55.8936249  38.7377556  45.4841387  55.5726384
  37.7909860  45.5340008  57.4721343  36.7294203  45.7432165  57.3402022
  38.3234658  46.4657846  57.6627752  37.9908695  44.5632619  58.6523222
  38.1130909  45.1081981  59.5883802  36.8193665  43.5827645  58.7818432
  35.6734744  44.0041678  59.0046089  37.0934259  42.2940229  58.7015902
  38.0166276  41.9448768  58.4873594  36.0173886  41.3353716  58.8698803
  35.2134368  41.5535004  58.1669006  36.5209235  39.9241775  58.6096401
  37.4126544  39.7529497  59.2126295  35.7451408  39.2156341  58.8998598
  36.8564578  39.7326893  57.1497202  37.8124070  40.2155030  56.9468587
  36.9459776  38.6611994  56.9708492  35.7839696  40.3162724  56.2255272
  34.5703806  40.1276520  56.5062089  36.1548387  40.9800560  55.2160023
  35.4298089  41.4449058  60.2568573  34.2065755  41.5529838  60.4171603
  36.3208120  41.4228273  61.2495829  37.2962295  41.2860646  61.0260745
  35.9458964  41.5820863  62.6590410  34.9383935  41.2150536  62.8548061
  36.9253818  40.8475606  63.5882145  37.9375319  41.2108944  63.4103363
  36.6505141  41.0331525  64.6265322  36.8837262  39.7769786  63.3876695
  35.9614852  43.0515915  62.9603607  36.7728290  43.7427007  62.3931675
  35.0736206  43.5288342  63.8563261  34.0972146  42.7646925  64.6572429
  34.6077366  41.9334685  65.1435907  33.3203596  42.3775536  63.9979109
  33.5680295  43.7666221  65.6362915  34.0563517  43.6153533  66.5989743
  32.4934608  43.6218264  65.7478163  33.8673699  45.1133794  65.0812329
  34.0496091  45.8031593  65.9053030  33.0827858  45.5141155  64.4394090
  35.1465530  44.9172393  64.2776479  35.1977476  45.5392362  63.3840053
  36.3794583  45.1973084  65.1719525  36.9388839  44.2787576  65.8198334
  36.7977993  46.4731229  65.1905558  36.2001860  47.6003708  64.4398198
  35.1774028  47.7603697  64.7810164  36.1949000  47.3639436  63.3757835
  37.1112854  48.7640161  64.7679973  36.6358679  49.3900290  65.5231033
  37.2828938  49.3509734  63.8657041  38.3841934  48.1777308  65.2706899
  38.7945635  48.8762565  65.9999068  39.1410142  47.9508551  64.5197909
  37.9446913  46.8944781  65.9715426  38.6763074  46.0865686  65.9824298
  37.5454268  47.2263700  67.3808238  36.3873395  47.5817932  67.6410584
  38.5201167  47.1327657  68.2751291  39.4129100  46.7529011  67.9945540
  38.3274096  47.4745824  69.6668454  37.3461700  47.1486894  70.0118987
  39.4002961  46.7627753  70.4983916  39.3081251  45.6877340  70.3438279
  40.3825138  47.0947817  70.1620584  39.2498564  47.0548718  71.8702493
  39.9307995  46.5995970  72.3708900  38.3481478  49.0177542  69.8487679
  39.1028594  49.6950179  69.2008896  37.5064001  49.5490893  70.7234202
  36.8987320  48.9463225  71.2596206  37.3769253  50.9924528  70.8959953
  38.2664405  51.5122009  70.5400121  36.1602699  51.5224686  70.1293057
  35.2678368  51.0397655  70.5276272  36.0211237  53.0376977  70.2615473
  36.9130445  53.5211482  69.8629824  35.1467596  53.3728540  69.7036422
  35.9041242  53.3019878  71.3125294  36.2958674  51.1406825  68.6728518
  36.3431390  50.0553303  68.5840941  35.4350410  51.5129807  68.1174496
  37.2073328  51.5780692  68.2653906  37.2717867  51.4418890  72.3580808
  36.5533728  50.8523823  73.1696117  38.0160438  52.4962711  72.6751591
  38.5550081  52.9298383  71.9391997  38.0619947  53.0829963  73.9941899
  37.2333817  52.7038934  74.5923376  39.3593069  52.7389000  74.6923050
  40.1717363  53.2096262  74.1387036  39.3175552  53.1547590  75.6989917
  39.6029808  51.2413024  74.7730424  38.8013440  50.8003795  75.3655508
  39.5693812  50.8388226  73.7606279  40.9482764  50.9058042  75.4087984
  41.0597107  49.8246849  75.4916382  41.7570704  51.3082288  74.7988752
  41.0350676  51.4881685  76.7432905  40.4376801  51.0704536  77.4423912
  41.8104886  52.5138866  77.0990624  42.6407804  53.0954809  76.2306393
  42.6898688  52.7579312  75.2799814  43.2161282  53.8704267  76.5281852
  41.7649274  52.9540903  78.3548004  41.1482913  52.5101902  79.0202422
  42.3472088  53.7298988  78.6361687  38.0134411  54.5522909  73.9133752
  38.5798191  55.1520336  73.0113494  37.3497308  55.1590209  74.8762279
  36.6978248  54.6676000  75.4708904  37.5466350  56.5683037  75.0971798
  37.7041077  57.0658987  74.1402573  36.3676770  57.1813460  75.7629299
  35.9138712  56.5401891  76.5186266  36.7208921  58.1000735  76.2312022
  35.2868148  57.5692429  74.8332789  34.4798466  56.6120495  74.2838136
  34.6666197  55.5564885  74.4813146  33.4125392  56.9914712  73.4664722
  32.7803850  56.2141561  73.0372135  33.1477622  58.3359779  73.1952751
  32.3181443  58.6130852  72.5448555  33.9430730  59.3161918  73.7557022
  33.7489834  60.3727475  73.5709879  35.0102070  58.9346982  74.5704597
  35.6512621  59.6932381  75.0196428  38.7701144  56.7885395  75.9820433
  39.1023528  56.0111961  76.8833417  39.4088856  57.9007602  75.7238370
  39.1759788  58.4481905  74.9076423  40.4812984  58.3506048  76.5597345
  40.8331148  57.5388654  77.1964475  41.6427219  58.8419189  75.7136110
  41.3325554  59.7352538  75.1715329  42.8361035  59.1704544  76.5867999
  43.1471558  58.2774288  77.1288817  43.6581863  59.5207733  75.9626548
  42.5629200  59.9499049  77.2980870  42.0138001  57.7530542  74.7169708
  41.1568069  57.5360084  74.0793536  42.8473140  58.0917362  74.1016264
  42.3033999  56.8505232  75.2551813  39.9061619  59.4423087  77.4362159
  40.0498995  59.3910754  78.6557242  39.1977053  60.3863928  76.8316570
  39.1151322  60.4196343  75.8255874  38.4888248  61.3788944  77.6116738
  39.1522075  61.8915199  78.3082637  37.8565447  62.4122566  76.6931889
  37.0600120  61.9429704  76.1157754  37.2748228  63.5603986  77.5267941
  38.0709008  64.0305022  78.1041691  36.8228059  64.2984393  76.8641661
  36.5166824  63.1695211  78.2054239  38.8490481  62.8778818  75.7865091
  38.4640130  63.5322277  75.1989892  37.3453461  60.7901191  78.4298633
  36.5823814  60.0005551  77.9137010  37.1704972  61.2146997  79.6797162
  37.8034686  61.8839355  80.0939261  36.0630701  60.6687236  80.5246360
  36.1253173  59.5807679  80.5006172  36.1087833  61.1352596  82.0031331
  36.2303581  62.2182747  81.9832020  35.1402299  60.8868165  82.4370460
  37.2151982  60.5163503  82.8450156  37.5378794  59.5946276  82.3608618
  38.0488478  61.2175841  82.8824555  36.7499983  60.2103870  84.2527543
  36.1180158  61.0272186  84.6012989  36.1736532  59.2852980  84.2410896
  37.9388810  60.0548520  85.1885325  38.4827909  59.1604003  84.8848567
  38.5770272  60.9289873  85.0590873  37.5467483  59.9348102  86.6191484
  36.9557737  59.1246303  86.7393865  38.3752547  59.8346218  87.1880416
  37.0431075  60.7637156  86.9008591  34.7289185  61.0656457  79.9139583
  34.5987425  62.1732952  79.3727941  33.7483916  60.1630747  80.0014599
  33.9469722  59.2603399  80.4085655  32.3801823  60.4081268  79.4560171
  32.0022464  61.3916769  79.7351100  32.3460335  60.2607167  77.9155211
  33.0647657  60.9554028  77.4808536  32.6970097  58.8410043  77.4974287
  31.9783944  58.1457404  77.9313653  32.6659840  58.7635680  76.4106253
  33.6985222  58.5948694  77.8502594  30.9767363  60.6923862  77.3687371
  30.2168542  60.1146136  77.8949108  30.8512140  61.7506118  77.5978707
  30.8303862  60.4791222  75.8816089  30.9553311  59.4209867  75.6517437
  29.8403056  60.8051753  75.5629730  31.5896930  61.0569835  75.3547035
  31.2634172  59.5223059  80.0237505  31.4483635  58.3449921  80.2993735
  30.1110506  60.1357026  80.2296161  30.0459953  61.1357102  80.1037119
  28.9127464  59.4103630  80.6544085  29.2139920  58.4726725  81.1214062
  28.0772870  60.2091305  81.6563101  27.8941322  61.1873335  81.2117062
  27.1258963  59.7087536  81.8368062  28.7803191  60.4045661  82.9825992
  29.3936419  59.4711865  83.5156881  28.6587195  61.6109171  83.5405067
  29.1056156  61.8018206  84.4259103  28.1203611  62.3273899  83.0747409
  28.0389862  59.0896917  79.4709546  27.5010827  59.9556286  78.7782901
  27.9025376  57.8114683  79.2337379  28.2538258  57.1059864  79.8653954
  27.2262078  57.3848927  78.0515157  26.2941333  57.9382632  77.9369847
  28.0892420  57.6346710  76.8347249  28.3126438  58.7011128  76.8048452
  29.0142605  57.0738122  76.9684347  27.4366536  57.2236667  75.5451580
  27.2394394  56.1539305  75.6149579  26.4918321  57.7633097  75.4803525
  28.4135479  57.5529566  74.0565074  28.1294320  59.3150011  73.9924509
  28.5035547  59.7773206  74.9059014  28.6503874  59.7365365  73.1327917
  27.0607029  59.5080846  73.8995089  26.9415879  55.8963529  78.1554180
  27.7478638  55.0806711  78.7127620  25.7677877  55.5511879  77.6239688
  25.1286576  56.2553588  77.2837407  25.3768354  54.1848017  77.5345091
  25.3785667  53.7224019  78.5215666  23.9898621  54.1062534  76.9711582
  23.9497843  54.7180457  76.0699351  23.7507909  53.0730664  76.7192265
  22.9613715  54.6141000  77.9425804  22.7398360  53.9886648  78.9864108
  22.3088068  55.7373085  77.6085998  21.6090135  56.1152390  78.2311410
  22.5201786  56.2000626  76.7360854  26.3473106  53.4399847  76.6408897
  26.7618927  53.9349434  75.6252537  26.7262935  52.2466779  77.0606620
  26.4434010  51.9033781  77.9674235  27.5619178  51.3925452  76.2293027
  27.2950275  50.3475434  76.3869096  27.4225877  51.6481443  75.1788953
  28.9964631  51.5869783  76.5901180  29.8265837  50.6662409  76.4479796
  29.2761350  52.7877080  77.0745165  28.5430495  53.4712291  77.1989508
  30.6103044  53.1370374  77.4819560  31.3644393  52.6321578  76.8782373
  30.8452515  54.6533751  77.4306930  30.1511014  55.1565681  78.1037851
  32.2815574  54.9490983  77.8657459  32.9763405  54.4465832  77.1928004
  32.4577568  56.0242483  77.8324753  32.4355462  54.5874951  78.8824217
  30.5209621  55.2029103  76.0331192  29.4549162  55.0515225  75.8636239
  30.7383191  56.2709491  76.0453130  31.3049683  54.5428788  74.9249777
  31.0877594  53.4748207  74.9118596  31.0229535  54.9822543  73.9681517
  32.3711631  54.6942455  75.0935501  30.7982299  52.7171375  78.9000629
  30.1564664  53.2672833  79.8081291  31.7066156  51.7718063  79.0839225
  32.1426186  51.3204850  78.2925251  32.0586305  51.3155418  80.4164589
  31.1532009  50.9802202  80.9222808  33.0561713  50.1705379  80.3972393
  32.6903130  49.3656317  79.7597654  34.0047523  50.5395755  80.0072324
  33.2829518  49.6281139  81.7658571  32.3532741  49.5568877  82.5676397
  34.4918192  49.2279033  82.0474117  34.6958269  48.8522250  82.9624781
  35.2183565  49.2955118  81.3490755  32.6177946  52.4594920  81.2325775
  33.5999896  53.0791691  80.8373532  31.9391471  52.7709671  82.3255893
  31.1299350  52.2324429  82.5999372  32.2959431  53.9222887  83.1191944
  32.3088949  54.8135459  82.4918252  31.2799118  54.1322145  84.2473901
  30.2759181  54.1857589  83.8264045  31.3440063  53.2814030  84.9257055
  31.5424543  55.3966289  85.0324925  32.3421575  55.4235022  85.9615229
  30.8772118  56.4624599  84.6501683  31.0098673  57.3379837  85.1359257
  30.2360384  56.4016691  83.8721568  33.6962367  53.7668774  83.6800039
  34.4113221  54.7415279  83.7595662  34.0771771  52.5521869  84.0761561
  33.4742919  51.7523185  83.9463897  35.3826330  52.3437790  84.7175584
  35.4914648  53.0459023  85.5441645  35.5270232  50.9136892  85.2651474
  35.6133070  50.2408163  84.4119790  36.4452220  50.8759382  85.8513095
  34.4347823  50.5134921  86.0730416  34.5791185  49.6171829  86.3851263
  36.5268700  52.5719963  83.7545985  37.4704369  53.3419886  84.0262680
  36.4270194  51.8889085  82.6224877  35.5514771  51.4518492  82.3724792
  37.5623941  51.7218539  81.7266736  38.4919498  51.9410252  82.2520205
  37.6136303  50.2801689  81.2248010  38.5815169  50.1081943  80.7539297
  37.5001678  49.6093814  82.0764291  36.5813427  50.0307318  80.2866648
  36.6345914  49.1203156  79.9868203  37.5218142  52.6400024  80.5311350
  38.4986194  52.7197922  79.7963350  36.3935789  53.3033429  80.3091136
  35.6524600  53.3093154  80.9952669  36.1928941  54.0412176  79.0695654
  35.2180583  54.5271344  79.1105431  36.9726179  54.7985021  78.9880157
  36.2464444  53.1416799  77.8441343  36.5828581  53.5975730  76.7567097
  35.9092976  51.8656286  78.0242178  35.6902662  51.5364721  78.9536158
  35.8394187  50.9168030  76.9212813  36.4745983  51.2692309  76.1086064
  36.3008494  49.5333399  77.3312577  35.8704342  49.3240917  78.3105724
  35.9023886  48.8283326  76.6016731  37.8036881  49.3902092  77.4008813
  38.1785374  49.3899236  76.3773634  38.1897770  50.2624150  77.9284176
  38.3666652  47.8893212  78.2410736  37.0624758  46.6957859  77.9148719
  36.9619646  46.5515793  76.8391391  37.3126376  45.7454866  78.3865189
  36.1209433  47.0656005  78.3208951  34.4116476  50.8322219  76.4649639
  33.4887447  50.9877006  77.2598240  34.2316544  50.6039670  75.1829026
  35.0170684  50.4836062  74.5594144  32.8936542  50.4832840  74.6349564
  32.1686454  50.9809332  75.2790113  32.8101524  51.1007875  73.2352211
  33.4699112  50.5442206  72.5696004  31.3895002  51.0531791  72.6961490
  30.7291893  51.6099620  73.3610424  31.3625809  51.4985649  71.7016605
  31.0566800  50.0168249  72.6386837  33.2878564  52.5221852  73.2991295
  34.3198790  52.5438001  73.6492212  33.2318882  52.9698075  72.3068586
  32.6592235  53.0866908  73.9877913  32.5794859  49.0228054  74.5225222
  33.3382776  48.3156259  73.8876991  31.4745472  48.5685600  75.1249935
  30.9627038  49.1544066  75.7691204  30.9945809  47.1860975  74.9003744
  31.8347632  46.5026241  75.0230810  29.8876181  46.7765085  75.8673285
  30.2397764  46.9634737  76.8817878  29.0135609  47.3960917  75.6667274
  29.5116030  45.3057797  75.7231468  30.0609500  44.6295435  74.8202184
  28.6653289  44.8366280  76.5148676  30.4749964  47.0023458  73.4792621
  29.6151220  47.7654201  72.9971088  30.9842908  45.9550084  72.8251080
  31.5895619  45.2928439  73.2890955  30.7235631  45.7738155  71.4143684
  31.1046403  46.6161741  70.8370371  31.3734656  44.4963892  70.8985021
  30.9949543  43.6428374  71.4608886  31.1368007  44.3686851  69.8421965
  32.4543549  44.5622532  71.0227572  29.2215917  45.7525753  71.2206785
  28.6577314  46.5509944  70.4275471  28.5896391  44.8655049  71.9840401
  29.0889292  44.3536085  72.6973218  27.1964233  44.5513099  71.7636917
  27.0435644  44.2934224  70.7157282  26.7558000  43.3756421  72.6229370
  27.5014268  42.5852958  72.5363771  26.6974996  43.7074808  73.6595585
  25.3897963  42.8394117  72.1809632  24.6219551  43.5160448  72.5560479
  25.3648987  42.8307496  71.0912811  25.1271656  41.4312156  72.7065827
  25.5308215  41.3652184  73.7169317  24.0487533  41.2754257  72.7358382
  25.7334207  40.3733400  71.8875754  25.7637751  40.5575341  70.8949776
  26.2097529  39.2050013  72.3353602  26.2025668  38.8984029  73.6366287
  25.8309205  39.5575577  74.3055787  26.5688187  38.0090259  73.9447970
  26.7307952  38.3380123  71.4719564  26.7630913  38.5666596  70.4887080
  27.0918128  37.4549066  71.8034522  26.3009424  45.7468731  72.0157063
  25.2791325  45.9407743  71.3185235  26.6900854  46.5488380  72.9955437
  27.5183456  46.3403383  73.5346283  25.9037105  47.7226368  73.3614012
  24.9455108  47.4172301  73.7817335  26.6575230  48.5430528  74.4087785
  27.6748362  48.7082654  74.0539859  26.1539705  49.5025865  74.5263797
  26.6961868  47.8683491  75.6677598  27.1742289  48.4052724  76.3039901
  25.5725369  48.5983385  72.1485815  24.4528395  49.1038096  71.9925855
  26.5728267  48.7601034  71.2992626  27.4476677  48.2846974  71.4687962
  26.4799468  49.6514494  70.1403348  25.6922742  50.3974385  70.2460292
  27.8267470  50.3574785  69.9114609  28.5650490  49.6190980  69.5987234
  27.6925927  51.4321739  68.8323607  26.9547477  52.1712162  69.1446136
  28.6554568  51.9210403  68.6840259  27.3717911  50.9715584  67.8980059
  28.3534243  50.9362316  71.2448655  28.7046795  50.0888706  71.8336778
  29.1978142  51.5777179  70.9926744  27.3394392  51.7285682  72.0529935
  26.4949135  51.0875705  72.3059718  27.8069720  52.0908826  72.9685484
  26.9880464  52.5764171  71.4649670  26.0644447  48.8936467  68.8869195
  26.6123945  47.8274661  68.6051855  25.1016017  49.4496657  68.1198829
  24.3495154  50.7062108  68.3489802  24.9611210  51.5519924  68.0348269
  24.1209523  50.7982975  69.4107608  23.1060716  50.5427710  67.5035076
  22.7916065  51.5176627  67.1309531  22.3098950  50.1124430  68.1109795
  23.4755676  49.6321942  66.3930434  23.9232194  50.1900461  65.5705422
  22.6189582  49.0676701  66.0247602  24.5156962  48.6718076  67.0019573
  24.0729773  47.7758774  67.4371668  25.5018945  48.2746176  65.9272323
  25.5678542  47.1150326  65.5623408  26.2641893  49.2401679  65.4381696
  26.1426404  50.1975040  65.7362177  27.2576390  48.9562255  64.3843823
  26.7791294  48.4792662  63.5290241  27.9813417  50.2412073  63.8956522
  27.2372844  50.9183379  63.4761617  28.7159784  50.9375084  65.0368685
  29.4605729  50.2611112  65.4565910  29.2106841  51.8322047  64.6588669
  28.0023649  51.2174641  65.8117764  28.9699040  49.9199703  62.7892796
  28.4409221  49.4746484  61.9466832  29.4631485  50.8362003  62.4647307
  29.7164599  49.2180749  63.1608948  28.3236391  47.9189280  64.8105823
  28.7120645  47.0858879  64.0364435  28.8122960  48.0226603  66.0398056
  28.4772762  48.7580434  66.6456710  29.8242656  47.1014015  66.5604128
  30.6560659  47.0364145  65.8589969  30.3597627  47.5875700  67.9113473
  29.4977495  48.0164390  68.4223306  30.7120251  46.7160527  68.4631342
  31.4769699  48.6284357  67.8361369  31.1837992  49.4356313  67.1648791
  31.7231433  49.1910235  69.2280329  32.0168254  48.3844333  69.8997933
  32.5188417  49.9347046  69.1844059  30.8103892  49.6575845  69.5985746
  32.7428436  48.0016731  67.2784951  32.5476111  47.6160479  66.2778568
  33.5304191  48.7536692  67.2302473  33.0603773  47.1848010  67.9265625
  29.2347526  45.7258512  66.7578810  29.8627322  44.7155297  66.4561722
  28.0414645  45.7061864  67.3382591  27.6821834  46.5515405  67.7582507
  27.2451964  44.4849883  67.4482876  27.7854543  43.7453806  68.0392199
  25.9245455  44.8059314  68.1545863  25.3680100  45.5385566  67.5700963
  25.3335854  43.8952766  68.2524345  26.1308674  45.2126846  69.1445774
  26.9914916  43.8531333  66.0427777  27.2415852  42.6533283  65.8150360
  26.5324649  44.6827408  65.0999559  26.4921281  45.6673691  65.3212686
  26.0783019  44.2454366  63.7612703  25.8834183  43.1730022  63.7632713
  24.7747645  44.9834374  63.3824050  25.0578379  46.0215287  63.2082347
  24.4388055  44.5370612  62.4464671  23.6316690  44.9291295  64.4171437
  24.0186687  45.3716223  65.3350392  22.8257401  45.5504480  64.0265747
  23.0931025  43.5187035  64.7153946  22.6806268  43.1123735  63.7918911
  23.9288936  42.9001749  65.0424651  22.0038313  43.5264411  65.8039691
  22.4524920  43.9421582  66.7061794  21.2071413  44.1851519  65.4583042
  21.4380308  42.1769914  66.1058522  22.1760254  41.5665839  66.4265802
  20.7337432  42.2604288  66.8249608  21.0218646  41.7917837  65.2700772
  27.1547397  44.5572985  62.7284403  26.8658056  45.0786699  61.6370654
  28.4059124  44.2646742  63.0826545  28.5840391  43.7534059  63.9352828
  29.5600302  44.7445224  62.3015554  29.4211073  45.8006290  62.0703879
  30.8844149  44.5793296  63.0757663  30.8813865  45.2226596  63.9556621
  30.9989082  43.5407264  63.3860800  32.1235305  44.9336624  62.2851142
  32.9578840  44.0670570  61.6615957  32.7125860  43.0077720  61.7380402
  33.9671493  44.7447792  61.0477348  34.7103508  44.3225249  60.5097270
  33.8049015  46.0877302  61.2627747  34.5772599  47.1803285  60.8224821
  35.4563018  46.9815903  60.2093857  34.1732211  48.4283631  61.1940979
  34.7459033  49.2999646  60.8771660  33.0326608  48.6160451  61.9781327
  32.7222690  49.6177909  62.2752216  32.2584210  47.5375442  62.4041521
  31.3737059  47.7416368  63.0072492  32.6503973  46.2466078  62.0406558
  29.6810832  44.0708630  60.9481422  29.3038723  42.9114829  60.7595027
  30.2276945  44.8316743  60.0123350  30.4876057  45.7778075  60.2518709
  30.4937865  44.3666267  58.6684497  30.5063931  43.2768421  58.6508505
  29.4185765  44.8551075  57.7131095  29.3767730  45.9435859  57.7526870
  29.6723339  44.5383141  56.7015023  28.0784859  44.2879821  58.0944753
  28.1333530  43.2019881  58.0189274  27.8248929  44.5681990  59.1168603
  27.0102686  44.7709243  57.1934160  27.2926681  45.2907404  56.1253122
  25.7641351  44.6300825  57.6245041  24.9954819  44.9430254  57.0488823
  25.5894291  44.2105168  58.5264707  31.8131481  44.9224254  58.2213191
  32.1682738  46.0333376  58.5718200  32.5068372  44.1359371  57.4160679
  32.1264007  43.2259764  57.1984926  33.7564301  44.5272506  56.7893323
  34.5651223  44.5317830  57.5201507  34.0948157  43.5350229  55.7007602
  34.9701910  43.9254637  55.1817484  34.3254672  42.5525560  56.1126568
  32.9521737  43.3864658  54.6903043  32.0275319  44.2210390  54.6214985
  32.9774581  42.2971046  53.9483078  32.2524611  42.1396501  53.2629704
  33.7217104  41.6250060  54.0686107  33.6956722  45.8726695  56.1097490
  34.6870820  46.5952462  56.0849580  32.5462180  46.1786037  55.5178349
  31.7579630  45.5521290  55.5970991  32.3746733  47.4147529  54.7591542
  33.1062698  47.4560034  53.9522068  30.9808374  47.4833305  54.1553077
  30.9256520  48.3156303  53.4536448  30.7615875  46.5525751  53.6321212
  30.0360654  47.6759917  55.1900098  29.1539641  47.7199877  54.8137634
  32.5476443  48.6165747  55.6654718  33.0590145  49.6480747  55.2661445
  32.0957066  48.4808814  56.8994169  31.5674202  47.6643368  57.1719377
  32.2840806  49.5325821  57.8743743  31.9403651  50.4829741  57.4660682
  31.4886759  49.2295998  59.1393478  31.9813848  48.4010079  59.6480449
  31.5371730  50.1202957  59.7657733  30.0390078  48.8727575  58.8807458
  29.2871588  49.5483379  57.8972570  29.7633192  50.3450167  57.3257033
  27.9678578  49.2154931  57.6524587  27.3856200  49.7392636  56.8943259
  27.3847874  48.2023736  58.3963484  26.0826539  47.8920594  58.1261405
  25.7061293  48.4306716  57.4263364  28.0964006  47.5145031  59.3800084
  27.6267679  46.7212278  59.9616095  29.4175937  47.8529368  59.6120715
  29.9902803  47.3231511  60.3732924  33.7738718  49.7442592  58.2164940
  34.6105757  48.8211084  58.2275510  34.0657773  51.0001520  58.5033644
  33.2911337  51.6240438  58.6788229  35.4132880  51.5154898  58.6599270
  36.1452299  50.7081817  58.6351509  35.6948512  52.4636289  57.5011495
  36.7033219  52.8640124  57.6049719  35.6176955  51.9134140  56.5633806
  34.7490063  53.5439194  57.5010637  34.9368121  54.1335898  56.7671580
  35.4235285  52.3213795  59.9422335  34.3744857  52.6273109  60.5076645
  36.5985054  52.7553683  60.3393028  37.4523256  52.5030674  59.8624016
  36.6906584  53.5793109  61.5029524  36.3451531  53.0121318  62.3672632
  38.1194813  54.0424105  61.7392866  38.4024103  54.7798317  60.9881131
  38.1963557  54.6698829  63.1168358  37.9139925  53.9328791  63.8686317
  39.2148539  55.0090589  63.3058378  37.5155829  55.5195993  63.1681151
  39.0947556  52.8576139  61.6501403  38.7690045  52.1302608  62.3937426
  38.9784754  52.4336869  60.6527114  40.5554596  53.2031531  61.8861050
  40.6726090  53.6267347  62.8835791  41.1610374  52.3007947  61.8017006
  40.8820794  53.9301630  61.1425487  35.7726421  54.8005216  61.3663344
  35.0299728  55.1322800  62.3034174  35.7944419  55.4644899  60.2175525
  36.4035991  55.1872705  59.4611291  34.9583952  56.6696335  60.0380062
  35.3480334  57.4710428  60.6657198  34.9510024  57.1451799  58.5894794
  35.9885975  57.3418387  58.3196255  34.5709719  56.3175322  57.9905838
  34.1023482  58.4058250  58.3213858  33.0916787  58.2184233  58.6840544
  34.5397681  59.2345424  58.8781562  34.0521206  58.7631762  56.8253820
  33.5657657  59.7355942  56.7481736  35.0841928  58.8456253  56.4846054
  33.3007553  57.7414913  55.9465747  33.5041129  57.9816867  54.9029980
  33.6926270  56.7500523  56.1736969  31.8274081  57.7597858  56.1828845
  31.4640250  58.6782688  55.9720732  31.3823409  57.0766502  55.5867796
  31.6387355  57.5368204  57.1497289  33.5147948  56.4101507  60.4962077
  32.9618622  57.1330449  61.3708663  32.9188548  55.3575190  59.9347997
  33.4051661  54.7723655  59.2705738  31.5176449  55.0602413  60.2242540
  30.8838418  55.9002418  59.9400151  31.0530348  53.8222992  59.4682527
  31.7130783  52.9872673  59.7031217  29.6301051  53.4733627  59.8756631
  28.9693509  54.3077964  59.6406626  29.3028832  52.5871686  59.3318926
  29.5966949  53.2746558  60.9468778  31.1182672  54.0764466  57.9795261
  32.1445303  54.3081808  57.6945959  30.7848416  53.1877078  57.4437366
  30.4725340  54.9169701  57.7252629  31.2844864  54.8675973  61.7318254
  30.3410990  55.4522993  62.3162531  32.1739259  54.0860761  62.3417229
  32.9167474  53.6621179  61.8045312  32.1537550  53.8697543  63.7893558
  31.3206389  53.2242168  64.0673814  33.4406747  53.2541572  64.3126759
  34.2447397  53.9879510  64.2567707  33.2464693  52.8306663  65.7453784
  32.4428152  52.0964785  65.8020294  34.1688090  52.3887999  66.1223984
  32.9870727  53.6998873  66.3497541  33.8708014  52.0811197  63.4701208
  34.0374289  52.4112672  62.4447720  34.7943376  51.6639764  63.8715829
  33.0921929  51.3184369  63.4837078  32.0322966  55.1777280  64.5846550
  31.1593158  55.3211492  65.4582006  32.9005828  56.1265163  64.2571035
  33.5831819  55.9716747  63.5289676  32.9179491  57.3948463  64.9560643
  33.0435214  57.2278466  66.0258502  34.0646603  58.2486700  64.4622864
  33.8097183  58.5024382  63.4333522  34.0581474  59.1526998  65.0712098
  35.4533180  57.6200197  64.5012429  35.5841692  56.9837349  63.6259598
  36.5167352  58.7075130  64.5006146  36.3868069  59.3439673  65.3759108
  37.5054782  58.2495746  64.5285506  36.4210751  59.3094316  63.5969313
  35.6126410  56.7729513  65.7277930  34.8653845  55.9794349  65.7215516
  36.6095898  56.3324128  65.7387576  35.4789562  57.3902286  66.6161601
  31.6229977  58.1776058  64.7907334  31.0687200  58.6760724  65.7626158
  31.1632330  58.2269205  63.5583713  31.6418216  57.7224065  62.8258974
  29.9531402  58.9308092  63.2238056  30.0838498  59.9952028  63.4189478
  29.6035636  58.7445855  61.7503081  30.1201511  57.8467376  61.4110358
  28.5265442  58.5860155  61.6956755  29.9878146  59.9142726  60.8636513
  29.0844571  60.3523739  60.4392539  30.5091749  60.6636177  61.4592750
  30.8895809  59.4828352  59.7357536  31.6090339  58.4970309  59.8536786
  30.8596109  60.2199015  58.6359367  31.4449776  59.9736563  57.8505638
  30.2515243  61.0248824  58.5875866  28.8855736  58.2951891  64.0400186
  28.0444885  58.9815921  64.5960183  28.9242636  56.9789479  64.1276436
  29.6758449  56.4292669  63.7363947  27.8691831  56.2976483  64.8035623
  26.9202921  56.5027848  64.3079576  28.1090901  54.8004136  64.7902217
  28.3973589  54.5157475  63.7783099  28.9294773  54.5858916  65.4750905
  26.8781222  54.0075585  65.2090354  27.0296579  52.9749061  64.8947638
  26.7979528  54.0481621  66.2953242  25.5980084  54.5443182  64.5859339
  25.6941291  55.2481241  63.5538583  24.5033590  54.2700887  65.1323833
  27.8388984  56.7910413  66.2191862  26.7872749  57.1309017  66.7738393
  29.0199675  56.8728375  66.7953009  29.8754032  56.6320771  66.3153388
  29.1054768  57.3127967  68.1604712  28.5088595  56.6587017  68.7963224
  30.5285222  57.2788124  68.6382578  31.1322140  57.7912830  67.8892388
  30.5976846  57.8117155  69.5865884  31.0383722  55.8664666  68.8158221
  31.2483152  55.4245691  67.8417834  32.3076533  55.9042790  69.6356786
  32.0983922  56.3456567  70.6100986  32.6843735  54.8903092  69.7700212
  33.0568161  56.5041789  69.1189818  30.0254906  54.9780572  69.5005620
  29.1146614  54.9371384  68.9032218  30.4352794  53.9735990  69.6065719
  29.7949739  55.3817785  70.4864475  28.5865931  58.7106001  68.2796153
  27.8925125  59.0315512  69.2236506  28.9219630  59.5554682  67.3238696
  29.4892640  59.2837089  66.5336697  28.5005515  60.9237542  67.4202786
  28.8521110  61.3477737  68.3608702  29.0608577  61.7479194  66.2779557
  30.1356679  61.8355345  66.4367194  28.8739779  61.1962507  65.3566318
  28.4544170  63.1261265  66.1706251  27.9546328  63.2060059  65.2052568
  27.7214762  63.2407846  66.9692197  29.5000961  64.2110007  66.2874511
  30.0332225  64.1156609  67.2333821  30.2087426  64.1371773  65.4625452
  28.8616779  65.5247588  66.2401352  28.2499377  65.7709965  67.0051452
  29.0236899  66.3955123  65.2547589  29.8294889  66.0987281  64.2528881
  30.3150465  65.2131400  64.2446681  29.9569822  66.7585239  63.4988890
  28.4046130  67.5663670  65.2653873  27.7967380  67.8057748  66.0356288
  28.5432602  68.2144013  64.5032015  26.9907744  60.9593541  67.4106384
  26.3920875  61.5782576  68.2676479  26.3714768  60.2363876  66.4858472
  26.8805013  59.6054189  65.8834586  24.9333460  60.3184659  66.3358340
  24.6541932  61.3423053  66.0869847  24.4410666  59.4056218  65.2420727
  24.6316246  58.3790158  65.5549097  23.3670242  59.5599181  65.1385083
  25.1149384  59.6603418  63.9179173  24.9455724  60.7010655  63.6416743
  26.1841985  59.4863256  64.0383466  24.5748822  58.7535932  62.8275063
  24.8343017  57.7193873  63.0538220  23.4906027  58.8528920  62.7767417
  25.1401654  59.1045129  61.5217394  25.7885726  59.8784699  61.4960895
  24.8598951  58.4748705  60.3867482  24.0166868  57.4512289  60.3875749
  23.5896770  57.1533601  61.2530440  23.8054247  56.9742429  59.5227325
  25.4176931  58.8660069  59.2392519  26.0581576  59.6469464  59.2330314
  25.1968378  58.3793061  58.3822548  24.3464219  59.8840643  67.6314309
  23.4239777  60.5000077  68.1669571  24.9189508  58.8299954  68.1665060
  25.7655564  58.4248163  67.7934267  24.3411387  58.2388848  69.3491414
  23.3378603  57.8733949  69.1301694  25.1834275  57.0817493  69.8160120
  26.2130924  57.3319367  69.5604815  25.0831717  57.0204640  70.8996599
  24.8206527  55.7464459  69.1993531  25.2153626  55.6784488  68.1856069
  25.4330493  54.6613037  70.0511710  25.0384445  54.7283738  71.0650189
  25.1877659  53.6862826  69.6301359  26.5158171  54.7844920  70.0743848
  23.3127521  55.5729741  69.1312195  22.8821301  56.3682789  68.5228164
  23.0774525  54.6068173  68.6848155  22.8953664  55.6192008  70.1370779
  24.2958635  59.2382133  70.4483374  23.3096531  59.3496159  71.1384385
  25.3554177  59.9970440  70.5953980  26.2060796  59.8774323  70.0642043
  25.3040904  61.0522493  71.5731849  25.3788841  60.6276752  72.5743053
  26.4556311  62.0355178  71.3727356  26.3991960  62.3854183  70.3419669
  26.2812286  62.8717352  72.0498060  27.8320386  61.4521834  71.6339181
  27.8119614  61.0353943  72.6408861  27.9762681  60.6487803  70.9115309
  29.1988330  62.6189310  71.5029404  30.5978367  61.6085912  72.0167527
  30.6970082  60.7558920  71.3450623  31.5094477  62.2051740  71.9827652
  30.4351712  61.2522089  73.0339218  23.9978279  61.8716872  71.5227790
  23.4644514  62.2923345  72.5564295  23.4753823  62.0877443  70.3211426
  23.9434053  61.7313341  69.5001520  22.2542327  62.8965378  70.1350146
  22.3021499  63.7958689  70.7490234  22.1287324  63.3073170  68.6855885
  21.9881050  62.3993181  68.0991917  21.2424269  63.9358911  68.5992339
  23.3417477  64.0660448  68.1629912  23.3449111  65.0729140  68.5804901
  24.2505357  63.5453087  68.4647199  23.2881710  64.1705190  66.3653320
  24.9808018  63.8542810  65.8621040  25.2843299  62.8658697  66.2070864
  25.0512066  63.8966518  64.7752054  25.6367739  64.6079044  66.2978259
  20.9530074  62.2038466  70.5722705  19.9873183  62.8839782  70.9435203
  20.9430532  60.8719008  70.5824867  21.7410201  60.3600550  70.2341160
  19.8082154  60.1129491  71.1096912  18.9522203  60.2091253  70.4417678
  20.1720285  58.6456701  71.2226833  19.2637832  58.0532352  71.3331849
  20.7025143  58.3322198  70.3235538  21.0034958  58.4504541  72.3535860
  21.2337258  57.5212017  72.4248883  19.3947988  60.5720678  72.5026613
  20.2436438  60.9448389  73.3228716  18.1019541  60.4665147  72.7773979
  17.4833522  60.0535920  72.0940782  17.5171739  60.9913904  74.0196248
  17.6520769  62.0718634  74.0694094  16.0268967  60.6848650  74.0616373
  15.9177118  59.6056988  73.9540358  15.6636315  60.9902348  75.0429057
  15.2176196  61.3865612  72.9805679  15.0197798  62.4097288  73.3000804
  15.8011256  61.4003466  72.0600067  13.8945425  60.6662096  72.7332674
  13.4958260  60.3461084  73.6958988  13.2039231  61.3714547  72.2709107
  14.0647390  59.4560460  71.8276333  14.1748774  59.8136747  70.8038795
  14.9728260  58.9340357  72.1292662  12.9036410  58.5199330  71.9053878
  12.0621529  59.0033255  71.6255144  13.0619265  57.7353471  71.2893759
  12.8016719  58.1880978  72.8538533  18.1892998  60.4504701  75.3025796
  18.5296486  61.2248396  76.2215184  18.3783312  59.1353114  75.3517692
  18.0844223  58.5417120  74.5893017  18.9229800  58.5048355  76.5482924
  18.2866354  58.7585915  77.3960970  18.9995882  56.9836073  76.4335724
  19.3000969  56.6161235  77.4147703  17.9889657  56.6408247  76.2116662
  19.9503685  56.4567867  75.3866048  20.8432703  57.0819450  75.3845626
  20.2207528  55.4389318  75.6676082  19.3361158  56.4515407  74.0051870
  18.5353117  57.3787135  73.6955400  19.6660157  55.5192887  73.2243565
  20.2753273  59.0494269  76.9217856  20.6496928  59.0646561  78.0907122
  20.9904954  59.5439522  75.9412754  20.6756430  59.5099827  74.9822064
  22.2905719  60.0626520  76.2074587  22.6919280  59.6583741  77.1367444
  23.2029704  59.6452070  75.0606621  22.6700559  59.8210952  74.1262293
  24.1146603  60.2424302  75.0763501  23.5852701  58.1697375  75.1337021
  23.7813511  57.5852391  76.2142015  23.7169271  57.5662089  73.9764400
  23.9685998  56.5885424  73.9459631  23.5660064  58.0820118  73.1212961
  22.3207940  61.5736597  76.4261443  22.9801059  62.0653674  77.3498549
  21.6144924  62.3043687  75.5838620  20.9270110  61.8661561  74.9876756
  21.8242985  63.7487471  75.4569234  22.8395183  63.9517951  75.1160429
  20.8598556  64.3175847  74.4571936  21.1184028  65.3676950  74.3211022
  21.0130766  63.7818556  73.5203811  19.4101641  64.2054011  74.8700646
  19.1373675  63.1665131  75.0555224  19.2128677  64.7974113  75.7637649
  18.4190505  64.8440980  73.5049661  18.6731913  66.6064903  73.7125519
  19.7358513  66.8334496  73.6268651  18.1235181  67.1466516  72.9417174
  18.3149479  66.9124779  74.6954733  21.6740108  64.5293551  76.7292543
  22.3747165  65.5126821  76.9727158  20.7725561  64.0596696  77.5630324
  20.2189853  63.2488420  77.3259305  20.5351662  64.7049271  78.8406034
  20.6021507  65.7891519  78.7507770  19.1397099  64.3432840  79.2904137
  18.9458870  64.8044326  80.2588526  18.4212620  64.7164604  78.5605699
  19.0011690  62.8327201  79.4114587  18.9690750  62.4238348  78.4015658
  19.8880510  62.4616358  79.9251112  17.7682855  62.4049963  80.1657250
  17.7750007  62.8499092  81.1607659  16.8782527  62.7319537  79.6281006
  17.7576401  60.8912836  80.2884503  17.7848977  60.4511610  79.2916306
  18.6352196  60.5715551  80.8503463  16.5342206  60.4461656  80.9902393
  15.7209259  60.7419606  80.4695123  16.5373248  59.4390412  81.0663368
  16.5089834  60.8535410  81.9140939  21.5183834  64.3189933  79.9764718
  21.4875049  64.9747851  81.0006992  22.3290760  63.2553760  79.8360376
  22.3082650  62.6921636  78.9979100  23.2224651  62.8522988  80.9193130
  22.6326600  62.6470592  81.8126807  24.0112248  61.6058809  80.5619874
  24.5159307  61.8299164  79.6222112  24.7524239  61.4844575  81.3519117
  23.2173966  60.3269822  80.4151002  22.4724813  60.4592510  79.6304302
  24.1427402  59.1630639  80.0490206  24.8876935  59.0298775  80.8334980
  23.5561134  58.2500717  79.9469667  24.6440098  59.3795898  79.1056512
  22.5361722  60.0367514  81.7318448  21.8710050  60.8617087  81.9869868
  21.9574691  59.1169523  81.6471479  23.2878160  59.9218842  82.5128288
  24.2042343  63.9641958  81.3086207  24.7564871  64.6198868  80.4373727
  24.4257794  64.1709952  82.6151584  24.0042795  63.2984001  83.7270126
  24.3312303  62.2793355  83.5203466  22.9171876  63.3223026  83.8029001
  24.6769566  63.8867993  84.9376207  25.5278950  63.2641427  85.2138482
  23.9666361  63.9177111  85.7638111  25.1067355  65.2529048  84.5583700
  26.0331479  65.4096973  85.1108872  24.4295145  66.0871602  84.7413703
  25.4068274  65.1418177  83.0580336  25.3100608  66.0649752  82.4866190
  26.7915799  64.5459801  82.8290702  26.9385085  63.3123888  82.8690887
  27.8024125  65.3749187  82.6155256  27.6892805  66.3783093  82.6380622
  29.1158301  64.8329670  82.2699704  29.0850944  63.7453370  82.2050426
  29.5150870  65.3938548  80.9018042  29.5207659  66.4802574  80.9901016
  30.5252929  65.0414955  80.6934122  28.5754830  64.9758897  79.7473764
  27.5566408  65.2978245  79.9628279  28.9230634  65.4587206  78.8340505
  28.5739779  63.4629093  79.5298932  29.6487323  62.8144145  79.4750258
  27.3818162  62.8800754  79.4263112  27.3217662  61.8822573  79.2819001
  26.5427217  63.4383114  79.4926014  30.1097026  65.1839913  83.3533006
  29.8344159  66.0799095  84.1274781  31.2386454  64.4642840  83.4509665
  31.6800733  63.3194928  82.6426668  31.5060352  63.5280895  81.5870635
  31.1220753  62.4294358  82.9334172  33.1517857  63.2133903  82.9791931
  33.7270114  63.7743863  82.2426485  33.4493569  62.1651970  82.9501496
  33.3228076  63.7757486  84.3441966  34.3204164  64.2138112  84.3754521
  33.2024759  63.0873292  85.1806764  32.2648266  64.8828201  84.4214946
  31.8142995  64.9910515  85.4081099  32.8544920  66.2228433  83.9816057
  32.5745929  66.6687905  82.8467733  33.6371444  66.8718744  84.8599018
  33.7489786  66.6007915  86.2918868  34.4341570  65.7695631  86.4582910
  32.7690838  66.3501715  86.6982055  34.2684917  67.8795126  86.8214908
  34.9071514  67.6681793  87.6791336  33.4260226  68.4938855  87.1391275
  35.0234391  68.5399859  85.7362100  36.0543933  68.1861043  85.7358220
  35.0132228  69.6276669  85.8065321  34.3254189  68.0968310  84.4634745
  33.5686475  68.7987854  84.1132527  35.3688381  67.8817725  83.3638718
  36.1262449  66.8471894  83.3802038  35.3825957  68.8697208  82.4380523
  34.7805438  69.6649413  82.5969776  36.1860520  68.8371480  81.2020429
  35.7877597  68.0639042  80.5451134  36.1664514  70.1793596  80.4499007
  35.8678257  70.9325736  81.1790034  37.1928764  70.3665951  80.1344731
  35.2397434  70.2499951  79.2360408  35.6104335  69.5284324  78.5080044
  34.2505545  69.9452013  79.5776624  35.1503074  71.6370122  78.5819164
  35.7492099  72.6118487  79.1029496  34.4718771  71.7491891  77.5270611
  37.6140350  68.4697039  81.5420756  38.1854489  68.9372666  82.5394203
  38.1639819  67.5886021  80.7344872  37.6017586  67.0936984  80.0569367
  39.5777584  67.3028448  80.7901620  39.8665495  66.9475569  79.8009858
  40.0819624  68.2465597  80.9982000  39.9967135  66.2887290  81.8151175
  41.1194846  66.3234531  82.3024709  39.1254275  65.3497209  82.1280625
  38.1500591  65.3966491  81.8700828  39.5726559  64.2232511  82.9412867
  40.5458616  64.4480320  83.3776849  38.5908744  63.9504857  84.0621886
  37.6139811  63.7604776  83.6175813  38.9256034  63.0611942  84.5962459
  38.4878742  65.1089489  85.0279868  39.4387457  65.2240290  85.5482760
  38.2744689  66.0131503  84.4579166  37.3961552  64.9164314  86.0543847
  36.4006901  64.2308977  85.8109699  37.5849949  65.5227561  87.2281410
  36.8914186  65.4329334  87.9568283  38.4206241  66.0686773  87.3823982
  39.7502098  63.0185527  82.0601883  39.1934397  62.9453657  80.9759048
  40.5432285  62.0802535  82.5100837  40.9475018  62.1354963  83.4339942
  40.8509676  60.9225753  81.6932263  40.1300228  60.8352906  80.8803800
  42.2637902  61.0038362  81.0905199  42.3668790  60.2457876  80.3140952
  42.4947647  62.3831757  80.4868352  42.3922915  63.1417676  81.2628102
  43.4976304  62.4313572  80.0625263  41.7598823  62.5648132  79.7025799
  43.2468821  60.7423808  82.1025937  44.1246033  60.7952652  81.7173548
  40.7863469  59.6874474  82.5350506  41.1489104  59.6856870  83.7176179
  40.3577885  58.6072313  81.9253155  40.0124227  58.6264623  80.9763939
  40.3834285  57.3373007  82.6210309  39.8273597  57.4255201  83.5543605
  39.7507127  56.2238322  81.7768943  40.3196198  56.1152744  80.8534989
  39.8272259  55.3062189  82.3601880  38.3005896  56.4906615  81.4462675
  37.2993441  56.1095067  82.3202466  37.5630894  55.6031626  83.2487688
  35.9809493  56.3638992  82.0267409  35.1992226  56.0483598  82.7177113
  35.6516627  57.0113662  80.8776030  34.3372229  57.2598627  80.6171970
  33.7508955  56.9365531  81.3051583  36.6161324  57.4077619  79.9896149
  36.3451773  57.9228071  79.0679793  37.9363874  57.1501891  80.2700659
  38.7127766  57.4613507  79.5711392  41.8413130  57.0572482  82.8568637
  42.7094002  57.5919800  82.1566056  42.1201910  56.2602741  83.8734587
  41.4184761  56.0025932  84.5526465  43.4613481  55.7520779  84.0477353
  44.1171189  56.5667828  84.3548506  43.5142039  54.6536787  85.1125988
  44.4537430  54.1138888  84.9943088  43.4779177  55.1059692  86.1036672
  42.3644431  53.6626525  84.9874937  42.1704243  53.0347941  83.9420319
  41.5821940  53.5323100  86.0543349  40.8034035  52.8896567  86.0302116
  41.7702325  54.0765283  86.8841354  43.8688909  55.2222096  82.6847982
  43.0134910  54.7408962  81.9303875  45.1600540  55.3371377  82.3782767
  45.7691694  55.7281097  83.0827046  45.7241921  55.0544764  81.0442288
  46.8096738  55.0084109  81.1320162  45.2146168  53.7082895  80.4310567
  44.1623961  53.8137841  80.1668564  45.7973393  53.5157619  79.5302417
  45.3653158  52.5053801  81.3812018  45.2851853  52.6427960  82.6065005
  45.5660292  51.3147047  80.8108331  45.6714310  50.4928551  81.3883740
  45.6115118  51.2414677  79.8045188  45.4724394  56.2579067  80.1023837
  44.9645540  57.3287967  80.4887201  45.8008105  56.2041104  78.9172139
  51.1398564  76.8867673  51.3122120  51.3203900  75.9298834  51.5803201
  51.7710519  77.4905589  51.8192902  51.0921372  76.9380823  50.3046461
  49.7743342  77.2526623  51.7908204  49.8440593  78.0936869  52.4806865
  48.8723633  77.6502532  50.6273812  48.9356968  76.8563396  49.8832109
  47.8541100  77.7064150  51.0122266  49.2422026  78.9670165  49.9902476
  49.3175383  79.7448806  50.7500850  50.2056554  78.8499487  49.4941067
  48.2215480  79.3915535  48.9660315  47.3737823  78.5935436  48.5617909
  48.2775482  80.6578001  48.5541669  47.6156976  80.9923449  47.8685030
  48.9815800  81.2770725  48.9295897  49.0848598  76.1187506  52.5241548
  49.3675027  74.9560482  52.2826677  48.1682328  76.4791209  53.4163034
  48.1316786  77.4473454  53.7014429  47.2292038  75.5261341  54.0476342
  46.9440519  74.7204520  53.3711255  47.7329094  74.9236139  55.3854802
  47.1150800  74.0616665  55.6373412  49.1916449  74.4874706  55.2700212
  49.8101982  75.3490323  55.0186174  49.5223846  74.0682901  56.2202842
  49.2851664  73.7333028  54.4886226  47.4796623  75.8851890  56.5494172
  47.8316099  76.8698692  56.2417833  46.4029514  75.9202774  56.7154348
  48.1715787  75.4809330  57.8259522  49.2484351  75.4460742  57.6608307
  47.9476196  76.2074731  58.6070291  47.8197779  74.4964808  58.1344810
  45.8836215  76.2037213  54.3043949  45.7985237  77.4237537  54.3705560
  44.8414562  75.4035713  54.4601946  44.9661909  74.4057298  54.3661047
  43.4924052  75.9135060  54.7459655  43.4830594  76.9994692  54.6527153
  42.4675389  75.3263239  53.7592577  42.4920174  74.2367734  53.7787444
  41.4695617  75.6716945  54.0291846  42.6940101  75.7385817  52.3217866
  42.1917979  76.9328484  51.8410174  41.6144489  77.5727691  52.5083028
  42.4147378  77.3223775  50.5237874  42.0118852  78.2684190  50.1621025
  43.1441737  76.5137084  49.6758726  43.3191545  76.8164244  48.6434751
  43.6536459  75.3155488  50.1407001  44.2298533  74.6707864  49.4770988
  43.4298551  74.9347886  51.4552131  43.8326862  73.9921459  51.8256883
  43.0952515  75.5498276  56.1629066  43.3027640  74.4294811  56.5910271
  42.5159813  76.4987445  56.8805491  42.4619259  77.4332540  56.5012481
  41.9850308  76.2630318  58.2290198  42.1289367  75.2313216  58.5499002
  42.6562385  77.1871743  59.2421150  42.5279183  78.2162525  58.9065094
  42.0580950  77.0290676  60.6269094  42.1864529  76.0002839  60.9634051
  42.5617592  77.7029839  61.3199172  40.9955979  77.2701477  60.5940156
  44.1477646  76.9068196  59.2669546  44.5679906  77.0848783  58.2771024
  44.6297753  77.5653066  59.9895612  44.3181498  75.8686557  59.5520607
  40.4719285  76.4746884  58.2483281  39.9566010  77.3763505  57.5932273
  39.7754169  75.6196328  58.9876437  40.2607736  74.9478238  59.5648793
  38.3204849  75.5631420  58.9367078  37.9398294  76.4573393  58.4431374
  37.8405223  74.3344199  58.1607994  38.3539157  73.4606990  58.5622197
  36.7676409  74.2312490  58.3232226  38.1175468  74.4443985  56.6767060
  37.5955590  75.3239785  56.2999187  39.1913758  74.5744595  56.5422541
  37.6584989  73.2203717  55.9138178  38.1858155  72.3435993  56.2897252
  36.5861531  73.0881546  56.0576668  37.9536661  73.3922848  54.4307038
  37.4173318  74.2737461  54.0793179  39.0260030  73.5502264  54.3156077
  37.5394223  72.2107574  53.6330536  36.5457257  72.0644887  53.7392244
  37.7541232  72.3700344  52.6590749  38.0366038  71.3939463  53.9582139
  37.7030624  75.5777453  60.3093134  38.3455619  75.2751396  61.3110664
  36.4194415  75.9028521  60.3093265  35.9404755  75.9256525  59.4204108
  35.6607822  76.2043301  61.5062815  36.2495424  76.1449595  62.4216698
  35.1081703  77.6353388  61.3684804  34.2351960  77.6061746  60.7164332
  34.7127755  78.2166564  62.7203087  35.5853989  78.2465715  63.3727910
  34.3274334  79.2270138  62.5832378  33.9422441  77.5928229  63.1733140
  36.0822093  78.4676719  60.7243447  35.7356542  79.3589134  60.6395600
  34.4764880  75.2367743  61.6731106  34.1225442  74.5308882  60.7288105
  33.8779017  75.1952325  62.8696568  34.3731804  75.5160606  63.6893322
  32.5195531  74.6371668  63.0449071  32.4924847  73.6205113  62.6527616
  32.1159978  74.6023400  64.5321883  32.9557839  74.0469261  64.9497694
  32.1409483  75.6282717  64.8995321  30.7874500  73.9314916  64.9642128
  30.7452390  73.9239407  66.0533694  29.5750254  74.6734562  64.4142898
  29.6162988  74.6810236  63.3250983  28.6633884  74.1721019  64.7393476
  29.5770626  75.6986324  64.7845735  30.7191798  72.4580956  64.5840227
  31.5355276  71.9198466  65.0656487  29.7667284  72.0415179  64.9117430
  30.8063601  72.3570539  63.5022237  31.5168004  75.4712662  62.2301788
  30.5390699  74.9484642  61.7095819  31.8071669  76.7657787  62.1239586
  32.6774992  77.0502955  62.5501876  30.9777943  77.8014624  61.4587131
  29.9718456  77.8438995  61.8762841  31.6541322  79.1830172  61.6542390
  32.6586224  79.1351040  61.2337583  30.8719598  80.2975590  60.9732918
  29.8674429  80.3463923  61.3936020  31.3792104  81.2488290  61.1341687
  30.8084103  80.0965759  59.9038678  31.7648849  79.4672756  63.0492931
  32.1836937  80.3227303  63.1692795  30.7013193  77.7075413  59.9484815
  29.5504442  77.7042884  59.5078264  31.7546930  77.6968800  59.1502634
  32.6888845  77.5515772  59.5056122  31.5850456  77.8972654  57.7238920
  31.2236243  76.9587489  57.3035818  30.8276535  78.6698008  57.5910558
  32.8431340  78.3110003  56.9942433  33.1697654  77.7226712  55.9699886
  33.5476959  79.3076155  57.5267127  33.3506813  79.6158405  58.4681382
  34.6197937  79.9719934  56.7908518  34.2833903  80.2058388  55.7807784
  35.0167408  81.2551985  57.4756283  35.2676271  81.0100425  58.5076427
  35.9028152  81.6355157  56.9673654  33.9398413  82.3045724  57.4576578
  33.7520045  82.6113151  56.4287132  33.0263885  81.8916165  57.8856456
  34.3785137  83.5019832  58.2676356  34.5628840  83.1833811  59.2935982
  35.2996597  83.8971682  57.8393619  33.3130810  84.5811347  58.2575268
  33.2209623  84.9586974  57.2391648  32.3692515  84.1302245  58.5640641
  33.6461443  85.7032309  59.1732942  34.5204712  86.1214679  58.8891638
  32.9131740  86.3971064  59.1359934  33.7311274  85.3536579  60.1170503
  35.8739788  79.1528153  56.6765887  36.3067541  78.5322956  57.6454715
  36.4568417  79.1912046  55.4836256  35.9990422  79.6937117  54.7366279
  37.7378316  78.5813738  55.2140234  37.9966869  77.8942279  56.0195814
  37.7428475  77.8044412  53.8834808  37.7798757  78.5201984  53.0622496
  38.9566090  76.8588987  53.7954663  38.9200185  76.1425084  54.6161646
  38.9332437  76.3242692  52.8458746  39.8762600  77.4402015  53.8620221
  36.5341814  77.0486720  53.7830602  36.5293829  76.5611978  52.9560498
  38.6736855  79.7387348  55.1144653  38.4316001  80.6774042  54.3772960
  39.7362825  79.6897897  55.8854056  39.8037783  79.0079682  56.6274724
  40.7652530  80.7095141  55.7920476  40.5074144  81.3904438  54.9809044
  40.9106135  81.5107633  57.1131233  41.6289480  82.3185529  56.9732234
  39.5617936  82.0940625  57.4979477  38.8430003  81.2867913  57.6384820
  39.6604262  82.6576359  58.4257178  39.2127522  82.7568916  56.7061605
  41.4059354  80.6301598  58.2406829  40.5888536  79.9685613  58.5283729
  42.2359261  80.0363564  57.8577827  41.8622635  81.4139346  59.4407344
  41.0326266  82.0076745  59.8244993  42.2056054  80.7274157  60.2146254
  42.6796981  82.0754717  59.1539082  42.0618957  80.0496076  55.3084514
  42.3300514  78.8895711  55.6211376  42.8262411  80.7776893  54.4980501
  42.5609111  81.7285523  54.2846048  44.0096320  80.2304835  53.8527426
  44.1071965  79.1769226  54.1146389  43.9361578  80.3526656  52.3065382
  44.1333174  81.3904038  52.0375996  44.9572731  79.4377297  51.6043610
  44.7604461  78.3997141  51.8724697  44.8697884  79.5563553  50.5243733
  45.9651627  79.7087823  51.9186694  42.6261898  79.9898079  51.8611081
  42.5809019  80.0653897  50.9051600  45.2023866  80.9660582  54.4181772
  45.1670989  82.1722799  54.5861087  46.2450690  80.2242057  54.7441099
  46.1904087  79.2218273  54.6329839  47.4560138  80.7904240  55.3299533
  47.3896985  81.8777222  55.3684794  47.6148745  80.2610141  56.7519053
  47.2684303  79.2299208  56.6817463  48.6801181  80.2709349  56.9826812
  46.8479011  80.9811298  57.8587143  47.1463365  82.0291100  57.8308832
  45.3432866  80.8814802  57.7234281  45.0440295  79.8337455  57.7516401
  44.8678222  81.4168656  58.5452534  45.0332008  81.3219832  56.7758500
  47.2988804  80.3888478  59.1868592  48.3717424  80.5394312  59.3068224
  46.7699346  80.8809660  60.0030315  47.0782826  79.3215249  59.2029023
  48.7331991  80.5009453  54.4999504  48.7595984  79.6196964  53.6328060
  49.7830757  81.2591819  54.7831983  49.6617022  82.0321823  55.4218204
  51.0910674  81.0596974  54.1843079  51.0500543  80.2709420  53.4331209
  51.5366988  82.3595645  53.5057127  50.7363756  82.6327465  52.8179965
  51.6061908  83.1064374  54.2965678  52.8605932  82.2975679  52.7467530
  53.1032900  83.3142963  52.4377831  53.6151099  81.9416885  53.4482896
  52.8348220  81.3865363  51.5223170  51.7318309  80.9657064  51.0792924
  53.9399471  81.0966851  51.0044697  52.0636313  80.6270058  55.2775007
  52.3855913  81.4094097  56.1780737  52.5009503  79.3709956  55.2215775
  52.1903938  78.7519121  54.4864655  53.4175852  78.8450933  56.2276283
  54.0488311  79.6303408  56.6435779  52.6904826  78.1359227  57.3822074
  53.4270448  77.6401184  58.0144680  51.9106700  79.1323602  58.2052376
  51.1735431  79.6282719  57.5737185  51.4020585  78.6140677  59.0181261
  52.5924839  79.8753229  58.6190467  51.7908133  77.0346191  56.8442208
  52.3928663  76.3050730  56.3025597  51.2830623  76.5420067  57.6734503
  51.0506183  77.4661262  56.1704154  54.4187137  77.8516824  55.6969131
  54.2197112  77.2019783  54.6631102  55.4879682  77.7387427  56.4583475
  55.5727433  78.3330296  57.2705886  56.5628712  76.8408709  56.1587678
  56.3681939  76.3104874  55.2266234  57.8566083  77.6419984  56.0042619
  58.0005426  78.2389481  56.9048357  58.6842003  76.9406830  55.8977336
  57.8092106  78.5669294  54.7797489  57.8060710  77.9113766  53.9089208
  56.8659139  79.1109782  54.8277222  58.9593563  79.5559630  54.6653275
  59.8443828  79.5644278  55.5465032  58.9639187  80.3371034  53.6888436
  56.6622531  75.8143935  57.2700380  56.4822176  76.1361415  58.4351231
  56.9786946  74.5679218  56.9080795  57.6605776  74.2461500  55.6435406
  58.3642712  75.0423301  55.4006149  56.9214114  74.1597514  54.8471314
  58.3392473  72.9505966  55.9320709  59.3602457  73.1472910  56.2591376
  58.3588838  72.3475823  55.0242772  57.5473771  72.2803769  56.9974592
  58.1823717  71.6673921  57.6370924  56.7644290  71.6597439  56.5616768
  56.9195701  73.4154377  57.8191047  55.8644312  73.2318240  58.0217528
  57.6688516  73.5940717  59.1418295  57.3227592  72.9817295  60.1579802
  58.6961719  74.4278748  59.1279985  59.0395408  74.8063665  58.2568262
  59.3988890  74.7702710  60.3519525  59.7698015  73.8663432  60.8351063
  60.5925436  75.6821442  60.0348708  61.2069190  75.1981156  59.2756881
  60.2135108  76.6274019  59.6463840  61.3787525  75.9276914  61.1950411
  62.1157570  76.4990603  60.9670898  58.4518101  75.4384750  61.3553538
  58.5846662  75.2151736  62.5599229  57.5062879  76.2409917  60.8477104
  57.3952758  76.2804462  59.8446058  56.6596346  77.1097223  61.6770060
  57.2763596  77.9142849  62.0775414  55.4906031  77.7288205  60.8987721
  55.0193329  76.9251971  60.3329161  54.7798535  78.1283702  61.6221635
  55.9166432  78.8254180  59.9545255  57.1091334  79.2013175  59.9411159
  55.0465643  79.3275795  59.2198028  56.1044457  76.3714093  62.8662462
  55.6375478  75.2413854  62.7603198  56.1773068  77.0302115  64.0134492
  56.5538717  77.9673086  64.0255790  55.7139209  76.4578083  65.2658965
  56.0149906  75.4124667  65.3345779  56.2533419  77.2112281  66.5083169
  56.0114451  76.6319935  67.3994249  57.7594050  77.4035437  66.4225332
  58.0020524  77.9831312  65.5318592  58.1093656  77.9348311  67.3076096
  58.2478315  76.4307095  66.3665541  55.6063476  78.4915334  66.6350710
  55.9485185  78.9479172  67.4072325  54.2144930  76.5483565  65.2838712
  53.6131463  77.3004319  64.5207403  53.6156126  75.7883872  66.1861339
  54.1397817  75.1089008  66.7187166  52.1832056  75.8630667  66.3888040
  51.6458914  75.7853207  65.4436330  51.7084485  74.7563949  67.3389803
  52.3141467  74.7851631  68.2447410  50.2492177  74.9508084  67.7009276
  49.6427988  74.9216951  66.7956602  49.9325559  74.1553255  68.3754889
  50.1215985  75.9153898  68.1922476  51.9299325  73.3671148  66.7151633
  53.0069611  73.1999887  66.7285409  51.4441826  72.6565585  67.3839356
  51.4041900  73.1724446  65.3001229  51.8898558  73.8823926  64.6306437
  51.6185954  72.1563700  64.9688801  50.3270769  73.3389649  65.2860381
  51.7982851  77.2353207  66.9234659  50.8873951  77.8739548  66.4001661
  52.5252655  77.6973286  67.9388167  53.2741948  77.1365142  68.3192000
  52.3176935  79.0354000  68.4831784  51.4118087  79.0366461  69.0893719
  53.4954827  79.4881756  69.3595755  54.3837312  79.3785612  68.7374031
  53.3220873  80.5451955  69.5614245  53.7020240  78.7497062  70.6711885
  52.8136792  78.9166751  71.2803402  53.7970445  77.6861968  70.4520583
  54.9310224  79.2220253  71.4286332  55.6439564  80.1364794  70.9509588
  55.1844509  78.6553499  72.5118904  52.2484985  80.0107586  67.3446941
  51.3069365  80.7728059  67.2399757  53.2882929  79.9822966  66.5105770
  54.0399457  79.3377265  66.7096922  53.4177244  80.8640749  65.3416906
  53.5882763  81.8903556  65.6668969  54.6101490  80.4187769  64.4681677
  55.4945318  80.4157144  65.1053152  54.4204762  79.4083881  64.1058990
  54.8756139  81.3235594  63.2709318  54.0273046  82.0954537  62.8397536
  56.0713377  81.2075552  62.7175163  56.3127762  81.7781829  61.9199003
  56.7374317  80.5488830  63.0951015  52.1376623  80.8479146  64.5295773
  51.5953910  81.8879717  64.1944951  51.6421008  79.6530782  64.2492155
  52.0915605  78.8127695  64.5838295  50.4511911  79.5169052  63.4263412
  50.6285721  80.0063111  62.4686790  50.0773128  78.0490349  63.1659474
  49.9473214  77.5238255  64.1121801  48.7760803  78.0159040  62.3866642
  48.9054298  78.5405567  61.4400337  48.4945798  76.9809611  62.1923679
  47.9919932  78.5023591  62.9668974  51.1505288  77.3374470  62.3672710
  52.0905481  77.3616753  62.9185229  50.8539426  76.3018143  62.2011353
  51.2802100  77.8362484  61.4068123  49.2516292  80.1962815  64.0700850
  48.5093223  80.9453119  63.4233455  49.0492963  79.8972188  65.3404837
  49.6390393  79.2214808  65.8048981  47.9367771  80.4764174  66.0896693
  46.9866249  80.1591955  65.6599251  47.9972259  80.0059640  67.5402263
  49.0376173  80.0374779  67.8637877  47.4081279  80.6953434  68.1450566
  47.4601514  78.6038117  67.7082915  46.4318188  78.5841578  67.3473947
  48.0686672  77.9283680  67.1069709  47.4951224  78.1623803  69.1504459
  48.5236680  78.1918113  69.5100662  46.8825143  78.8378187  69.7476006
  46.9583449  76.7534233  69.2736378  45.9864818  76.7001962  68.7829754
  47.6495827  76.0667706  68.7849688  46.8134319  76.3774149  70.6939842
  46.1726214  77.0133002  71.1468766  46.4546000  75.4354763  70.7579481
  47.7139452  76.4262580  71.1487249  47.9090332  82.0117527  66.0377092
  46.8328069  82.6275371  65.9451423  49.0992666  82.6122006  66.1056256
  49.9211638  82.0625565  66.3117224  49.2522315  84.0430626  65.9484483
  48.7075123  84.5630896  66.7364535  50.7153505  84.4242327  66.0388088
  51.2725048  83.9183590  65.2502842  50.8182642  85.5029507  65.9210108
  51.1096953  84.1260819  67.0102498  48.6459818  84.4945136  64.6012318
  47.8755637  85.4399966  64.5465346  48.9787785  83.7846693  63.5280993
  49.5928591  82.9895981  63.6323405  48.4841561  84.1099622  62.1863116
  48.8119574  85.1118330  61.9090023  49.0143233  83.1231699  61.1579081
  48.6917295  82.1309323  61.4733396  48.5443462  83.3720611  60.2064489
  50.5145934  83.1361598  60.9960997  50.8310573  84.1230925  60.6585863
  50.9814221  82.9139240  61.9556748  50.9353971  82.0932740  59.9751220
  50.6057609  81.1165429  60.3292904  50.4421299  82.3220865  59.0304359
  52.4338371  82.0753587  59.7697187  52.9242229  81.9199858  60.7306982
  52.6920435  81.2595482  59.0945283  52.8869405  83.3627406  59.1857718
  52.6481596  84.1187769  59.8114654  53.8879464  83.3386021  59.0534670
  52.4329791  83.5066998  58.2951013  46.9923501  84.0735489  62.0950495
  46.3852226  84.8560084  61.3717982  46.4079354  83.1179184  62.7948686
  46.9655157  82.4563486  63.3159531  44.9570785  82.9933409  62.8501099
  44.5205128  83.0396904  61.8524319  44.5711489  81.6774440  63.5120093
  45.0911239  81.5936183  64.4663151  43.0714034  81.6225769  63.7464471
  42.5507232  81.7058831  62.7924801  42.8115750  80.6758987  64.2201456
  42.7741602  82.4465205  64.3951863  45.0355211  80.5245290  62.6239314
  44.7875692  80.7995816  61.5987647  46.1184859  80.4632550  62.7313194
  44.4215169  79.1840470  62.9474012  43.3385247  79.2444157  62.8397752
  44.8125797  78.4302920  62.2640107  44.6694398  78.9080901  63.9723314
  44.3708061  84.1342547  63.6665965  43.3627212  84.7507205  63.2825329
  45.0099041  84.3757403  64.8089377  45.7779029  83.7732120  65.0682385
  44.6533878  85.4719077  65.7101231  43.6838340  85.2774011  66.1686335
  45.6924978  85.6019850  66.8092956  45.7394167  84.6345137  67.3091928
  46.6437348  85.8020557  66.3161223  45.4170495  86.6828130  67.8291809
  45.4027266  87.6447965  67.3168496  44.4579781  86.5191625  68.3206099
  46.4956459  86.7125298  68.8776917  47.3974223  85.8542572  68.8981496
  46.4036861  87.6805490  69.7829900  47.0981919  87.7529662  70.5127289
  45.6396950  88.3395881  69.7373122  44.5852538  86.7640731  64.9529920
  43.6384843  87.5056020  65.0895326  45.5881954  87.0020335  64.1279260
  46.3691799  86.3623955  64.0958982  45.6499815  88.2143045  63.3096500
  45.5421565  89.0866932  63.9541738  46.9841492  88.3246357  62.5523043
  47.1906380  87.3554423  62.0982935  46.8608777  89.0730901  61.7695398
  48.1586116  88.7245952  63.4639207  47.9484674  88.9811809  64.6739873
  49.3062393  88.7823314  62.9636656  44.4947146  88.3232878  62.3179979
  43.9086817  89.3875720  62.1579898  44.1668598  87.2239421  61.6661458
  44.6376263  86.3486660  61.8460624  43.1500788  87.2574363  60.6355573
  43.3148323  88.1096716  59.9762771  43.2055317  85.9932432  59.8126802
  42.8772019  85.1586749  60.4321918  42.5324441  86.1004765  58.9620604
  44.5984973  85.7312589  59.3181843  45.2287055  86.5365427  59.6956184
  44.9197155  84.7848747  59.7532450  44.7191704  85.6606181  57.8179704
  44.2398716  84.7573330  57.4405480  44.2583858  86.5349807  57.3583325
  46.2140037  85.6290337  57.4716800  46.6760577  86.4775705  57.9762510
  46.6160971  84.7015744  57.8794046  46.5091907  85.6988119  56.0093133
  46.1370608  86.5583457  55.6313971  47.5086360  85.6728824  55.8660069
  46.0814887  84.9123940  55.5416413  41.7524926  87.4268750  61.2041812
  40.9686793  88.1738706  60.6330663  41.4569238  86.7391169  62.3195932
  42.1849189  86.1937879  62.7586133  40.0813854  86.6641412  62.8837979
  39.4029269  87.3022468  62.3175696  39.5812330  85.2259735  62.8004001
  40.1395386  84.6489814  63.5376070  38.5257076  85.2372161  63.0721351
  39.7449707  84.5873745  61.4256848  40.8174264  84.5772542  61.2311673
  39.3765057  83.5630100  61.4805494  39.0306403  85.3246747  60.2969237
  37.8366386  85.0329695  60.0529114  39.6599413  86.1745515  59.6281909
  39.8644671  87.1830638  64.3309520  38.7308468  87.3738094  64.7579637
  40.9377189  87.3821877  65.0872544  41.8344576  87.0412253  64.7714953
  40.8741991  88.0831598  66.3738846  41.8338406  88.5797295  66.5174315
  40.0864854  88.8322646  66.2935824  40.5945443  87.2034206  67.5643766
  40.0617891  87.6445927  68.5761103  40.9405459  85.9458195  67.4454250
  41.2722150  85.5649866  66.5707471  40.8281030  85.0689365  68.5659024
  40.2162434  85.4957580  69.3606038  40.2336304  83.7297528  68.1288962
  40.8801870  83.2662893  67.3837341  40.1213451  82.8150115  69.3431859
  39.4745235  83.2776250  70.0886462  39.6980363  81.8575566  69.0395570
  41.1110738  82.6548593  69.7708396  38.8768518  83.9726623  67.4408289
  38.2798254  84.5577667  68.1403381  39.0865951  84.5708726  66.5541206
  38.1086705  82.7261940  67.0398246  37.8981429  82.1276654  67.9261323
  37.1706114  83.0138969  66.5650916  38.7049141  82.1407698  66.3399161
  42.2174369  84.8852998  69.1450482  43.1353214  84.5262847  68.4471612
  42.3886440  85.1381556  70.4319674  41.4172494  85.8605663  71.2708591
  40.6005558  85.1868081  71.5300153  41.0240083  86.7084786  70.7100515
  42.2141547  86.2867392  72.4677570  41.5868990  86.2273040  73.3572045
  42.5502817  87.3142710  72.3288385  43.3810095  85.3493888  72.5570491
  43.1399569  84.4801920  73.1690047  44.2503486  85.8572882  72.9746462
  43.6740736  84.9083737  71.1173936  44.4055777  85.5511755  70.6276938
  44.1789798  83.4510967  71.1014411  43.3784366  82.5324083  71.0938108
  45.5070105  83.2371800  71.1563512  46.4831036  84.2241434  71.6168024
  46.0774297  84.7411921  72.4863940  46.6605555  84.9433319  70.8171915
  47.7105153  83.4161933  71.9450222  47.6919729  83.1112021  72.9913184
  48.6092939  84.0025088  71.7538877  47.6399915  82.2479156  71.0405358
  48.1819694  81.3893963  71.4371508  48.0200247  82.4899508  70.0480171
  46.1408765  81.9283092  70.9635996  45.8369980  81.5816218  69.9758932
  45.7909065  80.8685422  72.0036265  45.6992638  79.6984009  71.6562294
  45.6063516  81.2772700  73.2513621  45.7996729  82.2408120  73.4844139
  45.1987171  80.3684233  74.3302076  45.7824145  79.4486090  74.2936277
  45.4395034  81.0445542  75.6736067  44.9507174  80.4425502  76.4396215
  46.5132529  81.0666077  75.8598203  44.8855311  82.4703936  75.7153507
  44.3494267  82.9396880  74.6757431  44.9939700  83.1232608  76.7840427
  43.7194449  79.8965831  74.2323634  43.3456248  78.8678196  74.8307898
  42.8903437  80.6607994  73.5061309  43.2227079  81.5421872  73.1417285
  41.5088873  80.2638945  73.2135413  41.0320138  79.9174443  74.1304181
  40.7024228  81.4229771  72.6552441  41.3535182  82.0576239  72.0540808
  39.8980261  81.0338333  72.0310541  40.1382642  82.2006111  73.7406336
  40.8537083  82.9036125  74.1672828  39.2883007  82.7493027  73.3349223
  39.6419545  81.2841249  74.8439403  38.6703403  80.5598470  74.6443094
  40.3427695  81.2585449  75.9861391  40.0450053  80.6615769  76.7444709
  41.1654463  81.8363518  76.0833162  41.3972396  79.1778566  72.2218799
  40.4825605  78.3728496  72.2948442  42.3009266  79.2219873  71.2461999
  43.0531543  79.8918589  71.3205293  42.2501684  78.3660842  70.0636030
  41.2246571  78.3082891  69.6987941  43.1338444  78.9204146  68.9491397
  44.1356600  79.0487235  69.3590197  43.1603321  78.1772551  68.1522003
  42.6427251  80.2438359  68.3903830  41.6575966  80.0925510  67.9490944
  42.5588093  80.9180233  69.2427512  43.5465233  80.8848494  67.3517361
  43.1224850  81.8004053  66.6724019  44.7845980  80.4420561  67.2467449
  45.4074935  80.8502144  66.5644624  45.1039587  79.6969047  67.8491231
  42.7049959  76.9609551  70.3803271  43.7102517  76.7645077  71.0520250
  41.9304672  75.9899199  69.9133123  41.0202495  76.2154464  69.5381578
  42.3229361  74.5982004  69.9715358  43.3722569  74.5344555  70.2595665
  41.4913980  73.8168298  70.9835864  40.4401022  73.9407391  70.7237349
  41.7634787  72.7644239  70.9028767  41.7186683  74.2886327  72.4027179
  42.7541411  74.0704014  72.6640068  41.5584133  75.3665671  72.4245783
  40.7917667  73.6185044  73.4039539  40.8494609  74.1633523  74.3462443
  39.7734614  73.6675229  73.0182715  41.1299172  72.2278071  73.6492134
  41.9182962  71.8485568  73.1445083  40.4779807  71.4351833  74.4984032
  39.4302569  71.8851241  75.1862782  39.1227154  72.8395255  75.0652976
  38.9479660  71.2699149  75.8258192  40.8725517  70.1770170  74.6498636
  41.6612311  69.8313082  74.1220660  40.3823112  69.5710936  75.2922185
  42.1603904  74.0797930  68.5668527  41.1483814  74.3139278  67.9037021
  43.2053259  73.4269747  68.0859535  43.9794816  73.1746519  68.6835449
  43.2862552  73.0940127  66.6845778  42.3738163  73.3936141  66.1690262
  44.4534533  73.8271102  66.0656380  45.3128609  73.6269533  66.7055247
  44.6497478  73.4441496  65.0641842  44.2131283  75.3201697  65.9964414
  43.9530734  75.6859470  66.9897587  45.4607109  76.0312790  65.5066095
  45.7211405  75.6663367  64.5130843  45.2739717  77.1042203  65.4615943
  46.2845610  75.8348675  66.1927538  43.0379729  75.6258317  65.0922304
  42.1430707  75.1408324  65.4821344  42.8790951  76.7035066  65.0538134
  43.2444665  75.2535376  64.0888080  43.4391526  71.6222122  66.4357092
  44.2693186  70.9450665  67.0506468  42.6615603  71.1253953  65.4950094
  42.0383615  71.6997800  64.9456418  42.6336789  69.7115998  65.2934209
  43.4327786  69.2548334  65.8772901  41.3067818  69.1460674  65.7298992
  40.5084947  69.7016822  65.2378319  41.2002614  67.6750581  65.3631336
  41.9979990  67.1186825  65.8552328  40.2343647  67.2881301  65.6878352
  41.2919156  67.5618381  64.2829115  41.2110728  69.3043727  67.2409635
  41.8641956  68.5572564  67.6919054  41.5736864  70.3014713  67.4907737
  39.8139503  69.1325968  67.7692956  39.4508063  68.1354980  67.5202570
  39.8164453  69.2578724  68.8520694  39.1602963  69.8797120  67.3191233
  42.9193677  69.3180632  63.8815934  42.4357133  69.9248564  62.9251969
  43.7237204  68.2665504  63.7976684  44.1139366  67.9053483  64.6563673
  44.0627079  67.6010478  62.5554398  43.2267462  67.6619139  61.8586167
  45.2762022  68.2701446  61.9200816  45.1136679  69.3446355  61.8355165
  46.1607589  68.0838310  62.5291354  45.5925131  67.7747943  60.5421696
  44.7706031  68.1088727  59.4707217  43.8967068  68.7387290  59.6371134
  45.0566271  67.6475779  58.2033715  44.4098472  67.9041374  57.3643520
  46.1803147  66.8488331  57.9982794  46.4079876  66.4874583  56.9954468
  47.0141170  66.5102460  59.0702223  47.8892389  65.8801670  58.9112811
  46.7232633  66.9779773  60.3304138  47.3743844  66.7282925  61.1681480
  44.4073853  66.1404971  62.7955128  45.0393546  65.7917711  63.8059281
  44.0133833  65.3050558  61.8335559  43.3743627  65.6459205  61.1295934
  44.4290998  63.8997764  61.7733831  43.9578569  63.4262496  60.9121040
  45.9461272  63.8054480  61.6132959  46.4321082  64.2673810  62.4726797
  46.2408317  62.7579851  61.5494912  46.2488957  64.3236095  60.7033843
  44.0016152  63.1493827  62.9966330  44.6774050  62.2219709  63.4348310
  42.8816375  63.5824398  63.5635769  42.3577960  64.3309255  63.1329278
  42.3780094  63.0124991  64.7931440  41.3838134  63.4153194  64.9865589
  42.3152111  61.9302414  64.6796803  43.2735958  63.3321699  65.9643253
  43.4075877  62.5113963  66.8692485  43.8667568  64.5324124  65.9551649
  43.6843693  65.1830669  65.2045100  44.7917509  64.9264648  66.9942986
  44.5758041  64.3934178  67.9202182  46.1980068  64.5861401  66.5578556
  46.3851221  65.0669358  65.5976876  46.8922849  64.9779282  67.3012128
  46.3960668  63.0953829  66.4210004  45.8473176  62.6166302  67.2320311
  45.9666606  62.7946719  65.4653407  47.8468933  62.6731110  66.4764508
  48.3224351  62.8920310  65.5204000  48.3527375  63.2256569  67.2682298
  47.9415889  61.1761707  66.7605451  47.1144897  60.9072818  67.4175887
  47.8381329  60.6484304  65.8124490  49.2274529  60.7949620  67.4017251
  49.3233134  61.2835421  68.2804742  49.2386653  59.7987122  67.5674381
  49.9939699  61.0436467  66.7928683  44.7156569  66.3814490  67.2932914
  44.5629933  67.1914091  66.3990658  44.8705749  66.7035500  68.5780261
  44.8990369  65.9643232  69.2656547  44.9815329  68.1002570  69.0462534
  44.3814100  68.7442869  68.4034648  44.4903118  68.2493974  70.4789840
  43.4833042  67.8334281  70.5106791  45.1514521  67.6470485  71.1020164
  44.4650970  69.6745783  70.9993093  45.4588080  70.1186190  70.9404270
  43.7767841  70.2411705  70.3721724  43.9840838  69.7496356  72.4392856
  43.7339068  68.7284977  73.0821222  43.8879641  70.9603051  72.9637696
  43.5735394  71.0707692  73.9172035  44.1294490  71.7685699  72.4083469
  46.4299310  68.5516597  68.9663504  47.3352704  67.8609192  69.4211219
  46.6513574  69.7139982  68.3852130  45.8978041  70.3109656  68.0755573
  48.0118022  70.1260318  68.1082610  48.6525152  69.2533274  67.9818763
  48.0446610  70.9434557  66.8248572  47.5880574  71.8963939  67.0922917
  49.0824890  71.1071753  66.5346693  47.2794715  70.3222662  65.6533293
  46.2139292  70.3202520  65.8829297  47.5224384  71.1234056  64.3859083
  48.5877821  71.1254861  64.1553932  46.9732777  70.6723215  63.5594421
  47.1808569  72.1481261  64.5320946  47.6691803  68.8688365  65.4400123
  47.4449462  68.2961634  66.3399367  47.1063186  68.4606516  64.6005643
  48.7361704  68.8058223  65.2263294  48.5651428  70.9047082  69.3008583
  47.8614878  71.7224490  69.8847389  49.8188991  70.6248621  69.6609071
  50.2969461  69.8819996  69.1712892  50.5046642  71.2694399  70.7899881
  49.7916197  71.8396006  71.3854572  51.1471473  70.2081614  71.6817976
  51.2015764  69.2789254  71.1146493  52.1548770  70.5412455  71.9300637
  50.3632466  69.9754101  72.9585715  50.3596058  70.9067509  73.5248682
  49.3439401  69.7261156  72.6636721  50.9260910  68.8624820  73.8205148
  52.0040094  68.3118262  73.4838132  50.2851381  68.5497452  74.8495848
  51.5557811  72.3311912  70.4079636  52.2934659  72.1777999  69.4334596
  51.6332828  73.3751681  71.2429185  51.1270298  73.2877744  72.1124986
  52.3422171  74.6657151  70.9596949  51.8807358  75.1628613  70.1064776
  52.2570885  75.5995260  72.1771793  52.2316300  74.9726268  73.0684977
  53.1555240  76.2165028  72.1930967  51.0293907  76.4939235  72.1523401
  50.0852758  76.2253616  71.3640999  51.0239591  77.4763725  72.9284191
  53.8090302  74.6037330  70.5491018  54.2258276  75.2654122  69.5927480
  54.5883613  73.8418353  71.3042924  54.1940006  73.3331703  72.0826489
  56.0188987  73.7108198  71.0455263  56.4534720  74.7074393  71.1229523
  56.4312962  73.0734225  71.8276723  56.3726328  73.1199871  69.6867089
  57.3741825  73.5092254  69.0790596  55.5357042  72.1977153  69.2114854
  54.7034120  71.9746983  69.7384128  55.8244368  71.4158213  68.0013267
  56.8683953  71.1023910  67.9979877  54.9414971  70.1714447  67.9643184
  53.9036416  70.5031559  67.9339404  55.1753510  69.6271293  67.0493686
  55.1466130  69.2590935  69.1627410  55.0677354  69.8492329  70.0757660
  54.3740466  68.4901755  69.1598535  56.5134824  68.6025794  69.1016631
  56.5495898  67.9497725  68.2295172  57.2712062  69.3800849  69.0045074
  56.8059261  67.8121357  70.2881944  56.5882031  66.8272033  70.2371616
  57.3370384  68.2877738  71.4121864  57.6420495  69.5791436  71.5315735
  57.4694850  70.2089708  70.7610937  58.0444482  69.9223914  72.3920129
  57.5583613  67.4610374  72.4313538  57.3225417  66.4828028  72.3444847
  57.9611267  67.8156496  73.2869991  55.6908558  72.2049272  66.7011036
  55.2416455  73.3477650  66.6906747  56.1568098  71.5902348  65.6228471
  56.6034873  70.6890007  65.7142563  56.1358455  72.2232515  64.3043854
  55.7196085  73.2291149  64.3599261  57.5516287  72.3034700  63.6392358
  57.5009915  72.9990119  62.8015261  58.6180628  72.7829124  64.6398823
  58.6696077  72.0875712  65.4777028  59.5880684  72.8268483  64.1446471
  58.3529023  73.7743728  65.0070289  57.9372191  71.0413684  63.0796738
  58.8065140  71.1206754  62.6801277  55.1479502  71.5038165  63.3945365
  54.6760629  70.4334158  63.7152073  54.8577035  72.1075669  62.2426145
  55.2675815  73.0117931  62.0569414  53.9718798  71.5218809  61.2260250
  53.0155790  71.2527838  61.6745498  53.7185197  72.5354501  60.1025451
  54.7210475  72.7673844  59.7430404  53.1787637  71.9774703  59.3374163
  52.9727813  73.8355545  60.4061964  53.4551401  74.3136589  61.2587496
  52.9801351  74.7903547  59.2171390  52.4974954  74.3130901  58.3642755
  52.4393662  75.7001704  59.4777248  54.0088086  75.0412315  58.9583105
  51.5541864  73.5136084  60.7734855  51.5431560  72.8707599  61.6536693
  51.0163756  74.4363196  60.9913500  51.0709366  72.9995151  59.9426566
  54.5953452  70.2578818  60.6009351  53.9083733  69.2788813  60.3093522
  55.9025805  70.3309149  60.3691096  56.3574032  71.2253743  60.4839054
  56.7116315  69.1937835  59.9742643  56.4143091  68.8399975  58.9870794
  58.1761840  69.6134947  59.9206229  58.2761840  70.4638994  59.2461520
  58.4980253  69.9038223  60.9207370  58.9799203  68.5501076  59.4584908
  59.8974680  68.8310800  59.4309133  56.5692931  68.0608277  60.9835754
  56.3836615  66.9103542  60.6127847  56.6448459  68.4055375  62.2597658
  56.8515750  69.3665306  62.4918321  56.5080479  67.4426566  63.3517619
  57.3494301  66.7497809  63.3616820  56.4864539  68.2088143  64.6854778
  57.1913078  69.0392883  64.6455660  55.4722954  68.5977536  64.7766308
  56.7986452  67.3452422  65.8708831  57.9897089  67.1439624  66.1496980
  55.8623756  66.9066070  66.5632937  55.2426239  66.5773338  63.1746501
  55.2917563  65.3688113  63.3501251  54.1241448  67.2028382  62.8039066
  54.1410304  68.2075149  62.7017356  52.8454201  66.4901418  62.5486522
  52.8312686  65.5689584  63.1311641  51.6181897  67.3380858  62.9379625
  51.6967618  68.2678891  62.3745875  50.7354668  66.7888923  62.6104158
  51.4988789  67.6495283  64.4048345  50.8715626  66.7735528  65.2669605
  50.4646115  65.8489257  64.8576257  50.7518573  67.0434399  66.6193467
  50.2528213  66.3276809  67.2726108  51.2582932  68.1983034  67.1349763
  51.1225201  68.4458714  68.4943401  50.6621463  67.7434583  68.9593901
  51.8933052  69.0975422  66.2877364  52.3050701  70.0224777  66.6915242
  52.0044998  68.8222001  64.9325555  52.4954704  69.5350565  64.2700725
  52.6985496  66.1168862  61.0834197  51.6532742  65.6311813  60.6749945
  53.7275195  66.3853201  60.2863518  54.5180618  66.8930908  60.6569069
  53.7396258  66.0184116  58.8595390  54.6328833  66.4232219  58.3838093
  53.7428121  64.5040359  58.6923951  52.9454214  64.0732013  59.2979104
  53.5676734  64.2702067  57.6422758  55.0461455  63.8900945  59.1091841
  56.0281748  63.9660014  58.3771468  55.0731910  63.2846436  60.2901971
  55.9280620  62.8559437  60.6150228  54.2387733  63.2554666  60.8585250
  52.5742195  66.5887210  58.0710332  52.0795061  65.9693272  57.1268145
  52.1236697  67.7639885  58.4851541  52.4813127  68.1860624  59.3301656
  51.1662359  68.5050254  57.7036908  50.3844557  67.8331320  57.3494618
  50.5353566  69.6459824  58.4952730  51.3239768  70.2715748  58.9133792
  49.6525134  70.4845710  57.5860800  48.8633242  69.8597245  57.1679319
  49.2064399  71.2967053  58.1601507  50.2536280  70.8996411  56.7770823
  49.7204975  69.0919877  59.6625106  48.8328080  68.6202570  59.2411102
  50.3337083  68.3369535  60.1544407  49.3046588  70.1364925  60.6698600
  48.6909871  70.8916744  60.1787315  48.7304065  69.6647232  61.4672102
  50.1918880  70.6083726  61.0920605  51.9857334  69.1034555  56.5933917
  53.0647756  69.6503979  56.8513782  51.4887276  69.0230907  55.3715338
  50.5607077  68.6656785  55.1950827  52.3033386  69.4001344  54.2409331
  53.1073756  70.0576490  54.5715358  52.9262065  68.1560812  53.5755096
  52.1176817  67.6268109  53.0712678  53.6413356  68.5156887  52.8356631
  53.6314578  67.2044822  54.5462149  53.7017708  67.7016160  55.5136936
  53.0177067  66.3088358  54.6422830  55.0316585  66.7907954  54.1082433
  55.3790548  66.8748587  52.9277437  55.8430925  66.3410572  55.0687990
  56.7829753  66.0525196  54.8375682  55.5131973  66.2915108  56.0221173
  51.4970380  70.1731134  53.2406652  51.5793081  71.3978208  53.1587179
  50.6908795  69.4349770  52.4973125  50.3472787  68.5521069  52.8474241
  50.3063136  69.8388459  51.1725952  51.0734823  70.4778219  50.7352611
  50.1377401  68.6017755  50.2880536  51.0591559  68.0265344  50.3785509
  49.3101781  68.0296624  50.7074909  49.8613914  68.8903125  48.8159640
  48.9279541  69.4479253  48.7393903  50.6780741  69.4938188  48.4198431
  49.7493384  67.6055309  48.0177420  50.7384834  67.1543725  47.9393383
  49.0802856  66.9239403  48.5430058  49.2074223  67.8751200  46.6320751
  48.2589946  68.4036686  46.7281060  49.9202871  68.5031491  46.0977510
  48.9961612  66.6114051  45.8758645  48.3353072  66.0295000  46.3705950
  48.6348106  66.8251730  44.9572628  49.8749550  66.1216948  45.7863982
  49.0308046  70.6193783  51.2229145  47.9600159  70.0664437  50.9908505
  49.1218596  71.9031503  51.5345802  49.9883656  72.3396391  51.8151943
  47.9213469  72.7067476  51.5265424  48.0522757  73.6451796  52.0653395
  47.5133386  73.0227754  50.0861384  47.3696199  72.0926674  49.5362801
  46.5830121  73.5907457  50.0877774  48.2963105  73.6103664  49.6067730
  46.8483847  71.9249415  52.2741875  45.6974173  71.8500427  51.8437723
  47.2566464  71.3465546  53.4036564  48.2183909  71.4568717  53.6917138
  46.3773714  70.5320729  54.2306776  45.8592514  69.7904498  53.6226925
  47.2073531  69.8105940  55.2704923  47.5518963  70.5205390  56.0224014
  46.6054051  69.0383758  55.7494888  48.3209414  69.2154028  54.6408688
  48.8513169  68.7560636  55.2960856  45.3224544  71.4013864  54.9051413
  45.4942545  72.6139471  55.0161651  44.2351166  70.7773165  55.3500314
  44.1507336  69.7795504  55.2179645  43.0981322  71.5042437  55.9719585
  43.3222659  72.5709504  55.9716955  41.7941690  71.2795715  55.2106049
  41.5709422  70.2127135  55.2014351  40.6629795  72.0217062  55.8621318
  40.8852911  73.0887554  55.8712547  39.7436377  71.8474036  55.3030895
  40.5377282  71.6684323  56.8856601  41.9423982  71.7599539  53.8673369
  41.1239749  71.6202378  53.3854001  42.8352460  71.1730833  57.4532720
  42.7798039  70.0152359  57.8633215  42.6662015  72.2207747  58.2452951
  42.5231481  73.1341837  57.8387006  42.6943158  72.1072487  59.7055603
  42.8175507  71.0621424  59.9895762  43.8533626  72.9117015  60.2900107
  43.9794822  73.7749611  59.6365768  43.5965269  73.2507625  61.2935908
  45.1527739  72.1186665  60.3394428  44.9610319  71.1807568  60.8606543
  45.6949596  71.8219031  58.9376807  45.8873930  72.7594013  58.4159861
  46.6223031  71.2548404  59.0187663  44.9614937  71.2400212  58.3795215
  46.1710477  72.8898868  61.1426500  45.7961598  73.0427493  62.1546735
  47.1042931  72.3281293  61.1824354  46.3493131  73.8566860  60.6718850
  41.4320964  72.5989212  60.3085815  40.7883545  73.4900814  59.7823621
  41.0994319  72.0484400  61.4565043  41.6742027  71.3379918  61.8866220
  39.8365187  72.3780490  62.0788372  39.2718710  73.0522082  61.4348019
  39.0068118  71.1117726  62.3089107  39.5206713  70.3926622  62.9468197
  38.0618738  71.3968003  62.7714594  38.6633904  70.3915097  61.0414549
  39.3169909  69.2458354  60.6368036  38.8243906  68.8412582  59.4772423
  39.2074382  67.9427482  58.9934516  37.8797788  69.6893495  59.1083041
  37.3274562  69.6340766  58.2645124  37.7638486  70.6730176  60.0653571
  37.0382359  71.4761041  59.9363633  40.0904962  73.1533273  63.3538493
  40.9339563  72.7864214  64.1661178  39.3683746  74.2556137  63.4882927
  38.7093126  74.5020758  62.7637286  39.4779594  75.1282694  64.6465427
  40.3603361  74.8552244  65.2252974  39.6039998  76.5836452  64.2261618
  40.5953818  76.6613316  63.7798145  38.8489746  76.8195877  63.4762498
  39.4905545  77.5717142  65.3939147  38.4840793  77.4814002  65.8025123
  40.5130807  77.3242189  66.5008940  41.5198672  77.4148260  66.0931317
  40.3754676  78.0589178  67.2942293  40.3747672  76.3220123  66.9065437
  39.6279572  78.9890915  64.8635338  38.8364559  79.1852556  64.1402463
  39.5480983  79.6959603  65.6894032  40.5980165  79.1041902  64.3799675
  38.2671473  75.0320810  65.5448721  37.1387788  75.3048350  65.1259796
  38.5314171  74.7089223  66.7978557  39.4885430  74.5331391  67.0682438
  37.5046343  74.6357858  67.8182131  36.5291739  74.9126099  67.4182822
  37.3957457  73.2456950  68.4575407  37.0255569  72.5520749  67.7025899
  38.7343849  72.7530241  68.9852485  39.1050147  73.4459381  69.7406322
  38.6093204  71.7653564  69.4290637  39.4495609  72.6941899  68.1647830
  36.3643885  73.2283458  69.5747270  35.3885284  73.5015858  69.1733055
  36.3122412  72.2287779  70.0062872  36.6520231  73.9422232  70.3465730
  37.9226463  75.5959358  68.8604524  39.0853728  75.6479285  69.2360769
  36.9880274  76.3854845  69.3303509  36.0164988  76.2951917  69.0694321
  37.3540231  77.4382590  70.2174483  38.4388756  77.4969984  70.3054488
  36.8428540  78.7501252  69.6836213  37.2325073  78.8656285  68.6722220
  35.7537762  78.7188741  69.6514830  37.2891608  79.9221173  70.5332047
  38.2026628  79.6848145  71.0784590  37.5527421  81.0536313  69.5857972
  36.6395146  81.2918289  69.0404751  37.8792280  81.9293227  70.1467537
  38.3314038  80.7636247  68.8803310  36.2717231  80.3571838  71.5761733
  36.0693525  79.5286178  72.2548661  36.6680647  81.2006876  72.1414307
  35.3473957  80.6545530  71.0809063  36.7910855  77.1545059  71.5574373
  35.6749373  76.6769439  71.6774237  37.5696667  77.4173262  72.5854620
  38.5133982  77.7595150  72.4742103  37.0834870  77.1678086  73.9265169
  36.6712415  76.1606152  73.9874619  38.2173337  77.2928908  74.9405190
  38.5764121  78.3213326  74.9021842  37.7966275  77.0919738  75.9257797
  39.3806339  76.3376441  74.6794625  39.0109173  75.3140474  74.7399621
  39.7670731  76.5252042  73.6776702  40.5022366  76.5368194  75.7049233
  40.9225287  77.5369992  75.5995954  40.1044462  76.4146739  76.7123669
  41.5765017  75.5490049  75.4984020  41.4415697  74.8561913  74.7759742
  42.7179369  75.5182299  76.2134911  42.9430179  76.4456635  77.1807489
  42.2516795  77.1591503  77.3626495  43.8006454  76.4173623  77.7134530
  43.6478441  74.5570548  75.9662744  43.4792449  73.8688177  75.2465494
  44.5028374  74.5358149  76.5035211  35.9610353  78.1145543  74.3166475
  36.0669389  79.3372290  74.1817254  34.8924759  77.5264895  74.8262214
  34.7509051  76.5372922  74.6794369  33.8883469  78.2592045  75.5514633
  33.5963355  79.1553006  75.0038866  32.6482985  77.3629719  75.7256045
  32.2906467  77.2336637  74.7041037  32.9246000  76.3929087  76.1388054
  31.5003120  78.0058098  76.6095792  31.9150545  78.3727788  77.5484206
  30.8578006  79.2218796  75.8010865  30.4424098  78.8555888  74.8622679
  30.0652160  79.6759037  76.3958742  31.6261799  79.9661635  75.5919576
  30.4099504  76.9124498  77.0586688  30.8965866  76.1325947  77.6444253
  29.6402803  77.3929529  77.6626771  29.9528690  76.4696504  76.1737371
  34.4692987  78.7059746  76.9181664  35.2753691  77.9829382  77.5243040
  34.0555941  79.8829818  77.3841468  33.4123506  80.4475332  76.8478457
  34.5571661  80.4149360  78.6398881  35.3577253  79.7772939  79.0148770
  35.1066173  81.8258771  78.4484653  34.3557127  82.3973909  77.9029257
  35.2440288  82.2598430  79.4388651  36.4314921  81.8672110  77.6859214
  37.2150588  81.4335602  78.3072675  36.3337338  81.2874341  76.7680957
  36.7992997  83.3220623  77.3371949  35.9734446  83.7786053  76.7916392
  36.9760785  83.8767746  78.2586844  38.0140023  83.3928902  76.5022824
  38.4072892  82.5229001  76.1728253  38.6188143  84.5410293  76.1567971
  38.1195125  85.7266710  76.5821257  37.2911608  85.7442582  77.1597279
  38.5779341  86.5875153  76.3196445  39.7323239  84.5100802  75.3835807
  40.1018507  83.6236181  75.0709546  40.1871662  85.3736285  75.1237704
  33.4748104  80.4157351  79.6991192  32.3663090  80.8958711  79.4736769
  33.8180989  79.8588512  80.8520850  34.7408476  79.4580906  80.9416682
  32.9249143  79.7973718  81.9992518  32.1739170  80.5830070  81.9163095
  32.4320996  78.8254343  82.0231387  33.7019723  79.9901054  83.2921662
  33.7585792  79.0875677  84.1296860  34.2960921  81.1717742  83.4483754
  34.2217550  81.8688089  82.7212468  35.0638741  81.5025834  84.6520984
  35.6643348  80.6344222  84.9238378  35.7215256  82.3399001  84.4186576
  34.1750567  81.8832210  85.8365002  33.6858060  80.9862867  86.6028367
  33.9173413  83.0620994  86.0694602  11.0069778  74.6086743  36.5485364
  74.8277765  61.5015021 100.0000436  46.8230530  68.4292943  35.1385786
 102.4558025  58.5184237  51.7255422   6.7227805  53.9719185  55.1150081
  62.4838026  87.1390003  91.3398795  99.5014109  47.7668549   9.5337371
  36.7516809   5.3513674  47.1596084  30.4059047  96.7523853  34.5287135
  67.6849402  38.1563173   2.7633188  82.7870124  69.1011113  35.5830146
  58.9750844  17.4166990  47.8294013  86.1503302   9.9874794  21.7656515
  40.7554949  44.7914871  25.0849910  12.2257096  86.5514921  72.6039868
  13.9980618  48.2987329  61.4060849  40.0850868  99.2874818  78.5417196
  33.0080750  13.9332391  83.8895941  35.8300611  41.0498053   3.0069430
  32.5907341  74.7524673  -1.1305265  12.7864068  63.0960470  62.6356141
 104.0666296  87.2790005  32.5706147  37.7254979  33.1829984  15.3456912
  28.0742434  39.9559274  23.2410686  44.0987096  71.6700346 105.9606224
  73.9456831  64.5110516  74.0801783  61.1082617  15.4489401  22.3075453
  55.1875604   3.8284572  46.6672947  44.5595541  82.6017072  97.9431940
  28.4087536  22.6966726  45.7491459  78.7848457  49.4520909  98.5566740
  58.5899594  36.7940649 108.8898480  58.5113226  36.4600513 109.7834238
  59.4109261  37.2862417 108.8889952  64.9450599  50.5394697 111.8934976
  64.2938579  51.1248778 111.5068990  65.7394962  51.0700892 111.9530013
  58.8706226  47.6283834 112.2922110  59.6437102  47.0812822 112.1534986
  59.2231625  48.4928084 112.5036571  61.2072504  43.7876501 109.9240560
  61.4598025  43.2658022 109.1624023  60.2697063  43.6242646 110.0267244
  66.4225864  48.2285129 112.4303960  65.7871697  48.3019756 113.1424865
  66.0923271  48.8178728 111.7523039  60.9268793  45.6904607 112.1264935
  60.8105051  45.0149510 112.7946019  61.0371053  45.2036980 111.3097088
  62.9105821  40.1804653 110.8272973  63.0780223  41.0484890 111.1943444
  62.7202990  40.3431935 109.9034262  62.8895042  42.6362311 111.8119640
  62.7694667  43.0819362 112.6505120  62.1947630  42.9847629 111.2533178
  68.5880108  43.1083784 112.6399974  69.4997964  43.3411171 112.4647671
  68.0789755  43.6920828 112.0775052  61.6846538  43.9507163 114.1053205
  62.3870581  44.4028207 114.5727132  61.3527167  43.3090982 114.7333098
  56.3769700  48.2823544 114.7543236  56.8894221  49.0766794 114.9048800
  57.0292413  47.5849834 114.6876837  66.2383049  44.2787279 111.2186639
  65.7229672  45.0491883 111.4575026  65.9660357  43.6052415 111.8419701
  66.0269352  42.1514371 113.0446420  65.7219488  42.4660520 113.8956563
  66.9799794  42.2295791 113.0873753  64.4715784  48.3104594 114.6939374
  63.9437146  47.5757354 114.3812612  63.9703287  49.0879270 114.4479343
  59.5304099  41.0028721 111.0741871  58.6941411  41.3403408 111.3951146
  59.3908868  40.8677701 110.1369008  62.6168384  46.1284804 107.6974347
  61.7095446  45.8974058 107.8965496  63.1139416  45.3322423 107.8848329
  65.5229967  43.7338858 115.2371383  66.2701786  44.2460256 114.9278505
  65.7921557  43.4122911 116.0975777  63.7956618  46.2297399 112.2198337
  62.8867837  45.9456432 112.3170807  63.8251701  46.6496478 111.3601644
  63.4932705  47.7706143 109.5586416  63.0552135  47.0542002 109.0992053
  64.2343146  47.9982258 108.9971507  67.6143933  46.6290524 109.1518474
  66.9973104  45.9037353 109.0551526  67.1460422  47.3899885 108.8085548
  59.4042479  40.8475949 108.2739778  58.5271945  40.7264750 107.9102024
  59.8800232  40.0562027 108.0218666  65.1050108  39.6124642 113.3419111
  65.3213722  40.4949280 113.0407940  64.6244175  39.2210855 112.6124753
  60.0812667  50.0281416 113.3274203  60.2300787  50.7116881 112.6740876
  60.8879110  50.0086506 113.8423659  57.8365300  46.0546594 114.3335272
  57.5911342  45.1508924 114.5315482  58.0061214  46.0563744 113.3914750
  63.5808072  52.5229547 110.7985950  63.0082039  53.1419734 110.3456422
  64.1540866  53.0728908 111.3325872  69.4293349  52.1232567 108.8898480
  69.3506980  51.7892431 109.7834238  70.2503015  52.6154335 108.8889952
  63.9654871  43.8590359 108.1402003  64.9113975  43.7296567 108.2090421
  63.5869116  43.1205021 108.6171431  62.1497788  41.7840336 108.0756888
  61.2429243  41.4873448 108.1519602  62.4273769  41.4870154 107.2091174
  60.9196573  38.6427271 108.2168867  61.7815737  38.9682169 108.4764684
  61.1046917  37.8558767 107.7041933  67.8554087  39.6755888 114.4160438
  66.9679942  39.9605538 114.1980633  68.2708076  39.5149651 113.5687715
  66.9997300  49.4400562 108.5108458  67.7033151  49.6450565 109.1266114
  66.2759949  50.0077324 108.7757542  67.8295111  45.1910424 114.6310729
  67.7730312  45.6478975 113.7918361  68.3823453  44.4301108 114.4533571
  71.6399917  40.9800156 115.4560848  71.3836851  40.5796791 116.2869056
  71.0152785  41.6943950 115.3310987  68.9083998  49.8783092 110.5606918
  69.7429602  49.4464290 110.3784393  68.7468341  49.7065105 111.4883813
  68.5629890  46.3815205 111.9263258  68.5078694  46.2159476 110.9851702
  67.9375945  47.0891238 112.0825447  58.5899595  13.8002772  95.6143787
  58.5113227  13.4662636  96.5079545  59.4109262  14.2924540  95.6135259
  64.9450600  27.5456820  98.6180282  64.2938580  28.1310900  98.2314296
  65.7394963  28.0763015  98.6775320  58.8706228  24.6345957  99.0167417
  59.6437104  24.0874944  98.8780293  59.2231626  25.4990206  99.2281878
  61.2072505  20.7938623  96.6485867  61.4598026  20.2720144  95.8869330
  60.2697065  20.6304769  96.7512550  66.4225866  25.2347252  99.1549267
  65.7871699  25.3081878  99.8670171  66.0923272  25.8240851  98.4768346
  60.9268794  22.6966729  98.8510242  60.8105052  22.0211633  99.5191326
  61.0371054  22.2099103  98.0342395  62.9105822  17.1866776  97.5518279
  63.0780224  18.0547012  97.9188750  62.7202991  17.3494058  96.6279569
  62.8895043  19.6424433  98.5364946  62.7694668  20.0881484  99.3750426
  62.1947631  19.9909751  97.9778484  60.6501935  32.4128075 102.1855077
  60.5725965  33.3635900 102.2643558  60.0463579  32.0673948 102.8430004
  68.5880109  20.1145907  99.3645280  69.4997965  20.3473293  99.1892978
  68.0789756  20.6982951  98.8020359  71.0738923  26.0326163 104.1103225
  70.3889961  26.4125064 103.5600259  71.1582773  26.6421490 104.8435173
  62.7477653  24.8346133 104.0208947  63.2115999  25.1133836 103.2313569
  62.4834451  23.9329578 103.8382037  61.6846539  20.9569286 100.8298512
  62.3870583  21.4090329 101.2972438  61.3527168  20.3153104 101.4578405
  62.9240304  27.7710228 100.9060617  62.7885979  28.6161764 101.3345465
  63.4650116  27.9729506 100.1426551  56.3769701  25.2885666 101.4788542
  56.8894222  26.0828916 101.6294107  57.0292414  24.5911957 101.4122144
  58.1864586  28.4051422 103.5611295  58.3631214  29.3269387 103.3732279
  58.9821420  28.0909842 103.9905675  66.2383050  21.2849401  97.9431946
  65.7229674  22.0554006  98.1820333  65.9660359  20.6114537  98.5665007
  71.2117324  24.0381756  99.8785119  70.4346767  23.6992915  99.4340281
  71.8908805  24.0434379  99.2040084  66.0269353  19.1576493  99.7691727
  65.7219489  19.4722642 100.6201870  66.9799796  19.2357913  99.8119060
  64.4715785  25.3166717 101.4184681  63.9437147  24.5819476 101.1057918
  63.9703288  26.0941393 101.1724649  69.4508631  23.5115737 106.5351727
  68.7932306  24.2014998 106.6231856  70.2549031  23.9012169 106.8785714
  68.2614090  21.8660110 104.5855669  68.7745972  22.4990102 105.0877379
  68.9115314  21.2661305 104.2199029  59.5304100  18.0090844  97.7987178
  58.6941412  18.3465530  98.1196452  59.3908870  17.8739824  96.8614315
  62.6168385  23.1346927  94.4219654  61.7095447  22.9036180  94.6210803
  63.1139417  22.3384546  94.6093635  65.5236464  31.8444434  97.3416340
  64.8498163  32.1476131  97.9501298  65.9102286  32.6473514  96.9921797
  65.5229969  20.7400981 101.9616690  66.2701788  21.2522378 101.6523812
  65.7921558  20.4185034 102.8221083  63.7956619  23.2359522  98.9443644
  62.8867838  22.9518555  99.0416114  63.8251703  23.6558600  98.0846951
  69.0275886  26.8466111 102.7134812  68.5738213  26.0057021 102.7700002
  68.3969853  27.4827510 103.0509592  67.4708826  28.6842608 103.6484630
  67.7631800  29.2447665 102.9296995  67.9807446  28.9771169 104.4037789
  63.4932707  24.7768265  96.2831723  63.0552137  24.0604124  95.8237360
  64.2343148  25.0044380  95.7216814  62.4342451  29.4622959 104.7378083
  62.3918630  29.6883805 103.8086615  63.3505150  29.2286334 104.8863884
  71.6105821  23.0525462 102.3408041  71.4723720  23.2427058 101.4129230
  71.2542040  23.8144845 102.7976092  60.5508252  26.3385988 104.5340046
  61.3448850  25.8436308 104.3322621  59.8399944  25.8103851 104.1707751
  63.7227679  32.0124106  99.5563419  63.8979435  31.5412150 100.3709042
  63.0360468  32.6389873  99.7844680  67.6143934  23.6352647  95.8763780
  66.9973105  22.9099475  95.7796833  67.1460423  24.3962007  95.5330854
  58.2888765  35.1613469 106.3303279  58.5285363  35.7931993 107.0082298
  57.4457961  34.8101509 106.6168639  59.4042480  17.8538071  94.9985084
  58.5271947  17.7326872  94.6347331  59.8800233  17.0624150  94.7463973
  62.5906406  30.2064362 102.2447605  61.8073928  30.7486042 102.3385829
  63.2899151  30.7238341 102.6441846  66.9832837  24.7730678 102.4620234
  66.0489116  24.8932141 102.2924938  67.1609506  23.8703145 102.1980244
  70.3705388  20.6147998 102.9970268  70.8365841  21.4475989 102.9230571
  70.8212889  20.1492979 103.7015526  68.4381620  26.9591819  99.9956420
  68.7141463  26.8448414 100.9050294  67.5686118  26.5609304  99.9568593
  65.0735684  31.2078170 103.6389234  65.2558078  30.3899826 104.1016986
  65.8968670  31.4245862 103.2014124  65.4077849  30.1346355 100.9004282
  65.9365615  29.6238809 100.2874444  65.6706069  29.8188885 101.7649815
  58.7633597  31.1861472 103.6602058  58.0943972  31.6707599 103.1766098
  58.6246467  31.4330692 104.5745436  66.0407253  31.1687191 107.2448398
  65.9158392  30.3676930 106.7359344  66.6986344  31.6633384 106.7562368
  68.1042161  28.9696211 108.8727949  67.1572497  28.8501562 108.8006275
  68.4524934  28.0818709 108.9554210  65.1088595  28.7648927 105.0732301
  64.9613557  27.8365634 105.2539871  65.9342088  28.7869018 104.5889376
  68.7122716  29.5877486 106.1597174  69.6369264  29.3820347 106.0221625
  68.5438020  29.3393887 107.0686515  65.1050109  16.6186765 100.0664418
  65.3213723  17.5011402  99.7653246  64.6244176  16.2272978  99.3370060
  68.5018033  30.1063153 101.5159265  68.6754910  29.5409576 100.7633117
  68.9946924  30.9064048 101.3338755  74.3557424  22.8699576 103.1349565
  74.7988570  22.1206901 102.7368688  73.4783934  22.8609712 102.7523297
  69.4893205  29.4229918  98.6156163  70.1844110  30.0436610  98.8343478
  69.8316355  28.5725269  98.8908541  71.3884628  26.8729623 100.1443494
  71.9135952  27.2116896  99.4192814  71.3006981  25.9376638  99.9606629
  63.0725289  32.9401606 104.5038747  62.6330279  32.4477985 105.1971604
  63.8233406  32.3974574 104.2630822  60.0812668  27.0343539 100.0519509
  60.2300788  27.7179003  99.3986182  60.8879111  27.0148629 100.5668965
  57.8365301  23.0608716 101.0580578  57.5911343  22.1571046 101.2560788
  58.0061216  23.0625867 100.1160056  63.5808074  29.5291669  97.5231257
  63.0082041  30.1481856  97.0701729  64.1540867  30.0791031  98.0571179
  66.8005333  29.8128819  98.6539839  67.7336006  29.7474381  98.8572715
  66.7128546  30.6485086  98.1954372  69.4293350  29.1294690  95.6143787
  69.3506981  28.7954553  96.5079545  70.2503017  29.6216458  95.6135259
  63.9654872  20.8652482  94.8647309  64.9113977  20.7358690  94.9335727
  63.5869117  20.1267144  95.3416738  62.1497789  18.7902458  94.8002195
  61.2429245  18.4935571  94.8764908  62.4273770  18.4932276  93.9336481
  60.9196574  15.6489394  94.9414174  61.7815738  15.9744292  95.2009991
  61.1046918  14.8620889  94.4287240  67.8554088  16.6818010 101.1405745
  66.9679943  16.9667661 100.9225940  68.2708077  16.5211774 100.2933022
  66.9997302  26.4462685  95.2353765  67.7033152  26.6512688  95.8511421
  66.2759951  27.0139447  95.5002849  67.8295112  22.1972546 101.3556035
  67.7730313  22.6541098 100.5163668  68.3823454  21.4363231 101.1778878
  71.6399918  17.9862278 102.1806155  71.3836852  17.5858914 103.0114362
  71.0152786  18.7006072 102.0556294  59.0207465  32.1595079 106.4395632
  58.9039849  33.1040511 106.3374323  58.1999911  31.8568640 106.8281432
  68.9083999  26.8845214  97.2852225  69.7429603  26.4526413  97.1029700
  68.7468342  26.7127228  98.2129120  68.5629891  23.3877328  98.6508564
  68.5078695  23.2221599  97.7097008  67.9375947  24.0953360  98.8070754
  61.8015581  31.5654327 106.3161639  60.8511212  31.5656189 106.2026012
  62.1048067  30.8187062 105.7997674  77.5368274  37.4014865 107.3807402
  78.1746684  37.2821613 106.6770742  77.4189117  38.3495709 107.4395354
  74.3457981  37.3542293 107.3168927  74.0076492  37.2383358 106.4289461
  75.2147749  36.9533459 107.2969933  70.2044796  39.2077770 103.3065817
  69.6409661  39.1167707 102.5382105  70.0897191  38.3877674 103.7868310
  67.7509228  40.7028962 106.1450038  68.5430520  40.3619786 105.7296337
  67.9905878  40.8123937 107.0652191  75.7844355  42.8748738  98.6180282
  75.1332335  43.4602818  98.2314296  76.5788718  43.4054933  98.6775320
  69.7099982  39.9637875  99.0167417  70.4830858  39.4166862  98.8780293
  70.0625381  40.8282124  99.2281878  71.5485025  41.2914257 112.2234316
  71.2574891  42.1959888 112.1080982  72.1842009  41.3330785 112.9378386
  72.4741232  38.6691106 108.8135676  73.0704804  38.4447128 108.0992639
  72.5316203  37.9275851 109.4161124  72.0466260  36.1230541  96.6485867
  72.2991781  35.6012062  95.8869330  71.1090819  35.9596686  96.7512550
  77.0909543  35.1266319 104.4560610  77.8772632  34.7085742 104.1051027
  77.3548247  36.0312411 104.6242258  77.2619620  40.5639170  99.1549267
  76.6265453  40.6373796  99.8670171  76.9317026  41.1532768  98.4768346
  71.7662549  38.0258647  98.8510242  71.6498807  37.3503550  99.5191326
  71.8764809  37.5391021  98.0342395  74.1094090  37.4868794 102.5556931
  73.7452297  36.9599415 103.2669852  74.9661205  37.0967263 102.3823416
  73.7499577  32.5158694  97.5518279  73.9173979  33.3838930  97.9188750
  73.5596746  32.6785975  96.6279569  76.5074910  40.9775673 109.2184110
  76.2075633  41.8800711 109.1099917  76.1625969  40.7107856 110.0705263
  69.9587391  37.4289469 105.2520814  69.0337888  37.2965683 105.4598506
  70.2071804  38.2083689 105.7490757  73.7288797  34.9716351  98.5364946
  73.6088423  35.4173402  99.3750426  73.0341386  35.3201669  97.9778484
  67.3196202  37.0722743 106.0864603  67.4488583  37.3257222 107.0004015
  66.6393654  37.6650451 105.7669258  71.4895690  47.7419993 102.1855077
  71.4119719  48.6927818 102.2643558  70.8857333  47.3965865 102.8430004
  79.4273864  35.4437824  99.3645280  80.3391720  35.6765211  99.1892978
  78.9183511  36.0274869  98.8020359  78.0343446  40.4263643 106.7558862
  77.4052308  40.5909357 106.0534930  77.6469108  40.8405252 107.5269826
  81.9132678  41.3618081 104.1103225  81.2283716  41.7416982 103.5600259
  81.9976527  41.9713407 104.8435173  73.5871408  40.1638051 104.0208947
  74.0509753  40.4425754 103.2313569  73.3228206  39.2621495 103.8382037
  70.4795489  39.7109532 106.9588710  71.0496846  40.1396801 106.3206195
  71.0703601  39.4292117 107.6572896  72.5240294  36.2861203 100.8298512
  73.2264337  36.7382247 101.2972438  72.1920922  35.6445022 101.4578405
  66.2665628  34.5444756 106.1315645  65.4764682  34.8002284 105.6555756
  66.7576875  35.3593094 106.2367686  68.2180373  34.9089335 103.0899122
  67.4211536  35.0208029 103.6082618  67.9905965  35.2475987 102.2240013
  74.0486041  41.4334038 111.0381637  74.1130473  41.8954446 111.8739809
  73.3396965  40.8031403 111.1663947  64.5503331  34.7975246 108.5630636
  64.8011369  35.6822256 108.8288212  65.0862879  34.6179848 107.7905728
  73.7634058  43.1002146 100.9060617  73.6279733  43.9453682 101.3345465
  74.3043871  43.3021423 100.1426551  67.2163456  40.6177584 101.4788542
  67.7287976  41.4120834 101.6294107  67.8686169  39.9203874 101.4122144
  69.0258341  43.7343340 103.5611295  69.2024969  44.6561305 103.3732279
  69.8215174  43.4201759 103.9905675  70.1489656  45.2521514 109.5621638
  70.6997081  45.1238577 108.7898632  69.3101132  45.5516403 109.2116531
  73.9456827  41.5172642 113.9065869  74.4785164  40.7560930 113.6765177
  73.4170908  41.2246294 114.6490023  65.1812373  38.9466238 102.2548113
  66.0187595  39.3563247 102.0381820  65.3590640  38.0065680 102.2248307
  77.0776805  36.6141319  97.9431946  76.5623428  37.3845923  98.1820333
  76.8054113  35.9406455  98.5665007  74.6623916  31.4591020 103.0017184
  73.8065512  31.0697870 102.8222823  75.0750868  31.5382980 102.1416970
  72.4365948  29.0776093 106.4074926  73.3018945  28.8818901 106.0480815
  72.5043457  28.8486444 107.3344282  82.0511079  39.3673673  99.8785119
  81.2740522  39.0284833  99.4340281  82.7302560  39.3726297  99.2040084
  76.8663108  34.4868411  99.7691727  76.5613243  34.8014560 100.6201870
  77.8193550  34.5649831  99.8119060  75.3109540  40.6458634 101.4184681
  74.7830901  39.9111394 101.1057918  74.8097042  41.4233311 101.1724649
  80.2902386  38.8407655 106.5351727  79.6326060  39.5306916 106.6231856
  81.0942785  39.2304087 106.8785714  70.0428267  31.3078301 103.7791292
  70.6172019  31.0853482 103.0464485  70.6299250  31.3766995 104.5319894
  79.1007845  37.1952027 104.5855669  79.6139726  37.8282019 105.0877379
  79.7509068  36.5953223 104.2199029  70.3697854  33.3382762  97.7987178
  69.5335167  33.6757448  98.1196452  70.2302624  33.2031741  96.8614315
  72.3450935  28.1819549 102.5066362  71.6915347  27.8668567 101.8822977
  72.3031409  27.5595290 103.2326185  73.4562140  38.4638845  94.4219654
  72.5489202  38.2328098  94.6210803  73.9533172  37.6676464  94.6093635
  76.3630219  47.1736352  97.3416340  75.6891918  47.4768048  97.9501298
  76.7496041  47.9765432  96.9921797  75.5788675  34.6701483 106.8314009
  74.6611237  34.8916430 106.6735697  75.9948819  34.7447793 105.9725717
  76.3623723  36.0692899 101.9616690  77.1095542  36.5814296 101.6523812
  76.6315313  35.7476951 102.8221083  74.6350373  38.5651439  98.9443644
  73.7261593  38.2810472  99.0416114  74.6645457  38.9850518  98.0846951
  79.8669641  42.1758029 102.7134812  79.4131968  41.3348939 102.7700002
  79.2363608  42.8119427 103.0509592  78.8102560  33.1050015 103.9435479
  78.0725317  32.5927401 104.2745722  79.0629334  32.6650397 103.1318756
  78.3102580  44.0134526 103.6484630  78.6025554  44.5739583 102.9296995
  78.8201201  44.3063087 104.4037789  65.2038544  36.2856953 102.9258846
  65.0062944  35.6926314 102.2009913  64.6485208  35.9809164 103.6434785
  73.1835267  36.1780060 105.0453439  73.2383877  35.2253896 104.9695916
  72.3726469  36.3339499 105.5294738  74.3326461  40.1060183  96.2831723
  73.8945891  39.3896042  95.8237360  75.0736902  40.3336298  95.7216814
  71.1227627  34.7957120 102.8043818  70.3095493  35.0951290 103.2109010
  71.6186622  34.4012808 103.5218300  73.2736205  44.7914877 104.7378083
  73.2312384  45.0175723 103.8086615  74.1898904  44.5578251 104.8863884
  82.4499576  38.3817380 102.3408041  82.3117475  38.5718976 101.4129230
  82.0935795  39.1436763 102.7976092  70.6141702  32.3675475 108.4205053
  71.2541081  32.2264234 107.7228016  69.7819233  32.0809989 108.0443655
  71.3902006  41.6677906 104.5340046  72.1842604  41.1728226 104.3322621
  70.6793698  41.1395769 104.1707751  76.2096850  44.0496001 108.8852413
  76.2633873  44.6186938 109.6530129  75.3411632  44.2197886 108.5206450
  67.6984769  35.8120987 100.6099798  66.7682358  35.7505443 100.8269760
  67.7942241  35.2896940  99.8136440  67.6170319  32.3375800 103.1978040
  67.8777136  33.2521133 103.0887200  68.4387491  31.8700243 103.3474653
  69.0895244  33.7513557 110.3676864  69.7618297  33.5430920 109.7189513
  68.2625030  33.5535643 109.9282097  75.1684950  38.2156263 110.4439345
  76.0977010  38.3667423 110.2708312  74.7475980  38.3040284 109.5887992
  73.9673282  42.2406928 108.2137883  73.8284368  41.8725712 109.0863821
  73.1787878  42.7554567 108.0421841  74.5621434  47.3416024  99.5563419
  74.7373190  46.8704067 100.3709042  73.8754222  47.9681790  99.7844680
  75.5178497  41.6188530 105.6026720  75.1828330  41.5789300 106.4984370
  75.0182443  40.9533246 105.1297131  69.4922741  37.0256160 111.1279302
  69.3542539  36.2936399 111.7290841  70.4027665  36.9365060 110.8463489
  78.4537689  38.9644565  95.8763780  77.8366859  38.2391393  95.7796833
  77.9854177  39.7253925  95.5330854  72.1205042  36.7376120 110.6162981
  72.8304660  36.0969312 110.5749600  72.0774350  36.9889015 111.5389162
  69.1282519  50.4905387 106.3303279  69.3679117  51.1223911 107.0082298
  68.2851716  50.1393427 106.6168639  70.2436235  33.1829989  94.9985084
  69.3665701  33.0618790  94.6347331  70.7193988  32.3916067  94.7463973
  61.7638375  37.9707149 105.0926592  62.4509415  37.6568879 104.5047607
  61.6086504  38.8748513 104.8193843  66.5673097  32.8597345 109.5211615
  66.4831286  32.2523015 108.7862025  65.7455803  33.3506364 109.5221112
  73.6410381  46.2984509 108.7344783  73.5680553  47.1039481 109.2464088
  73.1987774  46.4976475 107.9092805  73.4300161  45.5356279 102.2447605
  72.6467683  46.0777960 102.3385829  74.1292906  46.0530259 102.6441846
  76.7396811  31.3450909 104.8881810  77.2365510  30.5920871 104.5682881
  75.9683792  31.3815225 104.3225020  76.1009065  46.1971343 110.8902942
  76.8137037  46.8318808 110.8178844  75.6099093  46.2935209 110.0742944
  77.8226592  40.1022596 102.4620234  76.8882870  40.2224058 102.2924938
  78.0003260  39.1995063 102.1980244  73.3231780  33.4868292 104.6153495
  72.9529567  32.9339332 105.3034400  73.8190872  32.8826425 104.0628495
  81.2099143  35.9439915 102.9970268  81.6759595  36.7767907 102.9230571
  81.6606643  35.4784897 103.7015526  71.1520978  43.9465787 111.7108513
  71.8530438  44.5802270 111.8637907  70.6816093  44.2880518 110.9504152
  79.2775374  42.2883737  99.9956420  79.5535218  42.1740331 100.9050294
  78.4079873  41.8901221  99.9568593  75.9129438  46.5370087 103.6389234
  76.0951833  45.7191743 104.1016986  76.7362424  46.7537780 103.2014124
  76.2471604  45.4638273 100.9004282  76.7759370  44.9530727 100.2874444
  76.5099823  45.1480803 101.7649815  66.7488696  43.4802142 108.6439616
  67.3342133  42.7345830 108.7767520  66.5513535  43.7906099 109.5276279
  69.6027351  46.5153389 103.6602058  68.9337727  46.9999517 103.1766098
  69.4640221  46.7622610 104.5745436  61.3406351  36.0507742 107.3644059
  61.3790450  35.5171333 108.1581177  60.8346644  35.5242948 106.7455036
  68.7197113  30.8972283 110.8606601  68.7838440  31.7587113 110.4483999
  68.6564234  30.2846284 110.1278960  64.9714929  34.7771844 100.4397990
  65.2668370  33.8682523 100.3865044  64.0702964  34.7559584 100.1178992
  76.8801007  46.4979108 107.2448398  76.7552147  45.6968848 106.7359344
  77.5380098  46.9925302 106.7562368  68.5009176  32.8527841 106.4225539
  67.7795761  33.4663809 106.2833012  69.2902431  33.3885606 106.3442185
  78.9435916  44.2988128 108.8727949  77.9966251  44.1793480 108.8006275
  79.2918689  43.4110626 108.9554210  66.7002770  32.4585942 100.5637315
  66.3715476  31.5783321 100.3812421  67.0542141  32.4033611 101.4513704
  75.9482349  44.0940845 105.0732301  75.8007311  43.1657552 105.2539871
  76.7735843  44.1160935 104.5889376  69.8144593  32.7458912 100.9312793
  70.1540666  33.2744833 100.2091401  70.2616714  33.0839318 101.7071359
  79.5516471  44.9169403 106.1597174  80.4763018  44.7112265 106.0221625
  79.3831774  44.6685805 107.0686515  71.8012740  31.2433533  99.1306086
  72.5221103  31.6214786  98.6269803  71.1778045  31.9622410  99.2341064
  75.9443863  31.9478682 100.0664418  76.1607478  32.8303320  99.7653246
  75.4637930  31.5564896  99.3370060  70.6843085  34.9064395 106.6435163
  70.5387665  35.2204699 107.5359444  70.2068288  35.5249296 106.0906061
  72.5439468  31.8966943 106.6916052  72.5301036  31.0008037 106.3548350
  73.2611896  31.9037607 107.3254338  79.3411787  45.4355071 101.5159265
  79.5148665  44.8701493 100.7633117  79.8340678  46.2355966 101.3338755
  65.1588747  37.4469740 109.5822824  64.6142215  38.2229548 109.7143098
  66.0368097  37.7940544 109.4241945  71.9476364  30.7781324 101.9603622
  72.0692275  29.8497970 102.1594510  71.6578406  30.7920010 101.0481938
  74.8167554  28.4636234 105.0970342  74.8389251  28.5275567 104.1422322
  75.2335613  27.6240743 105.2910848  85.1951178  38.1991494 103.1349565
  85.6382324  37.4498819 102.7368688  84.3177689  38.1901630 102.7523297
  80.3286960  44.7521835  98.6156163  81.0237864  45.3728528  98.8343478
  80.6710110  43.9017186  98.8908541  82.2278383  42.2021541 100.1443494
  82.7529707  42.5408813  99.4192814  82.1400735  41.2668556  99.9606629
  73.9119043  48.2693524 104.5038747  73.4724034  47.7769903 105.1971604
  74.6627160  47.7266492 104.2630822  66.3911382  44.4605065 104.5063375
  67.2169402  44.1608837 104.1262019  66.0405434  43.6912687 104.9553164
  71.3592916  43.8131533 106.5761049  70.7372925  43.1502238 106.2763277
  72.0297782  43.8392665 105.8934697  64.5919987  42.3791391 105.4652309
  63.7551896  41.9513566 105.2836310  64.5643633  42.5723835 106.4023100
  70.9206422  42.3635456 100.0519509  71.0694543  43.0470921  99.3986182
  71.7272866  42.3440546 100.5668965  68.6759055  38.3900634 101.0580578
  68.4305097  37.4862964 101.2560788  68.8454970  38.3917785 100.1160056
  67.9454703  34.1228992  98.5566740  67.2523948  34.1973347  97.9006776
  67.7006455  33.3589335  99.0788257  74.4201828  44.8583587  97.5231257
  73.8475795  45.4773774  97.0701729  74.9934622  45.4082949  98.0571179
  77.6399088  45.1420737  98.6539839  78.5729761  45.0766299  98.8572715
  77.5522301  45.9777004  98.1954372  80.2687104  44.4586607  95.6143787
  80.1900736  44.1246471  96.5079545  81.0896771  44.9508375  95.6135259
  74.8048626  36.1944400  94.8647309  75.7507731  36.0650608  94.9335727
  74.4262871  35.4559062  95.3416738  72.9891544  34.1194376  94.8002195
  72.0822999  33.8227489  94.8764908  73.2667525  33.8224194  93.9336481
  63.9069484  35.4400739 105.2501241  63.5872268  34.5866048 104.9575615
  63.3602912  35.6549318 106.0059208  67.6849392  38.1563180 108.9670747
  67.9035401  39.0880288 108.9858781  68.0975165  37.7971155 109.7525551
  74.6053609  28.6631266 100.9546436  73.7954338  28.3178351 101.3301682
  75.2938026  28.3538809 101.5434047  76.5344158  27.7409313 102.5770733
  77.0875196  28.1604766 103.2360756  76.7714244  26.8145061 102.6193689
  71.7590328  30.9781311  94.9414174  72.6209492  31.3036210  95.2009991
  71.9440672  30.1912807  94.4287240  63.7757744  39.0603651 107.2194363
  63.0821215  38.6457604 106.7064317  64.5230735  39.1024187 106.6227781
  79.9122965  29.8509838 102.0849397  79.3321634  30.5094642 101.7027449
  79.6458897  29.0287182 101.6736814  65.6894487  38.9921905 105.0960377
  65.6665175  39.0909592 104.1442261  65.9995123  39.8387055 105.4177544
  68.3481864  41.0498060 109.2106992  69.3025118  41.0182002 109.1436923
  68.1494388  40.5888683 110.0257218  68.9381247  39.6199176 111.7777790
  69.7574136  40.1143254 111.8012627  69.2118054  38.7031144 111.7495357
  78.6947843  32.0109928 101.1405745  77.8073698  32.2959579 100.9225940
  79.1101832  31.8503691 100.2933022  66.7032093  46.5917679 106.2277190
  66.5686561  45.8318080 105.6615188  66.2864155  47.3158579 105.7605979
  77.8391056  41.7754603  95.2353765  78.5426906  41.9804605  95.8511421
  77.1153705  42.3431365  95.5002849  78.6688867  37.5264464 101.3556035
  78.6124068  37.9833015 100.5163668  79.2217209  36.7655149 101.1778878
  82.4793672  33.3154196 102.1806155  82.2230607  32.9150832 103.0114362
  81.8546540  34.0297990 102.0556294  69.8601219  47.4886996 106.4395632
  69.7433603  48.4332429 106.3374323  69.0393665  47.1860558 106.8281432
  79.7477754  42.2137132  97.2852225  80.5823358  41.7818330  97.1029700
  79.5862097  42.0419146  98.2129120  79.4023646  38.7169245  98.6508564
  79.3472450  38.5513517  97.7097008  78.7769701  39.4245278  98.8070754
  72.7119771  28.2177354  98.2293883  72.6998441  29.1619194  98.3862154
  73.6043193  28.0347500  97.9353344  70.8855733  48.1415258 109.6551561
  71.7882980  48.1738868 109.9718056  70.6593103  47.2115709 109.6697897
  72.6409335  46.8946245 106.3161639  71.6904966  46.8948106 106.2026012
  72.9441821  46.1478979 105.7997674  81.0438551  54.5369688 103.3065817
  80.4803416  54.4459625 102.5382105  80.9290946  53.7169592 103.7868310
  86.6238109  58.2040655  98.6180282  85.9726089  58.7894736  98.2314296
  87.4182472  58.7346850  98.6775320  80.5493737  55.2929792  99.0167417
  81.3224613  54.7458780  98.8780293  80.9019135  56.1574042  99.2281878
  82.8860014  51.4522459  96.6485867  83.1385535  50.9303980  95.8869330
  81.9484573  51.2888604  96.7512550  88.1013375  55.8931087  99.1549267
  87.4659208  55.9665714  99.8670171  87.7710781  56.4824686  98.4768346
  82.6056303  53.3550565  98.8510242  82.4892561  52.6795468  99.5191326
  82.7158563  52.8682938  98.0342395  84.9487844  52.8160712 102.5556931
  84.5846051  52.2891333 103.2669852  85.8054960  52.4259181 102.3823416
  84.5893331  47.8450611  97.5518279  84.7567733  48.7130848  97.9188750
  84.3990500  48.0077893  96.6279569  84.5682552  50.3008269  98.5364946
  84.4482177  50.7465320  99.3750426  83.8735140  50.6493586  97.9778484
  90.2667618  50.7729742  99.3645280  91.1785474  51.0057129  99.1892978
  89.7577265  51.3566786  98.8020359  83.3634048  51.6153121 100.8298512
  84.0658092  52.0674165 101.2972438  83.0314677  50.9736940 101.4578405
  77.1059382  49.8736674 106.1315645  76.3158436  50.1294202 105.6555756
  77.5970630  50.6885011 106.2367686  79.0574128  50.2381253 103.0899122
  78.2605291  50.3499947 103.6082618  78.8299720  50.5767905 102.2240013
  75.3897085  50.1267164 108.5630636  75.6405124  51.0114174 108.8288212
  75.9256634  49.9471766 107.7905728  78.0557210  55.9469502 101.4788542
  78.5681731  56.7412752 101.6294107  78.7079923  55.2495792 101.4122144
  76.0206127  54.2758156 102.2548113  76.8581349  54.6855164 102.0381820
  76.1984395  53.3357598 102.2248307  87.9170559  51.9433237  97.9431946
  87.4017183  52.7137841  98.1820333  87.6447868  51.2698373  98.5665007
  85.5017670  46.7882937 103.0017184  84.6459267  46.3989788 102.8222823
  85.9144622  46.8674898 102.1416970  83.2759703  44.4068010 106.4074926
  84.1412700  44.2110819 106.0480815  83.3437212  44.1778362 107.3344282
  87.7056862  49.8160329  99.7691727  87.4006998  50.1306478 100.6201870
  88.6587305  49.8941748  99.8119060  86.1503294  55.9750552 101.4184681
  85.6224656  55.2403311 101.1057918  85.6490797  56.7525228 101.1724649
  80.8822022  46.6370218 103.7791292  81.4565774  46.4145400 103.0464485
  81.4693004  46.7058913 104.5319894  81.2091609  48.6674679  97.7987178
  80.3728921  49.0049366  98.1196452  81.0696379  48.5323659  96.8614315
  83.1844690  43.5111467 102.5066362  82.5309102  43.1960484 101.8822977
  83.1425164  42.8887208 103.2326185  84.2955894  53.7930762  94.4219654
  83.3882956  53.5620016  94.6210803  84.7926926  52.9968381  94.6093635
  87.2017478  51.3984816 101.9616690  87.9489297  51.9106214 101.6523812
  87.4709067  51.0768869 102.8221083  85.4744128  53.8943357  98.9443644
  84.5655347  53.6102390  99.0416114  85.5039212  54.3142436  98.0846951
  89.6496315  48.4341933 103.9435479  88.9119072  47.9219319 104.2745722
  89.9023088  47.9942314 103.1318756  76.0432298  51.6148871 102.9258846
  75.8456698  51.0218232 102.2009913  75.4878962  51.3101081 103.6434785
  85.1720216  55.4352101  96.2831723  84.7339646  54.7187960  95.8237360
  85.9130657  55.6628216  95.7216814  81.9621382  50.1249037 102.8043818
  81.1489247  50.4243208 103.2109010  82.4580376  49.7304726 103.5218300
  81.4535457  47.6967393 108.4205053  82.0934836  47.5556152 107.7228016
  80.6212987  47.4101906 108.0443655  78.5378524  51.1412905 100.6099798
  77.6076112  51.0797361 100.8269760  78.6335996  50.6188858  99.8136440
  78.4564073  47.6667718 103.1978040  78.7170890  48.5813051 103.0887200
  79.2781245  47.1992160 103.3474653  89.2931443  54.2936482  95.8763780
  88.6760614  53.5683311  95.7796833  88.8247932  55.0545843  95.5330854
  81.0829989  48.5121907  94.9985084  80.2059456  48.3910707  94.6347331
  81.5587742  47.7207985  94.7463973  72.6032129  53.2999066 105.0926592
  73.2903169  52.9860796 104.5047607  72.4480258  54.2040431 104.8193843
  77.4066851  48.1889263 109.5211615  77.3225040  47.5814933 108.7862025
  76.5849558  48.6798281 109.5221112  87.5790565  46.6742826 104.8881810
  88.0759265  45.9212789 104.5682881  86.8077547  46.7107143 104.3225020
  84.1625534  48.8160209 104.6153495  83.7923322  48.2631250 105.3034400
  84.6584627  48.2118343 104.0628495  72.1800105  51.3799660 107.3644059
  72.2184205  50.8463250 108.1581177  71.6740398  50.8534865 106.7455036
  75.8108683  50.1063762 100.4397990  76.1062124  49.1974440 100.3865044
  74.9096719  50.0851501 100.1178992  79.3402930  48.1819758 106.4225539
  78.6189516  48.7955726 106.2833012  80.1296186  48.7177523 106.3442185
  77.5396525  47.7877860 100.5637315  77.2109231  46.9075238 100.3812421
  77.8935895  47.7325528 101.4513704  80.6538348  48.0750829 100.9312793
  80.9934420  48.6036751 100.2091401  81.1010468  48.4131235 101.7071359
  82.6406495  46.5725451  99.1306086  83.3614857  46.9506704  98.6269803
  82.0171799  47.2914328  99.2341064  86.7837618  47.2770600 100.0664418
  87.0001232  48.1595238  99.7653246  86.3031685  46.8856813  99.3370060
  83.3833222  47.2258861 106.6916052  83.3694791  46.3299954 106.3548350
  84.1005650  47.2329525 107.3254338  82.7870118  46.1073241 101.9603622
  82.9086029  45.1789888 102.1594510  82.4972160  46.1211927 101.0481938
  85.6561308  43.7928152 105.0970342  85.6783005  43.8567485 104.1422322
  86.0729367  42.9532660 105.2910848  81.7600177  57.6927374 100.0519509
  81.9088297  58.3762838  99.3986182  82.5666620  57.6732464 100.5668965
  79.5152810  53.7192552 101.0580578  79.2698852  52.8154882 101.2560788
  79.6848724  53.7209702 100.1160056  85.2595582  60.1875505  97.5231257
  84.6869550  60.8065692  97.0701729  85.8328376  60.7374866  98.0571179
  91.1080859  59.7878525  95.6143787  91.0294490  59.4538389  96.5079545
  91.9290526  60.2800293  95.6135259  85.6442381  51.5236317  94.8647309
  86.5901486  51.3942525  94.9335727  85.2656626  50.7850979  95.3416738
  83.8285298  49.4486294  94.8002195  82.9216754  49.1519406  94.8764908
  84.1061279  49.1516112  93.9336481  74.7463239  50.7692657 105.2501241
  74.4266023  49.9157965 104.9575615  74.1996667  50.9841235 106.0059208
  85.4447364  43.9923183 100.9546436  84.6348092  43.6470268 101.3301682
  86.1331781  43.6830727 101.5434047  87.3737912  43.0701230 102.5770733
  87.9268951  43.4896684 103.2360756  87.6107999  42.1436978 102.6193689
  82.5984083  46.3073229  94.9414174  83.4603247  46.6328127  95.2009991
  82.7834427  45.5204725  94.4287240  74.6151499  54.3895569 107.2194363
  73.9214970  53.9749521 106.7064317  75.3624490  54.4316105 106.6227781
  90.7516719  45.1801755 102.0849397  90.1715388  45.8386559 101.7027449
  90.4852652  44.3579100 101.6736814  76.5288241  54.3213822 105.0960377
  76.5058929  54.4201510 104.1442261  76.8388878  55.1678973 105.4177544
  89.5341597  47.3401846 101.1405745  88.6467452  47.6251496 100.9225940
  89.9495586  47.1795609 100.2933022  88.6784811  57.1046520  95.2353765
  89.3820661  57.3096523  95.8511421  87.9547459  57.6723282  95.5002849
  89.5082621  52.8556382 101.3556035  89.4517822  53.3124933 100.5163668
  90.0610963  52.0947066 101.1778878  93.3187427  48.6446114 102.1806155
  93.0624361  48.2442749 103.0114362  92.6940295  49.3589907 102.0556294
  90.5871508  57.5429050  97.2852225  91.4217112  57.1110248  97.1029700
  90.4255851  57.3711063  98.2129120  90.2417400  54.0461163  98.6508564
  90.1866204  53.8805434  97.7097008  89.6163456  54.7537196  98.8070754
  83.5513526  43.5469272  98.2293883  83.5392196  44.4911112  98.3862154
  84.4436948  43.3639417  97.9353344  64.9450602   4.5518943  85.3425589
  64.2938581   5.1373023  84.9559603  65.7394965   5.0825137  85.4020626
  58.8706229   1.6408080  85.7412723  59.6437105   1.0937067  85.6025599
  59.2231628   2.5052329  85.9527185  66.4225867   2.2409374  85.8794573
  65.7871700   2.3144001  86.5915478  66.0923273   2.8302973  85.2013653
  60.6501936   9.4190198  88.9100384  60.5725966  10.3698023  88.9888865
  60.0463580   9.0736070  89.5675310  62.7477655   1.8408256  90.7454253
  63.2116000   2.1195959  89.9558876  62.4834453   0.9391700  90.5627344
  62.9240305   4.7772351  87.6305924  62.7885980   5.6223886  88.0590772
  63.4650118   4.9791628  86.8671858  56.3769703   2.2947789  88.2033849
  56.8894223   3.0891039  88.3539414  57.0292415   1.5974079  88.1367450
  58.1864587   5.4113545  90.2856602  58.3631216   6.3331510  90.0977586
  58.9821421   5.0971964  90.7150982  64.4715787   2.3228839  88.1429987
  63.9437148   1.5881599  87.8303225  63.9703289   3.1003516  87.8969956
  65.5236466   8.8506557  84.0661647  64.8498164   9.1538253  84.6746605
  65.9102288   9.6535637  83.7167104  69.0275888   3.8528234  89.4380118
  68.5738215   3.0119144  89.4945309  68.3969854   4.4889632  89.7754898
  67.4708827   5.6904730  90.3729936  67.7631801   6.2509788  89.6542302
  67.9807447   5.9833291  91.1283095  63.4932708   1.7830388  83.0077029
  63.0552138   1.0666247  82.5482667  64.2343149   2.0106503  82.4462121
  62.4342452   6.4685082  91.4623390  62.3918631   6.6945928  90.5331922
  63.3505151   6.2348456  91.6109191  60.5508253   3.3448111  91.2585352
  61.3448851   2.8498431  91.0567927  59.8399945   2.8165974  90.8953058
  63.7227681   9.0186229  86.2808726  63.8979436   8.5474272  87.0954349
  63.0360469   9.6451995  86.5089987  58.2888766  12.1675592  93.0548586
  58.5285364  12.7994116  93.7327605  57.4457963  11.8163632  93.3413945
  62.5906408   7.2126484  88.9692912  61.8073929   7.7548164  89.0631136
  63.2899153   7.7300464  89.3687153  68.4381621   3.9653942  86.7201727
  68.7141465   3.8510536  87.6295601  67.5686120   3.5671426  86.6813900
  65.0735685   8.2140292  90.3634540  65.2558079   7.3961948  90.8262292
  65.8968671   8.4307985  89.9259430  65.4077850   7.1408477  87.6249589
  65.9365617   6.6300932  87.0119751  65.6706070   6.8251008  88.4895122
  58.7633598   8.1923594  90.3847365  58.0943973   8.6769722  89.9011405
  58.6246468   8.4392815  91.2990743  66.0407254   8.1749313  93.9693705
  65.9158394   7.3739053  93.4604651  66.6986345   8.6695507  93.4807675
  68.1042162   5.9758333  95.5973255  67.1572498   5.8563684  95.5251582
  68.4524936   5.0880831  95.6799517  65.1088596   5.7711050  91.7977607
  64.9613558   4.8427757  91.9785177  65.9342089   5.7931140  91.3134683
  68.7122718   6.5939608  92.8842480  69.6369265   6.3882470  92.7466931
  68.5438021   6.3456009  93.7931822  68.5018034   7.1125276  88.2404572
  68.6754911   6.5471698  87.4878424  68.9946925   7.9126171  88.0584062
  69.4893206   6.4292040  85.3401470  70.1844111   7.0498733  85.5588785
  69.8316356   5.5787391  85.6153848  63.0725290   9.9463729  91.2284054
  62.6330280   9.4540108  91.9216911  63.8233407   9.4036697  90.9876129
  60.0812669   4.0405661  86.7764816  60.2300790   4.7241126  86.1231489
  60.8879113   4.0210751  87.2914272  57.8365302   0.0670839  87.7825885
  57.5911344  -0.8366831  87.9806095  58.0061217   0.0687989  86.8405363
  63.5808075   6.5353792  84.2476563  63.0082042   7.1543979  83.7947035
  64.1540868   7.0853153  84.7816485  66.8005335   6.8190942  85.3785146
  67.7336008   6.7536504  85.5818021  66.7128547   7.6547209  84.9199678
  69.4293351   6.1356812  82.3389093  69.3506983   5.8016676  83.2324851
  70.2503018   6.6278580  82.3380566  66.9997303   3.4524808  81.9599072
  67.7033153   3.6574810  82.5756727  66.2759952   4.0201570  82.2248155
  59.0207466   9.1657201  93.1640939  58.9039850  10.1102634  93.0619629
  58.1999912   8.8630763  93.5526738  68.9084000   3.8907337  84.0097532
  69.7429604   3.4588535  83.8275006  68.7468343   3.7189351  84.9374426
  61.8015582   8.5716450  93.0406946  60.8511213   8.5718311  92.9271318
  62.1048068   7.8249184  92.5242981  77.5368275  14.4076988  94.1052708
  78.1746685  14.2883735  93.4016049  77.4189118  15.3557832  94.1640661
  74.3457982  14.3604416  94.0414233  74.0076493  14.2445481  93.1534768
  75.2147750  13.9595581  94.0215239  70.2044797  16.2139893  90.0311124
  69.6409663  16.1229829  89.2627412  70.0897193  15.3939797  90.5113617
  67.7509229  17.7091084  92.8695345  68.5430521  17.3681909  92.4541644
  67.9905880  17.8186059  93.7897498  75.7844356  19.8810860  85.3425589
  75.1332336  20.4664941  84.9559603  76.5788719  20.4117055  85.4020626
  69.7099983  16.9699997  85.7412723  70.4830859  16.4228984  85.6025599
  70.0625382  17.8344247  85.9527185  71.5485026  18.2976380  98.9479623
  71.2574892  19.2022010  98.8326289  72.1842010  18.3392907  99.6623692
  72.4741233  15.6753228  95.5380982  73.0704805  15.4509251  94.8237945
  72.5316204  14.9337974  96.1406430  72.0466261  13.1292663  83.3731173
  72.2991782  12.6074185  82.6114636  71.1090820  12.9658809  83.4757857
  77.0909544  12.1328442  91.1805916  77.8772633  11.7147865  90.8296334
  77.3548248  13.0374534  91.3487565  77.2619621  17.5701292  85.8794573
  76.6265454  17.6435919  86.5915478  76.9317028  18.1594891  85.2013653
  71.7662550  15.0320769  85.5755548  71.6498808  14.3565673  86.2436633
  71.8764810  14.5453143  84.7587701  74.1094091  14.4930917  89.2802237
  73.7452298  13.9661538  89.9915159  74.9661207  14.1029386  89.1068723
  73.7499578   9.5220816  84.2763586  73.9173980  10.3901053  84.6434057
  73.5596747   9.6848098  83.3524875  76.5074911  17.9837795  95.9429416
  76.2075634  18.8862834  95.8345224  76.1625971  17.7169978  96.7950569
  69.9587392  14.4351592  91.9766121  69.0337889  14.3027806  92.1843813
  70.2071806  15.2145811  92.4736063  73.7288799  11.9778474  85.2610253
  73.6088424  12.4235524  86.0995733  73.0341387  12.3263791  84.7023791
  67.3196204  14.0784866  92.8109910  67.4488585  14.3319344  93.7249322
  66.6393655  14.6712574  92.4914565  71.4895691  24.7482115  88.9100384
  71.4119720  25.6989941  88.9888865  70.8857334  24.4027988  89.5675310
  79.4273865  12.4499947  86.0890587  80.3391721  12.6827334  85.9138284
  78.9183512  13.0336991  85.5265665  78.0343447  17.4325765  93.4804168
  77.4052310  17.5971479  92.7780236  77.6469109  17.8467375  94.2515132
  81.9132679  18.3680203  90.8348532  81.2283717  18.7479105  90.2845565
  81.9976528  18.9775530  91.5680480  73.5871409  17.1700173  90.7454253
  74.0509755  17.4487876  89.9558876  73.3228207  16.2683618  90.5627344
  70.4795490  16.7171655  93.6834017  71.0496847  17.1458923  93.0451501
  71.0703602  16.4354240  94.3818202  72.5240295  13.2923326  87.5543819
  73.2264338  13.7444369  88.0217745  72.1920924  12.6507145  88.1823712
  66.2665629  11.5506878  92.8560952  65.4764683  11.8064407  92.3801063
  66.7576876  12.3655216  92.9612993  68.2180374  11.9151458  89.8144429
  67.4211538  12.0270152  90.3327924  67.9905967  12.2538110  88.9485319
  74.0486042  18.4396161  97.7626943  74.1130475  18.9016568  98.5985115
  73.3396966  17.8093526  97.8909253  64.5503332  11.8037369  95.2875943
  64.8011370  12.6884379  95.5533519  65.0862880  11.6241970  94.5151035
  73.7634060  20.1064268  87.6305924  73.6279734  20.9515804  88.0590772
  74.3043872  20.3083546  86.8671858  67.2163457  17.6239706  88.2033849
  67.7287978  18.4182957  88.3539414  67.8686170  16.9265997  88.1367450
  69.0258342  20.7405463  90.2856602  69.2024970  21.6623427  90.0977586
  69.8215175  20.4263882  90.7150982  70.1489657  22.2583637  96.2866944
  70.6997082  22.1300700  95.5143938  69.3101133  22.5578526  95.9361837
  73.9456828  18.5234764 100.6311175  74.4785165  17.7623053 100.4010483
  73.4170909  18.2308416 101.3735330  65.1812374  15.9528361  88.9793419
  66.0187596  16.3625369  88.7627127  65.3590642  15.0127803  88.9493613
  77.0776806  13.6203441  84.6677252  76.5623429  14.3908046  84.9065640
  76.8054114  12.9468578  85.2910314  74.6623917   8.4653142  89.7262491
  73.8065513   8.0759993  89.5468129  75.0750869   8.5445103  88.8662276
  72.4365950   6.0838215  93.1320232  73.3018946   5.8881024  92.7726122
  72.5043458   5.8548567  94.0589589  82.0511080  16.3735796  86.6030426
  81.2740523  16.0346956  86.1585588  82.7302561  16.3788419  85.9285391
  76.8663109  11.4930534  86.4937034  76.5613245  11.8076683  87.3447177
  77.8193551  11.5711953  86.5364367  75.3109541  17.6520757  88.1429987
  74.7830903  16.9173516  87.8303225  74.8097044  18.4295433  87.8969956
  80.2902387  15.8469777  93.2597034  79.6326061  16.5369039  93.3477162
  81.0942786  16.2366209  93.6031020  70.0428269   8.3140423  90.5036599
  70.6172021   8.0915605  89.7709792  70.6299251   8.3829118  91.2565200
  79.1007846  14.2014150  91.3100976  79.6139728  14.8344142  91.8122685
  79.7509070  13.6015346  90.9444336  70.3697856  10.3444884  84.5232484
  69.5335168  10.6819571  84.8441759  70.2302625  10.2093864  83.5859621
  72.3450936   5.1881672  89.2311668  71.6915349   4.8730689  88.6068283
  72.3031410   4.5657412  89.9571491  73.4562141  15.4700967  81.1464961
  72.5489203  15.2390221  81.3456109  73.9533173  14.6738586  81.3338942
  76.3630220  24.1798474  84.0661647  75.6891919  24.4830171  84.6746605
  76.7496042  24.9827555  83.7167104  75.5788677  11.6763606  93.5559316
  74.6611238  11.8978553  93.3981004  75.9948820  11.7509916  92.6971023
  76.3623724  13.0755021  88.6861996  77.1095543  13.5876418  88.3769118
  76.6315314  12.7539074  89.5466390  74.6350375  15.5713562  85.6688951
  73.7261594  15.2872595  85.7661420  74.6645458  15.9912641  84.8092257
  79.8669642  19.1820151  89.4380118  79.4131969  18.3411061  89.4945309
  79.2363609  19.8181550  89.7754898  78.8102562  10.1112138  90.6680786
  78.0725318   9.5989524  90.9991028  79.0629335   9.6712519  89.8564062
  78.3102581  21.0196648  90.3729936  78.6025556  21.5801705  89.6542302
  78.8201202  21.3125209  91.1283095  65.2038545  13.2919076  89.6504153
  65.0062945  12.6988437  88.9255219  64.6485209  12.9871286  90.3680092
  73.1835269  13.1842183  91.7698746  73.2383878  12.2316019  91.6941223
  72.3726471  13.3401622  92.2540044  74.3326462  17.1122306  83.0077029
  73.8945892  16.3958165  82.5482667  75.0736903  17.3398420  82.4462121
  71.1227629  11.8019242  89.5289125  70.3095494  12.1013413  89.9354317
  71.6186623  11.4074931  90.2463607  73.2736206  21.7976999  91.4623390
  73.2312385  22.0237846  90.5331922  74.1898905  21.5640374  91.6109191
  82.4499577  15.3879503  89.0653348  82.3117476  15.5781099  88.1374537
  82.0935796  16.1498885  89.5221399  70.6141703   9.3737598  95.1450360
  71.2541083   9.2326357  94.4473323  69.7819234   9.0872111  94.7688962
  71.3902007  18.6740028  91.2585352  72.1842606  18.1790348  91.0567927
  70.6793700  18.1457891  90.8953058  76.2096852  21.0558124  95.6097720
  76.2633874  21.6249060  96.3775436  75.3411633  21.2260009  95.2451757
  67.6984771  12.8183110  87.3345105  66.7682359  12.7567565  87.5515067
  67.7942243  12.2959063  86.5381746  67.6170320   9.3437923  89.9223347
  67.8777137  10.2583256  89.8132507  68.4387492   8.8762365  90.0719959
  69.0895245  10.7575680  97.0922171  69.7618299  10.5493042  96.4434820
  68.2625032  10.5597766  96.6527403  75.1684951  15.2218386  97.1684652
  76.0977011  15.3729545  96.9953619  74.7475981  15.3102407  96.3133298
  73.9673283  19.2469050  94.9383189  73.8284369  18.8787835  95.8109127
  73.1787879  19.7616690  94.7667147  74.5621435  24.3478147  86.2808726
  74.7373191  23.8766190  87.0954349  73.8754223  24.9743913  86.5089987
  75.5178498  18.6250653  92.3272027  75.1828331  18.5851423  93.2229677
  75.0182444  17.9595369  91.8542437  69.4922742  14.0318283  97.8524608
  69.3542540  13.2998522  98.4536147  70.4027666  13.9427183  97.5708796
  78.4537690  15.9706687  82.6009087  77.8366861  15.2453515  82.5042139
  77.9854179  16.7316048  82.2576161  72.1205043  13.7438242  97.3408288
  72.8304662  13.1031434  97.2994906  72.0774351  13.9951137  98.2634469
  69.1282521  27.4967509  93.0548586  69.3679119  28.1286034  93.7327605
  68.2851717  27.1455549  93.3413945  70.2436236  10.1892112  81.7230391
  69.3665702  10.0680912  81.3592638  70.7193989   9.3978190  81.4709280
  61.7638376  14.9769271  91.8171898  62.4509416  14.6631001  91.2292914
  61.6086505  15.8810636  91.5439150  66.5673098   9.8659468  96.2456922
  66.4831287   9.2585137  95.5107332  65.7455805  10.3568486  96.2466418
  73.6410382  23.3046632  95.4590090  73.5680554  24.1101603  95.9709395
  73.1987775  23.5038598  94.6338111  73.4300162  22.5418402  88.9692912
  72.6467684  23.0840082  89.0631136  74.1292907  23.0592382  89.3687153
  76.7396812   8.3513031  91.6127117  77.2365512   7.5982994  91.2928187
  75.9683794   8.3877348  91.0470326  76.1009066  23.2033466  97.6148249
  76.8137038  23.8380931  97.5424150  75.6099095  23.2997332  96.7988251
  77.8226593  17.1084719  89.1865540  76.8882872  17.2286181  89.0170245
  78.0003261  16.2057185  88.9225550  73.3231781  10.4930414  91.3398802
  72.9529568   9.9401455  92.0279707  73.8190873   9.8888548  90.7873802
  81.2099144  12.9502038  89.7215574  81.6759596  13.7830030  89.6475877
  81.6606645  12.4847019  90.4260833  71.1520979  20.9527909  98.4353820
  71.8530439  21.5864392  98.5883214  70.6816094  21.2942641  97.6749459
  79.2775375  19.2945859  86.7201727  79.5535219  19.1802454  87.6295601
  78.4079874  18.8963344  86.6813900  75.9129439  23.5432210  90.3634540
  76.0951834  22.7253866  90.8262292  76.7362425  23.7599902  89.9259430
  76.2471605  22.4700395  87.6249589  76.7759371  21.9592850  87.0119751
  76.5099824  22.1542925  88.4895122  66.7488697  20.4864264  95.3684922
  67.3342134  19.7407952  95.5012826  66.5513536  20.7968221  96.2521586
  69.6027353  23.5215512  90.3847365  68.9337728  24.0061639  89.9011405
  69.4640222  23.7684732  91.2990743  61.3406352  13.0569865  94.0889365
  61.3790452  12.5233455  94.8826483  60.8346645  12.5305070  93.4700343
  73.7432621  25.5559255  96.9830023  74.2950929  25.7190877  97.7479108
  74.0838815  26.1463693  96.3110048  68.7197115   7.9034405  97.5851908
  68.7838441   8.7649236  97.1729305  68.6564235   7.2908407  96.8524266
  64.9714930  11.7833967  87.1643297  65.2668371  10.8744645  87.1110350
  64.0702966  11.7621706  86.8424299  76.8801009  23.5041231  93.9693705
  76.7552148  22.7030971  93.4604651  77.5380100  23.9987424  93.4807675
  68.5009177   9.8589963  93.1470845  67.7795763  10.4725931  93.0078319
  69.2902433  10.3947728  93.0687491  78.9435917  21.3050251  95.5973255
  77.9966252  21.1855602  95.5251582  79.2918690  20.4172749  95.6799517
  66.7002771   9.4648064  87.2882622  66.3715478   8.5845443  87.1057728
  67.0542142   9.4095733  88.1759011  75.9482350  21.1002967  91.7977607
  75.8007313  20.1719675  91.9785177  76.7735844  21.1223058  91.3134683
  69.8144595   9.7521034  87.6558100  70.1540667  10.2806956  86.9336708
  70.2616715  10.0901440  88.4316666  79.5516472  21.9231526  92.8842480
  80.4763020  21.7174387  92.7466931  79.3831775  21.6747927  93.7931822
  71.8012742   8.2495656  85.8551392  72.5221104   8.6276909  85.3515109
  71.1778046   8.9684533  85.9586370  75.9443865   8.9540805  86.7909725
  76.1607479   9.8365443  86.4898553  75.4637932   8.5627018  86.0615367
  70.6843086  11.9126518  93.3680469  70.5387667  12.2266821  94.2604751
  70.2068290  12.5311418  92.8151368  72.5439469   8.9029066  93.4161359
  72.5301038   8.0070159  93.0793657  73.2611897   8.9099730  94.0499645
  79.3411788  22.4417193  88.2404572  79.5148666  21.8763616  87.4878424
  79.8340680  23.2418088  88.0584062  65.1588748  14.4531862  96.3068130
  64.6142216  15.2291670  96.4388405  66.0368098  14.8002667  96.1487252
  71.9476365   7.7843446  88.6848929  72.0692276   6.8560093  88.8839816
  71.6578407   7.7982132  87.7727244  85.1951179  15.2053616  89.8594871
  85.6382326  14.4560942  89.4613995  84.3177690  15.1963753  89.4768603
  80.3286961  21.7583958  85.3401470  81.0237865  22.3790650  85.5588785
  80.6710111  20.9079309  85.6153848  82.2278384  19.2083663  86.8688801
  82.7529708  19.5470936  86.1438121  82.1400736  18.2730679  86.6851935
  73.8898433  23.1217737  98.9978677  74.1985559  22.8766884  99.8701377
  74.6873915  23.3264375  98.5097548  73.9119045  25.2755647  91.2284054
  73.4724035  24.7832025  91.9216911  74.6627162  24.7328614  90.9876129
  66.3911384  21.4667187  91.2308682  67.2169404  21.1670959  90.8507325
  66.0405436  20.6974810  91.6798471  71.3592917  20.8193656  93.3006356
  70.7372926  20.1564361  93.0008583  72.0297784  20.8454788  92.6180003
  64.5919989  19.3853514  92.1897616  63.7551897  18.9575688  92.0081617
  64.5643634  19.5785957  93.1268407  70.9206424  19.3697579  86.7764816
  71.0694544  20.0533043  86.1231489  71.7272867  19.3502669  87.2914272
  68.6759057  15.3962757  87.7825885  68.4305099  14.4925087  87.9806095
  68.8454971  15.3979907  86.8405363  67.9454704  11.1291114  85.2812046
  67.2523949  11.2035469  84.6252082  67.7006456  10.3651458  85.8033563
  74.4201829  21.8645709  84.2476563  73.8475796  22.4835897  83.7947035
  74.9934623  22.4145071  84.7816485  77.6399089  22.1482860  85.3785146
  78.5729762  22.0828421  85.5818021  77.5522302  22.9839126  84.9199678
  80.2687106  21.4648730  82.3389093  80.1900737  21.1308594  83.2324851
  81.0896773  21.9570498  82.3380566  74.8048628  13.2006522  81.5892616
  75.7507732  13.0712730  81.6581034  74.4262873  12.4621184  82.0662044
  72.9891545  11.1256499  81.5247501  72.0823000  10.8289611  81.6010215
  73.2667526  10.8286317  80.6581787  63.9069485  12.4462862  91.9746548
  63.5872270  11.5928170  91.6820922  63.3602913  12.6611440  92.7304515
  67.6849393  15.1625303  95.6916054  67.9035403  16.0942411  95.7104088
  68.0975167  14.8033277  96.4770858  74.6053611   5.6693388  87.6791743
  73.7954339   5.3240473  88.0546989  75.2938028   5.3600932  88.2679354
  71.7590330   7.9843434  81.6659480  72.6209494   8.3098332  81.9255298
  71.9440674   7.1974930  81.1532546  63.7757745  16.0665774  93.9439669
  63.0821217  15.6519726  93.4309624  64.5230736  16.1086310  93.3473088
  65.6894488  15.9984027  91.8205684  65.6665176  16.0971715  90.8687567
  65.9995124  16.8449178  92.1422850  68.3481866  18.0560182  95.9352298
  69.3025119  18.0244125  95.8682230  68.1494389  17.5950806  96.7502524
  68.9381248  16.6261298  98.5023096  69.7574137  17.1205377  98.5257933
  69.2118056  15.7093267  98.4740664  78.6947844   9.0172051  87.8651052
  77.8073699   9.3021701  87.6471246  79.1101833   8.8565814  87.0178329
  66.7032094  23.5979802  92.9522496  66.5686562  22.8380203  92.3860494
  66.2864157  24.3220702  92.4851285  77.8391057  18.7816725  81.9599072
  78.5426908  18.9866728  82.5756727  77.1153706  19.3493487  82.2248155
  78.6688868  14.5326587  88.0801342  78.6124069  14.9895138  87.2408974
  79.2217210  13.7717271  87.9024185  82.4793674  10.3216318  88.9051461
  82.2230608   9.9212954  89.7359669  81.8546542  11.0360112  88.7801600
  69.8601220  24.4949119  93.1640939  69.7433605  25.4394551  93.0619629
  69.0393667  24.1922680  93.5526738  79.7477755  19.2199255  84.0097532
  80.5823359  18.7880453  83.8275006  79.5862098  19.0481268  84.9374426
  79.4023647  15.7231368  85.3753871  79.3472451  15.5575639  84.4342315
  78.7769702  16.4307401  85.5316061  72.7119773   5.2239477  84.9539189
  72.6998442   6.1681317  85.1107460  73.6043194   5.0409622  84.6598651
  70.8855734  25.1477381  96.3796867  71.7882981  25.1800991  96.6963362
  70.6593105  24.2177832  96.3943203  72.6409337  23.9008367  93.0406946
  71.6904968  23.9010229  92.9271318  72.9441823  23.1541102  92.5242981
  88.3762030  29.7368906  94.1052708  89.0140440  29.6175653  93.4016049
  88.2582873  30.6849750  94.1640661  85.1851736  29.6896334  94.0414233
  84.8470248  29.5737398  93.1534768  86.0541504  29.2887499  94.0215239
  81.0438552  31.5431810  90.0311124  80.4803417  31.4521747  89.2627412
  80.9290947  30.7231715  90.5113617  78.5902984  33.0383002  92.8695345
  79.3824276  32.6973826  92.4541644  78.8299634  33.1477977  93.7897498
  86.6238111  35.2102778  85.3425589  85.9726090  35.7956858  84.9559603
  87.4182473  35.7408973  85.4020626  80.5493738  32.2991915  85.7412723
  81.3224614  31.7520902  85.6025599  80.9019137  33.1636164  85.9527185
  82.3878780  33.6268297  98.9479623  82.0968646  34.5313928  98.8326289
  83.0235765  33.6684825  99.6623692  83.3134987  31.0045146  95.5380982
  83.9098560  30.7801168  94.8237945  83.3709959  30.2629891  96.1406430
  82.8860016  28.4584581  83.3731173  83.1385536  27.9366102  82.6114636
  81.9484575  28.2950727  83.4757857  87.9303298  27.4620360  91.1805916
  88.7166388  27.0439783  90.8296334  88.1942003  28.3666452  91.3487565
  88.1013376  32.8993210  85.8794573  87.4659209  32.9727836  86.5915478
  87.7710782  33.4886809  85.2013653  82.6056304  30.3612687  85.5755548
  82.4892562  29.6857590  86.2436633  82.7158564  29.8745061  84.7587701
  84.9487845  29.8222834  89.2802237  84.5846053  29.2953455  89.9915159
  85.8054961  29.4321303  89.1068723  84.5893332  24.8512734  84.2763586
  84.7567735  25.7192970  84.6434057  84.3990501  25.0140016  83.3524875
  87.3468665  33.3129713  95.9429416  87.0469389  34.2154752  95.8345224
  87.0019725  33.0461896  96.7950569  80.7981147  29.7643510  91.9766121
  79.8731643  29.6319724  92.1843813  81.0465560  30.5437729  92.4736063
  84.5682553  27.3070391  85.2610253  84.4482178  27.7527442  86.0995733
  83.8735142  27.6555709  84.7023791  78.1589958  29.4076783  92.8109910
  78.2882339  29.6611262  93.7249322  77.4787409  30.0004491  92.4914565
  82.3289445  40.0774033  88.9100384  82.2513475  41.0281858  88.9888865
  81.7251089  39.7319906  89.5675310  90.2667619  27.7791865  86.0890587
  91.1785475  28.0119251  85.9138284  89.7577266  28.3628909  85.5265665
  88.8737202  32.7617683  93.4804168  88.2446064  32.9263397  92.7780236
  88.4862864  33.1759293  94.2515132  92.7526434  33.6972121  90.8348532
  92.0677472  34.0771022  90.2845565  92.8370283  34.3067448  91.5680480
  84.4265164  32.4992091  90.7454253  84.8903509  32.7779794  89.9558876
  84.1621962  31.5975536  90.5627344  81.3189245  32.0463573  93.6834017
  81.8890602  32.4750841  93.0451501  81.9097356  31.7646157  94.3818202
  83.3634050  28.6215243  87.5543819  84.0658093  29.0736287  88.0217745
  83.0314678  27.9799062  88.1823712  77.1059384  26.8798796  92.8560952
  76.3158438  27.1356325  92.3801063  77.5970631  27.6947134  92.9612993
  79.0574129  27.2443375  89.8144429  78.2605292  27.3562070  90.3327924
  78.8299721  27.5830028  88.9485319  84.8879797  33.7688079  97.7626943
  84.9524229  34.2308486  98.5985115  84.1790720  33.1385444  97.8909253
  75.3897087  27.1329287  95.2875943  75.6405125  28.0176297  95.5533519
  75.9256635  26.9533888  94.5151035  84.6027814  35.4356186  87.6305924
  84.4673489  36.2807722  88.0590772  85.1437627  35.6375464  86.8671858
  78.0557212  32.9531624  88.2033849  78.5681732  33.7474874  88.3539414
  78.7079924  32.2557915  88.1367450  79.8652096  36.0697380  90.2856602
  80.0418725  36.9915345  90.0977586  80.6608930  35.7555800  90.7150982
  79.1504453  28.1162012 100.1618765  79.0357968  27.2147270 100.4625864
  78.2948971  28.3625709  99.8103582  80.9883412  37.5875554  96.2866944
  81.5390837  37.4592618  95.5143938  80.1494888  37.8870443  95.9361837
  84.7850583  33.8526682 100.6311175  85.3178920  33.0914970 100.4010483
  84.2564664  33.5600334 101.3735330  76.0206128  31.2820278  88.9793419
  76.8581350  31.6917287  88.7627127  76.1984396  30.3419721  88.9493613
  87.9170560  28.9495359  84.6677252  87.4017184  29.7199964  84.9065640
  87.6447869  28.2760495  85.2910314  85.5017672  23.7945060  89.7262491
  84.6459268  23.4051910  89.5468129  85.9144623  23.8737021  88.8662276
  83.2759704  21.4130133  93.1320232  84.1412701  21.2172942  92.7726122
  83.3437213  21.1840485  94.0589589  92.8904835  31.7027714  86.6030426
  92.1134277  31.3638873  86.1585588  93.5696316  31.7080337  85.9285391
  87.7056864  26.8222451  86.4937034  87.4006999  27.1368600  87.3447177
  88.6587306  26.9003871  86.5364367  86.1503296  32.9812675  88.1429987
  85.6224657  32.2465434  87.8303225  85.6490798  33.7587351  87.8969956
  91.1296142  31.1761695  93.2597034  90.4719816  31.8660956  93.3477162
  91.9336541  31.5658127  93.6031020  80.8822023  23.6432341  90.5036599
  81.4565775  23.4207522  89.7709792  81.4693006  23.7121035  91.2565200
  89.9401600  29.5306068  91.3100976  90.4533482  30.1636060  91.8122685
  90.5902824  28.9307263  90.9444336  81.2091610  25.6736802  84.5232484
  80.3728922  26.0111488  84.8441759  81.0696380  25.5385782  83.5859621
  83.1844691  20.5173590  89.2311668  82.5309103  20.2022607  88.6068283
  83.1425165  19.8949330  89.9571491  84.2955896  30.7992885  81.1464961
  83.3882957  30.5682138  81.3456109  84.7926928  30.0030504  81.3338942
  87.2023975  39.5090392  84.0661647  86.5285673  39.8122089  84.6746605
  87.5889797  40.3119472  83.7167104  86.4182431  27.0055523  93.5559316
  85.5004993  27.2270470  93.3981004  86.8342575  27.0801834  92.6971023
  87.2017479  28.4046939  88.6861996  87.9489298  28.9168336  88.3769118
  87.4709069  28.0830992  89.5466390  85.4744129  30.9005480  85.6688951
  84.5655348  30.6164512  85.7661420  85.5039213  31.3204558  84.8092257
  90.7063397  34.5112069  89.4380118  90.2525724  33.6702979  89.4945309
  90.0757363  35.1473468  89.7754898  89.6496316  25.4404055  90.6680786
  88.9119073  24.9281441  90.9991028  89.9023090  25.0004437  89.8564062
  89.1496336  36.3488566  90.3729936  89.4419310  36.9093623  89.6542302
  89.6594956  36.6417127  91.1283095  76.0432300  28.6210994  89.6504153
  75.8456699  28.0280354  88.9255219  75.4878964  28.3163204  90.3680092
  84.0229023  28.5134100  91.7698746  84.0777633  27.5607937  91.6941223
  83.2120225  28.6693539  92.2540044  85.1720217  32.4414223  83.0077029
  84.7339647  31.7250082  82.5482667  85.9130658  32.6690338  82.4462121
  81.9621383  27.1311160  89.5289125  81.1489249  27.4305331  89.9354317
  82.4580377  26.7366849  90.2463607  84.1129961  37.1268917  91.4623390
  84.0706140  37.3529763  90.5331922  85.0292660  36.8932292  91.6109191
  93.2893332  30.7171420  89.0653348  93.1511230  30.9073016  88.1374537
  92.9329551  31.4790803  89.5221399  81.4535458  24.7029516  95.1450360
  82.0934837  24.5618275  94.4473323  80.6212988  24.4164029  94.7688962
  82.2295762  34.0031946  91.2585352  83.0236360  33.5082266  91.0567927
  81.5187454  33.4749809  90.8953058  87.0490606  36.3850041  95.6097720
  87.1027629  36.9540978  96.3775436  86.1805388  36.5551927  95.2451757
  78.5378525  28.1475028  87.3345105  77.6076113  28.0859483  87.5515067
  78.6335997  27.6250980  86.5381746  78.4564074  24.6729841  89.9223347
  78.7170892  25.5875174  89.8132507  79.2781247  24.2054283  90.0719959
  79.9289000  26.0867598  97.0922171  80.6012053  25.8784960  96.4434820
  79.1018786  25.8889684  96.6527403  86.0078706  30.5510304  97.1684652
  86.9370766  30.7021463  96.9953619  85.5869736  30.6394324  96.3133298
  84.8067038  34.5760968  94.9383189  84.6678123  34.2079752  95.8109127
  84.0181634  35.0908607  94.7667147  85.4015190  39.6770064  86.2808726
  85.5766945  39.2058108  87.0954349  84.7147978  40.3035831  86.5089987
  86.3572253  33.9542571  92.3272027  86.0222086  33.9143341  93.2229677
  85.8576199  33.2887287  91.8542437  80.3316497  29.3610201  97.8524608
  80.1936295  28.6290439  98.4536147  81.2421420  29.2719101  97.5708796
  89.2931445  31.2998605  82.6009087  88.6760615  30.5745433  82.5042139
  88.8247933  32.0607965  82.2576161  82.9598798  29.0730160  97.3408288
  83.6698416  28.4323352  97.2994906  82.9168106  29.3243055  98.2634469
  79.9676275  42.8259427  93.0548586  80.2072873  43.4577951  93.7327605
  79.1245471  42.4747467  93.3413945  81.0829990  25.5184029  81.7230391
  80.2059457  25.3972830  81.3592638  81.5587744  24.7270108  81.4709280
  72.6032131  30.3061189  91.8171898  73.2903170  29.9922919  91.2292914
  72.4480259  31.2102554  91.5439150  77.4066853  25.1951386  96.2456922
  77.3225041  24.5877055  95.5107332  76.5849559  25.6860404  96.2466418
  84.4804137  38.6338550  95.4590090  84.4074308  39.4393521  95.9709395
  84.0381530  38.8330515  94.6338111  84.2693916  37.8710320  88.9692912
  83.4861438  38.4132000  89.0631136  84.9686662  38.3884299  89.3687153
  87.5790567  23.6804949  91.6127117  88.0759266  22.9274911  91.2928187
  86.8077548  23.7169266  91.0470326  86.9402820  38.5325384  97.6148249
  87.6530793  39.1672848  97.5424150  86.4492849  38.6289250  96.7988251
  88.6620347  32.4376636  89.1865540  87.7276626  32.5578099  89.0170245
  88.8397016  31.5349103  88.9225550  84.1625535  25.8222332  91.3398802
  83.7923323  25.2693372  92.0279707  84.6584628  25.2180466  90.7873802
  92.0492899  28.2793956  89.7215574  92.5153351  29.1121947  89.6475877
  92.5000399  27.8138937  90.4260833  81.9914734  36.2819827  98.4353820
  82.6924193  36.9156310  98.5883214  81.5209849  36.6234559  97.6749459
  90.1169130  34.6237777  86.7201727  90.3928974  34.5094371  87.6295601
  89.2473628  34.2255262  86.6813900  86.7523194  38.8724128  90.3634540
  86.9345588  38.0545784  90.8262292  87.5756180  39.0891820  89.9259430
  87.0865359  37.7992313  87.6249589  87.6153126  37.2884767  87.0119751
  87.3493579  37.4834843  88.4895122  77.5882452  35.8156182  95.3684922
  78.1735889  35.0699870  95.5012826  77.3907290  36.1260139  96.2521586
  80.4421107  38.8507430  90.3847365  79.7731482  39.3353557  89.9011405
  80.3033977  39.0976650  91.2990743  72.1800107  28.3861782  94.0889365
  72.2184206  27.8525373  94.8826483  71.6740400  27.8596988  93.4700343
  84.5826376  40.8851173  96.9830023  85.1344684  41.0482795  97.7479108
  84.9232569  41.4755611  96.3110048  79.5590869  23.2326323  97.5851908
  79.6232196  24.0941154  97.1729305  79.4957989  22.6200325  96.8524266
  75.8108684  27.1125885  87.1643297  76.1062125  26.2036563  87.1110350
  74.9096720  27.0913624  86.8424299  87.7194763  38.8333149  93.9693705
  87.5945903  38.0322888  93.4604651  88.3773854  39.3279342  93.4807675
  79.3402931  25.1881881  93.1470845  78.6189517  25.8017849  93.0078319
  80.1296187  25.7239646  93.0687491  89.7829671  36.6342169  95.5973255
  88.8360007  36.5147520  95.5251582  90.1312445  35.7464667  95.6799517
  77.5396526  24.7939982  87.2882622  77.2109232  23.9137361  87.1057728
  77.8935897  24.7387651  88.1759011  86.7876105  36.4294885  91.7977607
  86.6401067  35.5011592  91.9785177  87.6129598  36.4514976  91.3134683
  80.6538349  25.0812952  87.6558100  80.9934422  25.6098873  86.9336708
  81.1010470  25.4193358  88.4316666  90.3910227  37.2523444  92.8842480
  91.3156774  37.0466305  92.7466931  90.2225530  37.0039845  93.7931822
  82.6406496  23.5787574  85.8551392  83.3614859  23.9568826  85.3515109
  82.0171800  24.2976450  85.9586370  86.7837619  24.2832723  86.7909725
  87.0001233  25.1657360  86.4898553  86.3031686  23.8918936  86.0615367
  81.5236840  27.2418436  93.3680469  81.3781421  27.5558739  94.2604751
  81.0462044  27.8603336  92.8151368  83.3833223  24.2320984  93.4161359
  83.3694792  23.3362077  93.0793657  84.1005651  24.2391647  94.0499645
  90.1805543  37.7709111  88.2404572  90.3542420  37.2055534  87.4878424
  90.6734434  38.5710006  88.0584062  75.9982503  29.7823780  96.3068130
  75.4535971  30.5583588  96.4388405  76.8761852  30.1294585  96.1487252
  82.7870119  23.1135364  88.6848929  82.9086030  22.1852010  88.8839816
  82.4972162  23.1274050  87.7727244  85.6561310  20.7990274  91.8215649
  85.6783006  20.8629608  90.8667628  86.0729369  19.9594783  92.0156155
  96.0344934  30.5345534  89.8594871  96.4776080  29.7852859  89.4613995
  95.1571444  30.5255670  89.4768603  91.1680715  37.0875875  85.3401470
  91.8631620  37.7082568  85.5588785  91.5103865  36.2371227  85.6153848
  76.7848524  28.9093676  99.1998287  76.0430261  29.0576312  99.7862918
  76.4641269  29.1701942  98.3365037  93.0672138  34.5375581  86.8688801
  93.5923462  34.8762854  86.1438121  92.9794491  33.6022596  86.6851935
  84.7292187  38.4509655  98.9978677  85.0379314  38.2058801  99.8701377
  85.5267669  38.6556293  98.5097548  84.7512799  40.6047564  91.2284054
  84.3117789  40.1123943  91.9216911  85.5020916  40.0620532  90.9876129
  77.2305138  36.7959105  91.2308682  78.0563158  36.4962877  90.8507325
  76.8799190  36.0266728  91.6798471  82.1986671  36.1485573  93.3006356
  81.5766681  35.4856278  93.0008583  82.8691538  36.1746705  92.6180003
  75.4313743  34.7145432  92.1897616  74.5945652  34.2867606  92.0081617
  75.4037389  34.9077875  93.1268407  81.7600178  34.6989497  86.7764816
  81.9088299  35.3824961  86.1231489  82.5666622  34.6794587  87.2914272
  79.5152811  30.7254674  87.7825885  79.2698853  29.8217004  87.9806095
  79.6848726  30.7271825  86.8405363  78.7848459  26.4583032  85.2812046
  78.0917704  26.5327387  84.6252082  78.5400211  25.6943376  85.8033563
  85.2595584  37.1937627  84.2476563  84.6869551  37.8127814  83.7947035
  85.8328377  37.7436989  84.7816485  88.4792844  37.4774777  85.3785146
  89.4123517  37.4120339  85.5818021  88.3916056  38.3131044  84.9199678
  91.1080860  36.7940648  82.3389093  91.0294492  36.4600511  83.2324851
  91.9290527  37.2862416  82.3380566  85.6442382  28.5298440  81.5892616
  86.5901487  28.4004648  81.6581034  85.2656627  27.7913102  82.0662044
  83.8285299  26.4548416  81.5247501  82.9216755  26.1581529  81.6010215
  84.1061280  26.1578234  80.6581787  74.7463240  27.7754780  91.9746548
  74.4266024  26.9220088  91.6820922  74.1996668  27.9903358  92.7304515
  78.5243147  30.4917221  95.6916054  78.7429157  31.4234329  95.7104088
  78.9368921  30.1325195  96.4770858  85.4447365  20.9985306  87.6791743
  84.6348093  20.6532391  88.0546989  86.1331782  20.6892850  88.2679354
  87.3737913  20.0763353  89.3016039  87.9268952  20.4958806  89.9606062
  87.6108000  19.1499101  89.3438995  82.5984084  23.3135352  81.6659480
  83.4603248  23.6390250  81.9255298  82.7834428  22.5266847  81.1532546
  74.6151500  31.3957691  93.9439669  73.9214971  30.9811644  93.4309624
  75.3624491  31.4378228  93.3473088  90.7516720  22.1863878  88.8094703
  90.1715390  22.8448682  88.4272756  90.4852653  21.3641223  88.3982121
  76.5288242  31.3275945  91.8205684  76.5058930  31.4263632  90.8687567
  76.8388879  32.1741096  92.1422850  79.1875620  33.3852100  95.9352298
  80.1418874  33.3536042  95.8682230  78.9888144  32.9242724  96.7502524
  79.7775002  31.9553216  98.5023096  80.5967891  32.4497295  98.5257933
  80.0511810  31.0385184  98.4740664  89.5341599  24.3463968  87.8651052
  88.6467454  24.6313619  87.6471246  89.9495588  24.1857732  87.0178329
  77.5425849  38.9271719  92.9522496  77.4080317  38.1672120  92.3860494
  77.1257911  39.6512619  92.4851285  88.6784812  34.1108643  81.9599072
  89.3820662  34.3158646  82.5756727  87.9547461  34.6785405  82.2248155
  89.5082622  29.8618504  88.0801342  89.4517824  30.3187056  87.2408974
  90.0610965  29.1009189  87.9024185  93.3187428  25.6508236  88.9051461
  93.0624362  25.2504872  89.7359669  92.6940296  26.3652030  88.7801600
  80.6994975  39.8241037  93.1640939  80.5827359  40.7686469  93.0619629
  79.8787421  39.5214598  93.5526738  90.5871509  34.5491172  84.0097532
  91.4217113  34.1172371  83.8275006  90.4255852  34.3773186  84.9374426
  90.2417402  31.0523286  85.3753871  90.1866205  30.8867557  84.4342315
  89.6163457  31.7599318  85.5316061  75.0309917  26.2891350  99.2015293
  75.6768780  25.7790304  99.6902518  74.8227068  27.0260032  99.7758718
  83.5513527  20.5531395  84.9539189  83.5392197  21.4973234  85.1107460
  84.4436949  20.3701540  84.6598651  81.7249489  40.4769298  96.3796867
  82.6276736  40.5092909  96.6963362  81.4986859  39.5469749  96.3943203
  83.4803091  39.2300285  93.0406946  82.5298722  39.2302147  92.9271318
  83.7835577  38.4833020  92.5242981  99.2155784  45.0660823  94.1052708
  99.8534194  44.9467571  93.4016049  99.0976627  46.0141667  94.1640661
  96.0245491  45.0188251  94.0414233  95.6864002  44.9029316  93.1534768
  96.8935259  44.6179417  94.0215239  91.8832306  46.8723728  90.0311124
  91.3197172  46.7813665  89.2627412  91.7684702  46.0523632  90.5113617
  89.4296738  48.3674919  92.8695345  90.2218030  48.0265744  92.4541644
  89.6693389  48.4769895  93.7897498  97.4631865  50.5394696  85.3425589
  96.8119845  51.1248776  84.9559603  98.2576228  51.0700890  85.4020626
  91.3887492  47.6283833  85.7412723  92.1618368  47.0812820  85.6025599
  91.7412891  48.4928082  85.9527185  93.2272535  48.9560215  98.9479623
  92.9362401  49.8605846  98.8326289  93.8629519  48.9976743  99.6623692
  94.1528742  46.3337063  95.5380982  94.7492314  46.1093086  94.8237945
  94.2103713  45.5921809  96.1406430  93.7253770  43.7876499  83.3731173
  93.9779291  43.2658020  82.6114636  92.7878329  43.6242644  83.4757857
  98.7697053  42.7912277  91.1805916  99.5560142  42.3731700  90.8296334
  99.0335757  43.6958369  91.3487565  98.9407130  48.2285127  85.8794573
  98.3052963  48.3019754  86.5915478  98.6104537  48.8178726  85.2013653
  93.4450059  45.6904605  85.5755548  93.3286317  45.0149508  86.2436633
  93.5552319  45.2036979  84.7587701  95.7881600  45.1514752  89.2802237
  95.4239807  44.6245373  89.9915159  96.6448716  44.7613221  89.1068723
  95.4287087  40.1804652  84.2763586  95.5961489  41.0484888  84.6434057
  95.2384256  40.3431933  83.3524875  98.1862420  48.6421630  95.9429416
  97.8863143  49.5446669  95.8345224  97.8413479  48.3753814  96.7950569
  91.6374901  45.0935427  91.9766121  90.7125398  44.9611641  92.1843813
  91.8859315  45.8729647  92.4736063  95.4076308  42.6362309  85.2610253
  95.2875933  43.0819360  86.0995733  94.7128896  42.9847627  84.7023791
  88.9983712  44.7368701  92.8109910  89.1276094  44.9903180  93.7249322
  88.3181164  45.3296409  92.4914565  93.1683200  55.4065951  88.9100384
  93.0907229  56.3573776  88.9888865  92.5644843  55.0611823  89.5675310
 101.1061374  43.1083782  86.0890587 102.0179230  43.3411169  85.9138284
 100.5971021  43.6920826  85.5265665  99.7130956  48.0909601  93.4804168
  99.0839819  48.2555315  92.7780236  99.3256618  48.5051210  94.2515132
 103.5920188  49.0264039  90.8348532 102.9071226  49.4062940  90.2845565
 103.6764037  49.6359365  91.5680480  95.2658918  47.8284009  90.7454253
  95.7297264  48.1071712  89.9558876  95.0015716  46.9267453  90.5627344
  92.1582999  47.3755490  93.6834017  92.7284356  47.8042759  93.0451501
  92.7491111  47.0938075  94.3818202  94.2027804  43.9507161  87.5543819
  94.9051847  44.4028205  88.0217745  93.8708433  43.3090980  88.1823712
  87.9453138  42.2090714  92.8560952  87.1552192  42.4648242  92.3801063
  88.4364385  43.0239052  92.9612993  89.8967883  42.5735293  89.8144429
  89.0999047  42.6853987  90.3327924  89.6693476  42.9121945  88.9485319
  95.7273551  49.0979996  97.7626943  95.7917984  49.5600404  98.5985115
  95.0184475  48.4677361  97.8909253  86.2290841  42.4621204  95.2875943
  86.4798879  43.3468214  95.5533519  86.7650389  42.2825806  94.5151035
  95.4421569  50.7648104  87.6305924  95.3067243  51.6099640  88.0590772
  95.9831381  50.9667381  86.8671858  88.8950966  48.2823542  88.2033849
  89.4075487  49.0766792  88.3539414  89.5473679  47.5849832  88.1367450
  90.7045851  51.3989298  90.2856602  90.8812479  52.3207263  90.0977586
  91.5002684  51.0847717  90.7150982  89.9898207  43.4453930 100.1618765
  89.8751722  42.5439187 100.4625864  89.1342725  43.6917627  99.8103582
  91.8277166  52.9167472  96.2866944  92.3784591  52.7884535  95.5143938
  90.9888642  53.2162361  95.9361837  95.6244337  49.1818600 100.6311175
  96.1572674  48.4206888 100.4010483  95.0958418  48.8892252 101.3735330
  86.8599883  46.6112196  88.9793419  87.6975105  47.0209204  88.7627127
  87.0378151  45.6711638  88.9493613  98.7564315  44.2787277  84.6677252
  98.2410938  45.0491881  84.9065640  98.4841623  43.6052413  85.2910314
  96.3411426  39.1236978  89.7262491  95.4853022  38.7343828  89.5468129
  96.7538378  39.2028938  88.8662276  94.1153459  36.7422051  93.1320232
  94.9806455  36.5464859  92.7726122  94.1830967  36.5132402  94.0589589
 103.7298589  47.0319631  86.6030426 102.9528032  46.6930791  86.1585588
 104.4090070  47.0372255  85.9285391  98.5450618  42.1514369  86.4937034
  98.2400754  42.4660518  87.3447177  99.4981060  42.2295789  86.5364367
  96.9897050  48.3104592  88.1429987  96.4618412  47.5757352  87.8303225
  96.4884553  49.0879269  87.8969956 101.9689896  46.5053613  93.2597034
 101.3113570  47.1952874  93.3477162 102.7730295  46.8950045  93.6031020
  91.7215778  38.9724258  90.5036599  92.2959530  38.7499440  89.7709792
  92.3086760  39.0412953  91.2565200 100.7795355  44.8597985  91.3100976
 101.2927237  45.4927977  91.8122685 101.4296579  44.2599181  90.9444336
  92.0485365  41.0028720  84.5232484  91.2122677  41.3403406  84.8441759
  91.9090134  40.8677699  83.5859621  94.0238445  35.8465507  89.2311668
  93.3702858  35.5314525  88.6068283  93.9818919  35.2241248  89.9571491
  95.1349650  46.1284802  81.1464961  94.2276712  45.8974056  81.3456109
  95.6320682  45.3322422  81.3338942  98.0417729  54.8382310  84.0661647
  97.3679428  55.1414006  84.6746605  98.4283551  55.6411390  83.7167104
  97.2576186  42.3347441  93.5559316  96.3398747  42.5562388  93.3981004
  97.6736329  42.4093751  92.6971023  98.0411233  43.7338857  88.6861996
  98.7883052  44.2460254  88.3769118  98.3102823  43.4122909  89.5466390
  96.3137884  46.2297397  85.6688951  95.4049103  45.9456430  85.7661420
  96.3432967  46.6496476  84.8092257 101.5457151  49.8403987  89.4380118
 101.0919478  48.9994897  89.4945309 100.9151118  50.4765385  89.7754898
 100.4890071  40.7695973  90.6680786  99.7512827  40.2573359  90.9991028
 100.7416844  40.3296354  89.8564062  99.9890090  51.6780484  90.3729936
 100.2813065  52.2385541  89.6542302 100.4988711  51.9709045  91.1283095
  86.8826054  43.9502911  89.6504153  86.6850454  43.3572272  88.9255219
  86.3272718  43.6455122  90.3680092  94.8622778  43.8426018  91.7698746
  94.9171387  42.8899854  91.6941223  94.0513980  43.9985457  92.2540044
  96.0113971  47.7706141  83.0077029  95.5733401  47.0542000  82.5482667
  96.7524412  47.9982256  82.4462121  92.8015138  42.4603078  89.5289125
  91.9883003  42.7597248  89.9354317  93.2974132  42.0658766  90.2463607
  94.9523715  52.4560835  91.4623390  94.9099894  52.6821681  90.5331922
  95.8686414  52.2224209  91.6109191 104.1287086  46.0463338  89.0653348
 103.9904985  46.2364934  88.1374537 103.7723305  46.8082721  89.5221399
  92.2929212  40.0321433  95.1450360  92.9328592  39.8910192  94.4473323
  91.4606743  39.7455947  94.7688962  93.0689516  49.3323864  91.2585352
  93.8630115  48.8374184  91.0567927  92.3581209  48.8041727  90.8953058
  97.8884361  51.7141959  95.6097720  97.9421383  52.2832895  96.3775436
  97.0199142  51.8843844  95.2451757  89.3772280  43.4766945  87.3345105
  88.4469868  43.4151401  87.5515067  89.4729752  42.9542898  86.5381746
  89.2957829  40.0021758  89.9223347  89.5564646  40.9167091  89.8132507
  90.1175001  39.5346201  90.0719959  90.7682754  41.4159515  97.0922171
  91.4405808  41.2076877  96.4434820  89.9412541  41.2181601  96.6527403
  96.8472460  45.8802221  97.1684652  97.7764520  46.0313381  96.9953619
  96.4263490  45.9686242  96.3133298  95.6460792  49.9052886  94.9383189
  95.5071878  49.5371670  95.8109127  94.8575388  50.4200525  94.7667147
  96.2408944  55.0061982  86.2808726  96.4160700  54.5350025  87.0954349
  95.5541732  55.6327748  86.5089987  97.1966007  49.2834488  92.3272027
  96.8615840  49.2435258  93.2229677  96.6969953  48.6179204  91.8542437
  91.1710251  44.6902118  97.8524608  91.0330049  43.9582357  98.4536147
  92.0815175  44.6011018  97.5708796 100.1325199  46.6290523  82.6009087
  99.5154370  45.9037351  82.5042139  99.6641687  47.3899883  82.2576161
  93.7992552  44.4022078  97.3408288  94.5092171  43.7615270  97.2994906
  93.7561860  44.6534972  98.2634469  90.8070029  58.1551345  93.0548586
  91.0466628  58.7869869  93.7327605  89.9639226  57.8039385  93.3413945
  91.9223745  40.8475947  81.7230391  91.0453211  40.7264748  81.3592638
  92.3981498  40.0562025  81.4709280  83.4425885  45.6353107  91.8171898
  84.1296925  45.3214837  91.2292914  83.2874014  46.5394471  91.5439150
  88.2460607  40.5243303  96.2456922  88.1618796  39.9168973  95.5107332
  87.4243314  41.0152322  96.2466418  95.3197891  53.9630467  95.4590090
  95.2468063  54.7685439  95.9709395  94.8775284  54.1622433  94.6338111
  95.1087671  53.2002237  88.9692912  94.3255193  53.7423917  89.0631136
  95.8080416  53.7176217  89.3687153  98.4184321  39.0096867  91.6127117
  98.9153021  38.2566829  91.2928187  97.6471303  39.0461183  91.0470326
  97.7796575  53.8617301  97.6148249  98.4924547  54.4964766  97.5424150
  97.2886604  53.9581167  96.7988251  99.5014102  47.7668554  89.1865540
  98.5670381  47.8870016  89.0170245  99.6790770  46.8641021  88.9225550
  95.0019290  41.1514250  91.3398802  94.6317077  40.5985290  92.0279707
  95.4978382  40.5472383  90.7873802 102.8886653  43.6085873  89.7215574
 103.3547105  44.4413865  89.6475877 103.3394154  43.1430855  90.4260833
  92.8308488  51.6111745  98.4353820  93.5317948  52.2448228  98.5883214
  92.3603603  51.9526476  97.6749459 100.9562884  49.9529695  86.7201727
 101.2322728  49.8386289  87.6295601 100.0867383  49.5547179  86.6813900
  97.5916948  54.2016045  90.3634540  97.7739343  53.3837701  90.8262292
  98.4149934  54.4183738  89.9259430  97.9259114  53.1284231  87.6249589
  98.4546880  52.6176685  87.0119751  98.1887333  52.8126761  88.4895122
  88.4276206  51.1448100  95.3684922  89.0129643  50.3991788  95.5012826
  88.2301045  51.4552057  96.2521586  91.2814862  54.1799347  90.3847365
  90.6125237  54.6645475  89.9011405  91.1427731  54.4268568  91.2990743
  83.0193861  43.7153700  94.0889365  83.0577961  43.1817291  94.8826483
  82.5134154  43.1888906  93.4700343  90.3984624  38.5618241  97.5851908
  90.4625950  39.4233071  97.1729305  90.3351744  37.9492242  96.8524266
  86.6502439  42.4417802  87.1643297  86.9455880  41.5328481  87.1110350
  85.7490475  42.4205542  86.8424299  98.5588518  54.1625066  93.9693705
  98.4339657  53.3614806  93.4604651  99.2167609  54.6571260  93.4807675
  90.1796686  40.5173799  93.1470845  89.4583272  41.1309766  93.0078319
  90.9689942  41.0531564  93.0687491 100.6223426  51.9634086  95.5973255
  99.6753761  51.8439438  95.5251582 100.9706199  51.0756584  95.6799517
  88.3790280  40.1231900  87.2882622  88.0502987  39.2429279  87.1057728
  88.7329651  40.0679569  88.1759011  97.6269859  51.7586803  91.7977607
  97.4794822  50.8303510  91.9785177  98.4523353  51.7806893  91.3134683
  91.4932104  40.4104870  87.6558100  91.8328176  40.9390791  86.9336708
  91.9404224  40.7485276  88.4316666 101.2303981  52.5815361  92.8842480
 102.1550529  52.3758223  92.7466931 101.0619284  52.3331762  93.7931822
  93.4800251  38.9079491  85.8551392  94.2008613  39.2860744  85.3515109
  92.8565555  39.6268368  85.9586370  97.6231374  39.6124640  86.7909725
  97.8394988  40.4949278  86.4898553  97.1425441  39.2210854  86.0615367
  92.3630595  42.5710353  93.3680469  92.2175176  42.8850656  94.2604751
  91.8855799  43.1895254  92.8151368  94.2226978  39.5612901  93.4161359
  94.2088547  38.6653995  93.0793657  94.9399406  39.5683565  94.0499645
 101.0199297  53.1001029  88.2404572 101.1936175  52.5347451  87.4878424
 101.5128189  53.9001924  88.0584062  86.8376257  45.1115698  96.3068130
  86.2929725  45.8875506  96.4388405  87.7155607  45.4586502  96.1487252
  93.6263874  38.4427282  88.6848929  93.7479785  37.5143928  88.8839816
  93.3365916  38.4565968  87.7727244  96.4955064  36.1282192  91.8215649
  96.5176761  36.1921525  90.8667628  96.9123123  35.2886701  92.0156155
 102.0074470  52.4167793  85.3401470 102.7025374  53.0374486  85.5588785
 102.3497620  51.5663144  85.6153848  87.6242279  44.2385594  99.1998287
  86.8824015  44.3868229  99.7862918  87.3035023  44.4993860  98.3365037
 103.9065893  49.8667499  86.8688801 104.4317217  50.2054771  86.1438121
 103.8188245  48.9314514  86.6851935  95.5906554  55.9339482  91.2284054
  95.1511544  55.4415861  91.9216911  96.3414671  55.3912450  90.9876129
  88.0698893  52.1251023  91.2308682  88.8956913  51.8254795  90.8507325
  87.7192945  51.3558645  91.6798471  93.0380426  51.4777491  93.3006356
  92.4160435  50.8148196  93.0008583  93.7085293  51.5038623  92.6180003
  86.2707498  50.0437349  92.1897616  85.4339406  49.6159524  92.0081617
  86.2431143  50.2369793  93.1268407  92.5993933  50.0281414  86.7764816
  92.7482053  50.7116879  86.1231489  93.4060376  50.0086504  87.2914272
  90.3546566  46.0546592  87.7825885  90.1092608  45.1508922  87.9806095
  90.5242480  46.0563742  86.8405363  89.6242213  41.7874950  85.2812046
  88.9311458  41.8619305  84.6252082  89.3793965  41.0235293  85.8033563
  96.0989338  52.5229545  84.2476563  95.5263305  53.1419732  83.7947035
  96.6722132  53.0728907  84.7816485  99.3186598  52.8066695  85.3785146
 100.2517271  52.7412257  85.5818021  99.2309811  53.6422962  84.9199678
 101.9474615  52.1232565  82.3389093 101.8688246  51.7892429  83.2324851
 102.7684281  52.6154333  82.3380566  96.4836137  43.8590358  81.5892616
  97.4295241  43.7296566  81.6581034  96.1050382  43.1205019  82.0662044
  94.6679054  41.7840334  81.5247501  93.7610509  41.4873447  81.6010215
  94.9455035  41.4870152  80.6581787  85.5856994  43.1046697  91.9746548
  85.2659779  42.2512006  91.6820922  85.0390422  43.3195276  92.7304515
  89.3636902  45.8209138  95.6916054  89.5822912  46.7526246  95.7104088
  89.7762676  45.4617113  96.4770858  96.2841120  36.3277224  87.6791743
  95.4741848  35.9824309  88.0546989  96.9725537  36.0184767  88.2679354
  98.2131668  35.4055270  89.3016039  98.7662707  35.8250724  89.9606062
  98.4501754  34.4791019  89.3438995  93.4377839  38.6427269  81.6659480
  94.2997003  38.9682168  81.9255298  93.6228183  37.8558765  81.1532546
  85.4545254  46.7249609  93.9439669  84.7608726  46.3103562  93.4309624
  86.2018245  46.7670145  93.3473088 101.5910475  37.5155796  88.8094703
 101.0109144  38.1740600  88.4272756 101.3246408  36.6933140  88.3982121
  87.3681997  46.6567863  91.8205684  87.3452685  46.7555550  90.8687567
  87.6782633  47.5033013  92.1422850  90.0269375  48.7144018  95.9352298
  90.9812628  48.6827960  95.8682230  89.8281898  48.2534641  96.7502524
  90.6168757  47.2845134  98.5023096  91.4361646  47.7789212  98.5257933
  90.8905565  46.3677102  98.4740664 100.3735353  39.6755886  87.8651052
  99.4861208  39.9605537  87.6471246 100.7889342  39.5149649  87.0178329
  88.3819603  54.2563637  92.9522496  88.2474071  53.4964038  92.3860494
  87.9651666  54.9804537  92.4851285  99.5178566  49.4400561  81.9599072
 100.2214417  49.6450563  82.5756727  98.7941215  50.0077323  82.2248155
 100.3476377  45.1910422  88.0801342 100.2911578  45.6478973  87.2408974
 100.9004719  44.4301107  87.9024185 104.1581183  40.9800154  88.9051461
 103.9018117  40.5796789  89.7359669 103.5334051  41.6943948  88.7801600
  91.5388729  55.1532954  93.1640939  91.4221113  56.0978387  93.0619629
  90.7181176  54.8506516  93.5526738 101.4265264  49.8783090  84.0097532
 102.2610868  49.4464288  83.8275006 101.2649607  49.7065104  84.9374426
 101.0811156  46.3815203  85.3753871 101.0259960  46.2159475  84.4342315
 100.4557211  47.0891236  85.5316061  85.8703671  41.6183268  99.2015293
  86.5162535  41.1082222  99.6902518  85.6620822  42.3551949  99.7758718
  94.3907282  35.8823312  84.9539189  94.3785951  36.8265152  85.1107460
  95.2830703  35.6993458  84.6598651  92.5643243  55.8061216  96.3796867
  93.4670490  55.8384826  96.6963362  92.3380614  54.8761667  96.3943203
  94.3196845  54.5592203  93.0406946  93.3692476  54.5594064  92.9271318
  94.6229332  53.8124937  92.5242981 102.7226061  62.2015646  90.0311124
 102.1590926  62.1105582  89.2627412 102.6078456  61.3815550  90.5113617
 102.2281247  62.9575750  85.7412723 103.0012123  62.4104737  85.6025599
 102.5806646  63.8220000  85.9527185 104.5647525  59.1168417  83.3731173
 104.8173045  58.5949938  82.6114636 103.6272084  58.9534562  83.4757857
 104.2843813  61.0196522  85.5755548 104.1680071  60.3441426  86.2436633
 104.3946073  60.5328896  84.7587701  98.7846893  57.5382632  92.8560952
  97.9945947  57.7940160  92.3801063  99.2758140  58.3530969  92.9612993
 100.7361638  57.9027211  89.8144429  99.9392801  58.0145905  90.3327924
 100.5087230  58.2413863  88.9485319  97.0684596  57.7913122  95.2875943
  97.3192634  58.6760132  95.5533519  97.6044144  57.6117723  94.5151035
  99.7344721  63.6115460  88.2033849 100.2469241  64.4058710  88.3539414
 100.3867433  62.9141750  88.1367450  97.6993637  61.9404114  88.9793419
  98.5368859  62.3501122  88.7627127  97.8771905  61.0003556  88.9493613
 102.5609532  54.3016176  90.5036599 103.1353284  54.0791358  89.7709792
 103.1480515  54.3704871  91.2565200 102.8879119  56.3320637  84.5232484
 102.0516431  56.6695324  84.8441759 102.7483889  56.1969617  83.5859621
 104.8632200  51.1757425  89.2311668 104.2096612  50.8606442  88.6068283
 104.8212674  50.5533166  89.9571491  97.7219808  59.2794829  89.6504153
  97.5244208  58.6864190  88.9255219  97.1666472  58.9747039  90.3680092
 103.6408892  57.7894995  89.5289125 102.8276758  58.0889166  89.9354317
 104.1367886  57.3950684  90.2463607 103.1322967  55.3613351  95.1450360
 103.7722346  55.2202110  94.4473323 102.3000497  55.0747864  94.7688962
 100.2166034  58.8058863  87.3345105  99.2863622  58.7443319  87.5515067
 100.3123506  58.2834816  86.5381746 100.1351583  55.3313676  89.9223347
 100.3958401  56.2459009  89.8132507 100.9568756  54.8638118  90.0719959
 102.7617499  56.1767865  81.7230391 101.8846966  56.0556665  81.3592638
 103.2375253  55.3853943  81.4709280  94.2819640  60.9645024  91.8171898
  94.9690679  60.6506754  91.2292914  94.1267768  61.8686389  91.5439150
  99.0854362  55.8535221  96.2456922  99.0012550  55.2460890  95.5107332
  98.2637068  56.3444239  96.2466418  93.8587616  59.0445618  94.0889365
  93.8971715  58.5109208  94.8826483  93.3527909  58.5180823  93.4700343
  97.4896193  57.7709720  87.1643297  97.7849634  56.8620398  87.1110350
  96.5884229  57.7497459  86.8424299 101.0190440  55.8465716  93.1470845
 100.2977026  56.4601684  93.0078319 101.8083696  56.3823481  93.0687491
  99.2184035  55.4523818  87.2882622  98.8896741  54.5721196  87.1057728
  99.5723406  55.3971486  88.1759011 102.3325858  55.7396787  87.6558100
 102.6721931  56.2682709  86.9336708 102.7797978  56.0777193  88.4316666
 104.3194005  54.2371409  85.8551392 105.0402368  54.6152662  85.3515109
 103.6959309  54.9560286  85.9586370 104.4657628  53.7719199  88.6848929
 104.5873539  52.8435846  88.8839816 104.1759671  53.7857885  87.7727244
 103.4387687  65.3573332  86.7764816 103.5875808  66.0408796  86.1231489
 104.2454131  65.3378422  87.2914272 101.1940320  61.3838510  87.7825885
 100.9486362  60.4800840  87.9806095 101.3636235  61.3855660  86.8405363
 100.4635968  57.1166867  85.2812046  99.7705213  57.1911222  84.6252082
 100.2187720  56.3527211  85.8033563  96.4250749  58.4338615  91.9746548
  96.1053533  57.5803923  91.6820922  95.8784177  58.6487193  92.7304515
 104.2771593  53.9719187  81.6659480 105.1390757  54.2974085  81.9255298
 104.4621937  53.1850683  81.1532546  96.2939009  62.0541527  93.9439669
  95.6002480  61.6395479  93.4309624  97.0412000  62.0962063  93.3473088
  98.2075751  61.9859780  91.8205684  98.1846439  62.0847468  90.8687567
  98.5176388  62.8324931  92.1422850  69.1282522   4.5029632  79.7793893
  69.3679120   5.1348156  80.4572911  68.2851718   4.1517672  80.0659252
  81.0438553   8.5493933  76.7556431  80.4803418   8.4583870  75.9872718
  80.9290948   7.7293837  77.2358923  78.5902985  10.0445124  79.5940651
  79.3824277   9.7035949  79.1786950  78.8299635  10.1540099  80.5142804
  86.6238112  12.2164900  72.0670896  85.9726092  12.8018981  71.6804909
  87.4182475  12.7471095  72.1265933  80.5493739   9.3054038  72.4658030
  81.3224615   8.7583025  72.3270906  80.9019138  10.1698287  72.6772491
  82.3878782  10.6330420  85.6724929  82.0968648  11.5376051  85.5571596
  83.0235766  10.6746948  86.3868999  88.1013377   9.9055332  72.6039880
  87.4659210   9.9789959  73.3160785  87.7710784  10.4948931  71.9258959
  87.3468667  10.3191835  82.6674723  87.0469390  11.2216874  82.5590530
  87.0019726  10.0524019  83.5195876  78.1589959   6.4138906  79.5355216
  78.2882340   6.6673385  80.4494628  77.4787411   7.0066614  79.2159872
  82.3289447  17.0836156  75.6345691  82.2513476  18.0343981  75.7134171
  81.7251090  16.7382028  76.2920617  84.4265165   9.5054214  77.4699560
  84.8903510   9.7841917  76.6804183  84.1621963   8.6037658  77.2872651
  81.3189246   9.0525695  80.4079323  81.8890603   9.4812964  79.7696808
  81.9097358   8.7708280  81.1063509  84.8879798  10.7750201  84.4872250
  84.9524230  11.2370608  85.3230422  84.1790722  10.1447566  84.6154560
  84.6027815  12.4418309  74.3551230  84.4673490  13.2869844  74.7836078
  85.1437628  12.6437586  73.5917164  78.0557213   9.9593747  74.9279155
  78.5681733  10.7536997  75.0784720  78.7079926   9.2620037  74.8612757
  79.8652098  13.0759503  77.0101909  80.0418726  13.9977468  76.8222893
  80.6608931  12.7617922  77.4396288  80.9883413  14.5937677  83.0112251
  81.5390838  14.4654740  82.2389245  80.1494889  14.8932566  82.6607144
  84.7850584  10.8588805  87.3556482  85.3178921  10.0977093  87.1255790
  84.2564665  10.5662456  88.0980637  76.0206130   8.2882401  75.7038726
  76.8581352   8.6979409  75.4872434  76.1984397   7.3481843  75.6738920
  86.1503297   9.9874797  74.8675294  85.6224658   9.2527557  74.5548532
  85.6490799  10.7649473  74.6215262  87.2023976  16.5152515  70.7906953
  86.5285675  16.8184211  71.3991911  87.5889798  17.3181595  70.4412410
  90.7063398  11.5174192  76.1625425  90.2525725  10.6765102  76.2190615
  90.0757365  12.1535590  76.5000205  89.1496337  13.3550688  77.0975243
  89.4419311  13.9155746  76.3787609  89.6594958  13.6479249  77.8528402
  85.1720218   9.4476346  69.7322336  84.7339648   8.7312205  69.2727973
  85.9130659   9.6752461  69.1707427  84.1129962  14.1331040  78.1868696
  84.0706141  14.3591886  77.2577228  85.0292661  13.8994414  78.3354497
  82.2295763  11.0094069  77.9830659  83.0236362  10.5144389  77.7813234
  81.5187455  10.4811932  77.6198364  87.0490607  13.3912164  82.3343027
  87.1027630  13.9603100  83.1020742  86.1805389  13.5614049  81.9697064
  84.8067039  11.5823091  81.6628496  84.6678125  11.2141875  82.5354434
  84.0181635  12.0970730  81.4912454  85.4015191  16.6832187  73.0054033
  85.5766947  16.2120230  73.8199655  84.7147979  17.3097953  73.2335293
  86.3572254  10.9604693  79.0517334  86.0222087  10.9205463  79.9474984
  85.8576200  10.2949409  78.5787744  79.9676276  19.8321550  79.7793893
  80.2072874  20.4640074  80.4572911  79.1245473  19.4809590  80.0659252
  72.6032132   7.3123312  78.5417205  73.2903172   6.9985042  77.9538220
  72.4480261   8.2164676  78.2684456  84.4804138  15.6400672  82.1835397
  84.4074310  16.4455644  82.6954701  84.0381531  15.8392638  81.3583418
  84.2693918  14.8772442  75.6938218  83.4861440  15.4194122  75.7876443
  84.9686663  15.3946422  76.0932459  86.9402822  15.5387506  84.3393555
  87.6530794  16.1734971  84.2669457  86.4492850  15.6351372  83.5233557
  81.9914735  13.2881950  85.1599126  82.6924195  13.9218433  85.3128520
  81.5209850  13.6296681  84.3994765  90.1169131  11.6299899  73.4447033
  90.3928975  11.5156494  74.3540907  89.2473630  11.2317384  73.4059206
  86.7523195  15.8786250  77.0879847  86.9345590  15.0607906  77.5507599
  87.5756181  16.0953943  76.6504737  87.0865361  14.8054435  74.3494895
  87.6153127  14.2946890  73.7365057  87.3493580  14.4896966  75.2140428
  77.5882453  12.8218305  82.0930229  78.1735890  12.0761993  82.2258133
  77.3907292  13.1322261  82.9766893  80.4421108  15.8569552  77.1092671
  79.7731484  16.3415680  76.6256711  80.3033978  16.1038773  78.0236050
  72.1800108   5.3923905  80.8134672  72.2184207   4.8587496  81.6071790
  71.6740401   4.8659110  80.1945649  84.5826377  17.8913296  83.7075330
  85.1344685  18.0544917  84.4724415  84.9232571  18.4817733  83.0355354
  87.7194764  15.8395271  80.6939012  87.5945904  15.0385011  80.1849957
  88.3773855  16.3341465  80.2052982  89.7829673  13.6404291  82.3218562
  88.8360008  13.5209642  82.2496889  90.1312446  12.7526789  82.4044823
  86.7876106  13.4357007  78.5222914  86.6401068  12.5073715  78.7030484
  87.6129600  13.4577098  78.0379989  90.3910228  14.2585566  79.6087787
  91.3156775  14.0528428  79.4712238  90.2225531  14.0101967  80.5177128
  90.1805544  14.7771234  74.9649878  90.3542422  14.2117656  74.2123731
  90.6734435  15.5772129  74.7829368  75.9982504   6.7885903  83.0313437
  75.4535972   7.5645711  83.1633711  76.8761854   7.1356707  82.8732558
  91.1680717  14.0937998  72.0646777  91.8631621  14.7144691  72.2834091
  91.5103867  13.2433349  72.3399154  76.7848526   5.9155799  85.9243594
  76.0430262   6.0638434  86.5108224  76.4641270   6.1764065  85.0610343
  84.7292188  15.4571777  85.7223984  85.0379315  15.2120924  86.5946684
  85.5267670  15.6618416  85.2342854  84.7512800  17.6109687  77.9529360
  84.3117791  17.1186066  78.6462217  85.5020917  17.0682655  77.7121436
  77.2305139  13.8021228  77.9553989  78.0563159  13.5025000  77.5752632
  76.8799191  13.0328850  78.4043777  82.1986673  13.1547696  80.0251662
  81.5766682  12.4918401  79.7253890  82.8691539  13.1808828  79.3425310
  75.4313744  11.7207554  78.9142922  74.5945653  11.2929729  78.7326923
  75.4037390  11.9139998  79.8513713  81.7600179  11.7051619  73.5010123
  81.9088300  12.3887084  72.8476795  82.5666623  11.6856709  74.0159578
  79.5152812   7.7316797  74.5071192  79.2698854   6.8279127  74.7051402
  79.6848727   7.7333947  73.5650670  85.2595585  14.1999750  70.9721870
  84.6869552  14.8189937  70.5192342  85.8328379  14.7499111  71.5061792
  88.4792845  14.4836900  72.1030452  89.4123518  14.4182462  72.3063328
  88.3916058  15.3193167  71.6444985  91.1080861  13.8002770  69.0634400
  91.0294493  13.4662634  69.9570158  91.9290528  14.2924538  69.0625872
  78.5243149   7.4979343  82.4161361  78.7429158   8.4296451  82.4349395
  78.9368922   7.1387318  83.2016165  74.6151501   8.4019814  80.6684976
  73.9214972   7.9873767  80.1554930  75.3624492   8.4440350  80.0718395
  76.5288244   8.3338068  78.5450991  76.5058932   8.4325755  77.5932874
  76.8388880   9.1803218  78.8668157  79.1875621  10.3914223  82.6597605
  80.1418875  10.3598165  82.5927537  78.9888145   9.9304846  83.4747831
  79.7775004   8.9615339  85.2268403  80.5967893   9.4559417  85.2503240
  80.0511811   8.0447307  85.1985970  77.5425850  15.9333842  79.6767803
  77.4080318  15.1734243  79.1105801  77.1257912  16.6574742  79.2096592
  88.6784813  11.1170766  68.6844378  89.3820663  11.3220768  69.3002034
  87.9547462  11.6847528  68.9493462  80.6994976  16.8303159  79.8886246
  80.5827360  17.7748592  79.7864936  79.8787422  16.5276721  80.2772045
  90.5871511  11.5553295  70.7342838  91.4217115  11.1234493  70.5520313
  90.4255854  11.3835309  71.6619733  81.7249490  17.4831421  83.1042174
  82.6276737  17.5155031  83.4208669  81.4986860  16.5531872  83.1188510
  83.4803092  16.2362408  79.7652253  82.5298723  16.2364269  79.6516625
  83.7835578  15.4895142  79.2488287  99.2155786  22.0722946  80.8298015
  99.8534196  21.9529693  80.1261355  99.0976629  23.0203790  80.8885967
  96.0245492  22.0250374  80.7659540  95.6864004  21.9091439  79.8780075
  96.8935260  21.6241539  80.7460546  91.8832308  23.8785850  76.7556431
  91.3197173  23.7875787  75.9872718  91.7684703  23.0585755  77.2358923
  89.4296740  25.3737042  79.5940651  90.2218032  25.0327867  79.1786950
  89.6693390  25.4832017  80.5142804  97.4631866  27.5456818  72.0670896
  96.8119846  28.1310899  71.6804909  98.2576229  28.0763013  72.1265933
  91.3887494  24.6345955  72.4658030  92.1618370  24.0874942  72.3270906
  91.7412892  25.4990205  72.6772491  93.2272536  25.9622338  85.6724929
  92.9362402  26.8667968  85.5571596  93.8629521  26.0038865  86.3868999
  94.1528743  23.3399186  82.2626289  94.7492315  23.1155208  81.5483252
  94.2103715  22.5983932  82.8651737  93.7253771  20.7938621  70.0976480
  93.9779292  20.2720143  69.3359943  92.7878330  20.6304767  70.2003163
  98.7697054  19.7974400  77.9051223  99.5560143  19.3793823  77.5541640
  99.0335759  20.7020492  78.0732872  98.9407132  25.2347250  72.6039880
  98.3052965  25.3081877  73.3160785  98.6104538  25.8240849  71.9258959
  93.4450060  22.6966727  72.3000855  93.3286318  22.0211631  72.9681939
  93.5552320  22.2099101  71.4833008  95.7881601  22.1576874  76.0047544
  95.4239808  21.6307495  76.7160466  96.6448717  21.7675344  75.8314029
  95.4287088  17.1866774  71.0008893  95.5961490  18.0547011  71.3679364
  95.2384257  17.3494056  70.0770182  98.1862421  25.6483753  82.6674723
  97.8863144  26.5508792  82.5590530  97.8413481  25.3815936  83.5195876
  91.6374903  22.0997550  78.7011427  90.7125399  21.9673764  78.9089119
  91.8859316  22.8791769  79.1981370  95.4076309  19.6424432  71.9855559
  95.2875934  20.0881482  72.8241040  94.7128897  19.9909749  71.4269098
  88.9983714  21.7430823  79.5355216  89.1276095  21.9965302  80.4494628
  88.3181165  22.3358531  79.2159872  93.1683201  32.4128073  75.6345691
  93.0907231  33.3635899  75.7134171  92.5644845  32.0673946  76.2920617
 101.1061375  20.1145905  72.8135893 102.0179231  20.3473292  72.6383591
 100.5971022  20.6982949  72.2510972  99.7130957  25.0971723  80.2049475
  99.0839820  25.2617437  79.5025543  99.3256619  25.5113333  80.9760439
 103.5920189  26.0326161  77.5593839 102.9071227  26.4125063  77.0090872
 103.6764039  26.6421488  78.2925786  95.2658919  24.8346131  77.4699560
  95.7297265  25.1133834  76.6804183  95.0015717  23.9329576  77.2872651
  92.1583000  24.3817613  80.4079323  92.7284357  24.8104881  79.7696808
  92.7491112  24.1000198  81.1063509  94.2027805  20.9569284  74.2789125
  94.9051849  21.4090327  74.7463052  93.8708434  20.3153103  74.9069018
  87.9453139  19.2152836  79.5806259  87.1552193  19.4710365  79.1046369
  88.4364387  20.0301174  79.6858299  89.8967885  19.5797416  76.5389735
  89.0999048  19.6916110  77.0573231  89.6693477  19.9184068  75.6730626
  95.7273552  26.1042119  84.4872250  95.7917985  26.5662526  85.3230422
  95.0184476  25.4739484  84.6154560  86.2290842  19.4683327  82.0121250
  86.4798881  20.3530337  82.2778825  86.7650391  19.2887928  81.2396341
  95.4421570  27.7710226  74.3551230  95.3067245  28.6161762  74.7836078
  95.9831382  27.9729504  73.5917164  88.8950967  25.2885664  74.9279155
  89.4075488  26.0828915  75.0784720  89.5473680  24.5911955  74.8612757
  90.7045852  28.4051421  77.0101909  90.8812480  29.3269385  76.8222893
  91.5002686  28.0909840  77.4396288  89.9898209  20.4516053  86.8864072
  89.8751724  19.5501310  87.1871171  89.1342726  20.6979749  86.5348888
  91.8277168  29.9229594  83.0112251  92.3784593  29.7946658  82.2389245
  90.9888643  30.2224484  82.6607144  95.6244339  26.1880722  87.3556482
  96.1572675  25.4269010  87.1255790  95.0958420  25.8954374  88.0980637
  86.8599884  23.6174319  75.7038726  87.6975106  24.0271327  75.4872434
  87.0378152  22.6773761  75.6738920  98.7564316  21.2849399  71.3922559
  98.2410940  22.0554004  71.6310946  98.4841625  20.6114536  72.0155620
  96.3411427  16.1299100  76.4507797  95.4853024  15.7405951  76.2713436
  96.7538379  16.2091061  75.5907583  94.1153460  13.7484173  79.8565539
  94.9806457  13.5526982  79.4971428  94.1830969  13.5194525  80.7834896
 103.7298590  24.0381754  73.3275732 102.9528033  23.6992914  72.8830895
 104.4090071  24.0434377  72.6530697  98.5450619  19.1576491  73.2182340
  98.2400755  19.4722641  74.0692483  99.4981062  19.2357911  73.2609673
  96.9897051  25.3166715  74.8675294  96.4618413  24.5819474  74.5548532
  96.4884554  26.0941391  74.6215262 101.9689897  23.5115735  79.9842340
 101.3113572  24.2014997  80.0722469 102.7730296  23.9012167  80.3276327
  91.7215779  15.9786381  77.2281906  92.2959531  15.7561563  76.4955099
  92.3086761  16.0475076  77.9810507 100.7795356  21.8660108  78.0346282
 101.2927238  22.4990100  78.5367992 101.4296580  21.2661303  77.6689642
  92.0485366  18.0090842  71.2477791  91.2122678  18.3465529  71.5687066
  91.9090136  17.8739822  70.3104928  94.0238447  12.8527630  75.9556975
  93.3702859  12.5376647  75.3313590  93.9818921  12.2303370  76.6816798
  95.1349651  23.1346925  67.8710267  94.2276713  22.9036179  68.0701416
  95.6320683  22.3384544  68.0584249  98.0417730  31.8444432  70.7906953
  97.3679429  32.1476129  71.3991911  98.4283552  32.6473513  70.4412410
  97.2576187  19.3409564  80.2804623  96.3398748  19.5624511  80.1226311
  97.6736331  19.4155874  79.4216330  98.0411235  20.7400979  75.4107303
  98.7883054  21.2522376  75.1014425  98.3102824  20.4185032  76.2711697
  96.3137885  23.2359520  72.3934257  95.4049104  22.9518553  72.4906727
  96.3432969  23.6558598  71.5337564 101.5457152  26.8466109  76.1625425
 101.0919479  26.0057019  76.2190615 100.9151119  27.4827508  76.5000205
 100.4890072  17.7758095  77.3926092  99.7512829  17.2635482  77.7236335
 100.7416845  17.3358477  76.5809369  99.9890092  28.6842606  77.0975243
 100.2813066  29.2447663  76.3787609 100.4988712  28.9771167  77.8528402
  86.8826055  20.9565034  76.3749459  86.6850455  20.3634395  75.6500526
  86.3272719  20.6517244  77.0925398  94.8622779  20.8488141  78.4944053
  94.9171389  19.8961977  78.4186529  94.0513981  21.0047580  78.9785351
  96.0113973  24.7768264  69.7322336  95.5733403  24.0604123  69.2727973
  96.7524414  25.0044378  69.1707427  92.8015139  19.4665200  76.2534431
  91.9883004  19.7659371  76.6599624  93.2974133  19.0720889  76.9708914
  94.9523717  29.4622957  78.1868696  94.9099896  29.6883804  77.2577228
  95.8686416  29.2286332  78.3354497 104.1287087  23.0525461  75.7898654
 103.9904986  23.2427057  74.8619844 103.7723306  23.8144843  76.2466706
  92.2929214  17.0383556  81.8695666  92.9328593  16.8972315  81.1718630
  91.4606744  16.7518069  81.4934268  93.0689518  26.3385986  77.9830659
  93.8630116  25.8436306  77.7813234  92.3581210  25.8103849  77.6198364
  97.8884362  28.7204082  82.3343027  97.9421384  29.2895018  83.1020742
  97.0199143  28.8905967  81.9697064  89.3772281  20.4829068  74.0590412
  88.4469869  20.4213523  74.2760374  89.4729753  19.9605021  73.2627053
  89.2957830  17.0083881  76.6468653  89.5564647  17.9229214  76.5377814
  90.1175002  16.5408323  76.7965266  90.7682755  18.4221638  83.8167478
  91.4405809  18.2139000  83.1680127  89.9412542  18.2243724  83.3772710
  96.8472462  22.8864344  83.8929958  97.7764522  23.0375503  83.7198926
  96.4263492  22.9748365  83.0378605  95.6460793  26.9115008  81.6628496
  95.5071879  26.5433793  82.5354434  94.8575390  27.4262648  81.4912454
  96.2408945  32.0124105  73.0054033  96.4160701  31.5412148  73.8199655
  95.5541733  32.6389871  73.2335293  97.1966009  26.2896611  79.0517334
  96.8615841  26.2497381  79.9474984  96.6969954  25.6241327  78.5787744
  91.1710253  21.6964241  84.5769915  91.0330051  20.9644480  85.1781454
  92.0815176  21.6073141  84.2954103 100.1325200  23.6352645  69.3254393
  99.5154371  22.9099473  69.2287446  99.6641689  24.3962006  68.9821468
  93.7992553  21.4084200  84.0653595  94.5092172  20.7677392  84.0240213
  93.7561861  21.6597095  84.9879775  90.8070031  35.1613467  79.7793893
  91.0466629  35.7931992  80.4572911  89.9639227  34.8101507  80.0659252
  91.9223746  17.8538070  68.4475698  91.0453213  17.7326870  68.0837944
  92.3981499  17.0624148  68.1954586  83.4425886  22.6415229  78.5417205
  84.1296926  22.3276959  77.9538220  83.2874015  23.5456594  78.2684456
  88.2460608  17.5305426  82.9702229  88.1618797  16.9231095  82.2352638
  87.4243315  18.0214444  82.9711725  95.3197893  30.9692590  82.1835397
  95.2468064  31.7747561  82.6954701  94.8775286  31.1684556  81.3583418
  95.1087672  30.2064360  75.6938218  94.3255194  30.7486040  75.7876443
  95.8080417  30.7238340  76.0932459  98.4184322  16.0158989  78.3372424
  98.9153022  15.2628952  78.0173494  97.6471304  16.0523306  77.7715633
  97.7796576  30.8679424  84.3393555  98.4924548  31.5026889  84.2669457
  97.2886605  30.9643290  83.5233557  99.5014103  24.7730677  75.9110847
  98.5670382  24.8932139  75.7415551  99.6790772  23.8703143  75.6470857
  95.0019291  18.1576372  78.0644108  94.6317079  17.6047413  78.7525014
  95.4978384  17.5534506  77.5119108 102.8886654  20.6147996  76.4460881
 103.3547107  21.4475987  76.3721184 103.3394155  20.1492977  77.1506140
  92.8308490  28.6173867  85.1599126  93.5317949  29.2510350  85.3128520
  92.3603605  28.9588599  84.3994765 100.9562886  26.9591817  73.4447033
 101.2322729  26.8448412  74.3540907 100.0867384  26.5609302  73.4059206
  97.5916950  31.2078168  77.0879847  97.7739344  30.3899824  77.5507599
  98.4149936  31.4245860  76.6504737  97.9259115  30.1346353  74.3494895
  98.4546881  29.6238808  73.7365057  98.1887335  29.8188883  75.2140428
  88.4276208  28.1510222  82.0930229  89.0129645  27.4053910  82.2258133
  88.2301046  28.4614179  82.9766893  91.2814863  31.1861470  77.1092671
  90.6125238  31.6707597  76.6256711  91.1427733  31.4330690  78.0236050
  83.0193862  20.7215823  80.8134672  83.0577962  20.1879413  81.6071790
  82.5134155  20.1951028  80.1945649  95.4220132  33.2205213  83.7075330
  95.9738440  33.3836835  84.4724415  95.7626325  33.8109651  83.0355354
  90.3984625  15.5680363  84.3097214  90.4625951  16.4295194  83.8974612
  90.3351745  14.9554365  83.5769573  86.6502440  19.4479925  73.8888603
  86.9455881  18.5390603  73.8355657  85.7490476  19.4267664  73.5669606
  98.5588519  31.1687189  80.6939012  98.4339658  30.3676929  80.1849957
  99.2167610  31.6633382  80.2052982  90.1796687  17.5235921  79.8716152
  89.4583273  18.1371889  79.7323625  90.9689943  18.0593686  79.7932798
 100.6223427  28.9696209  82.3218562  99.6753763  28.8501560  82.2496889
 100.9706200  28.0818707  82.4044823  88.3790282  17.1294022  74.0127929
  88.0502988  16.2491401  73.8303034  88.7329652  17.0741691  74.9004318
  97.6269861  28.7648925  78.5222914  97.4794823  27.8365633  78.7030484
  98.4523354  28.7869016  78.0379989  91.4932105  17.4166992  74.3803406
  91.8328177  17.9452913  73.6582015  91.9404225  17.7547398  75.1561973
 101.2303982  29.5877484  79.6087787 102.1550530  29.3820345  79.4712238
 101.0619286  29.3393885  80.5177128  93.4800252  15.9141614  72.5796699
  94.2008614  16.2922867  72.0760416  92.8565556  16.6330491  72.6831677
  97.6231375  16.6186763  73.5155031  97.8394989  17.5011401  73.2143859
  97.1425442  16.2272976  72.7860673  92.3630596  19.5772476  80.0925776
  92.2175177  19.8912779  80.9850057  91.8855800  20.1957376  79.5396675
  94.2226979  16.5675024  80.1406665  94.2088548  15.6716117  79.8038963
  94.9399407  16.5745688  80.7744951 101.0199299  30.1063151  74.9649878
 101.1936176  29.5409574  74.2123731 101.5128190  30.9064046  74.7829368
  86.8376258  22.1177820  83.0313437  86.2929726  22.8937628  83.1633711
  87.7155608  22.4648625  82.8732558  93.6263875  15.4489404  75.4094236
  93.7479786  14.5206050  75.6085123  93.3365917  15.4628090  74.4972551
 102.0074471  29.4229916  72.0646777 102.7025376  30.0436608  72.2834091
 102.3497621  28.5725267  72.3399154  87.6242280  21.2447717  85.9243594
  86.8824016  21.3930352  86.5108224  87.3035025  21.5055982  85.0610343
 103.9065894  26.8729621  73.5934107 104.4317218  27.2116894  72.8683427
 103.8188247  25.9376637  73.4097242  95.5685943  30.7863695  85.7223984
  95.8773069  30.5412842  86.5946684  96.3661425  30.9910333  85.2342854
  95.5906555  32.9401605  77.9529360  95.1511545  32.4477983  78.6462217
  96.3414672  32.3974572  77.7121436  88.0698894  29.1313145  77.9553989
  88.8956914  28.8316917  77.5752632  87.7192946  28.3620768  78.4043777
  93.0380427  28.4839614  80.0251662  92.4160436  27.8210319  79.7253890
  93.7085294  28.5100746  79.3425310  86.2707499  27.0499472  78.9142922
  85.4339407  26.6221646  78.7326923  86.2431144  27.2431915  79.8513713
  92.5993934  27.0343537  73.5010123  92.7482054  27.7179001  72.8476795
  93.4060377  27.0148627  74.0159578  90.3546567  23.0608715  74.5071192
  90.1092609  22.1571045  74.7051402  90.5242481  23.0625865  73.5650670
  89.6242214  18.7937072  72.0057353  88.9311459  18.8681427  71.3497389
  89.3793966  18.0297416  72.5278870  96.0989339  29.5291667  70.9721870
  95.5263307  30.1481855  70.5192342  96.6722133  30.0791029  71.5061792
  99.3186599  29.8128818  72.1030452 100.2517272  29.7474379  72.3063328
  99.2309812  30.6485084  71.6444985 101.9474616  29.1294688  69.0634400
 101.8688247  28.7954551  69.9570158 102.7684283  29.6216456  69.0625872
  96.4836138  20.8652480  68.3137923  97.4295243  20.7358688  68.3826341
  96.1050383  20.1267142  68.7907351  94.6679055  18.7902457  68.2492808
  93.7610511  18.4935569  68.3255521  94.9455036  18.4932275  67.3827094
  85.5856996  20.1108820  78.6991854  85.2659780  19.2574128  78.4066228
  85.0390424  20.3257398  79.4549822  89.3636903  22.8271261  82.4161361
  89.5822913  23.7588369  82.4349395  89.7762677  22.4679235  83.2016165
  96.2841121  13.3339346  74.4037049  95.4741849  12.9886431  74.7792295
  96.9725538  13.0246890  74.9924661  93.4377840  15.6489392  68.3904787
  94.2997004  15.9744290  68.6500604  93.6228184  14.8620888  67.8777853
  85.4545256  23.7311731  80.6684976  84.7608727  23.3165684  80.1554930
  86.2018247  23.7732268  80.0718395  87.3681998  23.6629985  78.5450991
  87.3452686  23.7617673  77.5932874  87.6782635  24.5095136  78.8668157
  90.0269376  25.7206140  82.6597605  90.9812629  25.6890083  82.5927537
  89.8281900  25.2596764  83.4747831  90.6168758  24.2907256  85.2268403
  91.4361647  24.7851335  85.2503240  90.8905566  23.3739224  85.1985970
 100.3735354  16.6818009  74.5896358  99.4861209  16.9667659  74.3716553
 100.7889343  16.5211772  73.7423635  88.3819605  31.2625760  79.6767803
  88.2474073  30.5026161  79.1105801  87.9651667  31.9866660  79.2096592
  99.5178568  26.4462683  68.6844378 100.2214418  26.6512686  69.3002034
  98.7941216  27.0139445  68.9493462 100.3476378  22.1972545  74.8046648
 100.2911579  22.6541096  73.9654281 100.9004720  21.4363229  74.6269491
 104.1581184  17.9862276  75.6296768 103.9018118  17.5858912  76.4604976
 103.5334052  18.7006070  75.5046907  91.5388731  32.1595077  79.8886246
  91.4221115  33.1040509  79.7864936  90.7181177  31.8568638  80.2772045
 101.4265265  26.8845212  70.7342838 102.2610869  26.4526411  70.5520313
 101.2649608  26.7127226  71.6619733 101.0811157  23.3877326  72.0999178
 101.0259961  23.2221597  71.1587622 100.4557213  24.0953359  72.2561367
  85.8703672  18.6245390  85.9260600  86.5162536  18.1144344  86.4147825
  85.6620823  19.3614072  86.5004025  94.3907283  12.8885435  71.6784496
  94.3785953  13.8327275  71.8352767  95.2830705  12.7055580  71.3843957
  92.5643245  32.8123339  83.1042174  93.4670491  32.8446949  83.4208669
  92.3380615  31.8823790  83.1188510  94.3196847  31.5654325  79.7652253
  93.3692478  31.5656187  79.6516625  94.6229333  30.8187060  79.2488287
 102.7226062  39.2077768  76.7556431 102.1590927  39.1167705  75.9872718
 102.6078457  38.3877673  77.2358923 100.2690494  40.7028960  79.5940651
 101.0611786  40.3619784  79.1786950 100.5087144  40.8123935  80.5142804
 102.2281248  39.9637873  72.4658030 103.0012124  39.4166860  72.3270906
 102.5806647  40.8282122  72.6772491 104.0666291  41.2914255  85.6724929
 103.7756157  42.1959886  85.5571596 104.7023275  41.3330783  86.3868999
 104.5647526  36.1230539  70.0976480 104.8173047  35.6012060  69.3359943
 103.6272085  35.9596685  70.2003163 104.2843815  38.0258645  72.3000855
 104.1680073  37.3503548  72.9681939 104.3946075  37.5391019  71.4833008
 102.4768657  37.4289468  78.7011427 101.5519154  37.2965682  78.9089119
 102.7253070  38.2083687  79.1981370  99.8377468  37.0722741  79.5355216
  99.9669849  37.3257220  80.4494628  99.1574920  37.6650449  79.2159872
 104.0076956  47.7419991  75.6345691 103.9300985  48.6927816  75.7134171
 103.4038599  47.3965864  76.2920617 102.9976755  39.7109531  80.4079323
 103.5678112  40.1396799  79.7696808 103.5884867  39.4292115  81.1063509
  98.7846894  34.5444754  79.5806259  97.9945948  34.8002283  79.1046369
  99.2758141  35.3593092  79.6858299 100.7361639  34.9089333  76.5389735
  99.9392802  35.0208028  77.0573231 100.5087231  35.2475986  75.6730626
  97.0684597  34.7975245  82.0121250  97.3192635  35.6822254  82.2778825
  97.6044145  34.6179846  81.2396341  99.7344722  40.6177582  74.9279155
 100.2469242  41.4120832  75.0784720 100.3867435  39.9203873  74.8612757
 101.5439607  43.7343338  77.0101909 101.7206235  44.6561303  76.8222893
 102.3396440  43.4201758  77.4396288 100.8291963  35.7807970  86.8864072
 100.7145478  34.8793227  87.1871171  99.9736481  36.0271667  86.5348888
 102.6670922  45.2521512  83.0112251 103.2178347  45.1238576  82.2389245
 101.8282398  45.5516401  82.6607144  97.6993639  38.9466236  75.7038726
  98.5368861  39.3563245  75.4872434  97.8771906  38.0065679  75.6738920
 102.5609533  31.3078299  77.2281906 103.1353285  31.0853480  76.4955099
 103.1480516  31.3766993  77.9810507 102.8879120  33.3382760  71.2477791
 102.0516433  33.6757446  71.5687066 102.7483890  33.2031740  70.3104928
 104.8632201  28.1819548  75.9556975 104.2096613  27.8668565  75.3313590
 104.8212675  27.5595288  76.6816798  97.7219810  36.2856952  76.3749459
  97.5244210  35.6926312  75.6500526  97.1666474  35.9809162  77.0925398
 103.6408893  34.7957118  76.2534431 102.8276759  35.0951288  76.6599624
 104.1367888  34.4012807  76.9708914 103.1322968  32.3675473  81.8695666
 103.7722347  32.2264233  81.1718630 102.3000499  32.0809987  81.4934268
 103.9083272  41.6677904  77.9830659 104.7023870  41.1728224  77.7813234
 103.1974964  41.1395767  77.6198364 100.2166035  35.8120986  74.0590412
  99.2863624  35.7505441  74.2760374 100.3123507  35.2896938  73.2627053
 100.1351585  32.3375798  76.6468653 100.3958402  33.2521132  76.5377814
 100.9568757  31.8700241  76.7965266 101.6076510  33.7513556  83.8167478
 102.2799563  33.5430918  83.1680127 100.7806296  33.5535642  83.3772710
 102.0104007  37.0256159  84.5769915 101.8723805  36.2936397  85.1781454
 102.9208931  36.9365059  84.2954103 104.6386308  36.7376118  84.0653595
 105.3485926  36.0969310  84.0240213 104.5955616  36.9889013  84.9879775
 101.6463785  50.4905385  79.7793893 101.8860383  51.1223909  80.4572911
 100.8032982  50.1393425  80.0659252 102.7617501  33.1829987  68.4475698
 101.8846967  33.0618788  68.0837944 103.2375254  32.3916066  68.1954586
  94.2819641  37.9707147  78.5417205  94.9690681  37.6568877  77.9538220
  94.1267770  38.8748512  78.2684456  99.0854363  32.8597344  82.9702229
  99.0012552  32.2523013  82.2352638  98.2637069  33.3506362  82.9711725
 103.6702244  43.9465785  85.1599126 104.3711704  44.5802268  85.3128520
 103.1997359  44.2880517  84.3994765  99.2669962  43.4802140  82.0930229
  99.8523399  42.7345828  82.2258133  99.0694801  43.7906097  82.9766893
 102.1208617  46.5153387  77.1092671 101.4518993  46.9999515  76.6256711
 101.9821487  46.7622608  78.0236050  93.8587617  36.0507740  80.8134672
  93.8971716  35.5171331  81.6071790  93.3527910  35.5242946  80.1945649
 101.2378379  30.8972281  84.3097214 101.3019706  31.7587112  83.8974612
 101.1745500  30.2846282  83.5769573  97.4896195  34.7771842  73.8888603
  97.7849636  33.8682521  73.8355657  96.5884230  34.7559582  73.5669606
 101.0190442  32.8527839  79.8716152 100.2977027  33.4663807  79.7323625
 101.8083697  33.3885604  79.7932798  99.2184036  32.4585940  74.0127929
  98.8896742  31.5783319  73.8303034  99.5723407  32.4033609  74.9004318
 102.3325859  32.7458910  74.3803406 102.6721932  33.2744831  73.6582015
 102.7797980  33.0839316  75.1561973 104.3194006  31.2433532  72.5796699
 105.0402369  31.6214784  72.0760416 103.6959311  31.9622408  72.6831677
 103.2024351  34.9064394  80.0925776 103.0568931  35.2204697  80.9850057
 102.7249554  35.5249294  79.5396675  97.6770013  37.4469738  83.0313437
  97.1323481  38.2229546  83.1633711  98.5549363  37.7940543  82.8732558
 104.4657629  30.7781322  75.4094236 104.5873541  29.8497968  75.6085123
 104.1759672  30.7920008  74.4972551  98.4636035  36.5739634  85.9243594
  97.7217771  36.7222270  86.5108224  98.1428779  36.8347900  85.0610343
  98.9092648  44.4605063  77.9553989  99.7350668  44.1608835  77.5752632
  98.5586700  43.6912686  78.4043777 103.8774182  43.8131531  80.0251662
 103.2554191  43.1502236  79.7253890 104.5479048  43.8392663  79.3425310
  97.1101253  42.3791390  78.9142922  96.2733162  41.9513564  78.7326923
  97.0824899  42.5723833  79.8513713 103.4387688  42.3635455  73.5010123
 103.5875809  43.0470919  72.8476795 104.2454132  42.3440545  74.0159578
 101.1940321  38.3900632  74.5071192 100.9486363  37.4862962  74.7051402
 101.3636236  38.3917783  73.5650670 100.4635969  34.1228990  72.0057353
  99.7705214  34.1973345  71.3497389 100.2187721  33.3589333  72.5278870
  96.4250750  35.4400738  78.6991854  96.1053534  34.5866046  78.4066228
  95.8784178  35.6549316  79.4549822 100.2030658  38.1563179  82.4161361
 100.4216667  39.0880286  82.4349395 100.6156431  37.7971153  83.2016165
 104.2771594  30.9781309  68.3904787 105.1390758  31.3036208  68.6500604
 104.4621938  30.1912805  67.8777853  96.2939010  39.0603649  80.6684976
  95.6002481  38.6457602  80.1554930  97.0412001  39.1024186  80.0718395
  98.2075753  38.9921903  78.5450991  98.1846441  39.0909590  77.5932874
  98.5176389  39.8387054  78.8668157 100.8663130  41.0498058  82.6597605
 101.8206384  41.0182000  82.5927537 100.6675654  40.5888682  83.4747831
 101.4562513  39.6199174  85.2268403 102.2755402  40.1143253  85.2503240
 101.7299320  38.7031142  85.1985970  99.2213359  46.5917677  79.6767803
  99.0867827  45.8318078  79.1105801  98.8045421  47.3158577  79.2096592
 102.3782485  47.4886994  79.8886246 102.2614869  48.4332427  79.7864936
 101.5574931  47.1860556  80.2772045  96.7097427  33.9537308  85.9260600
  97.3556290  33.4436262  86.4147825  96.5014578  34.6905990  86.5004025
 103.4036999  48.1415256  83.1042174 104.3064246  48.1738867  83.4208669
 103.1774369  47.2115707  83.1188510 104.6981371  51.3799658  80.8134672
 104.7365471  50.8463249  81.6071790 104.1921664  50.8534863  80.1945649
  90.8070032  12.1675590  66.5039199  91.0466630  12.7994114  67.1818218
  89.9639228  11.8163630  66.7904559 102.7226063  16.2139891  63.4801737
 102.1590929  16.1229828  62.7118025 102.6078459  15.3939795  63.9604230
 100.2690495  17.7091082  66.3185958 101.0611787  17.3681907  65.9032257
 100.5087146  17.8186057  67.2388111 102.2281249  16.9699996  59.1903337
 103.0012125  16.4228983  59.0516212 102.5806648  17.8344245  59.4017798
 104.0666292  18.2976378  72.3970236 103.7756158  19.2022009  72.2816902
 104.7023276  18.3392905  73.1114305  99.8377470  14.0784864  66.2600523
  99.9669851  14.3319343  67.1739935  99.1574921  14.6712572  65.9405178
 104.0076957  24.7482114  62.3590997 103.9300986  25.6989939  62.4379478
 103.4038600  24.4027986  63.0165924 102.9976756  16.7171653  67.1324630
 103.5678113  17.1458922  66.4942114 103.5884868  16.4354238  67.8308816
  99.7344723  17.6239705  61.6524462 100.2469244  18.4182955  61.8030027
 100.3867436  16.9265995  61.5858064 101.5439608  20.7405461  63.7347215
 101.7206236  21.6623426  63.5468199 102.3396441  20.4263880  64.1641595
 102.6670923  22.2583635  69.7357558 103.2178348  22.1300698  68.9634552
 101.8282399  22.5578524  69.3852450  97.6993640  15.9528359  62.4284033
  98.5368862  16.3625367  62.2117740  97.8771908  15.0127801  62.3984227
 103.9083273  18.6740026  64.7075966 104.7023872  18.1790347  64.5058540
 103.1974966  18.1457890  64.3443671 101.6463786  27.4967508  66.5039199
 101.8860385  28.1286032  67.1818218 100.8032983  27.1455548  66.7904559
  94.2819642  14.9769270  65.2662511  94.9690682  14.6631000  64.6783527
  94.1267771  15.8810634  64.9929763 103.6702245  20.9527908  71.8844433
 104.3711705  21.5864391  72.0373827 103.1997360  21.2942639  71.1240072
  99.2669963  20.4864263  68.8175535  99.8523400  19.7407951  68.9503440
  99.0694802  20.7968219  69.7012199 102.1208619  23.5215510  63.8337978
 101.4518994  24.0061638  63.3502018 101.9821488  23.7684731  64.7481356
  93.8587618  13.0569863  67.5379979  93.8971718  12.5233454  68.3317097
  93.3527911  12.5305068  66.9190956  97.6770014  14.4531861  69.7558744
  97.1323482  15.2291669  69.8879018  98.5549364  14.8002665  69.5977865
  98.4636036  13.5801757  72.6488901  97.7217772  13.7284392  73.2353531
  98.1428780  13.8410023  71.7855650  98.9092650  21.4667186  64.6799295
  99.7350670  21.1670958  64.2997939  98.5586702  20.6974808  65.1289084
 103.8774183  20.8193654  66.7496969 103.2554192  20.1564359  66.4499197
 104.5479050  20.8454786  66.0670617  97.1101255  19.3853512  65.6388229
  96.2733163  18.9575686  65.4572230  97.0824900  19.5785955  66.5759020
 103.4387690  19.3697577  60.2255429 103.5875810  20.0533042  59.5722102
 104.2454133  19.3502667  60.7404885 101.1940323  15.3962755  61.2316498
 100.9486365  14.4925085  61.4296708 101.3636237  15.3979905  60.2895976
 100.2030659  15.1625301  69.1406667 100.4216669  16.0942409  69.1594701
 100.6156433  14.8033276  69.9261471  96.2939011  16.0665772  67.3930282
  95.6002483  15.6519725  66.8800237  97.0412002  16.1086308  66.7963701
  98.2075754  15.9984026  65.2696297  98.1846442  16.0971713  64.3178180
  98.5176390  16.8449176  65.5913463 100.8663132  18.0560181  69.3842912
 101.8206385  18.0244123  69.3172843 100.6675655  17.5950804  70.1993138
 101.4562514  16.6261297  71.9513709 102.2755403  17.1205375  71.9748547
 101.7299322  15.7093265  71.9231277  99.2213360  23.5979800  66.4013110
  99.0867828  22.8380201  65.8351108  98.8045423  24.3220700  65.9341899
 102.3782486  24.4949117  66.6131552 102.2614870  25.4394550  66.5110243
 101.5574933  24.1922679  67.0017351 103.4037000  25.1477379  69.8287481
 104.3064247  25.1800989  70.1453976 103.1774371  24.2177830  69.8433816
 104.6981373  28.3861781  67.5379979 104.7365472  27.8525371  68.3317097
 104.1921666  27.8596986  66.9190956  36.9112085  52.1232567 108.8898477
  36.8325717  51.7892431 109.7834235  37.7321752  52.6154335 108.8889949
  43.2663090  65.8686615 111.8934973  42.6151070  66.4540695 111.5068986
  44.0607453  66.3992810 111.9530010  37.1918717  62.9575752 112.2922107
  37.9649593  62.4104739 112.1534983  37.5444116  63.8220001 112.5036568
  39.5284995  59.1168418 109.9240557  39.7810516  58.5949940 109.1624020
  38.5909554  58.9534564 110.0267241  44.7438355  63.5577047 112.4303957
  44.1084188  63.6311673 113.1424862  44.4135762  64.1470646 111.7523036
  39.2481284  61.0196524 112.1264932  39.1317542  60.3441428 112.7946016
  39.3583544  60.5328898 111.3097085  41.2318312  55.5096571 110.8272970
  41.3992714  56.3776807 111.1943441  41.0415481  55.6723853 109.9034259
  41.2107533  57.9654229 111.8119636  41.0907158  58.4111279 112.6505117
  40.5160121  58.3139546 111.2533175  46.9092599  58.4375702 112.6399970
  47.8210455  58.6703088 112.4647668  46.4002246  59.0212746 112.0775049
  40.0059029  59.2799081 114.1053202  40.7083072  59.7320124 114.5727129
  39.6739658  58.6382899 114.7333095  34.6982191  63.6115461 114.7543232
  35.2106712  64.4058712 114.9048797  35.3504904  62.9141752 114.6876834
  44.5595540  59.6079196 111.2186636  44.0442163  60.3783801 111.4575023
  44.2872848  58.9344332 111.8419697  44.3481843  57.4806288 113.0446417
  44.0431979  57.7952438 113.8956560  45.3012285  57.5587708 113.0873750
  42.7928275  63.6396512 114.6939371  42.2649637  62.9049271 114.3812609
  42.2915778  64.4171188 114.4479339  37.8516590  56.3320639 111.0741868
  37.0153902  56.6695325 111.3951143  37.7121359  56.1969619 110.1369005
  40.9380875  61.4576722 107.6974344  40.0307937  61.2265975 107.8965493
  41.4351907  60.6614341 107.8848326  43.8442458  59.0630776 115.2371380
  44.5914277  59.5752173 114.9278502  44.1134048  58.7414829 116.0975774
  42.1169109  61.5589317 112.2198334  41.2080328  61.2748350 112.3170804
  42.1464192  61.9788395 111.3601641  41.8145196  63.0998060 109.5586413
  41.3764626  62.3833919 109.0992050  42.5555637  63.3274175 108.9971504
  45.9356424  61.9582442 109.1518470  45.3185595  61.2329270 109.0551523
  45.4672913  62.7191802 108.8085545  37.7254970  56.1767866 108.2739775
  36.8484436  56.0556667 107.9102021  38.2012723  55.3853945 108.0218663
  43.4262599  54.9416560 113.3419108  43.6426213  55.8241198 113.0407936
  42.9456666  54.5502773 112.6124750  38.4025158  65.3573334 113.3274200
  38.5513278  66.0408798 112.6740872  39.2091601  65.3378424 113.8423655
  36.1577791  61.3838511 114.3335269  35.9123833  60.4800841 114.5315479
  36.3273705  61.3855662 113.3914747  41.9020563  67.8521464 110.7985947
  41.3294530  68.4711651 110.3456419  42.4753357  68.4020826 111.3325869
  47.7505840  67.4524485 108.8898477  47.6719471  67.1184348 109.7834235
  48.5715507  67.9446253 108.8889949  42.2867362  59.1882277 108.1402000
  43.2326466  59.0588485 108.2090418  41.9081607  58.4496939 108.6171428
  40.4710279  57.1132253 108.0756885  39.5641734  56.8165366 108.1519598
  40.7486260  56.8162072 107.2091171  39.2409064  53.9719189 108.2168864
  40.1028228  54.2974087 108.4764681  39.4259408  53.1850685 107.7041930
  46.1766578  55.0047805 114.4160435  45.2892433  55.2897456 114.1980630
  46.5920567  54.8441569 113.5687712  45.3209792  64.7692480 108.5108455
  46.0245642  64.9742483 109.1266111  44.5972440  65.3369242 108.7757539
  46.1507602  60.5202341 114.6310725  46.0942803  60.9770893 113.7918358
  46.7035944  59.7593026 114.4533568  49.9612408  56.3092073 115.4560845
  49.7049342  55.9088709 116.2869053  49.3365276  57.0235867 115.3310984
  47.2296489  65.2075009 110.5606915  48.0642093  64.7756208 110.3784390
  47.0680832  65.0357023 111.4883810  46.8842381  61.7107123 111.9263255
  46.8291185  61.5451394 110.9851699  46.2588436  62.4183156 112.0825444
  36.9112086  29.1294690  95.6143784  36.8325718  28.7954553  96.5079542
  37.7321753  29.6216458  95.6135256  43.2663091  42.8748738  98.6180279
  42.6151071  43.4602818  98.2314293  44.0607454  43.4054933  98.6775317
  37.1918719  39.9637875  99.0167414  37.9649595  39.4166862  98.8780289
  37.5444117  40.8282124  99.2281875  39.5284996  36.1230541  96.6485864
  39.7810517  35.6012062  95.8869327  38.5909556  35.9596686  96.7512547
  44.7438357  40.5639170  99.1549264  44.1084190  40.6373796  99.8670168
  44.4135763  41.1532768  98.4768343  39.2481285  38.0258647  98.8510238
  39.1317543  37.3503550  99.5191323  39.3583545  37.5391021  98.0342392
  41.2318313  32.5158694  97.5518276  41.3992715  33.3838930  97.9188747
  41.0415482  32.6785975  96.6279565  41.2107534  34.9716351  98.5364943
  41.0907159  35.4173402  99.3750423  40.5160122  35.3201669  97.9778481
  38.9714426  47.7419993 102.1855074  38.8938456  48.6927818 102.2643555
  38.3676070  47.3965865 102.8430001  46.9092600  35.4437824  99.3645277
  47.8210456  35.6765211  99.1892975  46.4002247  36.0274869  98.8020356
  49.3951414  41.3618081 104.1103222  48.7102452  41.7416982 103.5600256
  49.4795264  41.9713407 104.8435170  41.0690144  40.1638051 104.0208944
  41.5328490  40.4425754 103.2313566  40.8046942  39.2621495 103.8382034
  40.0059030  36.2861203 100.8298509  40.7083074  36.7382247 101.2972435
  39.6739659  35.6445022 101.4578402  55.8554167  38.2288744 105.2305895
  55.1017875  37.6596142 105.0749899  55.9901708  38.1951408 106.1776529
  41.2452795  43.1002146 100.9060614  41.1098470  43.9453682 101.3345462
  41.7862607  43.3021423 100.1426548  34.6982192  40.6177584 101.4788539
  35.2106713  41.4120834 101.6294104  35.3504905  39.9203874 101.4122141
  36.5077077  43.7343340 103.5611292  36.6843705  44.6561305 103.3732276
  37.3033911  43.4201759 103.9905672  44.5595541  36.6141319  97.9431943
  44.0442165  37.3845923  98.1820330  44.2872850  35.9406455  98.5665004
  49.5329815  39.3673673  99.8785116  48.7559258  39.0284833  99.4340278
  50.2121296  39.3726297  99.2040081  44.3481844  34.4868411  99.7691724
  44.0431980  34.8014560 100.6201867  45.3012287  34.5649831  99.8119057
  42.7928276  40.6458634 101.4184678  42.2649638  39.9111394 101.1057915
  42.2915779  41.4233311 101.1724646  47.7721122  38.8407655 106.5351724
  47.1144797  39.5306916 106.6231853  48.5761522  39.2304087 106.8785710
  46.5826581  37.1952027 104.5855666  47.0958463  37.8282019 105.0877376
  47.2327805  36.5953223 104.2199026  37.8516591  33.3382762  97.7987175
  37.0153903  33.6757448  98.1196449  37.7121361  33.2031741  96.8614312
  40.9380876  38.4638845  94.4219651  40.0307938  38.2328098  94.6210800
  41.4351908  37.6676464  94.6093632  43.8448955  47.1736352  97.3416337
  43.1710654  47.4768048  97.9501295  44.2314777  47.9765432  96.9921794
  43.8442460  36.0692899 101.9616687  44.5914279  36.5814296 101.6523809
  44.1134049  35.7476951 102.8221080  42.1169110  38.5651439  98.9443641
  41.2080329  38.2810472  99.0416111  42.1464194  38.9850518  98.0846948
  47.3488377  42.1758029 102.7134808  46.8950704  41.3348939 102.7699999
  46.7182344  42.8119427 103.0509589  45.7921317  44.0134526 103.6484627
  46.0844291  44.5739583 102.9296992  46.3019937  44.3063087 104.4037786
  41.8145198  40.1060183  96.2831719  41.3764628  39.3896042  95.8237357
  42.5555639  40.3336298  95.7216811  40.7554942  44.7914877 104.7378080
  40.7131121  45.0175723 103.8086612  41.6717641  44.5578251 104.8863881
  49.9318312  38.3817380 102.3408038  49.7936211  38.5718976 101.4129227
  49.5754531  39.1436763 102.7976089  49.9587692  40.4493907 107.3519310
  50.3924199  40.3569196 108.2002364  50.6719273  40.4251408 106.7139326
  38.8720743  41.6677906 104.5340043  39.6661341  41.1728226 104.3322617
  38.1612435  41.1395769 104.1707748  42.0440170  47.3416024  99.5563416
  42.2191926  46.8704067 100.3709039  41.3572959  47.9681790  99.7844677
  45.9356425  38.9644565  95.8763777  45.3185596  38.2391393  95.7796830
  45.4672914  39.7253925  95.5330851  36.6101256  50.4905387 106.3303276
  36.8497854  51.1223911 107.0082295  35.7670452  50.1393427 106.6168636
  37.7254971  33.1829989  94.9985081  36.8484438  33.0618790  94.6347328
  38.2012724  32.3916067  94.7463970  40.9118897  45.5356279 102.2447602
  40.1286419  46.0777960 102.3385826  41.6111642  46.0530259 102.6441843
  52.0745305  37.0491274 106.5300099  52.0635181  37.9315990 106.1594032
  51.2062684  36.6962825 106.3354636  45.3045328  40.1022596 102.4620231
  44.3701607  40.2224058 102.2924935  45.4821997  39.1995063 102.1980240
  48.6917879  35.9439915 102.9970265  49.1578332  36.7767907 102.9230567
  49.1425380  35.4784897 103.7015523  46.7594111  42.2883737  99.9956417
  47.0353954  42.1740331 100.9050291  45.8898609  41.8901221  99.9568590
  43.3948175  46.5370087 103.6389230  43.5770569  45.7191743 104.1016983
  44.2181161  46.7537780 103.2014120  43.7290340  45.4638273 100.9004279
  44.2578106  44.9530727 100.2874441  43.9918560  45.1480803 101.7649812
  37.0846088  46.5153389 103.6602055  36.4156463  46.9999517 103.1766095
  36.9458958  46.7622610 104.5745433  44.3619744  46.4979108 107.2448395
  44.2370883  45.6968848 106.7359341  45.0198835  46.9925302 106.7562365
  46.4254652  44.2988128 108.8727945  45.4784988  44.1793480 108.8006272
  46.7737425  43.4110626 108.9554207  43.4301086  44.0940845 105.0732298
  43.2826048  43.1657552 105.2539868  44.2554579  44.1160935 104.5889373
  47.0335207  44.9169403 106.1597170  47.9581755  44.7112265 106.0221622
  46.8650511  44.6685805 107.0686512  43.4262600  31.9478682 100.0664415
  43.6426214  32.8303320  99.7653243  42.9456667  31.5564896  99.3370057
  46.8230524  45.4355071 101.5159262  46.9967401  44.8701493 100.7633114
  47.3159415  46.2355966 101.3338752  52.6769915  38.1991494 103.1349562
  53.1201061  37.4498819 102.7368685  51.7996425  38.1901630 102.7523294
  47.8105696  44.7521835  98.6156160  48.5056601  45.3728528  98.8343475
  48.1528846  43.9017186  98.8908538  49.7097119  42.2021541 100.1443491
  50.2348443  42.5408813  99.4192811  49.6219472  41.2668556  99.9606626
  41.3937780  48.2693524 104.5038744  40.9542770  47.7769903 105.1971601
  42.1445897  47.7266492 104.2630819  38.4025159  42.3635456 100.0519506
  38.5513279  43.0470921  99.3986179  39.2091602  42.3440546 100.5668962
  52.2202779  39.6696732 105.5272009  53.0549671  40.1086536 105.6909570
  52.3561908  39.1935385 104.7080255  36.1577792  38.3900634 101.0580575
  35.9123834  37.4862964 101.2560785  36.3273707  38.3917785 100.1160053
  41.9020565  44.8583587  97.5231254  41.3294532  45.4773774  97.0701726
  42.4753358  45.4082949  98.0571176  45.1217824  45.1420737  98.6539836
  46.0548497  45.0766299  98.8572712  45.0341037  45.9777004  98.1954369
  47.7505841  44.4586607  95.6143784  47.6719473  44.1246471  96.5079542
  48.5715508  44.9508375  95.6135256  42.2867363  36.1944400  94.8647306
  43.2326468  36.0650608  94.9335724  41.9081608  35.4559062  95.3416734
  56.2660582  38.3864353 107.9626139  56.9963970  38.1249642 108.5233842
  55.6567527  37.6493075 108.0028207  40.4710280  34.1194376  94.8002191
  39.5641736  33.8227489  94.8764905  40.7486261  33.8224194  93.9336478
  39.2409065  30.9781311  94.9414171  40.1028229  31.3036210  95.2009988
  39.4259409  30.1912807  94.4287236  46.1766579  32.0109928 101.1405742
  45.2892434  32.2959579 100.9225937  46.5920568  31.8503691 100.2933019
  45.3209793  41.7754603  95.2353762  46.0245643  41.9804605  95.8511418
  44.5972442  42.3431365  95.5002845  46.1507603  37.5264464 101.3556032
  46.0942804  37.9833015 100.5163665  46.7035946  36.7655149 101.1778875
  49.9612409  33.3154196 102.1806152  49.7049343  32.9150832 103.0114359
  49.3365277  34.0297990 102.0556291  54.2724747  36.0550269 104.6877443
  53.7124305  36.1243458 105.4609005  53.6668250  35.8791254 103.9676939
  37.3419956  47.4886996 106.4395629  37.2252340  48.4332429 106.3374320
  36.5212402  47.1860558 106.8281428  47.2296490  42.2137132  97.2852222
  48.0642094  41.7818330  97.1029697  47.0680833  42.0419146  98.2129116
  46.8842382  38.7169245  98.6508561  46.8291186  38.5513517  97.7097005
  46.2588438  39.4245278  98.8070751  40.1228072  46.8946245 106.3161636
  39.1723703  46.8948106 106.2026009  40.4260558  46.1478979 105.7997671
  55.8580765  52.7306783 107.3807399  56.4959175  52.6113530 106.6770739
  55.7401608  53.6787627 107.4395351  52.6670472  52.6834211 107.3168923
  52.3288983  52.5675276 106.4289458  53.5360240  52.2825376 107.2969930
  48.5257287  54.5369688 103.3065814  47.9622152  54.4459625 102.5382102
  48.4109682  53.7169592 103.7868307  53.1490255  53.8369063 113.2755129
  53.1378895  53.4421861 112.4035633  53.3110894  53.1035136 113.8688900
  46.0721719  56.0320879 106.1450035  46.8643011  55.6911704 105.7296334
  46.3118369  56.1415854 107.0652188  54.1056846  58.2040655  98.6180279
  53.4544826  58.7894736  98.2314293  54.9001209  58.7346850  98.6775317
  48.0312473  55.2929792  99.0167414  48.8043349  54.7458780  98.8780289
  48.3837872  56.1574042  99.2281875  49.8697516  56.6206175 112.2234313
  49.5787382  57.5251806 112.1080979  50.5054500  56.6622702 112.9378382
  50.7953723  53.9983023 108.8135673  51.3917295  53.7739046 108.0992636
  50.8528694  53.2567769 109.4161120  50.3678751  51.4522459  96.6485864
  50.6204272  50.9303980  95.8869327  49.4303310  51.2888604  96.7512547
  55.4122034  50.4558237 104.4560607  56.1985123  50.0377660 104.1051024
  55.6760738  51.3604329 104.6242255  55.5832111  55.8931087  99.1549264
  54.9477944  55.9665714  99.8670168  55.2529518  56.4824686  98.4768343
  60.8130461  50.3933470 105.3593585  61.5455633  49.8232687 105.5931415
  60.0569817  50.0055071 105.8000091  50.0875040  53.3550565  98.8510238
  49.9711298  52.6795468  99.5191323  50.1977300  52.8682938  98.0342392
  52.4306581  52.8160712 102.5556928  52.0664788  52.2891333 103.2669849
  53.2873697  52.4259181 102.3823413  58.3355881  44.1055044 109.8188194
  58.0039206  44.9750455 109.5949409  57.7401495  43.7891328 110.4982224
  52.0712068  47.8450611  97.5518276  52.2386470  48.7130848  97.9188747
  51.8809237  48.0077893  96.6279565  54.8287401  56.3067590 109.2184107
  54.5288124  57.2092629 109.1099914  54.4838460  56.0399773 110.0705259
  48.2799882  52.7581387 105.2520811  47.3550379  52.6257601 105.4598503
  48.5284295  53.5375606 105.7490753  58.2284545  48.8250130 106.8981544
  57.3201422  48.7565539 106.6040305  58.1772140  49.3022075 107.7263369
  52.0501288  50.3008269  98.5364943  51.9300914  50.7465320  99.3750423
  51.3553877  50.6493586  97.9778481  45.6408693  52.4014661 106.0864600
  45.7701074  52.6549140 107.0004012  44.9606145  52.9942369 105.7669255
  49.8108181  63.0711911 102.1855074  49.7332210  64.0219736 102.2643555
  49.2069824  62.7257783 102.8430001  52.3025410  50.2439776 114.8416441
  51.5258744  50.8033696 114.8319306  52.9415973  50.7296559 115.3631311
  60.0946191  47.0266569 108.6759418  59.4520571  47.3199102 108.0299212
  59.5901119  46.9119489 109.4812615  57.7486355  50.7729742  99.3645277
  58.6604211  51.0057129  99.1892975  57.2396002  51.3566786  98.8020356
  50.5571783  53.0525229 114.4034408  51.2986467  53.5910273 114.1269232
  49.8508768  53.6791518 114.5605960  56.0327122  55.1954370 113.0006570
  56.4410478  54.7536780 112.2561202  55.3104384  54.6206997 113.2540763
  52.3858192  50.1326977 110.3740127  53.2319388  50.5566390 110.5174776
  52.3256830  49.4760601 111.0678690  56.3555937  55.7555560 106.7558859
  55.7264799  55.9201275 106.0534926  55.9681599  56.1697170 107.5269823
  60.2345169  56.6909998 104.1103222  59.5496207  57.0708900 103.5600256
  60.3189018  57.3005325 104.8435170  55.5357638  47.7931345 112.0321300
  55.2918570  48.5473405 111.4955576  55.8117568  48.1716693 112.8668547
  57.4896100  54.3369957 110.7098566  57.7012996  54.9801717 110.0332947
  57.4425849  53.5032274 110.2420496  55.0922329  46.9487778 107.6135138
  54.2306808  47.2469032 107.9051876  55.1184764  47.1658177 106.6816171
  51.9083899  55.4929969 104.0208944  52.3722244  55.7717672 103.2313566
  51.6440697  54.5913413 103.8382034  48.8007980  55.0401450 106.9588707
  49.3709337  55.4688718 106.3206191  49.3916092  54.7584035 107.6572893
  50.8452785  51.6153121 100.8298509  51.5476828  52.0674165 101.2972435
  50.5133413  50.9736940 101.4578402  44.5878119  49.8736674 106.1315642
  43.7977173  50.1294202 105.6555753  45.0789366  50.6885011 106.2367683
  58.6041928  57.2141913 108.8820923  59.4259372  56.8122100 108.6003605
  58.6004331  57.1110147 109.8337039  46.5392864  50.2381253 103.0899119
  45.7424027  50.3499947 103.6082615  46.3118456  50.5767905 102.2240010
  52.3698532  56.7625956 111.0381634  52.4342964  57.2246363 111.8739806
  51.6609456  56.1323321 111.1663944  42.8715822  50.1267164 108.5630633
  43.1223860  51.0114174 108.8288209  43.4075370  49.9471766 107.7905725
  66.6947921  53.5580661 105.2305895  65.9411630  52.9888059 105.0749899
  66.8295463  53.5243326 106.1776529  52.0846549  58.4294064 100.9060614
  51.9492224  59.2745599 101.3345462  52.6256362  58.6313341 100.1426548
  45.5375947  55.9469502 101.4788539  46.0500467  56.7412752 101.6294104
  46.1898660  55.2495792 101.4122141  47.3470832  59.0635258 103.5611292
  47.5237460  59.9853223 103.3732276  48.1427665  58.7493677 103.9905672
  48.4702147  60.5813432 109.5621635  49.0209572  60.4530495 108.7898629
  47.6313623  60.8808321 109.2116527  52.2669318  56.8464559 113.9065866
  52.7997655  56.0852848 113.6765174  51.7383399  56.5538211 114.6490020
[truncated: 2,596,429 more chars]
