# Supplementary material for: The Lysine Deprotonation Mechanism in a Ubiquitin Conjugating Enzyme
Source: J Phys Chem B. 2025 May 12;129(20):4962–8. doi: 10.1021/acs.jpcb.5c01486 (PMC12105026; doi:10.1021/acs.jpcb.5c01486)
Supplement: Supplementary file 2 [file jp5c01486_si_002.zip › SI/E64A/build/5ait-withsubUbwithSulfur-mintitrat-nohis-E64A.pdb]

CRYST1    0.000    0.000    0.000  90.00  90.00  90.00 P 1           1
ATOM   1000  N   LEU B   4     120.224  43.322 392.838  1.00159.34           N
ATOM   1001  CA  LEU B   4     119.044  42.458 392.545  1.00143.32           C
ATOM   1002  C   LEU B   4     118.349  41.933 393.795  1.00145.24           C
ATOM   1003  O   LEU B   4     119.003  41.560 394.752  1.00178.31           O
ATOM   1004  CB  LEU B   4     119.468  41.245 391.736  1.00140.10           C
ATOM   1005  CG  LEU B   4     120.116  41.564 390.401  1.00148.17           C
ATOM   1006  CD1 LEU B   4     120.657  40.282 389.796  1.00154.68           C
ATOM   1007  CD2 LEU B   4     119.139  42.238 389.454  1.00146.86           C
ATOM   1008  N   PRO B   5     117.014  41.864 393.772  1.00144.56           N
ATOM   1009  CA  PRO B   5     116.265  41.183 394.818  1.00146.87           C
ATOM   1010  C   PRO B   5     116.699  39.742 394.998  1.00149.81           C
ATOM   1011  O   PRO B   5     116.944  39.018 394.035  1.00177.71           O
ATOM   1012  CB  PRO B   5     114.822  41.230 394.318  1.00148.16           C
ATOM   1013  CG  PRO B   5     114.782  42.380 393.397  1.00142.71           C
ATOM   1014  CD  PRO B   5     116.124  42.393 392.733  1.00154.46           C
ATOM   1015  N   ARG B   6     116.747  39.334 396.251  1.00147.87           N
ATOM   1016  CA  ARG B   6     117.355  38.070 396.610  1.00163.76           C
ATOM   1017  C   ARG B   6     116.773  36.994 395.738  1.00158.73           C
ATOM   1018  O   ARG B   6     117.497  36.232 395.110  1.00157.87           O
ATOM   1019  CB  ARG B   6     117.135  37.759 398.093  1.00180.19           C
ATOM   1020  CG  ARG B   6     117.860  38.746 398.984  1.00188.76           C
ATOM   1021  CD  ARG B   6     117.674  38.491 400.460  1.00187.48           C
ATOM   1022  NE  ARG B   6     118.380  39.531 401.207  1.00217.02           N
ATOM   1023  CZ  ARG B   6     119.702  39.577 401.411  1.00234.88           C
ATOM   1024  NH1 ARG B   6     120.504  38.625 400.944  1.00235.81           N
ATOM   1025  NH2 ARG B   6     120.232  40.587 402.101  1.00244.05           N
ATOM   1026  N   ARG B   7     115.448  36.981 395.682  1.00162.12           N
ATOM   1027  CA  ARG B   7     114.706  35.918 395.018  1.00162.85           C
ATOM   1028  C   ARG B   7     115.222  35.652 393.640  1.00136.31           C
ATOM   1029  O   ARG B   7     115.405  34.512 393.219  1.00167.48           O
ATOM   1030  CB  ARG B   7     113.248  36.284 394.910  1.00149.52           C
ATOM   1031  CG  ARG B   7     112.431  35.212 394.229  1.00146.58           C
ATOM   1032  CD  ARG B   7     110.991  35.640 394.262  1.00146.98           C
ATOM   1033  NE  ARG B   7     110.047  34.635 393.798  1.00146.27           N
ATOM   1034  CZ  ARG B   7     109.774  34.407 392.529  1.00129.37           C
ATOM   1035  NH1 ARG B   7     110.396  35.099 391.625  1.00121.25           N
ATOM   1036  NH2 ARG B   7     108.902  33.474 392.177  1.00138.93           N
ATOM   1037  N   ILE B   8     115.455  36.737 392.943  1.00109.88           N
ATOM   1038  CA  ILE B   8     115.945  36.673 391.578  1.00107.99           C
ATOM   1039  C   ILE B   8     117.227  35.976 391.490  1.00105.56           C
ATOM   1040  O   ILE B   8     117.422  35.132 390.651  1.00135.89           O
ATOM   1041  CB  ILE B   8     116.151  38.048 390.987  1.00104.76           C
ATOM   1042  CG1 ILE B   8     114.749  38.648 390.809  1.00141.96           C
ATOM   1043  CG2 ILE B   8     116.810  37.937 389.651  1.00 91.03           C
ATOM   1044  CD1 ILE B   8     114.627  40.075 390.339  1.00127.98           C
ATOM   1045  N   ILE B   9     118.108  36.299 392.391  1.00125.18           N
ATOM   1046  CA  ILE B   9     119.382  35.614 392.424  1.00144.11           C
ATOM   1047  C   ILE B   9     119.252  34.113 392.690  1.00159.74           C
ATOM   1048  O   ILE B   9     119.817  33.308 391.943  1.00161.42           O
ATOM   1049  CB  ILE B   9     120.279  36.221 393.476  1.00130.90           C
ATOM   1050  CG1 ILE B   9     120.526  37.690 393.131  1.00118.57           C
ATOM   1051  CG2 ILE B   9     121.568  35.407 393.555  1.00141.37           C
ATOM   1052  CD1 ILE B   9     121.105  38.483 394.262  1.00116.87           C
ATOM   1053  N   LYS B  10     118.511  33.763 393.745  1.00157.04           N
ATOM   1054  CA  LYS B  10     118.282  32.367 394.114  1.00157.53           C
ATOM   1055  C   LYS B  10     117.805  31.668 392.874  1.00160.49           C
ATOM   1056  O   LYS B  10     118.416  30.718 392.420  1.00188.17           O
ATOM   1057  CB  LYS B  10     117.211  32.215 395.196  1.00168.67           C
ATOM   1058  CG  LYS B  10     117.522  32.841 396.531  1.00188.24           C
ATOM   1059  CD  LYS B  10     118.748  32.207 397.152  1.00203.37           C
ATOM   1060  CE  LYS B  10     119.028  32.763 398.533  1.00211.49           C
ATOM   1061  NZ  LYS B  10     120.168  32.047 399.165  1.00221.72           N
ATOM   1062  N   GLU B  11     116.732  32.190 392.302  1.00139.98           N
ATOM   1063  CA  GLU B  11     116.121  31.599 391.131  1.00143.29           C
ATOM   1064  C   GLU B  11     117.201  31.396 390.069  1.00119.97           C
ATOM   1065  O   GLU B  11     117.311  30.316 389.494  1.00111.99           O
ATOM   1066  CB  GLU B  11     114.950  32.481 390.635  1.00167.41           C
ATOM   1067  CG  GLU B  11     114.120  31.922 389.474  1.00181.58           C
ATOM   1068  CD  GLU B  11     113.336  30.660 389.796  1.00195.64           C
ATOM   1069  OE1 GLU B  11     113.056  30.437 390.983  1.00226.18           O
ATOM   1070  OE2 GLU B  11     112.995  29.889 388.866  1.00185.82           O
ATOM   1071  N   THR B  12     117.985  32.442 389.813  1.00133.44           N
ATOM   1072  CA  THR B  12     119.087  32.397 388.823  1.00146.68           C
ATOM   1073  C   THR B  12     120.121  31.406 389.247  1.00145.86           C
ATOM   1074  O   THR B  12     120.530  30.499 388.517  1.00157.65           O
ATOM   1075  CB  THR B  12     119.846  33.744 388.658  1.00125.00           C
ATOM   1076  OG1 THR B  12     118.943  34.850 388.744  1.00138.27           O
ATOM   1077  CG2 THR B  12     120.556  33.762 387.294  1.00129.87           C
ATOM   1078  N   GLN B  13     120.531  31.605 390.470  1.00146.83           N
ATOM   1079  CA  GLN B  13     121.484  30.757 391.082  1.00155.18           C
ATOM   1080  C   GLN B  13     120.970  29.316 391.105  1.00149.44           C
ATOM   1081  O   GLN B  13     121.703  28.394 390.799  1.00141.59           O
ATOM   1082  CB  GLN B  13     121.734  31.277 392.496  1.00164.95           C
ATOM   1083  CG  GLN B  13     122.576  30.381 393.361  1.00183.49           C
ATOM   1084  CD  GLN B  13     123.758  29.809 392.624  1.00207.21           C
ATOM   1085  OE1 GLN B  13     124.165  30.323 391.582  1.00222.03           O
ATOM   1086  NE2 GLN B  13     124.304  28.720 393.144  1.00218.55           N
ATOM   1087  N   ARG B  14     119.709  29.142 391.480  1.00152.19           N
ATOM   1088  CA  ARG B  14     119.084  27.812 391.595  1.00136.66           C
ATOM   1089  C   ARG B  14     119.019  27.146 390.247  1.00124.43           C
ATOM   1090  O   ARG B  14     119.135  25.942 390.145  1.00119.28           O
ATOM   1091  CB  ARG B  14     117.661  27.898 392.164  1.00153.55           C
ATOM   1092  CG  ARG B  14     117.525  27.659 393.657  1.00154.97           C
ATOM   1093  CD  ARG B  14     116.056  27.606 394.055  1.00171.88           C
ATOM   1094  NE  ARG B  14     115.865  27.473 395.495  1.00182.07           N
ATOM   1095  CZ  ARG B  14     116.105  26.363 396.182  1.00217.97           C
ATOM   1096  NH1 ARG B  14     116.561  25.274 395.571  1.00233.40           N
ATOM   1097  NH2 ARG B  14     115.895  26.339 397.494  1.00253.64           N
ATOM   1098  N   LEU B  15     118.782  27.944 389.217  1.00138.54           N
ATOM   1099  CA  LEU B  15     118.744  27.436 387.853  1.00145.26           C
ATOM   1100  C   LEU B  15     120.106  26.973 387.415  1.00141.23           C
ATOM   1101  O   LEU B  15     120.248  25.940 386.771  1.00135.46           O
ATOM   1102  CB  LEU B  15     118.217  28.487 386.870  1.00143.95           C
ATOM   1103  CG  LEU B  15     116.784  28.306 386.406  1.00160.68           C
ATOM   1104  CD1 LEU B  15     116.561  29.207 385.212  1.00168.92           C
ATOM   1105  CD2 LEU B  15     116.463  26.857 386.051  1.00180.17           C
ATOM   1106  N   LEU B  16     121.109  27.749 387.777  1.00160.51           N
ATOM   1107  CA  LEU B  16     122.476  27.372 387.475  1.00180.14           C
ATOM   1108  C   LEU B  16     122.838  26.083 388.191  1.00177.12           C
ATOM   1109  O   LEU B  16     123.413  25.177 387.593  1.00137.69           O
ATOM   1110  CB  LEU B  16     123.435  28.498 387.866  1.00211.15           C
ATOM   1111  CG  LEU B  16     123.414  29.750 386.978  1.00228.89           C
ATOM   1112  CD1 LEU B  16     124.425  30.776 387.484  1.00234.20           C
ATOM   1113  CD2 LEU B  16     123.668  29.402 385.515  1.00222.08           C
ATOM   1114  N   ALA B  17     122.468  26.011 389.467  1.00207.19           N
ATOM   1115  CA  ALA B  17     122.788  24.864 390.332  1.00199.26           C
ATOM   1116  C   ALA B  17     122.233  23.534 389.780  1.00182.17           C
ATOM   1117  O   ALA B  17     122.947  22.544 389.642  1.00160.10           O
ATOM   1118  CB  ALA B  17     122.291  25.126 391.756  1.00184.05           C
ATOM   1119  N   GLU B  18     120.958  23.529 389.431  1.00187.54           N
ATOM   1120  CA  GLU B  18     120.288  22.296 389.043  1.00172.63           C
ATOM   1121  C   GLU B  18     119.491  22.459 387.767  1.00162.87           C
ATOM   1122  O   GLU B  18     118.465  23.143 387.731  1.00147.00           O
ATOM   1123  CB  GLU B  18     119.379  21.823 390.168  1.00185.78           C
ATOM   1124  CG  GLU B  18     120.106  21.060 391.256  1.00202.78           C
ATOM   1125  CD  GLU B  18     120.467  19.657 390.819  1.00219.50           C
ATOM   1126  OE1 GLU B  18     119.692  19.051 390.049  1.00229.95           O
ATOM   1127  OE2 GLU B  18     121.534  19.164 391.227  1.00239.45           O
ATOM   1128  N   PRO B  19     119.978  21.845 386.695  1.00161.12           N
ATOM   1129  CA  PRO B  19     119.267  21.937 385.432  1.00156.44           C
ATOM   1130  C   PRO B  19     118.043  21.038 385.386  1.00163.49           C
ATOM   1131  O   PRO B  19     118.100  19.877 385.755  1.00189.91           O
ATOM   1132  CB  PRO B  19     120.304  21.511 384.370  1.00154.12           C
ATOM   1133  CG  PRO B  19     121.599  21.365 385.074  1.00170.66           C
ATOM   1134  CD  PRO B  19     121.377  21.410 386.554  1.00165.57           C
ATOM   1135  N   VAL B  20     116.931  21.604 384.959  1.00167.38           N
ATOM   1136  CA  VAL B  20     115.788  20.835 384.469  1.00155.60           C
ATOM   1137  C   VAL B  20     116.143  20.219 383.111  1.00150.89           C
ATOM   1138  O   VAL B  20     116.985  20.761 382.391  1.00152.58           O
ATOM   1139  CB  VAL B  20     114.571  21.750 384.275  1.00163.42           C
ATOM   1140  CG1 VAL B  20     114.101  22.313 385.597  1.00163.14           C
ATOM   1141  CG2 VAL B  20     114.917  22.922 383.374  1.00178.09           C
ATOM   1142  N   PRO B  21     115.493  19.106 382.739  1.00155.35           N
ATOM   1143  CA  PRO B  21     115.871  18.435 381.496  1.00166.31           C
ATOM   1144  C   PRO B  21     115.121  18.927 380.283  1.00154.06           C
ATOM   1145  O   PRO B  21     113.909  19.091 380.349  1.00162.42           O
ATOM   1146  CB  PRO B  21     115.456  16.994 381.749  1.00174.16           C
ATOM   1147  CG  PRO B  21     114.269  17.102 382.644  1.00166.90           C
ATOM   1148  CD  PRO B  21     114.425  18.380 383.440  1.00155.24           C
ATOM   1149  N   GLY B  22     115.836  19.132 379.181  1.00154.09           N
ATOM   1150  CA  GLY B  22     115.236  19.633 377.941  1.00149.96           C
ATOM   1151  C   GLY B  22     114.896  21.103 377.994  1.00128.01           C
ATOM   1152  O   GLY B  22     114.295  21.640 377.090  1.00117.05           O
ATOM   1153  N   ILE B  23     115.293  21.746 379.076  1.00131.50           N
ATOM   1154  CA  ILE B  23     115.073  23.161 379.270  1.00137.38           C
ATOM   1155  C   ILE B  23     116.427  23.719 379.678  1.00136.35           C
ATOM   1156  O   ILE B  23     117.005  23.263 380.658  1.00141.05           O
ATOM   1157  CB  ILE B  23     114.092  23.416 380.408  1.00148.06           C
ATOM   1158  CG1 ILE B  23     112.686  22.946 380.059  1.00156.68           C
ATOM   1159  CG2 ILE B  23     114.077  24.884 380.779  1.00142.05           C
ATOM   1160  CD1 ILE B  23     111.755  22.905 381.256  1.00179.29           C
ATOM   1161  N   LYS B  24     116.924  24.696 378.928  1.00127.82           N
ATOM   1162  CA  LYS B  24     118.277  25.233 379.129  1.00126.09           C
ATOM   1163  C   LYS B  24     118.190  26.736 379.155  1.00118.38           C
ATOM   1164  O   LYS B  24     117.608  27.337 378.251  1.00141.06           O
ATOM   1165  CB  LYS B  24     119.201  24.795 377.991  1.00152.48           C
ATOM   1166  CG  LYS B  24     119.357  23.292 377.882  1.00163.96           C
ATOM   1167  CD  LYS B  24     120.139  22.881 376.652  1.00166.21           C
ATOM   1168  CE  LYS B  24     120.348  21.378 376.649  1.00178.21           C
ATOM   1169  NZ  LYS B  24     121.086  20.935 375.439  1.00185.27           N
ATOM   1170  N   ALA B  25     118.749  27.350 380.197  1.00108.80           N
ATOM   1171  CA  ALA B  25     118.526  28.795 380.500  1.00103.83           C
ATOM   1172  C   ALA B  25     119.751  29.512 381.010  1.00116.43           C
ATOM   1173  O   ALA B  25     120.198  29.304 382.121  1.00123.77           O
ATOM   1174  CB  ALA B  25     117.424  28.978 381.500  1.00 89.34           C
ATOM   1175  N   GLU B  26     120.272  30.385 380.171  1.00148.67           N
ATOM   1176  CA  GLU B  26     121.512  31.073 380.447  1.00152.63           C
ATOM   1177  C   GLU B  26     121.199  32.556 380.474  1.00142.90           C
ATOM   1178  O   GLU B  26     120.623  33.103 379.540  1.00160.86           O
ATOM   1179  CB  GLU B  26     122.540  30.720 379.372  1.00174.76           C
ATOM   1180  CG  GLU B  26     122.915  29.228 379.402  1.00187.17           C
ATOM   1181  CD  GLU B  26     123.201  28.609 378.034  1.00197.21           C
ATOM   1182  OE1 GLU B  26     123.173  29.320 376.998  1.00190.80           O
ATOM   1183  OE2 GLU B  26     123.448  27.380 377.994  1.00187.61           O
ATOM   1184  N   PRO B  27     121.509  33.206 381.582  1.00130.84           N
ATOM   1185  CA  PRO B  27     121.367  34.643 381.641  1.00125.84           C
ATOM   1186  C   PRO B  27     122.363  35.345 380.746  1.00134.36           C
ATOM   1187  O   PRO B  27     123.448  34.831 380.444  1.00125.98           O
ATOM   1188  CB  PRO B  27     121.627  34.987 383.101  1.00124.03           C
ATOM   1189  CG  PRO B  27     121.398  33.724 383.838  1.00129.90           C
ATOM   1190  CD  PRO B  27     121.670  32.590 382.904  1.00133.77           C
ATOM   1191  N   ASP B  28     121.949  36.523 380.316  1.00149.42           N
ATOM   1192  CA  ASP B  28     122.748  37.376 379.461  1.00157.03           C
ATOM   1193  C   ASP B  28     123.755  38.126 380.309  1.00157.28           C
ATOM   1194  O   ASP B  28     123.506  38.395 381.480  1.00165.19           O
ATOM   1195  CB  ASP B  28     121.826  38.353 378.741  1.00167.63           C
ATOM   1196  CG  ASP B  28     122.554  39.283 377.771  1.00174.36           C
ATOM   1197  OD1 ASP B  28     123.796  39.192 377.636  1.00200.22           O
ATOM   1198  OD2 ASP B  28     121.867  40.112 377.129  1.00160.07           O
ATOM   1199  N   GLU B  29     124.890  38.443 379.691  1.00155.63           N
ATOM   1200  CA  GLU B  29     126.010  39.131 380.335  1.00142.20           C
ATOM   1201  C   GLU B  29     125.728  40.597 380.612  1.00132.82           C
ATOM   1202  O   GLU B  29     126.007  41.099 381.690  1.00150.74           O
ATOM   1203  CB  GLU B  29     127.242  39.044 379.434  1.00168.85           C
ATOM   1204  CG  GLU B  29     127.268  39.998 378.231  1.00187.74           C
ATOM   1205  CD  GLU B  29     128.467  39.798 377.304  1.00200.63           C
ATOM   1206  OE1 GLU B  29     129.268  38.859 377.517  1.00201.99           O
ATOM   1207  OE2 GLU B  29     128.620  40.597 376.353  1.00188.89           O
ATOM   1208  N   SER B  30     125.177  41.279 379.622  1.00129.48           N
ATOM   1209  CA  SER B  30     124.865  42.694 379.734  1.00138.83           C
ATOM   1210  C   SER B  30     123.826  42.944 380.819  1.00149.68           C
ATOM   1211  O   SER B  30     124.006  43.824 381.648  1.00166.01           O
ATOM   1212  CB  SER B  30     124.334  43.234 378.402  1.00159.16           C
ATOM   1213  OG  SER B  30     125.244  43.007 377.336  1.00165.37           O
ATOM   1214  N   ASN B  31     122.746  42.163 380.799  1.00152.89           N
ATOM   1215  CA  ASN B  31     121.696  42.254 381.802  1.00138.65           C
ATOM   1216  C   ASN B  31     121.457  40.931 382.529  1.00138.95           C
ATOM   1217  O   ASN B  31     121.343  39.871 381.907  1.00134.60           O
ATOM   1218  CB  ASN B  31     120.405  42.739 381.171  1.00140.83           C
ATOM   1219  CG  ASN B  31     119.317  43.001 382.187  1.00157.68           C
ATOM   1220  OD1 ASN B  31     118.149  42.724 381.940  1.00186.08           O
ATOM   1221  ND2 ASN B  31     119.694  43.538 383.338  1.00172.65           N
ATOM   1222  N   ALA B  32     121.407  41.015 383.854  1.00146.72           N
ATOM   1223  CA  ALA B  32     121.166  39.856 384.712  1.00148.64           C
ATOM   1224  C   ALA B  32     119.750  39.414 384.584  1.00131.44           C
ATOM   1225  O   ALA B  32     119.496  38.233 384.476  1.00162.95           O
ATOM   1226  CB  ALA B  32     121.446  40.188 386.162  1.00164.61           C
ATOM   1227  N   ARG B  33     118.837  40.381 384.564  1.00116.67           N
ATOM   1228  CA  ARG B  33     117.378  40.147 384.383  1.00121.16           C
ATOM   1229  C   ARG B  33     116.918  39.637 382.996  1.00119.33           C
ATOM   1230  O   ARG B  33     115.723  39.473 382.739  1.00113.55           O
ATOM   1231  CB  ARG B  33     116.587  41.427 384.647  1.00102.54           C
ATOM   1232  CG  ARG B  33     116.835  42.053 385.982  1.00105.78           C
ATOM   1233  CD  ARG B  33     116.108  43.376 386.103  1.00103.84           C
ATOM   1234  NE  ARG B  33     116.123  43.863 387.468  1.00113.01           N
ATOM   1235  CZ  ARG B  33     115.154  43.671 388.346  1.00121.22           C
ATOM   1236  NH1 ARG B  33     114.064  43.034 388.011  1.00127.60           N
ATOM   1237  NH2 ARG B  33     115.270  44.143 389.573  1.00148.03           N
ATOM   1238  N   TYR B  34     117.863  39.379 382.114  1.00119.80           N
ATOM   1239  CA  TYR B  34     117.555  38.982 380.770  1.00118.11           C
ATOM   1240  C   TYR B  34     118.153  37.610 380.539  1.00116.44           C
ATOM   1241  O   TYR B  34     119.273  37.311 380.973  1.00120.51           O
ATOM   1242  CB  TYR B  34     118.171  39.987 379.813  1.00136.82           C
ATOM   1243  CG  TYR B  34     117.869  39.741 378.362  1.00128.37           C
ATOM   1244  CD1 TYR B  34     118.618  38.853 377.596  1.00135.66           C
ATOM   1245  CD2 TYR B  34     116.847  40.402 377.764  1.00120.94           C
ATOM   1246  CE1 TYR B  34     118.327  38.646 376.268  1.00143.34           C
ATOM   1247  CE2 TYR B  34     116.550  40.208 376.432  1.00134.66           C
ATOM   1248  CZ  TYR B  34     117.294  39.328 375.692  1.00144.60           C
ATOM   1249  OH  TYR B  34     117.010  39.121 374.377  1.00159.78           O
ATOM   1250  N   PHE B  35     117.404  36.775 379.832  1.00111.29           N
ATOM   1251  CA  PHE B  35     117.793  35.384 379.655  1.00111.45           C
ATOM   1252  C   PHE B  35     117.603  34.850 378.260  1.00106.99           C
ATOM   1253  O   PHE B  35     116.601  35.088 377.629  1.00109.43           O
ATOM   1254  CB  PHE B  35     116.967  34.506 380.536  1.00111.90           C
ATOM   1255  CG  PHE B  35     117.042  34.846 381.983  1.00118.14           C
ATOM   1256  CD1 PHE B  35     116.495  36.033 382.460  1.00115.86           C
ATOM   1257  CD2 PHE B  35     117.591  33.949 382.877  1.00109.50           C
ATOM   1258  CE1 PHE B  35     116.516  36.322 383.805  1.00115.63           C
ATOM   1259  CE2 PHE B  35     117.608  34.231 384.219  1.00104.47           C
ATOM   1260  CZ  PHE B  35     117.072  35.417 384.686  1.00110.75           C
ATOM   1261  N   HIS B  36     118.569  34.083 377.803  1.00113.26           N
ATOM   1262  CA  HIS B  36     118.439  33.411 376.541  1.00118.07           C
ATOM   1263  C   HIS B  36     118.144  31.998 376.919  1.00112.15           C
ATOM   1264  O   HIS B  36     118.824  31.435 377.744  1.00122.66           O
ATOM   1265  CB  HIS B  36     119.707  33.504 375.722  1.00127.57           C
ATOM   1266  CG  HIS B  36     120.036  34.893 375.291  1.00141.01           C
ATOM   1267  ND1 HIS B  36     120.702  35.788 376.097  1.00147.76           N
ATOM   1268  CD2 HIS B  36     119.777  35.544 374.137  1.00155.79           C
ATOM   1269  CE1 HIS B  36     120.856  36.928 375.449  1.00153.75           C
ATOM   1270  NE2 HIS B  36     120.298  36.807 374.259  1.00161.76           N
ATOM   1271  N   VAL B  37     117.091  31.435 376.353  1.00117.70           N
ATOM   1272  CA  VAL B  37     116.569  30.138 376.807  1.00102.74           C
ATOM   1273  C   VAL B  37     116.330  29.188 375.663  1.00 99.26           C
ATOM   1274  O   VAL B  37     115.943  29.615 374.581  1.00116.76           O
ATOM   1275  CB  VAL B  37     115.217  30.301 377.514  1.00 92.01           C
ATOM   1276  CG1 VAL B  37     114.853  29.019 378.228  1.00 95.36           C
ATOM   1277  CG2 VAL B  37     115.266  31.460 378.491  1.00 97.78           C
ATOM   1278  N   VAL B  38     116.561  27.905 375.906  1.00 91.92           N
ATOM   1279  CA  VAL B  38     116.391  26.893 374.877  1.00102.18           C
ATOM   1280  C   VAL B  38     115.502  25.812 375.390  1.00109.13           C
ATOM   1281  O   VAL B  38     115.775  25.231 376.432  1.00106.45           O
ATOM   1282  CB  VAL B  38     117.703  26.221 374.453  1.00105.16           C
ATOM   1283  CG1 VAL B  38     117.435  25.168 373.397  1.00104.93           C
ATOM   1284  CG2 VAL B  38     118.676  27.249 373.907  1.00115.72           C
ATOM   1285  N   ILE B  39     114.462  25.521 374.610  1.00122.30           N
ATOM   1286  CA  ILE B  39     113.513  24.476 374.943  1.00116.51           C
ATOM   1287  C   ILE B  39     113.472  23.384 373.910  1.00122.95           C
ATOM   1288  O   ILE B  39     113.211  23.630 372.736  1.00136.72           O
ATOM   1289  CB  ILE B  39     112.105  25.018 375.048  1.00107.73           C
ATOM   1290  CG1 ILE B  39     112.036  26.046 376.169  1.00106.54           C
ATOM   1291  CG2 ILE B  39     111.140  23.878 375.288  1.00115.19           C
ATOM   1292  CD1 ILE B  39     110.669  26.664 376.363  1.00116.35           C
ATOM   1293  N   ALA B  40     113.707  22.170 374.390  1.00131.77           N
ATOM   1294  CA  ALA B  40     113.601  20.962 373.591  1.00137.38           C
ATOM   1295  C   ALA B  40     112.142  20.608 373.440  1.00134.17           C
ATOM   1296  O   ALA B  40     111.418  20.587 374.430  1.00127.20           O
ATOM   1297  CB  ALA B  40     114.347  19.811 374.259  1.00144.13           C
ATOM   1298  N   GLY B  41     111.731  20.290 372.210  1.00132.64           N
ATOM   1299  CA  GLY B  41     110.342  19.924 371.914  1.00110.90           C
ATOM   1300  C   GLY B  41     109.886  18.705 372.693  1.00109.81           C
ATOM   1301  O   GLY B  41     110.593  17.719 372.756  1.00128.38           O
ATOM   1302  N   PRO B  42     108.709  18.761 373.325  1.00112.61           N
ATOM   1303  CA  PRO B  42     108.268  17.567 374.038  1.00124.73           C
ATOM   1304  C   PRO B  42     107.974  16.350 373.154  1.00150.29           C
ATOM   1305  O   PRO B  42     107.698  16.492 371.963  1.00186.42           O
ATOM   1306  CB  PRO B  42     106.960  18.021 374.689  1.00128.27           C
ATOM   1307  CG  PRO B  42     106.428  19.080 373.811  1.00127.82           C
ATOM   1308  CD  PRO B  42     107.650  19.792 373.292  1.00123.91           C
ATOM   1309  N   GLN B  43     107.982  15.170 373.772  1.00164.18           N
ATOM   1310  CA  GLN B  43     107.900  13.886 373.062  1.00183.56           C
ATOM   1311  C   GLN B  43     106.517  13.648 372.440  1.00166.48           C
ATOM   1312  O   GLN B  43     105.516  13.984 373.039  1.00149.70           O
ATOM   1313  CB  GLN B  43     108.324  12.712 373.956  1.00196.53           C
ATOM   1314  CG  GLN B  43     109.844  12.501 374.074  1.00209.53           C
ATOM   1315  CD  GLN B  43     110.619  13.660 374.706  1.00208.25           C
ATOM   1316  OE1 GLN B  43     111.702  14.019 374.239  1.00214.40           O
ATOM   1317  NE2 GLN B  43     110.090  14.223 375.778  1.00207.29           N
ATOM   1318  N   ASP B  44     106.488  13.081 371.230  1.00181.93           N
ATOM   1319  CA  ASP B  44     105.258  12.900 370.428  1.00185.36           C
ATOM   1320  C   ASP B  44     104.523  14.207 370.135  1.00168.32           C
ATOM   1321  O   ASP B  44     103.315  14.229 369.888  1.00175.26           O
ATOM   1322  CB  ASP B  44     104.284  11.900 371.062  1.00186.67           C
ATOM   1323  CG  ASP B  44     104.776  10.452 371.013  1.00190.68           C
ATOM   1324  OD1 ASP B  44     105.768  10.126 370.316  1.00189.70           O
ATOM   1325  OD2 ASP B  44     104.132   9.621 371.677  1.00198.91           O
ATOM   1326  N   SER B  45     105.258  15.300 370.178  1.00151.28           N
ATOM   1327  CA  SER B  45     104.789  16.515 369.582  1.00139.98           C
ATOM   1328  C   SER B  45     105.262  16.406 368.162  1.00130.39           C
ATOM   1329  O   SER B  45     106.155  15.618 367.886  1.00147.36           O
ATOM   1330  CB  SER B  45     105.452  17.717 370.243  1.00150.88           C
ATOM   1331  OG  SER B  45     106.775  17.948 369.747  1.00143.67           O
ATOM   1332  N   PRO B  46     104.717  17.215 367.264  1.00121.83           N
ATOM   1333  CA  PRO B  46     105.410  17.438 365.988  1.00148.56           C
ATOM   1334  C   PRO B  46     106.775  18.142 366.123  1.00151.94           C
ATOM   1335  O   PRO B  46     107.702  17.913 365.324  1.00160.55           O
ATOM   1336  CB  PRO B  46     104.443  18.339 365.232  1.00158.43           C
ATOM   1337  CG  PRO B  46     103.663  19.014 366.304  1.00142.37           C
ATOM   1338  CD  PRO B  46     103.469  17.975 367.353  1.00124.24           C
ATOM   1339  N   PHE B  47     106.881  18.973 367.149  1.00135.18           N
ATOM   1340  CA  PHE B  47     108.108  19.705 367.442  1.00136.16           C
ATOM   1341  C   PHE B  47     109.221  18.796 367.912  1.00136.73           C
ATOM   1342  O   PHE B  47     110.412  19.061 367.761  1.00144.60           O
ATOM   1343  CB  PHE B  47     107.825  20.685 368.543  1.00129.90           C
ATOM   1344  CG  PHE B  47     106.451  21.265 368.487  1.00113.31           C
ATOM   1345  CD1 PHE B  47     106.102  22.156 367.494  1.00109.20           C
ATOM   1346  CD2 PHE B  47     105.515  20.923 369.431  1.00104.04           C
ATOM   1347  CE1 PHE B  47     104.846  22.718 367.471  1.00 97.88           C
ATOM   1348  CE2 PHE B  47     104.251  21.453 369.398  1.00 99.21           C
ATOM   1349  CZ  PHE B  47     103.913  22.354 368.418  1.00 93.98           C
ATOM   1350  N   GLU B  48     108.770  17.671 368.399  1.00137.94           N
ATOM   1351  CA  GLU B  48     109.537  16.789 369.201  1.00149.61           C
ATOM   1352  C   GLU B  48     110.897  16.535 368.609  1.00135.56           C
ATOM   1353  O   GLU B  48     111.062  16.457 367.399  1.00124.27           O
ATOM   1354  CB  GLU B  48     108.760  15.493 369.336  1.00169.18           C
ATOM   1355  CG  GLU B  48     109.236  14.606 370.460  1.00198.03           C
ATOM   1356  CD  GLU B  48     110.208  13.517 370.053  1.00215.25           C
ATOM   1357  OE1 GLU B  48     110.197  13.093 368.875  1.00224.32           O
ATOM   1358  OE2 GLU B  48     110.972  13.057 370.931  1.00245.90           O
ATOM   1359  N   GLY B  49     111.877  16.389 369.484  1.00142.10           N
ATOM   1360  CA  GLY B  49     113.262  16.348 369.046  1.00147.72           C
ATOM   1361  C   GLY B  49     113.597  17.636 368.326  1.00152.31           C
ATOM   1362  O   GLY B  49     114.326  17.645 367.340  1.00166.29           O
ATOM   1363  N   GLY B  50     113.038  18.730 368.816  1.00150.94           N
ATOM   1364  CA  GLY B  50     113.267  20.035 368.231  1.00141.80           C
ATOM   1365  C   GLY B  50     113.901  20.916 369.263  1.00127.80           C
ATOM   1366  O   GLY B  50     113.866  20.618 370.444  1.00124.04           O
ATOM   1367  N   THR B  51     114.462  22.018 368.810  1.00131.08           N
ATOM   1368  CA  THR B  51     115.100  22.995 369.691  1.00140.22           C
ATOM   1369  C   THR B  51     114.570  24.405 369.438  1.00132.21           C
ATOM   1370  O   THR B  51     114.589  24.865 368.300  1.00155.14           O
ATOM   1371  CB  THR B  51     116.606  23.006 369.431  1.00155.18           C
ATOM   1372  OG1 THR B  51     116.874  23.547 368.126  1.00191.88           O
ATOM   1373  CG2 THR B  51     117.125  21.594 369.474  1.00160.92           C
ATOM   1374  N   PHE B  52     114.109  25.093 370.477  1.00115.52           N
ATOM   1375  CA  PHE B  52     113.436  26.392 370.296  1.00110.21           C
ATOM   1376  C   PHE B  52     113.992  27.463 371.207  1.00103.10           C
ATOM   1377  O   PHE B  52     114.117  27.254 372.397  1.00102.61           O
ATOM   1378  CB  PHE B  52     111.939  26.253 370.539  1.00115.81           C
ATOM   1379  CG  PHE B  52     111.269  25.286 369.625  1.00120.14           C
ATOM   1380  CD1 PHE B  52     110.789  25.692 368.382  1.00131.74           C
ATOM   1381  CD2 PHE B  52     111.143  23.962 369.984  1.00114.40           C
ATOM   1382  CE1 PHE B  52     110.189  24.779 367.517  1.00130.56           C
ATOM   1383  CE2 PHE B  52     110.552  23.048 369.119  1.00118.19           C
ATOM   1384  CZ  PHE B  52     110.066  23.454 367.889  1.00109.63           C
ATOM   1385  N   LYS B  53     114.360  28.595 370.622  1.00102.50           N
ATOM   1386  CA  LYS B  53     114.965  29.660 371.365  1.00111.30           C
ATOM   1387  C   LYS B  53     113.856  30.520 371.878  1.00105.91           C
ATOM   1388  O   LYS B  53     112.897  30.764 371.190  1.00 99.70           O
ATOM   1389  CB  LYS B  53     115.897  30.509 370.510  1.00136.12           C
ATOM   1390  CG  LYS B  53     117.187  29.807 370.102  1.00160.77           C
ATOM   1391  CD  LYS B  53     118.095  30.682 369.234  1.00174.45           C
ATOM   1392  CE  LYS B  53     119.154  29.846 368.524  1.00170.55           C
ATOM   1393  NZ  LYS B  53     119.925  30.659 367.553  1.00181.78           N
ATOM   1394  N   LEU B  54     114.018  30.964 373.111  1.00112.83           N
ATOM   1395  CA  LEU B  54     113.138  31.931 373.739  1.00104.80           C
ATOM   1396  C   LEU B  54     113.938  32.922 374.525  1.00 96.90           C
ATOM   1397  O   LEU B  54     115.075  32.680 374.933  1.00126.32           O
ATOM   1398  CB  LEU B  54     112.209  31.256 374.719  1.00113.27           C
ATOM   1399  CG  LEU B  54     111.152  30.381 374.084  1.00115.09           C
ATOM   1400  CD1 LEU B  54     111.688  28.996 373.778  1.00121.94           C
ATOM   1401  CD2 LEU B  54     109.983  30.278 375.031  1.00113.47           C
ATOM   1402  N   GLU B  55     113.331  34.047 374.775  1.00 87.70           N
ATOM   1403  CA  GLU B  55     113.996  35.032 375.554  1.00100.69           C
ATOM   1404  C   GLU B  55     113.057  35.501 376.620  1.00 99.54           C
ATOM   1405  O   GLU B  55     111.892  35.703 376.389  1.00 93.47           O
ATOM   1406  CB  GLU B  55     114.462  36.193 374.696  1.00126.21           C
ATOM   1407  CG  GLU B  55     113.344  36.943 373.992  1.00152.73           C
ATOM   1408  CD  GLU B  55     113.854  38.042 373.075  1.00173.97           C
ATOM   1409  OE1 GLU B  55     115.089  38.192 372.927  1.00194.31           O
ATOM   1410  OE2 GLU B  55     113.021  38.775 372.506  1.00198.89           O
ATOM   1411  N   LEU B  56     113.598  35.663 377.807  1.00112.49           N
ATOM   1412  CA  LEU B  56     112.815  35.980 378.961  1.00 96.98           C
ATOM   1413  C   LEU B  56     113.401  37.190 379.599  1.00 91.27           C
ATOM   1414  O   LEU B  56     114.617  37.279 379.793  1.00114.01           O
ATOM   1415  CB  LEU B  56     112.899  34.822 379.924  1.00112.21           C
ATOM   1416  CG  LEU B  56     111.898  34.859 381.046  1.00120.81           C
ATOM   1417  CD1 LEU B  56     111.951  33.550 381.799  1.00115.60           C
ATOM   1418  CD2 LEU B  56     112.161  36.013 381.999  1.00143.63           C
ATOM   1419  N   PHE B  57     112.537  38.120 379.961  1.00 89.74           N
ATOM   1420  CA  PHE B  57     112.947  39.275 380.740  1.00 95.98           C
ATOM   1421  C   PHE B  57     111.976  39.433 381.865  1.00101.10           C
ATOM   1422  O   PHE B  57     110.803  39.102 381.720  1.00112.36           O
ATOM   1423  CB  PHE B  57     112.933  40.524 379.901  1.00 98.34           C
ATOM   1424  CG  PHE B  57     113.037  41.797 380.694  1.00106.51           C
ATOM   1425  CD1 PHE B  57     111.911  42.359 381.269  1.00118.22           C
ATOM   1426  CD2 PHE B  57     114.243  42.436 380.845  1.00112.55           C
ATOM   1427  CE1 PHE B  57     111.981  43.533 381.986  1.00114.37           C
ATOM   1428  CE2 PHE B  57     114.326  43.613 381.559  1.00109.68           C
ATOM   1429  CZ  PHE B  57     113.195  44.160 382.131  1.00114.65           C
ATOM   1430  N   LEU B  58     112.449  39.985 382.966  1.00112.59           N
ATOM   1431  CA  LEU B  58     111.587  40.219 384.101  1.00122.40           C
ATOM   1432  C   LEU B  58     111.580  41.717 384.489  1.00126.65           C
ATOM   1433  O   LEU B  58     112.628  42.319 384.716  1.00134.28           O
ATOM   1434  CB  LEU B  58     112.024  39.317 385.238  1.00133.15           C
ATOM   1435  CG  LEU B  58     113.449  39.521 385.686  1.00169.60           C
ATOM   1436  CD1 LEU B  58     113.507  40.710 386.649  1.00224.56           C
ATOM   1437  CD2 LEU B  58     113.945  38.264 386.363  1.00156.71           C
ATOM   1438  N   PRO B  59     110.400  42.335 384.541  1.00120.86           N
ATOM   1439  CA  PRO B  59     110.306  43.728 384.979  1.00135.05           C
ATOM   1440  C   PRO B  59     110.619  43.859 386.442  1.00136.28           C
ATOM   1441  O   PRO B  59     110.628  42.868 387.142  1.00146.67           O
ATOM   1442  CB  PRO B  59     108.843  44.082 384.739  1.00144.00           C
ATOM   1443  CG  PRO B  59     108.111  42.784 384.656  1.00140.19           C
ATOM   1444  CD  PRO B  59     109.095  41.664 384.502  1.00125.78           C
ATOM   1445  N   GLU B  60     110.854  45.071 386.909  1.00142.26           N
ATOM   1446  CA  GLU B  60     111.272  45.222 388.284  1.00174.08           C
ATOM   1447  C   GLU B  60     110.237  44.652 389.184  1.00158.41           C
ATOM   1448  O   GLU B  60     110.534  43.875 390.086  1.00177.57           O
ATOM   1449  CB  GLU B  60     111.483  46.682 388.672  1.00202.18           C
ATOM   1450  CG  GLU B  60     111.938  46.893 390.138  1.00212.85           C
ATOM   1451  CD  GLU B  60     110.809  46.949 391.174  1.00195.46           C
ATOM   1452  OE1 GLU B  60     109.684  47.348 390.819  1.00202.92           O
ATOM   1453  OE2 GLU B  60     111.041  46.607 392.355  1.00165.11           O
ATOM   1454  N   GLU B  61     109.008  45.056 388.935  1.00142.02           N
ATOM   1455  CA  GLU B  61     107.911  44.665 389.806  1.00152.74           C
ATOM   1456  C   GLU B  61     107.850  43.159 390.079  1.00150.72           C
ATOM   1457  O   GLU B  61     107.291  42.737 391.075  1.00140.56           O
ATOM   1458  CB  GLU B  61     106.626  45.114 389.188  1.00155.00           C
ATOM   1459  CG  GLU B  61     106.503  46.607 389.158  1.00171.15           C
ATOM   1460  CD  GLU B  61     105.315  47.034 388.353  1.00199.88           C
ATOM   1461  OE1 GLU B  61     104.770  46.174 387.632  1.00208.35           O
ATOM   1462  OE2 GLU B  61     104.939  48.221 388.431  1.00227.20           O
ATOM   1463  N   TYR B  62     108.421  42.350 389.191  1.00140.39           N
ATOM   1464  CA  TYR B  62     108.502  40.914 389.425  1.00116.45           C
ATOM   1465  C   TYR B  62     109.123  40.687 390.773  1.00115.50           C
ATOM   1466  O   TYR B  62     110.116  41.310 391.131  1.00132.24           O
ATOM   1467  CB  TYR B  62     109.357  40.220 388.366  1.00124.06           C
ATOM   1468  CG  TYR B  62     109.768  38.806 388.708  1.00123.21           C
ATOM   1469  CD1 TYR B  62     110.812  38.581 389.559  1.00121.72           C
ATOM   1470  CD2 TYR B  62     109.111  37.698 388.165  1.00109.58           C
ATOM   1471  CE1 TYR B  62     111.196  37.301 389.872  1.00120.86           C
ATOM   1472  CE2 TYR B  62     109.492  36.410 388.468  1.00 98.39           C
ATOM   1473  CZ  TYR B  62     110.548  36.207 389.316  1.00112.71           C
ATOM   1474  OH  TYR B  62     110.974  34.912 389.668  1.00115.80           O
ATOM   1475  N   PRO B  63     108.591  39.744 391.516  1.00107.28           N
ATOM   1476  CA  PRO B  63     107.573  38.794 391.135  1.00115.24           C
ATOM   1477  C   PRO B  63     106.229  39.394 390.858  1.00129.37           C
ATOM   1478  O   PRO B  63     105.400  38.788 390.187  1.00151.20           O
ATOM   1479  CB  PRO B  63     107.442  37.913 392.355  1.00117.82           C
ATOM   1480  CG  PRO B  63     108.706  38.085 393.091  1.00124.69           C
ATOM   1481  CD  PRO B  63     109.134  39.481 392.848  1.00113.51           C
ATOM   1482  N   MET B  64     106.005  40.575 391.388  1.00129.85           N
ATOM   1483  CA  MET B  64     104.684  41.148 391.358  1.00144.62           C
ATOM   1484  C   MET B  64     104.144  41.140 389.941  1.00147.74           C
ATOM   1485  O   MET B  64     103.007  40.755 389.704  1.00151.61           O
ATOM   1486  CB  MET B  64     104.729  42.571 391.901  1.00171.66           C
ATOM   1487  CG  MET B  64     105.190  42.655 393.351  1.00186.54           C
ATOM   1488  SD  MET B  64     104.182  41.582 394.406  1.00185.58           S
ATOM   1489  CE  MET B  64     102.642  42.464 394.364  1.00171.79           C
ATOM   1490  N   ALA B  65     104.969  41.572 389.004  1.00151.51           N
ATOM   1491  CA  ALA B  65     104.604  41.576 387.590  1.00136.31           C
ATOM   1492  C   ALA B  65     105.170  40.340 386.945  1.00115.51           C
ATOM   1493  O   ALA B  65     106.322  40.008 387.159  1.00110.19           O
ATOM   1494  CB  ALA B  65     105.151  42.823 386.899  1.00147.58           C
ATOM   1495  N   ALA B  66     104.369  39.676 386.136  1.00106.59           N
ATOM   1496  CA  ALA B  66     104.822  38.446 385.495  1.00103.77           C
ATOM   1497  C   ALA B  66     106.016  38.667 384.568  1.00 96.69           C
ATOM   1498  O   ALA B  66     106.259  39.770 384.114  1.00112.89           O
ATOM   1499  CB  ALA B  66     103.705  37.837 384.709  1.00 99.44           C
ATOM   1500  N   PRO B  67     106.774  37.616 384.314  1.00 84.97           N
ATOM   1501  CA  PRO B  67     107.922  37.753 383.476  1.00 86.81           C
ATOM   1502  C   PRO B  67     107.410  37.886 382.091  1.00 99.54           C
ATOM   1503  O   PRO B  67     106.271  37.534 381.861  1.00113.22           O
ATOM   1504  CB  PRO B  67     108.642  36.423 383.647  1.00 79.65           C
ATOM   1505  CG  PRO B  67     108.213  35.929 384.933  1.00 90.68           C
ATOM   1506  CD  PRO B  67     106.836  36.422 385.160  1.00 93.80           C
ATOM   1507  N   LYS B  68     108.229  38.399 381.187  1.00 98.88           N
ATOM   1508  CA  LYS B  68     107.869  38.442 379.796  1.00 94.62           C
ATOM   1509  C   LYS B  68     108.661  37.430 379.020  1.00 90.47           C
ATOM   1510  O   LYS B  68     109.882  37.401 379.119  1.00119.65           O
ATOM   1511  CB  LYS B  68     108.140  39.830 379.280  1.00113.34           C
ATOM   1512  CG  LYS B  68     107.241  40.869 379.928  1.00120.51           C
ATOM   1513  CD  LYS B  68     107.522  42.239 379.359  1.00126.38           C
ATOM   1514  CE  LYS B  68     106.568  43.259 379.931  1.00133.89           C
ATOM   1515  NZ  LYS B  68     106.860  44.618 379.405  1.00161.12           N
ATOM   1516  N   VAL B  69     107.971  36.615 378.237  1.00 91.90           N
ATOM   1517  CA  VAL B  69     108.618  35.577 377.461  1.00105.79           C
ATOM   1518  C   VAL B  69     108.199  35.658 376.008  1.00 94.76           C
ATOM   1519  O   VAL B  69     107.074  35.925 375.709  1.00 95.33           O
ATOM   1520  CB  VAL B  69     108.275  34.182 377.988  1.00117.82           C
ATOM   1521  CG1 VAL B  69     109.161  33.124 377.346  1.00113.31           C
ATOM   1522  CG2 VAL B  69     108.478  34.144 379.487  1.00154.15           C
ATOM   1523  N   ARG B  70     109.139  35.395 375.120  1.00 98.28           N
ATOM   1524  CA  ARG B  70     108.876  35.357 373.713  1.00 89.19           C
ATOM   1525  C   ARG B  70     109.727  34.328 373.016  1.00 96.36           C
ATOM   1526  O   ARG B  70     110.872  34.078 373.410  1.00123.96           O
ATOM   1527  CB  ARG B  70     109.175  36.697 373.111  1.00100.92           C
ATOM   1528  CG  ARG B  70     108.767  36.787 371.667  1.00118.47           C
ATOM   1529  CD  ARG B  70     108.819  38.210 371.167  1.00133.40           C
ATOM   1530  NE  ARG B  70     110.206  38.586 370.931  1.00160.05           N
ATOM   1531  CZ  ARG B  70     110.841  38.550 369.747  1.00162.97           C
ATOM   1532  NH1 ARG B  70     110.242  38.183 368.625  1.00156.29           N
ATOM   1533  NH2 ARG B  70     112.105  38.918 369.691  1.00177.83           N
ATOM   1534  N   PHE B  71     109.158  33.730 371.983  1.00 98.58           N
ATOM   1535  CA  PHE B  71     109.888  32.831 371.115  1.00 96.95           C
ATOM   1536  C   PHE B  71     110.711  33.621 370.145  1.00110.05           C
ATOM   1537  O   PHE B  71     110.224  34.526 369.497  1.00134.97           O
ATOM   1538  CB  PHE B  71     108.949  31.953 370.322  1.00 93.18           C
ATOM   1539  CG  PHE B  71     108.521  30.735 371.042  1.00 86.13           C
ATOM   1540  CD1 PHE B  71     107.410  30.761 371.825  1.00 87.83           C
ATOM   1541  CD2 PHE B  71     109.225  29.568 370.911  1.00 86.84           C
ATOM   1542  CE1 PHE B  71     106.998  29.631 372.479  1.00104.46           C
ATOM   1543  CE2 PHE B  71     108.831  28.433 371.565  1.00 97.88           C
ATOM   1544  CZ  PHE B  71     107.719  28.460 372.364  1.00105.12           C
ATOM   1545  N   MET B  72     111.973  33.259 370.040  1.00128.22           N
ATOM   1546  CA  MET B  72     112.840  33.810 369.027  1.00138.55           C
ATOM   1547  C   MET B  72     112.929  32.876 367.810  1.00125.55           C
ATOM   1548  O   MET B  72     113.487  33.240 366.784  1.00127.26           O
ATOM   1549  CB  MET B  72     114.210  34.048 369.632  1.00152.44           C
ATOM   1550  CG  MET B  72     115.165  34.732 368.681  1.00187.54           C
ATOM   1551  SD  MET B  72     114.417  36.179 367.886  1.00228.41           S
ATOM   1552  CE  MET B  72     115.708  36.674 366.715  1.00199.60           C
ATOM   1553  N   THR B  73     112.388  31.670 367.935  1.00122.70           N
ATOM   1554  CA  THR B  73     112.336  30.698 366.850  1.00116.82           C
ATOM   1555  C   THR B  73     110.952  30.614 366.274  1.00116.43           C
ATOM   1556  O   THR B  73     109.982  30.484 366.985  1.00118.33           O
ATOM   1557  CB  THR B  73     112.677  29.289 367.323  1.00120.59           C
ATOM   1558  OG1 THR B  73     113.755  29.358 368.264  1.00139.32           O
ATOM   1559  CG2 THR B  73     113.061  28.415 366.136  1.00133.46           C
ATOM   1560  N   LYS B  74     110.868  30.691 364.962  1.00136.31           N
ATOM   1561  CA  LYS B  74     109.597  30.622 364.272  1.00129.31           C
ATOM   1562  C   LYS B  74     108.974  29.240 364.489  1.00117.48           C
ATOM   1563  O   LYS B  74     109.622  28.228 364.298  1.00120.49           O
ATOM   1564  CB  LYS B  74     109.837  30.913 362.795  1.00135.95           C
ATOM   1565  CG  LYS B  74     108.596  31.256 362.026  1.00151.99           C
ATOM   1566  CD  LYS B  74     108.930  31.551 360.576  1.00161.56           C
ATOM   1567  CE  LYS B  74     107.683  31.496 359.721  1.00184.82           C
ATOM   1568  NZ  LYS B  74     106.631  32.447 360.191  1.00202.81           N
ATOM   1569  N   ILE B  75     107.718  29.211 364.916  1.00111.97           N
ATOM   1570  CA  ILE B  75     107.052  27.950 365.275  1.00107.68           C
ATOM   1571  C   ILE B  75     105.560  27.958 364.956  1.00107.24           C
ATOM   1572  O   ILE B  75     104.900  28.979 365.048  1.00113.46           O
ATOM   1573  CB  ILE B  75     107.217  27.639 366.768  1.00116.53           C
ATOM   1574  CG1 ILE B  75     106.583  26.302 367.110  1.00114.43           C
ATOM   1575  CG2 ILE B  75     106.601  28.724 367.639  1.00126.44           C
ATOM   1576  CD1 ILE B  75     106.973  25.826 368.484  1.00117.78           C
ATOM   1577  N   TYR B  76     105.031  26.802 364.581  1.00112.99           N
ATOM   1578  CA  TYR B  76     103.637  26.697 364.143  1.00103.13           C
ATOM   1579  C   TYR B  76     102.779  26.232 365.301  1.00 97.87           C
ATOM   1580  O   TYR B  76     102.862  25.104 365.742  1.00110.33           O
ATOM   1581  CB  TYR B  76     103.543  25.724 362.960  1.00121.30           C
ATOM   1582  CG  TYR B  76     102.243  25.763 362.170  1.00124.77           C
ATOM   1583  CD1 TYR B  76     101.945  26.832 361.315  1.00114.67           C
ATOM   1584  CD2 TYR B  76     101.334  24.721 362.243  1.00123.09           C
ATOM   1585  CE1 TYR B  76     100.758  26.883 360.605  1.00103.15           C
ATOM   1586  CE2 TYR B  76     100.146  24.770 361.523  1.00120.16           C
ATOM   1587  CZ  TYR B  76      99.864  25.865 360.710  1.00105.06           C
ATOM   1588  OH  TYR B  76      98.693  25.951 359.993  1.00119.99           O
ATOM   1589  N   HIS B  77     101.976  27.129 365.830  1.00 94.99           N
ATOM   1590  CA  HIS B  77     101.222  26.842 367.034  1.00 92.52           C
ATOM   1591  C   HIS B  77     100.128  27.870 367.172  1.00 82.99           C
ATOM   1592  O   HIS B  77     100.295  29.005 366.814  1.00 94.80           O
ATOM   1593  CB  HIS B  77     102.150  26.929 368.241  1.00101.48           C
ATOM   1594  CG  HIS B  77     101.614  26.285 369.474  1.00101.78           C
ATOM   1595  ND1 HIS B  77     100.462  26.717 370.082  1.00108.63           N
ATOM   1596  CD2 HIS B  77     102.093  25.278 370.243  1.00 96.39           C
ATOM   1597  CE1 HIS B  77     100.231  25.976 371.151  1.00115.25           C
ATOM   1598  NE2 HIS B  77     101.211  25.098 371.276  1.00102.03           N
ATOM   1599  N   PRO B  78      98.985  27.477 367.672  1.00 89.86           N
ATOM   1600  CA  PRO B  78      97.863  28.421 367.784  1.00102.85           C
ATOM   1601  C   PRO B  78      98.055  29.594 368.744  1.00122.04           C
ATOM   1602  O   PRO B  78      97.624  30.732 368.454  1.00126.81           O
ATOM   1603  CB  PRO B  78      96.733  27.544 368.307  1.00102.21           C
ATOM   1604  CG  PRO B  78      97.066  26.179 367.810  1.00107.73           C
ATOM   1605  CD  PRO B  78      98.555  26.075 367.790  1.00101.81           C
ATOM   1606  N   ASN B  79      98.664  29.285 369.888  1.00128.89           N
ATOM   1607  CA  ASN B  79      98.986  30.248 370.944  1.00122.42           C
ATOM   1608  C   ASN B  79     100.166  31.178 370.717  1.00124.19           C
ATOM   1609  O   ASN B  79     100.176  32.298 371.233  1.00142.67           O
ATOM   1610  CB  ASN B  79      99.237  29.493 372.210  1.00124.25           C
ATOM   1611  CG  ASN B  79      98.017  28.683 372.637  1.00139.15           C
ATOM   1612  OD1 ASN B  79      98.099  27.471 372.821  1.00133.17           O
ATOM   1613  ND2 ASN B  79      96.876  29.347 372.798  1.00130.44           N
ATOM   1614  N   VAL B  80     101.142  30.723 369.938  1.00116.47           N
ATOM   1615  CA  VAL B  80     102.321  31.529 369.566  1.00 96.29           C
ATOM   1616  C   VAL B  80     102.139  32.221 368.234  1.00101.89           C
ATOM   1617  O   VAL B  80     101.933  31.576 367.211  1.00122.29           O
ATOM   1618  CB  VAL B  80     103.531  30.640 369.408  1.00 99.98           C
ATOM   1619  CG1 VAL B  80     104.749  31.488 369.214  1.00107.62           C
ATOM   1620  CG2 VAL B  80     103.693  29.739 370.628  1.00120.27           C
ATOM   1621  N   ASP B  81     102.189  33.537 368.221  1.00102.63           N
ATOM   1622  CA  ASP B  81     101.908  34.270 366.994  1.00107.88           C
ATOM   1623  C   ASP B  81     103.138  34.340 366.090  1.00104.19           C
ATOM   1624  O   ASP B  81     104.113  33.619 366.287  1.00108.37           O
ATOM   1625  CB  ASP B  81     101.354  35.658 367.304  1.00123.45           C
ATOM   1626  CG  ASP B  81     102.418  36.628 367.757  1.00137.82           C
ATOM   1627  OD1 ASP B  81     103.566  36.213 367.991  1.00166.53           O
ATOM   1628  OD2 ASP B  81     102.109  37.829 367.866  1.00152.14           O
ATOM   1629  N   LYS B  82     103.073  35.183 365.074  1.00105.90           N
ATOM   1630  CA  LYS B  82     104.128  35.233 364.078  1.00115.83           C
ATOM   1631  C   LYS B  82     105.386  35.843 364.614  1.00109.98           C
ATOM   1632  O   LYS B  82     106.477  35.524 364.176  1.00140.17           O
ATOM   1633  CB  LYS B  82     103.665  36.031 362.867  1.00142.52           C
ATOM   1634  CG  LYS B  82     102.563  35.354 362.072  1.00157.26           C
ATOM   1635  CD  LYS B  82     102.171  36.169 360.852  1.00148.97           C
ATOM   1636  CE  LYS B  82     101.054  35.476 360.115  1.00156.48           C
ATOM   1637  NZ  LYS B  82     100.673  36.221 358.889  1.00166.37           N
ATOM   1638  N   LEU B  83     105.248  36.718 365.574  1.00115.94           N
ATOM   1639  CA  LEU B  83     106.418  37.338 366.179  1.00117.21           C
ATOM   1640  C   LEU B  83     106.962  36.640 367.428  1.00110.21           C
ATOM   1641  O   LEU B  83     107.736  37.202 368.152  1.00126.09           O
ATOM   1642  CB  LEU B  83     106.049  38.764 366.518  1.00127.04           C
ATOM   1643  CG  LEU B  83     105.723  39.571 365.271  1.00121.26           C
ATOM   1644  CD1 LEU B  83     105.322  40.970 365.705  1.00132.48           C
ATOM   1645  CD2 LEU B  83     106.892  39.631 364.318  1.00107.99           C
ATOM   1646  N   GLY B  84     106.536  35.422 367.692  1.00109.82           N
ATOM   1647  CA  GLY B  84     106.957  34.691 368.875  1.00 90.63           C
ATOM   1648  C   GLY B  84     106.200  34.985 370.151  1.00 89.92           C
ATOM   1649  O   GLY B  84     106.526  34.397 371.174  1.00113.71           O
ATOM   1650  N   ARG B  85     105.205  35.873 370.112  1.00 88.90           N
ATOM   1651  CA  ARG B  85     104.450  36.236 371.319  1.00 91.33           C
ATOM   1652  C   ARG B  85     103.571  35.139 371.812  1.00 90.63           C
ATOM   1653  O   ARG B  85     102.730  34.659 371.092  1.00117.25           O
ATOM   1654  CB  ARG B  85     103.571  37.440 371.079  1.00 99.91           C
ATOM   1655  CG  ARG B  85     104.344  38.740 371.019  1.00123.04           C
ATOM   1656  CD  ARG B  85     103.427  39.932 370.852  1.00126.28           C
ATOM   1657  NE  ARG B  85     102.766  39.850 369.559  1.00148.68           N
ATOM   1658  CZ  ARG B  85     102.055  40.828 369.017  1.00153.46           C
ATOM   1659  NH1 ARG B  85     101.909  41.977 369.655  1.00151.86           N
ATOM   1660  NH2 ARG B  85     101.494  40.647 367.830  1.00156.13           N
ATOM   1661  N   ILE B  86     103.722  34.798 373.075  1.00 88.11           N
ATOM   1662  CA  ILE B  86     103.032  33.673 373.614  1.00 86.26           C
ATOM   1663  C   ILE B  86     101.836  34.205 374.334  1.00 94.13           C
ATOM   1664  O   ILE B  86     101.933  35.181 375.067  1.00106.37           O
ATOM   1665  CB  ILE B  86     103.899  32.923 374.597  1.00 90.09           C
ATOM   1666  CG1 ILE B  86     105.183  32.463 373.930  1.00 98.53           C
ATOM   1667  CG2 ILE B  86     103.184  31.703 375.117  1.00102.91           C
ATOM   1668  CD1 ILE B  86     106.263  32.083 374.919  1.00109.73           C
ATOM   1669  N   CYX B  87     100.702  33.560 374.094  1.00103.95           N
ATOM   1670  CA  CYX B  87      99.486  33.818 374.841  1.00109.91           C
ATOM   1671  C   CYX B  87      99.236  32.690 375.807  1.00118.47           C
ATOM   1672  O   CYX B  87      98.571  31.722 375.472  1.00133.20           O
ATOM   1673  CB  CYX B  87      98.307  33.939 373.884  1.00112.44           C
ATOM   1674  SG  CYX B  87      96.959  34.293 374.535  1.00110.14           S
ATOM   1678  N   LEU B  88      99.775  32.831 377.011  1.00120.46           N
ATOM   1679  CA  LEU B  88      99.585  31.877 378.093  1.00111.64           C
ATOM   1680  C   LEU B  88      98.968  32.704 379.198  1.00101.20           C
ATOM   1681  O   LEU B  88      99.319  33.845 379.372  1.00111.42           O
ATOM   1682  CB  LEU B  88     100.924  31.256 378.481  1.00104.39           C
ATOM   1683  CG  LEU B  88     100.981  30.159 379.526  1.00133.99           C
ATOM   1684  CD1 LEU B  88     100.151  28.955 379.152  1.00148.74           C
ATOM   1685  CD2 LEU B  88     102.422  29.705 379.737  1.00166.56           C
ATOM   1686  N   ASP B  89      97.999  32.161 379.898  1.00111.40           N
ATOM   1687  CA  ASP B  89      97.265  32.963 380.891  1.00118.71           C
ATOM   1688  C   ASP B  89      98.068  33.306 382.144  1.00109.55           C
ATOM   1689  O   ASP B  89      97.975  34.414 382.657  1.00 93.99           O
ATOM   1690  CB  ASP B  89      95.951  32.275 381.259  1.00138.79           C
ATOM   1691  CG  ASP B  89      96.134  30.808 381.664  1.00165.27           C
ATOM   1692  OD1 ASP B  89      97.266  30.290 381.601  1.00189.31           O
ATOM   1693  OD2 ASP B  89      95.134  30.159 382.036  1.00199.07           O
ATOM   1694  N   ILE B  90      98.882  32.352 382.611  1.00124.69           N
ATOM   1695  CA  ILE B  90      99.744  32.569 383.782  1.00106.42           C
ATOM   1696  C   ILE B  90     100.744  33.670 383.555  1.00102.34           C
ATOM   1697  O   ILE B  90     101.323  34.133 384.485  1.00135.52           O
ATOM   1698  CB  ILE B  90     100.530  31.326 384.249  1.00106.22           C
ATOM   1699  CG1 ILE B  90     101.351  30.706 383.134  1.00119.88           C
ATOM   1700  CG2 ILE B  90      99.589  30.299 384.824  1.00109.75           C
ATOM   1701  CD1 ILE B  90     102.295  29.615 383.614  1.00146.72           C
ATOM   1702  N   LEU B  91     100.961  34.070 382.318  1.00 94.74           N
ATOM   1703  CA  LEU B  91     101.747  35.239 382.029  1.00 91.31           C
ATOM   1704  C   LEU B  91     100.958  36.539 382.082  1.00107.96           C
ATOM   1705  O   LEU B  91     101.518  37.621 381.920  1.00122.75           O
ATOM   1706  CB  LEU B  91     102.355  35.132 380.668  1.00 87.05           C
ATOM   1707  CG  LEU B  91     103.332  33.998 380.529  1.00 93.45           C
ATOM   1708  CD1 LEU B  91     103.937  34.025 379.138  1.00102.89           C
ATOM   1709  CD2 LEU B  91     104.414  34.132 381.559  1.00106.06           C
ATOM   1710  N   ALA B  92      99.661  36.467 382.292  1.00117.82           N
ATOM   1711  CA  ALA B  92      98.889  37.690 382.272  1.00120.13           C
ATOM   1712  C   ALA B  92      97.984  37.748 383.476  1.00120.88           C
ATOM   1713  O   ALA B  92      98.310  38.339 384.489  1.00121.79           O
ATOM   1714  CB  ALA B  92      98.099  37.772 380.960  1.00127.53           C
ATOM   1715  N   ASP B  93      96.848  37.096 383.367  1.00128.65           N
ATOM   1716  CA  ASP B  93      95.844  37.160 384.390  1.00125.03           C
ATOM   1717  C   ASP B  93      96.220  36.333 385.584  1.00117.09           C
ATOM   1718  O   ASP B  93      96.469  36.856 386.649  1.00129.02           O
ATOM   1719  CB  ASP B  93      94.531  36.670 383.801  1.00149.67           C
ATOM   1720  CG  ASP B  93      93.940  37.682 382.815  1.00161.28           C
ATOM   1721  OD1 ASP B  93      94.315  38.874 382.884  1.00156.58           O
ATOM   1722  OD2 ASP B  93      93.121  37.301 381.950  1.00187.18           O
ATOM   1723  N   LYS B  94      96.343  35.041 385.373  1.00112.69           N
ATOM   1724  CA  LYS B  94      96.537  34.132 386.458  1.00104.34           C
ATOM   1725  C   LYS B  94      97.900  34.211 387.103  1.00105.61           C
ATOM   1726  O   LYS B  94      98.235  33.310 387.866  1.00120.29           O
ATOM   1727  CB  LYS B  94      96.333  32.721 385.978  1.00126.44           C
ATOM   1728  CG  LYS B  94      94.886  32.440 385.630  1.00144.04           C
ATOM   1729  CD  LYS B  94      94.618  30.933 385.574  1.00179.11           C
ATOM   1730  CE  LYS B  94      93.135  30.605 385.492  1.00195.70           C
ATOM   1731  NZ  LYS B  94      92.503  31.248 384.308  1.00220.06           N
ATOM   1732  N   TRP B  95      98.692  35.251 386.827  1.00109.08           N
ATOM   1733  CA  TRP B  95     100.042  35.333 387.409  1.00107.31           C
ATOM   1734  C   TRP B  95     100.052  35.338 388.895  1.00113.03           C
ATOM   1735  O   TRP B  95      99.388  36.162 389.510  1.00136.66           O
ATOM   1736  CB  TRP B  95     100.777  36.560 387.014  1.00 99.06           C
ATOM   1737  CG  TRP B  95     102.046  36.656 387.764  1.00 93.91           C
ATOM   1738  CD1 TRP B  95     102.356  37.556 388.711  1.00110.11           C
ATOM   1739  CD2 TRP B  95     103.190  35.835 387.609  1.00 90.81           C
ATOM   1740  NE1 TRP B  95     103.641  37.373 389.142  1.00105.30           N
ATOM   1741  CE2 TRP B  95     104.171  36.312 388.478  1.00 92.82           C
ATOM   1742  CE3 TRP B  95     103.499  34.762 386.791  1.00102.68           C
ATOM   1743  CZ2 TRP B  95     105.424  35.741 388.573  1.00 92.74           C
ATOM   1744  CZ3 TRP B  95     104.754  34.189 386.879  1.00103.92           C
ATOM   1745  CH2 TRP B  95     105.696  34.672 387.774  1.00 93.05           C
ATOM   1746  N   SER B  96     100.821  34.412 389.457  1.00115.87           N
ATOM   1747  CA  SER B  96     101.005  34.295 390.891  1.00112.70           C
ATOM   1748  C   SER B  96     102.485  34.428 391.151  1.00110.55           C
ATOM   1749  O   SER B  96     103.294  33.820 390.457  1.00124.09           O
ATOM   1750  CB  SER B  96     100.518  32.952 391.417  1.00 97.46           C
ATOM   1751  OG  SER B  96     101.053  32.757 392.706  1.00102.21           O
ATOM   1752  N   PRO B  97     102.848  35.225 392.157  1.00 96.00           N
ATOM   1753  CA  PRO B  97     104.236  35.473 392.430  1.00 93.55           C
ATOM   1754  C   PRO B  97     104.950  34.209 392.779  1.00114.00           C
ATOM   1755  O   PRO B  97     106.144  34.097 392.512  1.00114.07           O
ATOM   1756  CB  PRO B  97     104.191  36.337 393.653  1.00 95.26           C
ATOM   1757  CG  PRO B  97     102.875  36.992 393.601  1.00 99.22           C
ATOM   1758  CD  PRO B  97     101.969  35.961 393.071  1.00 91.58           C
ATOM   1759  N   ALA B  98     104.211  33.279 393.394  1.00127.70           N
ATOM   1760  CA  ALA B  98     104.739  31.971 393.778  1.00125.72           C
ATOM   1761  C   ALA B  98     105.331  31.185 392.614  1.00125.19           C
ATOM   1762  O   ALA B  98     106.210  30.349 392.812  1.00139.56           O
ATOM   1763  CB  ALA B  98     103.666  31.152 394.453  1.00133.70           C
ATOM   1764  N   LEU B  99     104.860  31.451 391.411  1.00117.93           N
ATOM   1765  CA  LEU B  99     105.407  30.777 390.257  1.00120.89           C
ATOM   1766  C   LEU B  99     106.768  31.297 389.931  1.00109.68           C
ATOM   1767  O   LEU B  99     107.019  32.477 389.977  1.00118.00           O
ATOM   1768  CB  LEU B  99     104.518  30.944 389.056  1.00124.71           C
ATOM   1769  CG  LEU B  99     103.181  30.294 389.356  1.00153.78           C
ATOM   1770  CD1 LEU B  99     102.247  30.585 388.208  1.00177.18           C
ATOM   1771  CD2 LEU B  99     103.296  28.794 389.592  1.00155.22           C
ATOM   1772  N   GLN B 100     107.646  30.393 389.579  1.00 99.89           N
ATOM   1773  CA  GLN B 100     108.999  30.741 389.411  1.00 99.16           C
ATOM   1774  C   GLN B 100     109.292  30.517 387.991  1.00 92.44           C
ATOM   1775  O   GLN B 100     108.592  29.822 387.300  1.00119.88           O
ATOM   1776  CB  GLN B 100     109.870  29.827 390.270  1.00113.62           C
ATOM   1777  CG  GLN B 100     109.355  29.708 391.694  1.00124.33           C
ATOM   1778  CD  GLN B 100     110.301  29.033 392.667  1.00125.57           C
ATOM   1779  OE1 GLN B 100     109.986  28.923 393.854  1.00148.04           O
ATOM   1780  NE2 GLN B 100     111.453  28.578 392.187  1.00123.64           N
ATOM   1781  N   ILE B 101     110.405  31.041 387.576  1.00103.76           N
ATOM   1782  CA  ILE B 101     110.788  30.956 386.209  1.00 97.75           C
ATOM   1783  C   ILE B 101     110.761  29.537 385.761  1.00 91.61           C
ATOM   1784  O   ILE B 101     110.128  29.209 384.788  1.00105.75           O
ATOM   1785  CB  ILE B 101     112.208  31.430 386.044  1.00106.22           C
ATOM   1786  CG1 ILE B 101     112.255  32.902 386.399  1.00120.99           C
ATOM   1787  CG2 ILE B 101     112.704  31.163 384.640  1.00100.42           C
ATOM   1788  CD1 ILE B 101     113.665  33.423 386.541  1.00166.45           C
ATOM   1789  N   ARG B 102     111.433  28.685 386.508  1.00 96.79           N
ATOM   1790  CA  ARG B 102     111.535  27.295 386.116  1.00105.43           C
ATOM   1791  C   ARG B 102     110.151  26.699 385.847  1.00102.30           C
ATOM   1792  O   ARG B 102     109.986  25.899 384.946  1.00118.75           O
ATOM   1793  CB  ARG B 102     112.288  26.453 387.146  1.00119.97           C
ATOM   1794  CG  ARG B 102     111.608  26.345 388.494  1.00142.56           C
ATOM   1795  CD  ARG B 102     112.452  25.514 389.434  1.00152.20           C
ATOM   1796  NE  ARG B 102     112.504  24.158 388.948  1.00159.36           N
ATOM   1797  CZ  ARG B 102     111.580  23.236 389.171  1.00174.28           C
ATOM   1798  NH1 ARG B 102     110.497  23.511 389.905  1.00173.01           N
ATOM   1799  NH2 ARG B 102     111.752  22.018 388.665  1.00198.88           N
ATOM   1800  N   THR B 103     109.160  27.092 386.629  1.00 96.06           N
ATOM   1801  CA  THR B 103     107.817  26.585 386.452  1.00 91.80           C
ATOM   1802  C   THR B 103     107.258  27.015 385.137  1.00 95.24           C
ATOM   1803  O   THR B 103     106.838  26.178 384.331  1.00135.30           O
ATOM   1804  CB  THR B 103     106.879  27.102 387.527  1.00 96.99           C
ATOM   1805  OG1 THR B 103     107.357  26.675 388.800  1.00109.11           O
ATOM   1806  CG2 THR B 103     105.478  26.564 387.327  1.00116.11           C
ATOM   1807  N   VAL B 104     107.275  28.316 384.919  1.00 82.61           N
ATOM   1808  CA  VAL B 104     106.733  28.902 383.719  1.00 87.31           C
ATOM   1809  C   VAL B 104     107.231  28.141 382.519  1.00 98.04           C
ATOM   1810  O   VAL B 104     106.458  27.629 381.707  1.00126.82           O
ATOM   1811  CB  VAL B 104     107.213  30.342 383.492  1.00 90.36           C
ATOM   1812  CG1 VAL B 104     106.325  31.013 382.479  1.00112.26           C
ATOM   1813  CG2 VAL B 104     107.165  31.148 384.755  1.00105.28           C
ATOM   1814  N   LEU B 105     108.546  28.053 382.447  1.00103.08           N
ATOM   1815  CA  LEU B 105     109.246  27.337 381.391  1.00 98.83           C
ATOM   1816  C   LEU B 105     108.680  25.976 381.112  1.00 99.67           C
ATOM   1817  O   LEU B 105     108.326  25.661 379.984  1.00133.37           O
ATOM   1818  CB  LEU B 105     110.699  27.174 381.759  1.00100.55           C
ATOM   1819  CG  LEU B 105     111.632  28.280 381.256  1.00101.03           C
ATOM   1820  CD1 LEU B 105     111.006  29.647 381.227  1.00101.65           C
ATOM   1821  CD2 LEU B 105     112.872  28.318 382.124  1.00120.96           C
ATOM   1822  N   LEU B 106     108.547  25.171 382.138  1.00 99.38           N
ATOM   1823  CA  LEU B 106     107.894  23.913 381.957  1.00106.57           C
ATOM   1824  C   LEU B 106     106.431  24.082 381.421  1.00 95.68           C
ATOM   1825  O   LEU B 106     105.994  23.367 380.506  1.00103.01           O
ATOM   1826  CB  LEU B 106     107.958  23.132 383.256  1.00107.69           C
ATOM   1827  CG  LEU B 106     107.572  21.689 383.025  1.00148.80           C
ATOM   1828  CD1 LEU B 106     108.362  20.991 381.914  1.00167.37           C
ATOM   1829  CD2 LEU B 106     107.709  20.939 384.328  1.00159.95           C
ATOM   1830  N   SER B 107     105.706  25.045 381.967  1.00 84.53           N
ATOM   1831  CA  SER B 107     104.366  25.374 381.490  1.00 90.15           C
ATOM   1832  C   SER B 107     104.292  25.634 380.000  1.00 86.85           C
ATOM   1833  O   SER B 107     103.398  25.163 379.316  1.00119.38           O
ATOM   1834  CB  SER B 107     103.819  26.591 382.207  1.00 87.55           C
ATOM   1835  OG  SER B 107     104.132  26.511 383.584  1.00 94.93           O
ATOM   1836  N   ILE B 108     105.240  26.374 379.500  1.00 83.64           N
ATOM   1837  CA  ILE B 108     105.357  26.588 378.066  1.00 86.01           C
ATOM   1838  C   ILE B 108     105.664  25.313 377.313  1.00 85.43           C
ATOM   1839  O   ILE B 108     105.055  25.028 376.307  1.00104.32           O
ATOM   1840  CB  ILE B 108     106.419  27.634 377.777  1.00 88.57           C
ATOM   1841  CG1 ILE B 108     105.931  28.967 378.353  1.00 88.10           C
ATOM   1842  CG2 ILE B 108     106.617  27.803 376.307  1.00 87.26           C
ATOM   1843  CD1 ILE B 108     106.936  30.073 378.356  1.00 87.80           C
ATOM   1844  N   GLN B 109     106.606  24.543 377.813  1.00 94.92           N
ATOM   1845  CA  GLN B 109     106.906  23.244 377.238  1.00 99.38           C
ATOM   1846  C   GLN B 109     105.654  22.404 377.142  1.00 97.39           C
ATOM   1847  O   GLN B 109     105.358  21.789 376.123  1.00104.44           O
ATOM   1848  CB  GLN B 109     107.935  22.510 378.093  1.00104.41           C
ATOM   1849  CG  GLN B 109     108.606  21.384 377.333  1.00114.80           C
ATOM   1850  CD  GLN B 109     109.797  20.804 378.057  1.00112.82           C
ATOM   1851  OE1 GLN B 109     109.800  20.784 379.273  1.00115.96           O
ATOM   1852  NE2 GLN B 109     110.810  20.303 377.304  1.00109.25           N
ATOM   1853  N   ALA B 110     104.937  22.380 378.247  1.00103.27           N
ATOM   1854  CA  ALA B 110     103.695  21.660 378.339  1.00114.36           C
ATOM   1855  C   ALA B 110     102.701  22.158 377.317  1.00110.67           C
ATOM   1856  O   ALA B 110     102.097  21.372 376.590  1.00138.86           O
ATOM   1857  CB  ALA B 110     103.118  21.819 379.724  1.00120.36           C
ATOM   1858  N   LEU B 111     102.546  23.464 377.251  1.00 97.51           N
ATOM   1859  CA  LEU B 111     101.661  24.058 376.294  1.00 99.50           C
ATOM   1860  C   LEU B 111     101.849  23.488 374.903  1.00104.37           C
ATOM   1861  O   LEU B 111     100.892  23.309 374.176  1.00124.46           O
ATOM   1862  CB  LEU B 111     101.930  25.534 376.192  1.00116.30           C
ATOM   1863  CG  LEU B 111     101.025  26.283 375.232  1.00136.46           C
ATOM   1864  CD1 LEU B 111      99.574  26.181 375.692  1.00167.29           C
ATOM   1865  CD2 LEU B 111     101.442  27.741 375.130  1.00132.28           C
ATOM   1866  N   LEU B 112     103.082  23.220 374.522  1.00104.56           N
ATOM   1867  CA  LEU B 112     103.362  22.638 373.219  1.00110.74           C
ATOM   1868  C   LEU B 112     102.661  21.336 373.012  1.00125.23           C
ATOM   1869  O   LEU B 112     102.098  21.092 371.947  1.00149.70           O
ATOM   1870  CB  LEU B 112     104.835  22.340 373.062  1.00111.39           C
ATOM   1871  CG  LEU B 112     105.732  23.560 373.131  1.00111.05           C
ATOM   1872  CD1 LEU B 112     107.172  23.120 373.025  1.00110.49           C
ATOM   1873  CD2 LEU B 112     105.423  24.571 372.045  1.00111.94           C
ATOM   1874  N   SER B 113     102.710  20.486 374.025  1.00131.52           N
ATOM   1875  CA  SER B 113     102.004  19.225 373.966  1.00134.76           C
ATOM   1876  C   SER B 113     100.504  19.436 373.696  1.00130.42           C
ATOM   1877  O   SER B 113      99.945  18.828 372.785  1.00133.02           O
ATOM   1878  CB  SER B 113     102.217  18.448 375.248  1.00134.98           C
ATOM   1879  OG  SER B 113     101.758  17.126 375.084  1.00162.28           O
ATOM   1880  N   ALA B 114      99.888  20.358 374.433  1.00131.89           N
ATOM   1881  CA  ALA B 114      98.426  20.570 374.377  1.00130.50           C
ATOM   1882  C   ALA B 114      98.021  21.945 373.857  1.00117.51           C
ATOM   1883  O   ALA B 114      97.732  22.835 374.647  1.00124.86           O
ATOM   1884  CB  ALA B 114      97.827  20.350 375.761  1.00142.45           C
ATOM   1885  N   PRO B 115      98.016  22.133 372.526  1.00112.15           N
ATOM   1886  CA  PRO B 115      97.519  23.414 372.006  1.00119.63           C
ATOM   1887  C   PRO B 115      95.995  23.562 372.157  1.00129.69           C
ATOM   1888  O   PRO B 115      95.257  22.600 371.950  1.00167.26           O
ATOM   1889  CB  PRO B 115      97.933  23.392 370.516  1.00105.14           C
ATOM   1890  CG  PRO B 115      98.924  22.293 370.375  1.00 99.12           C
ATOM   1891  CD  PRO B 115      98.691  21.327 371.486  1.00100.06           C
ATOM   1892  N   ASN B 116      95.542  24.751 372.522  1.00131.43           N
ATOM   1893  CA  ASN B 116      94.128  25.067 372.519  1.00139.87           C
ATOM   1894  C   ASN B 116      93.876  26.211 371.532  1.00151.41           C
ATOM   1895  O   ASN B 116      94.298  27.360 371.786  1.00152.34           O
ATOM   1896  CB  ASN B 116      93.639  25.427 373.940  1.00151.30           C
ATOM   1897  CG  ASN B 116      92.225  25.980 373.953  1.00155.81           C
ATOM   1898  OD1 ASN B 116      91.499  25.794 373.006  1.00181.45           O
ATOM   1899  ND2 ASN B 116      91.836  26.654 375.028  1.00157.34           N
ATOM   1900  N   PRO B 117      93.206  25.886 370.398  1.00142.08           N
ATOM   1901  CA  PRO B 117      92.646  26.879 369.474  1.00137.75           C
ATOM   1902  C   PRO B 117      91.230  27.313 369.849  1.00144.18           C
ATOM   1903  O   PRO B 117      90.628  28.105 369.138  1.00150.86           O
ATOM   1904  CB  PRO B 117      92.605  26.120 368.155  1.00125.64           C
ATOM   1905  CG  PRO B 117      92.399  24.695 368.550  1.00123.07           C
ATOM   1906  CD  PRO B 117      92.946  24.508 369.931  1.00113.99           C
ATOM   1907  N   AS4 B 118      90.717  26.776 370.950  1.00165.00           N
ATOM   1908  CA  AS4 B 118      89.346  26.988 371.404  1.00169.53           C
ATOM   1909  C   AS4 B 118      89.135  28.478 371.378  1.00179.28           C
ATOM   1910  O   AS4 B 118      88.228  28.967 370.717  1.00199.18           O
ATOM   1911  CB  AS4 B 118      89.171  26.422 372.831  1.00192.25           C
ATOM   1912  CG  AS4 B 118      87.725  26.203 373.229  1.00196.39           C
ATOM   1913  OD1 AS4 B 118      86.840  26.411 372.378  1.00201.44           O
ATOM   1914  OD2 AS4 B 118      87.478  25.794 374.393  1.00184.06           O
ATOM   1915  N   AS4 B 119      90.005  29.194 372.085  1.00170.75           N
ATOM   1916  CA  AS4 B 119      90.179  30.610 371.858  1.00162.87           C
ATOM   1917  C   AS4 B 119      91.611  30.673 371.404  1.00153.58           C
ATOM   1918  O   AS4 B 119      92.422  29.936 371.924  1.00151.92           O
ATOM   1919  CB  AS4 B 119      89.971  31.429 373.114  1.00154.84           C
ATOM   1920  CG  AS4 B 119      90.371  32.898 372.937  1.00169.09           C
ATOM   1921  OD1 AS4 B 119      90.182  33.476 371.835  1.00177.18           O
ATOM   1922  OD2 AS4 B 119      90.877  33.492 373.913  1.00167.32           O
ATOM   1923  N   PRO B 120      91.907  31.465 370.375  1.00157.62           N
ATOM   1924  CA  PRO B 120      93.291  31.527 369.954  1.00155.05           C
ATOM   1925  C   PRO B 120      93.819  32.890 369.510  1.00155.21           C
ATOM   1926  O   PRO B 120      93.082  33.685 368.941  1.00194.40           O
ATOM   1927  CB  PRO B 120      93.253  30.618 368.750  1.00154.70           C
ATOM   1928  CG  PRO B 120      91.926  30.952 368.112  1.00149.35           C
ATOM   1929  CD  PRO B 120      90.999  31.339 369.217  1.00157.24           C
ATOM   1930  N   LEU B 121      95.098  33.139 369.757  1.00142.20           N
ATOM   1931  CA  LEU B 121      95.764  34.332 369.244  1.00151.25           C
ATOM   1932  C   LEU B 121      95.974  34.360 367.738  1.00168.78           C
ATOM   1933  O   LEU B 121      95.512  35.292 367.064  1.00176.55           O
ATOM   1934  CB  LEU B 121      97.096  34.574 369.961  1.00155.19           C
ATOM   1935  CG  LEU B 121      98.111  35.563 369.372  1.00151.20           C
ATOM   1936  CD1 LEU B 121      97.486  36.849 368.829  1.00180.96           C
ATOM   1937  CD2 LEU B 121      99.146  35.917 370.421  1.00132.69           C
ATOM   1938  N   ALA B 122      96.666  33.352 367.218  1.00173.68           N
ATOM   1939  CA  ALA B 122      97.068  33.332 365.814  1.00179.34           C
ATOM   1940  C   ALA B 122      95.952  32.700 364.972  1.00168.88           C
ATOM   1941  O   ALA B 122      96.046  31.539 364.571  1.00159.07           O
ATOM   1942  CB  ALA B 122      98.365  32.559 365.709  1.00167.54           C
ATOM   1943  N   ASN B 123      94.909  33.485 364.693  1.00159.49           N
ATOM   1944  CA  ASN B 123      93.588  32.919 364.357  1.00148.17           C
ATOM   1945  C   ASN B 123      93.611  31.937 363.193  1.00143.25           C
ATOM   1946  O   ASN B 123      93.021  30.861 363.269  1.00139.78           O
ATOM   1947  CB  ASN B 123      92.552  34.025 364.087  1.00156.04           C
ATOM   1948  CG  ASN B 123      92.067  34.729 365.363  1.00168.09           C
ATOM   1949  OD1 ASN B 123      91.243  34.185 366.113  1.00173.34           O
ATOM   1950  ND2 ASN B 123      92.529  35.962 365.587  1.00162.78           N
ATOM   1951  N   ASP B 124      94.308  32.317 362.131  1.00149.99           N
ATOM   1952  CA  ASP B 124      94.483  31.468 360.944  1.00138.61           C
ATOM   1953  C   ASP B 124      94.931  30.063 361.236  1.00120.00           C
ATOM   1954  O   ASP B 124      94.384  29.103 360.720  1.00131.81           O
ATOM   1955  CB  ASP B 124      95.489  32.109 360.007  1.00148.20           C
ATOM   1956  CG  ASP B 124      94.943  33.360 359.339  1.00180.36           C
ATOM   1957  OD1 ASP B 124      93.726  33.644 359.457  1.00210.07           O
ATOM   1958  OD2 ASP B 124      95.734  34.072 358.695  1.00197.89           O
ATOM   1959  N   VAL B 125      95.924  29.945 362.088  1.00121.43           N
ATOM   1960  CA  VAL B 125      96.351  28.636 362.535  1.00127.92           C
ATOM   1961  C   VAL B 125      95.223  27.950 363.279  1.00127.83           C
ATOM   1962  O   VAL B 125      94.885  26.808 363.012  1.00152.06           O
ATOM   1963  CB  VAL B 125      97.519  28.728 363.515  1.00129.27           C
ATOM   1964  CG1 VAL B 125      97.925  27.342 363.999  1.00134.07           C
ATOM   1965  CG2 VAL B 125      98.704  29.402 362.871  1.00139.61           C
ATOM   1966  N   ALA B 126      94.653  28.652 364.229  1.00126.80           N
ATOM   1967  CA  ALA B 126      93.643  28.050 365.061  1.00140.76           C
ATOM   1968  C   ALA B 126      92.579  27.403 364.196  1.00154.67           C
ATOM   1969  O   ALA B 126      92.242  26.226 364.383  1.00158.63           O
ATOM   1970  CB  ALA B 126      93.033  29.096 365.952  1.00163.18           C
ATOM   1971  N   GLU B 127      92.076  28.173 363.236  1.00166.95           N
ATOM   1972  CA  GLU B 127      91.099  27.676 362.269  1.00167.18           C
ATOM   1973  C   GLU B 127      91.576  26.381 361.661  1.00151.47           C
ATOM   1974  O   GLU B 127      90.854  25.394 361.661  1.00184.56           O
ATOM   1975  CB  GLU B 127      90.854  28.693 361.167  1.00186.43           C
ATOM   1976  CG  GLU B 127      89.954  29.842 361.598  1.00197.54           C
ATOM   1977  CD  GLU B 127      89.688  30.832 360.480  1.00201.51           C
ATOM   1978  OE1 GLU B 127      90.042  30.536 359.326  1.00199.92           O
ATOM   1979  OE2 GLU B 127      89.123  31.910 360.760  1.00209.78           O
ATOM   1980  N   GLN B 128      92.803  26.376 361.161  1.00128.10           N
ATOM   1981  CA  GLN B 128      93.388  25.149 360.612  1.00127.46           C
ATOM   1982  C   GLN B 128      93.441  23.982 361.588  1.00125.81           C
ATOM   1983  O   GLN B 128      93.230  22.843 361.213  1.00158.78           O
ATOM   1984  CB  GLN B 128      94.803  25.376 360.141  1.00130.90           C
ATOM   1985  CG  GLN B 128      94.934  26.580 359.247  1.00148.55           C
ATOM   1986  CD  GLN B 128      95.742  26.269 358.030  1.00157.33           C
ATOM   1987  OE1 GLN B 128      96.243  25.149 357.869  1.00152.77           O
ATOM   1988  NE2 GLN B 128      95.855  27.246 357.139  1.00170.26           N
ATOM   1989  N   TRP B 129      93.733  24.267 362.838  1.00128.73           N
ATOM   1990  CA  TRP B 129      93.919  23.221 363.844  1.00122.83           C
ATOM   1991  C   TRP B 129      92.628  22.532 364.272  1.00125.73           C
ATOM   1992  O   TRP B 129      92.592  21.308 364.436  1.00120.22           O
ATOM   1993  CB  TRP B 129      94.580  23.822 365.084  1.00128.71           C
ATOM   1994  CG  TRP B 129      95.471  22.874 365.738  1.00114.36           C
ATOM   1995  CD1 TRP B 129      95.119  21.810 366.514  1.00131.25           C
ATOM   1996  CD2 TRP B 129      96.879  22.854 365.653  1.00105.99           C
ATOM   1997  NE1 TRP B 129      96.243  21.129 366.939  1.00116.28           N
ATOM   1998  CE2 TRP B 129      97.338  21.742 366.403  1.00107.78           C
ATOM   1999  CE3 TRP B 129      97.808  23.667 365.021  1.00112.08           C
ATOM   2000  CZ2 TRP B 129      98.686  21.419 366.527  1.00104.82           C
ATOM   2001  CZ3 TRP B 129      99.161  23.349 365.156  1.00120.58           C
ATOM   2002  CH2 TRP B 129      99.584  22.229 365.906  1.00105.55           C
ATOM   2003  N   LYS B 130      91.587  23.330 364.499  1.00135.26           N
ATOM   2004  CA  LYS B 130      90.240  22.784 364.732  1.00144.33           C
ATOM   2005  C   LYS B 130      89.670  22.088 363.489  1.00148.43           C
ATOM   2006  O   LYS B 130      89.190  20.968 363.571  1.00155.07           O
ATOM   2007  CB  LYS B 130      89.246  23.843 365.219  1.00145.83           C
ATOM   2008  CG  LYS B 130      89.473  25.260 364.719  1.00149.62           C
ATOM   2009  CD  LYS B 130      88.212  26.110 364.758  1.00147.14           C
ATOM   2010  CE  LYS B 130      87.544  26.064 366.113  1.00142.36           C
ATOM   2011  NZ  LYS B 130      86.592  27.184 366.271  1.00147.88           N
ATOM   2012  N   THR B 131      89.756  22.739 362.338  1.00152.71           N
ATOM   2013  CA  THR B 131      89.237  22.157 361.092  1.00166.88           C
ATOM   2014  C   THR B 131      90.018  20.929 360.605  1.00174.09           C
ATOM   2015  O   THR B 131      89.435  19.905 360.250  1.00199.32           O
ATOM   2016  CB  THR B 131      89.242  23.169 359.931  1.00177.53           C
ATOM   2017  OG1 THR B 131      90.581  23.577 359.648  1.00200.95           O
ATOM   2018  CG2 THR B 131      88.366  24.389 360.237  1.00183.67           C
ATOM   2019  N   ASN B 132      91.338  21.052 360.572  1.00173.35           N
ATOM   2020  CA  ASN B 132      92.198  20.013 360.010  1.00164.21           C
ATOM   2021  C   ASN B 132      93.448  19.732 360.852  1.00160.09           C
ATOM   2022  O   ASN B 132      94.576  20.028 360.441  1.00139.29           O
ATOM   2023  CB  ASN B 132      92.583  20.396 358.593  1.00142.92           C
ATOM   2024  CG  ASN B 132      93.260  19.273 357.866  1.00164.14           C
ATOM   2025  OD1 ASN B 132      93.735  18.306 358.481  1.00198.75           O
ATOM   2026  ND2 ASN B 132      93.326  19.387 356.554  1.00170.94           N
ATOM   2027  N   GLU B 133      93.218  19.150 362.022  1.00148.62           N
ATOM   2028  CA  GLU B 133      94.274  18.914 362.983  1.00146.94           C
ATOM   2029  C   GLU B 133      95.408  18.137 362.341  1.00141.91           C
ATOM   2030  O   GLU B 133      96.585  18.459 362.529  1.00154.01           O
ATOM   2031  CB  GLU B 133      93.731  18.163 364.186  1.00150.98           C
ATOM   2032  CG  GLU B 133      94.743  17.944 365.301  1.00172.68           C
ATOM   2033  CD  GLU B 133      94.109  17.434 366.583  1.00183.78           C
ATOM   2034  OE1 GLU B 133      92.891  17.155 366.606  1.00200.48           O
ATOM   2035  OE2 GLU B 133      94.835  17.319 367.590  1.00208.47           O
ATOM   2036  N   ALA B 134      95.051  17.117 361.578  1.00137.63           N
ATOM   2037  CA  ALA B 134      96.051  16.247 360.944  1.00148.64           C
ATOM   2038  C   ALA B 134      97.045  17.034 360.112  1.00149.12           C
ATOM   2039  O   ALA B 134      98.270  16.864 360.217  1.00167.06           O
ATOM   2040  CB  ALA B 134      95.370  15.212 360.079  1.00145.93           C
ATOM   2041  N   GLN B 135      96.497  17.899 359.283  1.00142.75           N
ATOM   2042  CA  GLN B 135      97.308  18.756 358.448  1.00162.59           C
ATOM   2043  C   GLN B 135      98.219  19.622 359.303  1.00172.09           C
ATOM   2044  O   GLN B 135      99.449  19.569 359.194  1.00170.02           O
ATOM   2045  CB  GLN B 135      96.406  19.653 357.606  1.00179.79           C
ATOM   2046  CG  GLN B 135      97.145  20.743 356.860  1.00187.15           C
ATOM   2047  CD  GLN B 135      98.247  20.165 356.008  1.00176.85           C
ATOM   2048  OE1 GLN B 135      97.978  19.431 355.061  1.00162.78           O
ATOM   2049  NE2 GLN B 135      99.495  20.468 356.357  1.00186.40           N
ATOM   2050  N   ALA B 136      97.583  20.422 360.151  1.00165.64           N
ATOM   2051  CA  ALA B 136      98.277  21.372 361.003  1.00148.61           C
ATOM   2052  C   ALA B 136      99.486  20.685 361.624  1.00141.30           C
ATOM   2053  O   ALA B 136     100.614  21.160 361.490  1.00140.05           O
ATOM   2054  CB  ALA B 136      97.334  21.898 362.072  1.00157.38           C
ATOM   2055  N   ILE B 137      99.245  19.529 362.243  1.00133.49           N
ATOM   2056  CA  ILE B 137     100.313  18.775 362.900  1.00130.71           C
ATOM   2057  C   ILE B 137     101.471  18.541 361.963  1.00133.46           C
ATOM   2058  O   ILE B 137     102.643  18.718 362.325  1.00143.51           O
ATOM   2059  CB  ILE B 137      99.822  17.449 363.473  1.00115.76           C
ATOM   2060  CG1 ILE B 137      98.961  17.739 364.709  1.00142.11           C
ATOM   2061  CG2 ILE B 137     100.999  16.574 363.857  1.00114.98           C
ATOM   2062  CD1 ILE B 137      98.242  16.545 365.311  1.00147.93           C
ATOM   2063  N   GLU B 138     101.135  18.163 360.747  1.00143.04           N
ATOM   2064  CA  GLU B 138     102.153  17.964 359.737  1.00153.20           C
ATOM   2065  C   GLU B 138     102.922  19.228 359.428  1.00142.70           C
ATOM   2066  O   GLU B 138     104.159  19.218 359.369  1.00144.56           O
ATOM   2067  CB  GLU B 138     101.554  17.342 358.484  1.00152.66           C
ATOM   2068  CG  GLU B 138     101.277  15.868 358.695  1.00177.98           C
ATOM   2069  CD  GLU B 138     102.500  15.134 359.217  1.00218.03           C
ATOM   2070  OE1 GLU B 138     103.593  15.301 358.632  1.00251.34           O
ATOM   2071  OE2 GLU B 138     102.368  14.406 360.227  1.00232.17           O
ATOM   2072  N   THR B 139     102.197  20.325 359.286  1.00142.32           N
ATOM   2073  CA  THR B 139     102.834  21.609 359.027  1.00141.76           C
ATOM   2074  C   THR B 139     103.760  21.978 360.164  1.00137.83           C
ATOM   2075  O   THR B 139     104.836  22.524 359.934  1.00154.16           O
ATOM   2076  CB  THR B 139     101.810  22.729 358.862  1.00145.54           C
ATOM   2077  OG1 THR B 139     100.797  22.320 357.935  1.00148.84           O
ATOM   2078  CG2 THR B 139     102.489  23.990 358.362  1.00139.28           C
ATOM   2079  N   ALA B 140     103.332  21.681 361.384  1.00137.44           N
ATOM   2080  CA  ALA B 140     104.128  21.973 362.562  1.00147.43           C
ATOM   2081  C   ALA B 140     105.471  21.259 362.519  1.00148.90           C
ATOM   2082  O   ALA B 140     106.531  21.853 362.808  1.00171.59           O
ATOM   2083  CB  ALA B 140     103.373  21.586 363.805  1.00152.55           C
ATOM   2084  N   ARG B 141     105.411  19.987 362.164  1.00130.88           N
ATOM   2085  CA  ARG B 141     106.611  19.199 361.983  1.00135.10           C
ATOM   2086  C   ARG B 141     107.486  19.813 360.888  1.00122.57           C
ATOM   2087  O   ARG B 141     108.685  19.960 361.036  1.00122.52           O
ATOM   2088  CB  ARG B 141     106.233  17.776 361.621  1.00140.92           C
ATOM   2089  CG  ARG B 141     107.445  16.897 361.411  1.00163.37           C
ATOM   2090  CD  ARG B 141     107.047  15.510 360.947  1.00184.89           C
ATOM   2091  NE  ARG B 141     106.223  14.818 361.937  1.00187.51           N
ATOM   2092  CZ  ARG B 141     106.692  14.181 363.012  1.00192.85           C
ATOM   2093  NH1 ARG B 141     108.002  14.144 363.288  1.00209.55           N
ATOM   2094  NH2 ARG B 141     105.836  13.576 363.831  1.00173.73           N
ATOM   2095  N   ALA B 142     106.863  20.192 359.793  1.00118.14           N
ATOM   2096  CA  ALA B 142     107.569  20.855 358.731  1.00118.11           C
ATOM   2097  C   ALA B 142     108.381  22.008 359.273  1.00106.17           C
ATOM   2098  O   ALA B 142     109.583  22.057 359.119  1.00120.37           O
ATOM   2099  CB  ALA B 142     106.587  21.350 357.678  1.00133.99           C
ATOM   2100  N   TRP B 143     107.702  22.942 359.905  1.00113.88           N
ATOM   2101  CA  TRP B 143     108.333  24.164 360.385  1.00120.46           C
ATOM   2102  C   TRP B 143     109.443  23.847 361.358  1.00117.73           C
ATOM   2103  O   TRP B 143     110.500  24.472 361.352  1.00130.94           O
ATOM   2104  CB  TRP B 143     107.319  25.071 361.072  1.00123.60           C
ATOM   2105  CG  TRP B 143     106.444  25.837 360.125  1.00120.99           C
ATOM   2106  CD1 TRP B 143     105.949  25.397 358.944  1.00128.40           C
ATOM   2107  CD2 TRP B 143     105.917  27.153 360.312  1.00116.50           C
ATOM   2108  NE1 TRP B 143     105.153  26.357 358.385  1.00128.72           N
ATOM   2109  CE2 TRP B 143     105.118  27.447 359.211  1.00118.85           C
ATOM   2110  CE3 TRP B 143     106.036  28.102 361.322  1.00137.76           C
ATOM   2111  CZ2 TRP B 143     104.454  28.663 359.069  1.00130.01           C
ATOM   2112  CZ3 TRP B 143     105.361  29.314 361.184  1.00135.49           C
ATOM   2113  CH2 TRP B 143     104.588  29.582 360.066  1.00127.20           C
ATOM   2114  N   THR B 144     109.201  22.870 362.197  1.00112.42           N
ATOM   2115  CA  THR B 144     110.230  22.425 363.088  1.00116.40           C
ATOM   2116  C   THR B 144     111.484  22.086 362.312  1.00126.45           C
ATOM   2117  O   THR B 144     112.564  22.598 362.604  1.00147.65           O
ATOM   2118  CB  THR B 144     109.758  21.203 363.864  1.00121.05           C
ATOM   2119  OG1 THR B 144     108.510  21.512 364.505  1.00116.22           O
ATOM   2120  CG2 THR B 144     110.791  20.792 364.896  1.00128.75           C
ATOM   2121  N   ARG B 145     111.324  21.234 361.302  1.00147.17           N
ATOM   2122  CA  ARG B 145     112.423  20.861 360.411  1.00142.14           C
ATOM   2123  C   ARG B 145     113.102  22.111 359.855  1.00120.14           C
ATOM   2124  O   ARG B 145     114.295  22.320 360.049  1.00128.40           O
ATOM   2125  CB  ARG B 145     111.909  20.020 359.254  1.00162.02           C
ATOM   2126  CG  ARG B 145     111.380  18.662 359.661  1.00170.72           C
ATOM   2127  CD  ARG B 145     110.909  17.897 358.445  1.00202.20           C
ATOM   2128  NE  ARG B 145     110.251  16.658 358.826  1.00217.93           N
ATOM   2129  CZ  ARG B 145     109.652  15.833 357.968  1.00235.80           C
ATOM   2130  NH1 ARG B 145     109.604  16.119 356.669  1.00233.77           N
ATOM   2131  NH2 ARG B 145     109.093  14.715 358.415  1.00240.37           N
ATOM   2132  N   LEU B 146     112.302  22.954 359.221  1.00112.13           N
ATOM   2133  CA  LEU B 146     112.772  24.185 358.602  1.00119.23           C
ATOM   2134  C   LEU B 146     113.479  25.128 359.527  1.00131.29           C
ATOM   2135  O   LEU B 146     114.461  25.724 359.132  1.00168.12           O
ATOM   2136  CB  LEU B 146     111.620  24.975 357.997  1.00142.20           C
ATOM   2137  CG  LEU B 146     110.890  24.246 356.876  1.00172.88           C
ATOM   2138  CD1 LEU B 146     109.668  25.026 356.412  1.00186.66           C
ATOM   2139  CD2 LEU B 146     111.829  23.990 355.719  1.00173.75           C
ATOM   2140  N   TYR B 147     112.993  25.291 360.750  1.00142.38           N
ATOM   2141  CA  TYR B 147     113.496  26.369 361.608  1.00134.14           C
ATOM   2142  C   TYR B 147     114.166  25.957 362.907  1.00114.31           C
ATOM   2143  O   TYR B 147     114.967  26.697 363.443  1.00114.52           O
ATOM   2144  CB  TYR B 147     112.355  27.305 361.927  1.00133.68           C
ATOM   2145  CG  TYR B 147     111.627  27.786 360.707  1.00138.56           C
ATOM   2146  CD1 TYR B 147     112.261  28.567 359.757  1.00147.22           C
ATOM   2147  CD2 TYR B 147     110.302  27.477 360.510  1.00149.68           C
ATOM   2148  CE1 TYR B 147     111.592  29.025 358.642  1.00150.57           C
ATOM   2149  CE2 TYR B 147     109.623  27.930 359.395  1.00155.06           C
ATOM   2150  CZ  TYR B 147     110.273  28.702 358.471  1.00151.30           C
ATOM   2151  OH  TYR B 147     109.580  29.136 357.376  1.00162.99           O
ATOM   2152  N   ALA B 148     113.844  24.777 363.404  1.00112.09           N
ATOM   2153  CA  ALA B 148     114.228  24.404 364.748  1.00120.20           C
ATOM   2154  C   ALA B 148     115.308  23.349 364.804  1.00147.97           C
ATOM   2155  O   ALA B 148     115.595  22.807 365.870  1.00165.73           O
ATOM   2156  CB  ALA B 148     113.013  23.925 365.508  1.00114.55           C
ATOM   2157  N   MET B 149     115.917  23.046 363.670  1.00157.21           N
ATOM   2158  CA  MET B 149     116.905  21.980 363.644  1.00150.94           C
ATOM   2159  C   MET B 149     118.330  22.520 363.680  1.00162.33           C
ATOM   2160  O   MET B 149     119.291  21.760 363.581  1.00157.14           O
ATOM   2161  CB  MET B 149     116.651  21.103 362.437  1.00144.88           C
ATOM   2162  CG  MET B 149     115.324  20.360 362.532  1.00154.02           C
ATOM   2163  SD  MET B 149     115.154  19.302 363.999  1.00162.00           S
ATOM   2164  CE  MET B 149     113.591  18.478 363.663  1.00150.66           C
ATOM   2165  N   ASN B 150     118.445  23.838 363.844  1.00166.90           N
ATOM   2166  CA  ASN B 150     119.732  24.520 363.910  1.00152.20           C
ATOM   2167  C   ASN B 150     119.670  25.706 364.831  1.00126.13           C
ATOM   2168  O   ASN B 150     120.289  25.690 365.876  1.00119.42           O
ATOM   2169  CB  ASN B 150     120.142  24.991 362.529  1.00168.93           C
ATOM   2170  CG  ASN B 150     120.289  23.843 361.559  1.00197.72           C
ATOM   2171  OD1 ASN B 150     121.061  22.919 361.805  1.00214.05           O
ATOM   2172  ND2 ASN B 150     119.537  23.879 360.460  1.00213.36           N
ATOM   2173  N   GLN C   2     107.419   3.810 394.045  1.00143.61           N
ATOM   2174  CA  GLN C   2     107.978   5.110 394.541  1.00154.24           C
ATOM   2175  C   GLN C   2     108.196   6.088 393.433  1.00161.26           C
ATOM   2176  O   GLN C   2     108.703   5.703 392.391  1.00152.55           O
ATOM   2177  CB  GLN C   2     109.330   4.932 395.163  1.00166.09           C
ATOM   2178  CG  GLN C   2     109.287   4.201 396.462  1.00186.18           C
ATOM   2179  CD  GLN C   2     110.670   4.087 397.031  1.00207.25           C
ATOM   2180  OE1 GLN C   2     111.663   4.305 396.327  1.00181.73           O
ATOM   2181  NE2 GLN C   2     110.754   3.747 398.313  1.00238.56           N
ATOM   2182  N   ILE C   3     107.876   7.354 393.703  1.00166.18           N
ATOM   2183  CA  ILE C   3     107.850   8.411 392.700  1.00144.59           C
ATOM   2184  C   ILE C   3     108.237   9.717 393.318  1.00128.18           C
ATOM   2185  O   ILE C   3     107.792  10.043 394.400  1.00119.29           O
ATOM   2186  CB  ILE C   3     106.445   8.642 392.147  1.00147.20           C
ATOM   2187  CG1 ILE C   3     105.884   7.356 391.572  1.00167.90           C
ATOM   2188  CG2 ILE C   3     106.459   9.721 391.082  1.00155.19           C
ATOM   2189  CD1 ILE C   3     106.647   6.774 390.398  1.00195.34           C
ATOM   2190  N   PHE C   4     109.038  10.468 392.578  1.00135.81           N
ATOM   2191  CA  PHE C   4     109.509  11.757 393.029  1.00142.34           C
ATOM   2192  C   PHE C   4     108.754  12.813 392.279  1.00127.85           C
ATOM   2193  O   PHE C   4     108.789  12.845 391.046  1.00120.00           O
ATOM   2194  CB  PHE C   4     110.995  11.928 392.756  1.00159.72           C
ATOM   2195  CG  PHE C   4     111.864  11.058 393.601  1.00159.04           C
ATOM   2196  CD1 PHE C   4     111.362   9.917 394.203  1.00144.77           C
ATOM   2197  CD2 PHE C   4     113.205  11.373 393.762  1.00154.86           C
ATOM   2198  CE1 PHE C   4     112.179   9.119 394.959  1.00155.98           C
ATOM   2199  CE2 PHE C   4     114.030  10.577 394.518  1.00139.96           C
ATOM   2200  CZ  PHE C   4     113.517   9.449 395.117  1.00149.30           C
ATOM   2201  N   VAL C   5     108.061  13.655 393.032  1.00117.94           N
ATOM   2202  CA  VAL C   5     107.382  14.828 392.483  1.00115.03           C
ATOM   2203  C   VAL C   5     108.105  16.040 393.016  1.00109.14           C
ATOM   2204  O   VAL C   5     108.398  16.136 394.206  1.00115.01           O
ATOM   2205  CB  VAL C   5     105.893  14.913 392.854  1.00110.57           C
ATOM   2206  CG1 VAL C   5     105.108  13.829 392.164  1.00108.77           C
ATOM   2207  CG2 VAL C   5     105.722  14.768 394.341  1.00132.31           C
ATOM   2208  N   LYS C   6     108.430  16.945 392.111  1.00112.44           N
ATOM   2209  CA  LYS C   6     109.107  18.159 392.463  1.00112.07           C
ATOM   2210  C   LYS C   6     108.057  19.266 392.456  1.00109.96           C
ATOM   2211  O   LYS C   6     107.373  19.467 391.470  1.00119.60           O
ATOM   2212  CB  LYS C   6     110.277  18.404 391.529  1.00109.87           C
ATOM   2213  CG  LYS C   6     111.152  19.534 392.003  1.00123.59           C
ATOM   2214  CD  LYS C   6     112.392  19.682 391.151  1.00144.61           C
ATOM   2215  CE  LYS C   6     113.177  20.906 391.602  1.00166.26           C
ATOM   2216  NZ  LYS C   6     114.384  21.142 390.770  1.00180.63           N
ATOM   2217  N   THR C   7     107.922  19.947 393.591  1.00110.87           N
ATOM   2218  CA  THR C   7     106.794  20.822 393.874  1.00100.60           C
ATOM   2219  C   THR C   7     107.050  22.188 393.318  1.00 99.37           C
ATOM   2220  O   THR C   7     108.041  22.401 392.621  1.00104.06           O
ATOM   2221  CB  THR C   7     106.591  20.985 395.383  1.00106.62           C
ATOM   2222  OG1 THR C   7     107.777  21.539 395.959  1.00108.09           O
ATOM   2223  CG2 THR C   7     106.265  19.645 396.031  1.00114.28           C
ATOM   2224  N   LEU C   8     106.146  23.115 393.627  1.00 97.87           N
ATOM   2225  CA  LEU C   8     106.189  24.469 393.071  1.00 86.08           C
ATOM   2226  C   LEU C   8     107.339  25.248 393.515  1.00 91.50           C
ATOM   2227  O   LEU C   8     107.790  26.103 392.795  1.00 99.11           O
ATOM   2228  CB  LEU C   8     105.018  25.282 393.492  1.00 83.31           C
ATOM   2229  CG  LEU C   8     103.724  24.856 392.864  1.00 98.25           C
ATOM   2230  CD1 LEU C   8     102.629  25.738 393.430  1.00115.08           C
ATOM   2231  CD2 LEU C   8     103.763  24.962 391.348  1.00101.06           C
ATOM   2232  N   THR C   9     107.763  25.005 394.742  1.00109.95           N
ATOM   2233  CA  THR C   9     108.908  25.692 395.317  1.00108.49           C
ATOM   2234  C   THR C   9     110.222  25.050 394.880  1.00106.35           C
ATOM   2235  O   THR C   9     111.265  25.646 395.038  1.00114.00           O
ATOM   2236  CB  THR C   9     108.830  25.696 396.846  1.00112.41           C
ATOM   2237  OG1 THR C   9     108.896  24.351 397.320  1.00144.49           O
ATOM   2238  CG2 THR C   9     107.528  26.306 397.317  1.00117.50           C
ATOM   2239  N   GLY C  10     110.164  23.843 394.331  1.00118.38           N
ATOM   2240  CA  GLY C  10     111.369  23.110 393.910  1.00128.77           C
ATOM   2241  C   GLY C  10     111.814  22.000 394.867  1.00124.83           C
ATOM   2242  O   GLY C  10     112.832  21.342 394.640  1.00124.65           O
ATOM   2243  N   LYS C  11     111.050  21.785 395.929  1.00126.55           N
ATOM   2244  CA  LYS C  11     111.310  20.683 396.856  1.00130.80           C
ATOM   2245  C   LYS C  11     110.776  19.369 396.353  1.00126.15           C
ATOM   2246  O   LYS C  11     109.651  19.295 395.890  1.00124.65           O
ATOM   2247  CB  LYS C  11     110.654  20.939 398.195  1.00140.47           C
ATOM   2248  CG  LYS C  11     111.311  22.051 398.971  1.00164.31           C
ATOM   2249  CD  LYS C  11     110.399  22.481 400.099  1.00182.90           C
ATOM   2250  CE  LYS C  11     111.022  23.589 400.921  1.00195.06           C
ATOM   2251  NZ  LYS C  11     110.021  24.225 401.819  1.00192.23           N
ATOM   2252  N   THR C  12     111.576  18.324 396.508  1.00122.89           N
ATOM   2253  CA  THR C  12     111.164  16.991 396.113  1.00121.31           C
ATOM   2254  C   THR C  12     110.412  16.336 397.261  1.00127.52           C
ATOM   2255  O   THR C  12     110.871  16.339 398.399  1.00144.46           O
ATOM   2256  CB  THR C  12     112.381  16.155 395.748  1.00123.12           C
ATOM   2257  OG1 THR C  12     113.201  16.914 394.850  1.00115.40           O
ATOM   2258  CG2 THR C  12     111.977  14.829 395.087  1.00127.22           C
ATOM   2259  N   ILE C  13     109.251  15.781 396.962  1.00122.44           N
ATOM   2260  CA  ILE C  13     108.553  14.955 397.925  1.00124.20           C
ATOM   2261  C   ILE C  13     108.377  13.568 397.304  1.00142.81           C
ATOM   2262  O   ILE C  13     108.346  13.439 396.080  1.00171.44           O
ATOM   2263  CB  ILE C  13     107.239  15.603 398.356  1.00112.96           C
ATOM   2264  CG1 ILE C  13     106.235  15.601 397.238  1.00105.22           C
ATOM   2265  CG2 ILE C  13     107.486  17.041 398.760  1.00118.34           C
ATOM   2266  CD1 ILE C  13     104.832  15.888 397.698  1.00112.64           C
ATOM   2267  N   THR C  14     108.328  12.528 398.129  1.00145.41           N
ATOM   2268  CA  THR C  14     108.345  11.161 397.619  1.00146.40           C
ATOM   2269  C   THR C  14     107.023  10.536 397.909  1.00137.88           C
ATOM   2270  O   THR C  14     106.486  10.743 398.977  1.00124.28           O
ATOM   2271  CB  THR C  14     109.467  10.334 398.260  1.00146.14           C
ATOM   2272  OG1 THR C  14     110.726  10.958 397.978  1.00159.68           O
ATOM   2273  CG2 THR C  14     109.497   8.917 397.705  1.00149.56           C
ATOM   2274  N   LEU C  15     106.511   9.788 396.932  1.00150.60           N
ATOM   2275  CA  LEU C  15     105.253   9.072 397.064  1.00162.22           C
ATOM   2276  C   LEU C  15     105.377   7.528 396.902  1.00170.02           C
ATOM   2277  O   LEU C  15     106.359   7.014 396.366  1.00163.64           O
ATOM   2278  CB  LEU C  15     104.249   9.627 396.057  1.00159.79           C
ATOM   2279  CG  LEU C  15     103.788  11.070 396.268  1.00162.09           C
ATOM   2280  CD1 LEU C  15     102.865  11.473 395.130  1.00171.28           C
ATOM   2281  CD2 LEU C  15     103.059  11.267 397.590  1.00169.90           C
ATOM   2282  N   GLU C  16     104.376   6.813 397.419  1.00166.07           N
ATOM   2283  CA  GLU C  16     104.294   5.364 397.297  1.00152.51           C
ATOM   2284  C   GLU C  16     103.091   5.018 396.429  1.00144.46           C
ATOM   2285  O   GLU C  16     101.941   5.370 396.768  1.00117.01           O
ATOM   2286  CB  GLU C  16     104.144   4.686 398.672  1.00156.30           C
ATOM   2287  CG  GLU C  16     104.863   5.340 399.845  1.00147.52           C
ATOM   2288  CD  GLU C  16     106.383   5.200 399.806  1.00145.41           C
ATOM   2289  OE1 GLU C  16     106.975   4.925 398.734  1.00128.88           O
ATOM   2290  OE2 GLU C  16     106.994   5.387 400.875  1.00139.64           O
ATOM   2291  N   VAL C  17     103.351   4.313 395.331  1.00148.43           N
ATOM   2292  CA  VAL C  17     102.294   3.998 394.364  1.00169.25           C
ATOM   2293  C   VAL C  17     102.521   2.739 393.502  1.00168.71           C
ATOM   2294  O   VAL C  17     103.642   2.234 393.380  1.00170.15           O
ATOM   2295  CB  VAL C  17     102.098   5.190 393.407  1.00171.94           C
ATOM   2296  CG1 VAL C  17     101.319   6.330 394.061  1.00168.56           C
ATOM   2297  CG2 VAL C  17     103.446   5.677 392.904  1.00160.05           C
ATOM   2298  N   GLU C  18     101.424   2.275 392.900  1.00167.64           N
ATOM   2299  CA  GLU C  18     101.409   1.207 391.891  1.00172.62           C
ATOM   2300  C   GLU C  18     101.153   1.850 390.526  1.00171.62           C
ATOM   2301  O   GLU C  18     100.275   2.702 390.421  1.00174.35           O
ATOM   2302  CB  GLU C  18     100.282   0.192 392.144  1.00171.49           C
ATOM   2303  CG  GLU C  18     100.541  -0.791 393.262  1.00170.72           C
ATOM   2304  CD  GLU C  18     100.487  -0.153 394.640  1.00173.04           C
ATOM   2305  OE1 GLU C  18     100.163   1.050 394.765  1.00146.18           O
ATOM   2306  OE2 GLU C  18     100.765  -0.873 395.620  1.00195.50           O
ATOM   2307  N   PRO C  19     101.883   1.427 389.474  1.00174.60           N
ATOM   2308  CA  PRO C  19     101.616   1.924 388.099  1.00169.77           C
ATOM   2309  C   PRO C  19     100.132   1.893 387.665  1.00158.24           C
ATOM   2310  O   PRO C  19      99.704   2.688 386.830  1.00159.61           O
ATOM   2311  CB  PRO C  19     102.461   1.000 387.225  1.00164.62           C
ATOM   2312  CG  PRO C  19     103.573   0.540 388.106  1.00165.14           C
ATOM   2313  CD  PRO C  19     103.081   0.567 389.527  1.00165.55           C
ATOM   2314  N   SER C  20      99.366   0.968 388.224  1.00146.02           N
ATOM   2315  CA  SER C  20      97.920   0.925 388.024  1.00153.49           C
ATOM   2316  C   SER C  20      97.262   2.241 388.402  1.00157.04           C
ATOM   2317  O   SER C  20      96.310   2.684 387.754  1.00136.20           O
ATOM   2318  CB  SER C  20      97.326  -0.163 388.905  1.00165.97           C
ATOM   2319  OG  SER C  20      97.754   0.028 390.253  1.00167.18           O
ATOM   2320  N   ASP C  21      97.780   2.845 389.471  1.00178.38           N
ATOM   2321  CA  ASP C  21      97.165   4.029 390.086  1.00179.03           C
ATOM   2322  C   ASP C  21      96.790   5.065 389.046  1.00156.24           C
ATOM   2323  O   ASP C  21      97.534   5.338 388.106  1.00137.66           O
ATOM   2324  CB  ASP C  21      98.063   4.656 391.174  1.00183.52           C
ATOM   2325  CG  ASP C  21      98.124   3.818 392.460  1.00187.12           C
ATOM   2326  OD1 ASP C  21      97.434   2.778 392.545  1.00189.65           O
ATOM   2327  OD2 ASP C  21      98.883   4.213 393.380  1.00188.86           O
ATOM   2328  N   THR C  22      95.611   5.630 389.257  1.00151.95           N
ATOM   2329  CA  THR C  22      95.073   6.645 388.382  1.00160.69           C
ATOM   2330  C   THR C  22      95.824   7.931 388.675  1.00167.39           C
ATOM   2331  O   THR C  22      96.386   8.105 389.763  1.00177.60           O
ATOM   2332  CB  THR C  22      93.557   6.881 388.629  1.00172.65           C
ATOM   2333  OG1 THR C  22      93.341   7.647 389.819  1.00171.35           O
ATOM   2334  CG2 THR C  22      92.805   5.557 388.754  1.00174.08           C
ATOM   2335  N   ILE C  23      95.843   8.826 387.705  1.00157.02           N
ATOM   2336  CA  ILE C  23      96.406  10.149 387.922  1.00149.83           C
ATOM   2337  C   ILE C  23      95.572  10.843 388.990  1.00141.49           C
ATOM   2338  O   ILE C  23      96.117  11.402 389.947  1.00153.57           O
ATOM   2339  CB  ILE C  23      96.415  10.974 386.616  1.00152.95           C
ATOM   2340  CG1 ILE C  23      97.436  10.407 385.613  1.00148.50           C
ATOM   2341  CG2 ILE C  23      96.719  12.436 386.876  1.00153.77           C
ATOM   2342  CD1 ILE C  23      98.856  10.247 386.116  1.00114.46           C
ATOM   2343  N   GLU C  24      94.253  10.794 388.833  1.00123.76           N
ATOM   2344  CA  GLU C  24      93.373  11.396 389.809  1.00130.47           C
ATOM   2345  C   GLU C  24      93.755  10.974 391.223  1.00139.79           C
ATOM   2346  O   GLU C  24      93.940  11.797 392.124  1.00138.54           O
ATOM   2347  CB  GLU C  24      91.958  10.995 389.530  1.00150.47           C
ATOM   2348  CG  GLU C  24      90.988  11.716 390.437  1.00182.35           C
ATOM   2349  CD  GLU C  24      89.542  11.408 390.115  1.00202.13           C
ATOM   2350  OE1 GLU C  24      89.287  10.549 389.244  1.00233.69           O
ATOM   2351  OE2 GLU C  24      88.655  12.033 390.727  1.00210.10           O
ATOM   2352  N   ASN C  25      93.896   9.670 391.401  1.00160.02           N
ATOM   2353  CA  ASN C  25      94.331   9.117 392.674  1.00168.37           C
ATOM   2354  C   ASN C  25      95.617   9.783 393.160  1.00154.34           C
ATOM   2355  O   ASN C  25      95.728  10.171 394.324  1.00175.17           O
ATOM   2356  CB  ASN C  25      94.533   7.604 392.572  1.00176.85           C
ATOM   2357  CG  ASN C  25      94.670   6.943 393.940  1.00199.91           C
ATOM   2358  OD1 ASN C  25      95.476   7.371 394.771  1.00183.96           O
ATOM   2359  ND2 ASN C  25      93.874   5.904 394.189  1.00223.16           N
ATOM   2360  N   VAL C  26      96.592   9.925 392.272  1.00138.88           N
ATOM   2361  CA  VAL C  26      97.857  10.523 392.690  1.00133.26           C
ATOM   2362  C   VAL C  26      97.679  11.969 393.140  1.00126.38           C
ATOM   2363  O   VAL C  26      98.213  12.391 394.163  1.00130.61           O
ATOM   2364  CB  VAL C  26      98.903  10.520 391.582  1.00132.03           C
ATOM   2365  CG1 VAL C  26     100.149  11.219 392.085  1.00121.00           C
ATOM   2366  CG2 VAL C  26      99.252   9.100 391.167  1.00138.52           C
ATOM   2367  N   LYS C  27      96.927  12.728 392.371  1.00121.56           N
ATOM   2368  CA  LYS C  27      96.659  14.123 392.716  1.00133.18           C
ATOM   2369  C   LYS C  27      96.112  14.307 394.130  1.00132.63           C
ATOM   2370  O   LYS C  27      96.429  15.274 394.831  1.00130.48           O
ATOM   2371  CB  LYS C  27      95.685  14.739 391.723  1.00142.25           C
ATOM   2372  CG  LYS C  27      96.372  15.178 390.451  1.00148.14           C
ATOM   2373  CD  LYS C  27      95.402  15.835 389.494  1.00156.44           C
ATOM   2374  CE  LYS C  27      96.118  16.173 388.205  1.00150.31           C
ATOM   2375  NZ  LYS C  27      95.271  17.025 387.343  1.00166.25           N
ATOM   2376  N   ALA C  28      95.276  13.369 394.535  1.00132.44           N
ATOM   2377  CA  ALA C  28      94.798  13.343 395.893  1.00132.18           C
ATOM   2378  C   ALA C  28      95.977  13.286 396.866  1.00123.51           C
ATOM   2379  O   ALA C  28      96.044  14.068 397.800  1.00138.97           O
ATOM   2380  CB  ALA C  28      93.855  12.165 396.087  1.00138.10           C
ATOM   2381  N   LYS C  29      96.915  12.383 396.620  1.00133.90           N
ATOM   2382  CA  LYS C  29      98.115  12.205 397.481  1.00150.54           C
ATOM   2383  C   LYS C  29      98.971  13.447 397.580  1.00126.12           C
ATOM   2384  O   LYS C  29      99.608  13.718 398.586  1.00116.03           O
ATOM   2385  CB  LYS C  29      99.019  11.081 396.962  1.00163.62           C
ATOM   2386  CG  LYS C  29      98.384   9.694 396.935  1.00187.31           C
ATOM   2387  CD  LYS C  29      98.009   9.207 398.323  1.00188.71           C
ATOM   2388  CE  LYS C  29      97.402   7.827 398.260  1.00192.71           C
ATOM   2389  NZ  LYS C  29      97.054   7.417 399.638  1.00199.77           N
ATOM   2390  N   ILE C  30      98.978  14.192 396.501  1.00129.05           N
ATOM   2391  CA  ILE C  30      99.681  15.454 396.449  1.00132.21           C
ATOM   2392  C   ILE C  30      98.947  16.509 397.264  1.00127.74           C
ATOM   2393  O   ILE C  30      99.563  17.270 398.037  1.00128.36           O
ATOM   2394  CB  ILE C  30      99.710  15.968 395.015  1.00140.46           C
ATOM   2395  CG1 ILE C  30     100.374  14.963 394.071  1.00153.76           C
ATOM   2396  CG2 ILE C  30     100.348  17.337 394.975  1.00136.91           C
ATOM   2397  CD1 ILE C  30     101.880  15.018 394.051  1.00147.87           C
ATOM   2398  N   GLN C  31      97.635  16.578 397.037  1.00114.94           N
ATOM   2399  CA  GLN C  31      96.788  17.498 397.771  1.00115.22           C
ATOM   2400  C   GLN C  31      97.050  17.320 399.254  1.00124.65           C
ATOM   2401  O   GLN C  31      97.170  18.272 399.993  1.00116.55           O
ATOM   2402  CB  GLN C  31      95.331  17.209 397.488  1.00116.40           C
ATOM   2403  CG  GLN C  31      94.386  18.160 398.195  1.00124.54           C
ATOM   2404  CD  GLN C  31      92.950  17.913 397.807  1.00157.28           C
ATOM   2405  OE1 GLN C  31      92.650  16.994 397.027  1.00171.53           O
ATOM   2406  NE2 GLN C  31      92.038  18.705 398.369  1.00172.10           N
ATOM   2407  N   ASP C  32      97.104  16.066 399.661  1.00142.71           N
ATOM   2408  CA  ASP C  32      97.294  15.696 401.049  1.00147.03           C
ATOM   2409  C   ASP C  32      98.582  16.277 401.592  1.00121.26           C
ATOM   2410  O   ASP C  32      98.612  16.828 402.687  1.00121.89           O
ATOM   2411  CB  ASP C  32      97.311  14.150 401.197  1.00178.64           C
ATOM   2412  CG  ASP C  32      95.987  13.460 400.720  1.00187.38           C
ATOM   2413  OD1 ASP C  32      94.916  14.115 400.720  1.00217.04           O
ATOM   2414  OD2 ASP C  32      96.016  12.254 400.352  1.00147.68           O
ATOM   2415  N   LYS C  33      99.651  16.133 400.829  1.00116.16           N
ATOM   2416  CA  LYS C  33     100.971  16.607 401.276  1.00117.29           C
ATOM   2417  C   LYS C  33     101.086  18.126 401.322  1.00123.88           C
ATOM   2418  O   LYS C  33     101.607  18.677 402.312  1.00119.07           O
ATOM   2419  CB  LYS C  33     102.075  16.088 400.375  1.00106.85           C
ATOM   2420  CG  LYS C  33     102.516  14.695 400.684  1.00108.58           C
ATOM   2421  CD  LYS C  33     103.733  14.775 401.582  1.00121.40           C
ATOM   2422  CE  LYS C  33     104.381  13.427 401.842  1.00141.78           C
ATOM   2423  NZ  LYS C  33     103.381  12.348 402.091  1.00153.79           N
ATOM   2424  N   GLU C  34     100.601  18.790 400.263  1.00116.47           N
ATOM   2425  CA  GLU C  34     100.843  20.245 400.046  1.00116.86           C
ATOM   2426  C   GLU C  34      99.623  21.185 400.016  1.00119.12           C
ATOM   2427  O   GLU C  34      99.764  22.415 400.049  1.00 99.30           O
ATOM   2428  CB  GLU C  34     101.627  20.429 398.764  1.00114.85           C
ATOM   2429  CG  GLU C  34     102.900  19.615 398.737  1.00139.05           C
ATOM   2430  CD  GLU C  34     103.859  19.975 399.875  1.00171.93           C
ATOM   2431  OE1 GLU C  34     103.727  19.411 400.987  1.00207.39           O
ATOM   2432  OE2 GLU C  34     104.759  20.822 399.668  1.00176.49           O
ATOM   2433  N   GLY C  35      98.434  20.612 399.944  1.00125.43           N
ATOM   2434  CA  GLY C  35      97.215  21.386 400.164  1.00123.31           C
ATOM   2435  C   GLY C  35      96.716  22.144 398.961  1.00119.82           C
ATOM   2436  O   GLY C  35      96.030  23.167 399.066  1.00106.58           O
ATOM   2437  N   ILE C  36      97.031  21.621 397.794  1.00125.13           N
ATOM   2438  CA  ILE C  36      96.486  22.184 396.583  1.00117.44           C
ATOM   2439  C   ILE C  36      95.357  21.300 396.067  1.00109.40           C
ATOM   2440  O   ILE C  36      95.530  20.093 395.965  1.00124.40           O
ATOM   2441  CB  ILE C  36      97.575  22.315 395.534  1.00105.30           C
ATOM   2442  CG1 ILE C  36      98.698  23.190 396.077  1.00109.11           C
ATOM   2443  CG2 ILE C  36      96.981  22.920 394.288  1.00121.64           C
ATOM   2444  CD1 ILE C  36      99.738  23.607 395.054  1.00111.82           C
ATOM   2445  N   PRO C  37      94.195  21.890 395.751  1.00 96.31           N
ATOM   2446  CA  PRO C  37      93.162  21.021 395.179  1.00110.48           C
ATOM   2447  C   PRO C  37      93.574  20.433 393.841  1.00112.71           C
ATOM   2448  O   PRO C  37      94.197  21.129 393.085  1.00120.05           O
ATOM   2449  CB  PRO C  37      92.000  21.989 394.939  1.00119.00           C
ATOM   2450  CG  PRO C  37      92.654  23.313 394.762  1.00108.55           C
ATOM   2451  CD  PRO C  37      93.779  23.304 395.755  1.00 96.82           C
ATOM   2452  N   PRO C  38      93.193  19.187 393.522  1.00126.12           N
ATOM   2453  CA  PRO C  38      93.705  18.605 392.289  1.00133.28           C
ATOM   2454  C   PRO C  38      93.270  19.338 391.049  1.00131.56           C
ATOM   2455  O   PRO C  38      94.012  19.351 390.069  1.00133.81           O
ATOM   2456  CB  PRO C  38      93.115  17.203 392.289  1.00139.65           C
ATOM   2457  CG  PRO C  38      91.829  17.382 393.006  1.00151.55           C
ATOM   2458  CD  PRO C  38      92.152  18.339 394.111  1.00136.68           C
ATOM   2459  N   ASP C  39      92.087  19.942 391.056  1.00124.58           N
ATOM   2460  CA  ASP C  39      91.713  20.767 389.905  1.00137.86           C
ATOM   2461  C   ASP C  39      92.853  21.688 389.530  1.00126.56           C
ATOM   2462  O   ASP C  39      93.251  21.785 388.372  1.00142.74           O
ATOM   2463  CB  ASP C  39      90.501  21.617 390.204  1.00151.46           C
ATOM   2464  CG  ASP C  39      89.254  20.786 390.444  1.00190.14           C
ATOM   2465  OD1 ASP C  39      89.329  19.543 390.326  1.00221.69           O
ATOM   2466  OD2 ASP C  39      88.197  21.372 390.766  1.00189.12           O
ATOM   2467  N   GLN C  40      93.407  22.325 390.543  1.00117.02           N
ATOM   2468  CA  GLN C  40      94.532  23.240 390.372  1.00100.51           C
ATOM   2469  C   GLN C  40      95.875  22.659 390.026  1.00 95.03           C
ATOM   2470  O   GLN C  40      96.727  23.380 389.569  1.00110.68           O
ATOM   2471  CB  GLN C  40      94.723  24.033 391.641  1.00111.51           C
ATOM   2472  CG  GLN C  40      93.758  25.171 391.782  1.00129.55           C
ATOM   2473  CD  GLN C  40      93.862  26.146 390.625  1.00140.41           C
ATOM   2474  OE1 GLN C  40      94.805  26.103 389.819  1.00116.23           O
ATOM   2475  NE2 GLN C  40      92.886  27.045 390.543  1.00156.57           N
ATOM   2476  N   GLN C  41      96.087  21.378 390.270  1.00106.35           N
ATOM   2477  CA  GLN C  41      97.372  20.733 389.961  1.00109.86           C
ATOM   2478  C   GLN C  41      97.474  20.359 388.494  1.00 98.83           C
ATOM   2479  O   GLN C  41      96.537  19.862 387.895  1.00112.30           O
ATOM   2480  CB  GLN C  41      97.551  19.461 390.796  1.00118.18           C
ATOM   2481  CG  GLN C  41      97.562  19.701 392.292  1.00124.91           C
ATOM   2482  CD  GLN C  41      97.102  18.493 393.094  1.00124.74           C
ATOM   2483  OE1 GLN C  41      96.199  18.584 393.933  1.00140.98           O
ATOM   2484  NE2 GLN C  41      97.705  17.356 392.831  1.00125.30           N
ATOM   2485  N   ARG C  42      98.631  20.601 387.928  1.00101.37           N
ATOM   2486  CA  ARG C  42      98.981  20.059 386.633  1.00111.37           C
ATOM   2487  C   ARG C  42     100.325  19.346 386.722  1.00113.12           C
ATOM   2488  O   ARG C  42     101.300  19.854 387.267  1.00120.07           O
ATOM   2489  CB  ARG C  42      99.031  21.155 385.587  1.00117.71           C
ATOM   2490  CG  ARG C  42      99.254  20.649 384.180  1.00129.88           C
ATOM   2491  CD  ARG C  42      98.074  19.811 383.739  1.00160.24           C
ATOM   2492  NE  ARG C  42      96.849  20.593 383.696  1.00181.19           N
ATOM   2493  CZ  ARG C  42      95.647  20.097 383.430  1.00195.97           C
ATOM   2494  NH1 ARG C  42      95.490  18.802 383.160  1.00203.48           N
ATOM   2495  NH2 ARG C  42      94.593  20.907 383.430  1.00203.96           N
ATOM   2496  N   LEU C  43     100.368  18.165 386.153  1.00105.34           N
ATOM   2497  CA  LEU C  43     101.487  17.277 386.360  1.00103.07           C
ATOM   2498  C   LEU C  43     102.236  16.942 385.107  1.00105.62           C
ATOM   2499  O   LEU C  43     101.676  16.542 384.111  1.00111.32           O
ATOM   2500  CB  LEU C  43     100.978  15.983 386.919  1.00104.83           C
ATOM   2501  CG  LEU C  43     100.774  16.083 388.402  1.00110.19           C
ATOM   2502  CD1 LEU C  43     100.045  14.868 388.915  1.00111.79           C
ATOM   2503  CD2 LEU C  43     102.116  16.222 389.099  1.00117.97           C
ATOM   2504  N   ILE C  44     103.533  17.047 385.173  1.00110.26           N
ATOM   2505  CA  ILE C  44     104.297  17.045 383.966  1.00112.46           C
ATOM   2506  C   ILE C  44     105.389  16.035 384.005  1.00111.00           C
ATOM   2507  O   ILE C  44     106.137  15.921 384.975  1.00113.04           O
ATOM   2508  CB  ILE C  44     104.952  18.423 383.716  1.00120.00           C
ATOM   2509  CG1 ILE C  44     103.914  19.555 383.762  1.00113.14           C
ATOM   2510  CG2 ILE C  44     105.729  18.421 382.404  1.00117.92           C
ATOM   2511  CD1 ILE C  44     102.785  19.412 382.789  1.00130.14           C
ATOM   2512  N   PHE C  45     105.479  15.331 382.897  1.00121.57           N
ATOM   2513  CA  PHE C  45     106.552  14.412 382.657  1.00132.99           C
ATOM   2514  C   PHE C  45     106.860  14.375 381.187  1.00141.97           C
ATOM   2515  O   PHE C  45     105.942  14.420 380.335  1.00136.36           O
ATOM   2516  CB  PHE C  45     106.158  13.018 383.078  1.00134.85           C
ATOM   2517  CG  PHE C  45     107.251  12.047 382.960  1.00138.36           C
ATOM   2518  CD1 PHE C  45     108.462  12.292 383.614  1.00146.96           C
ATOM   2519  CD2 PHE C  45     107.093  10.896 382.213  1.00142.30           C
ATOM   2520  CE1 PHE C  45     109.500  11.398 383.528  1.00157.72           C
ATOM   2521  CE2 PHE C  45     108.125   9.991 382.121  1.00182.20           C
ATOM   2522  CZ  PHE C  45     109.332  10.241 382.779  1.00189.83           C
ATOM   2523  N   ALA C  46     108.157  14.293 380.908  1.00141.99           N
ATOM   2524  CA  ALA C  46     108.650  14.205 379.546  1.00143.48           C
ATOM   2525  C   ALA C  46     108.132  15.381 378.721  1.00151.32           C
ATOM   2526  O   ALA C  46     107.919  15.247 377.521  1.00178.13           O
ATOM   2527  CB  ALA C  46     108.220  12.885 378.921  1.00145.63           C
ATOM   2528  N   GLY C  47     107.943  16.529 379.369  1.00152.31           N
ATOM   2529  CA  GLY C  47     107.358  17.718 378.747  1.00148.11           C
ATOM   2530  C   GLY C  47     105.893  17.561 378.362  1.00153.56           C
ATOM   2531  O   GLY C  47     105.410  18.212 377.425  1.00152.39           O
ATOM   2532  N   LYS C  48     105.178  16.697 379.073  1.00143.94           N
ATOM   2533  CA  LYS C  48     103.808  16.378 378.711  1.00144.44           C
ATOM   2534  C   LYS C  48     102.954  16.359 379.892  1.00134.86           C
ATOM   2535  O   LYS C  48     103.357  15.832 380.914  1.00141.91           O
ATOM   2536  CB  LYS C  48     103.715  15.026 378.060  1.00156.27           C
ATOM   2537  CG  LYS C  48     104.323  15.077 376.685  1.00189.52           C
ATOM   2538  CD  LYS C  48     104.193  13.757 375.975  1.00199.95           C
ATOM   2539  CE  LYS C  48     102.740  13.437 375.686  1.00207.18           C
ATOM   2540  NZ  LYS C  48     102.663  12.215 374.854  1.00215.12           N
ATOM   2541  N   GLN C  49     101.779  16.959 379.740  1.00135.75           N
ATOM   2542  CA  GLN C  49     100.822  17.055 380.825  1.00152.60           C
ATOM   2543  C   GLN C  49     100.064  15.727 380.944  1.00124.22           C
ATOM   2544  O   GLN C  49      99.602  15.184 379.970  1.00122.41           O
ATOM   2545  CB  GLN C  49      99.919  18.322 380.687  1.00176.64           C
ATOM   2546  CG  GLN C  49      99.122  18.517 379.405  1.00184.25           C
ATOM   2547  CD  GLN C  49      97.781  17.810 379.428  1.00225.12           C
ATOM   2548  OE1 GLN C  49      97.149  17.669 380.480  1.00247.28           O
ATOM   2549  NE2 GLN C  49      97.325  17.377 378.264  1.00252.63           N
ATOM   2550  N   LEU C  50      99.971  15.208 382.157  1.00126.75           N
ATOM   2551  CA  LEU C  50      99.353  13.910 382.401  1.00134.35           C
ATOM   2552  C   LEU C  50      97.874  14.101 382.710  1.00155.09           C
ATOM   2553  O   LEU C  50      97.490  14.985 383.492  1.00159.69           O
ATOM   2554  CB  LEU C  50     100.048  13.182 383.545  1.00120.25           C
ATOM   2555  CG  LEU C  50     101.564  13.225 383.407  1.00109.96           C
ATOM   2556  CD1 LEU C  50     102.166  12.368 384.489  1.00110.31           C
ATOM   2557  CD2 LEU C  50     102.028  12.764 382.039  1.00108.21           C
ATOM   2558  N   GLU C  51      97.053  13.289 382.059  1.00154.36           N
ATOM   2559  CA  GLU C  51      95.608  13.418 382.147  1.00158.22           C
ATOM   2560  C   GLU C  51      95.004  12.438 383.134  1.00161.57           C
ATOM   2561  O   GLU C  51      95.479  11.316 383.265  1.00150.76           O
ATOM   2562  CB  GLU C  51      94.965  13.268 380.770  1.00186.68           C
ATOM   2563  CG  GLU C  51      94.478  14.594 380.197  1.00206.04           C
ATOM   2564  CD  GLU C  51      93.904  14.478 378.793  1.00219.26           C
ATOM   2565  OE1 GLU C  51      93.784  13.343 378.270  1.00224.69           O
ATOM   2566  OE2 GLU C  51      93.557  15.538 378.221  1.00221.37           O
ATOM   2567  N   ASP C  52      93.916  12.880 383.769  1.00186.35           N
ATOM   2568  CA  ASP C  52      93.301  12.225 384.959  1.00207.00           C
ATOM   2569  C   ASP C  52      92.905  10.757 384.831  1.00205.38           C
ATOM   2570  O   ASP C  52      93.195   9.949 385.725  1.00199.70           O
ATOM   2571  CB  ASP C  52      92.046  12.993 385.403  1.00206.19           C
ATOM   2572  CG  ASP C  52      92.349  14.082 386.406  1.00200.72           C
ATOM   2573  OD1 ASP C  52      93.514  14.492 386.514  1.00189.77           O
ATOM   2574  OD2 ASP C  52      91.410  14.530 387.093  1.00210.63           O
ATOM   2575  N   GLY C  53      92.191  10.442 383.755  1.00189.81           N
ATOM   2576  CA  GLY C  53      91.673   9.097 383.532  1.00178.28           C
ATOM   2577  C   GLY C  53      92.740   8.028 383.394  1.00165.41           C
ATOM   2578  O   GLY C  53      92.545   6.896 383.838  1.00180.85           O
ATOM   2579  N   ARG C  54      93.876   8.390 382.802  1.00152.02           N
ATOM   2580  CA  ARG C  54      94.940   7.414 382.512  1.00148.49           C
ATOM   2581  C   ARG C  54      95.727   6.974 383.742  1.00135.67           C
ATOM   2582  O   ARG C  54      95.548   7.495 384.844  1.00141.79           O
ATOM   2583  CB  ARG C  54      95.862   7.954 381.434  1.00138.43           C
ATOM   2584  CG  ARG C  54      95.158   8.062 380.095  1.00143.74           C
ATOM   2585  CD  ARG C  54      96.093   8.589 379.033  1.00158.71           C
ATOM   2586  NE  ARG C  54      95.436   8.803 377.751  1.00171.77           N
ATOM   2587  CZ  ARG C  54      96.034   9.332 376.682  1.00187.30           C
ATOM   2588  NH1 ARG C  54      97.312   9.703 376.731  1.00186.81           N
ATOM   2589  NH2 ARG C  54      95.351   9.489 375.554  1.00198.98           N
ATOM   2590  N   THR C  55      96.556   5.964 383.552  1.00135.22           N
ATOM   2591  CA  THR C  55      97.348   5.389 384.650  1.00150.02           C
ATOM   2592  C   THR C  55      98.824   5.698 384.452  1.00142.03           C
ATOM   2593  O   THR C  55      99.229   6.179 383.400  1.00137.47           O
ATOM   2594  CB  THR C  55      97.144   3.855 384.808  1.00150.02           C
ATOM   2595  OG1 THR C  55      97.909   3.122 383.838  1.00131.83           O
ATOM   2596  CG2 THR C  55      95.650   3.487 384.712  1.00137.26           C
ATOM   2597  N   LEU C  56      99.611   5.460 385.492  1.00144.77           N
ATOM   2598  CA  LEU C  56     101.059   5.755 385.455  1.00154.07           C
ATOM   2599  C   LEU C  56     101.742   4.852 384.472  1.00144.69           C
ATOM   2600  O   LEU C  56     102.687   5.233 383.782  1.00135.84           O
ATOM   2601  CB  LEU C  56     101.691   5.538 386.827  1.00158.40           C
ATOM   2602  CG  LEU C  56     101.569   6.627 387.886  1.00144.94           C
ATOM   2603  CD1 LEU C  56     100.114   6.858 388.254  1.00143.16           C
ATOM   2604  CD2 LEU C  56     102.341   6.239 389.125  1.00142.99           C
ATOM   2605  N   SER C  57     101.268   3.620 384.472  1.00161.74           N
ATOM   2606  CA  SER C  57     101.681   2.639 383.509  1.00170.20           C
ATOM   2607  C   SER C  57     101.426   3.124 382.101  1.00176.54           C
ATOM   2608  O   SER C  57     102.289   2.995 381.227  1.00170.71           O
ATOM   2609  CB  SER C  57     100.880   1.386 383.719  1.00172.48           C
ATOM   2610  OG  SER C  57     101.402   0.374 382.884  1.00262.11           O
ATOM   2611  N   ASP C  58     100.233   3.677 381.888  1.00164.96           N
ATOM   2612  CA  ASP C  58      99.839   4.188 380.566  1.00160.16           C
ATOM   2613  C   ASP C  58     100.937   5.093 379.970  1.00160.62           C
ATOM   2614  O   ASP C  58     101.241   4.996 378.783  1.00165.23           O
ATOM   2615  CB  ASP C  58      98.498   4.938 380.635  1.00166.49           C
ATOM   2616  CG  ASP C  58      97.293   4.011 380.638  1.00183.83           C
ATOM   2617  OD1 ASP C  58      97.438   2.795 380.401  1.00187.27           O
ATOM   2618  OD2 ASP C  58      96.180   4.522 380.888  1.00211.45           O
ATOM   2619  N   TYR C  59     101.533   5.954 380.799  1.00154.23           N
ATOM   2620  CA  TYR C  59     102.628   6.846 380.362  1.00134.72           C
ATOM   2621  C   TYR C  59     103.988   6.234 380.664  1.00128.24           C
ATOM   2622  O   TYR C  59     105.013   6.887 380.529  1.00121.76           O
ATOM   2623  CB  TYR C  59     102.555   8.220 381.049  1.00125.75           C
ATOM   2624  CG  TYR C  59     101.259   9.001 380.868  1.00116.88           C
ATOM   2625  CD1 TYR C  59     100.156   8.691 381.654  1.00125.13           C
ATOM   2626  CD2 TYR C  59     101.145  10.065 379.970  1.00101.79           C
ATOM   2627  CE1 TYR C  59      98.968   9.375 381.542  1.00120.12           C
ATOM   2628  CE2 TYR C  59      99.955  10.761 379.849  1.00103.34           C
ATOM   2629  CZ  TYR C  59      98.869  10.407 380.638  1.00122.10           C
ATOM   2630  OH  TYR C  59      97.662  11.064 380.556  1.00145.23           O
ATOM   2631  N   ASN C  60     103.997   4.992 381.125  1.00150.72           N
ATOM   2632  CA  ASN C  60     105.241   4.252 381.378  1.00168.84           C
ATOM   2633  C   ASN C  60     106.187   4.938 382.371  1.00169.63           C
ATOM   2634  O   ASN C  60     107.419   4.850 382.272  1.00153.04           O
ATOM   2635  CB  ASN C  60     105.962   3.966 380.063  1.00184.56           C
ATOM   2636  CG  ASN C  60     105.680   2.571 379.536  1.00191.83           C
ATOM   2637  OD1 ASN C  60     105.152   2.395 378.441  1.00208.76           O
ATOM   2638  ND2 ASN C  60     106.044   1.565 380.319  1.00189.17           N
ATOM   2639  N   ILE C  61     105.589   5.634 383.328  1.00178.97           N
ATOM   2640  CA  ILE C  61     106.332   6.154 384.456  1.00169.95           C
ATOM   2641  C   ILE C  61     106.555   4.983 385.380  1.00162.31           C
ATOM   2642  O   ILE C  61     105.654   4.174 385.574  1.00182.43           O
ATOM   2643  CB  ILE C  61     105.532   7.203 385.222  1.00175.62           C
ATOM   2644  CG1 ILE C  61     105.300   8.427 384.344  1.00177.79           C
ATOM   2645  CG2 ILE C  61     106.273   7.598 386.481  1.00179.20           C
ATOM   2646  CD1 ILE C  61     104.281   9.387 384.916  1.00178.23           C
ATOM   2647  N   GLN C  62     107.738   4.906 385.968  1.00152.81           N
ATOM   2648  CA  GLN C  62     108.118   3.721 386.728  1.00161.81           C
ATOM   2649  C   GLN C  62     108.675   4.082 388.080  1.00160.49           C
ATOM   2650  O   GLN C  62     108.768   5.245 388.418  1.00176.51           O
ATOM   2651  CB  GLN C  62     109.158   2.928 385.932  1.00181.21           C
ATOM   2652  CG  GLN C  62     108.898   2.948 384.443  1.00203.52           C
ATOM   2653  CD  GLN C  62     109.653   1.877 383.706  1.00222.05           C
ATOM   2654  OE1 GLN C  62     110.376   1.082 384.308  1.00200.20           O
ATOM   2655  NE2 GLN C  62     109.488   1.845 382.387  1.00250.35           N
ATOM   2656  N   LYS C  63     109.041   3.061 388.846  1.00162.04           N
ATOM   2657  CA  LYS C  63     109.912   3.195 390.026  1.00166.60           C
ATOM   2658  C   LYS C  63     110.971   4.334 389.911  1.00183.64           C
ATOM   2659  O   LYS C  63     111.830   4.340 389.027  1.00175.46           O
ATOM   2660  CB  LYS C  63     110.604   1.844 390.266  1.00166.70           C
ATOM   2661  CG  LYS C  63     111.849   1.884 391.138  1.00165.78           C
ATOM   2662  CD  LYS C  63     112.493   0.514 391.236  1.00162.08           C
ATOM   2663  CE  LYS C  63     113.975   0.618 391.562  1.00166.38           C
ATOM   2664  NZ  LYS C  63     114.633  -0.719 391.542  1.00174.59           N
ATOM   2665  N   GLU C  64     110.853   5.306 390.816  1.00196.74           N
ATOM   2666  CA  GLU C  64     111.813   6.425 391.000  1.00190.50           C
ATOM   2667  C   GLU C  64     111.895   7.466 389.885  1.00186.54           C
ATOM   2668  O   GLU C  64     112.800   8.302 389.878  1.00171.63           O
ATOM   2669  CB  GLU C  64     113.204   5.906 391.315  1.00193.73           C
ATOM   2670  CG  GLU C  64     113.209   4.975 392.512  1.00216.86           C
ATOM   2671  CD  GLU C  64     114.600   4.708 393.048  1.00229.05           C
ATOM   2672  OE1 GLU C  64     115.344   5.689 393.275  1.00243.83           O
ATOM   2673  OE2 GLU C  64     114.944   3.519 393.262  1.00215.67           O
ATOM   2674  N   SER C  65     110.925   7.444 388.981  1.00188.59           N
ATOM   2675  CA  SER C  65     110.784   8.476 387.958  1.00176.42           C
ATOM   2676  C   SER C  65     110.452   9.832 388.645  1.00172.68           C
ATOM   2677  O   SER C  65     109.838   9.856 389.711  1.00167.62           O
ATOM   2678  CB  SER C  65     109.711   8.027 386.958  1.00174.18           C
ATOM   2679  OG  SER C  65     109.575   8.902 385.857  1.00199.36           O
ATOM   2680  N   THR C  66     110.881  10.949 388.053  1.00175.58           N
ATOM   2681  CA  THR C  66     110.704  12.288 388.668  1.00151.06           C
ATOM   2682  C   THR C  66     109.653  13.165 387.961  1.00138.74           C
ATOM   2683  O   THR C  66     109.695  13.397 386.735  1.00127.29           O
ATOM   2684  CB  THR C  66     112.027  13.065 388.744  1.00146.07           C
ATOM   2685  OG1 THR C  66     112.941  12.337 389.566  1.00142.19           O
ATOM   2686  CG2 THR C  66     111.807  14.429 389.359  1.00139.18           C
ATOM   2687  N   LEU C  67     108.743  13.691 388.773  1.00124.36           N
ATOM   2688  CA  LEU C  67     107.528  14.342 388.284  1.00112.94           C
ATOM   2689  C   LEU C  67     107.528  15.778 388.625  1.00100.89           C
ATOM   2690  O   LEU C  67     107.956  16.189 389.698  1.00101.92           O
ATOM   2691  CB  LEU C  67     106.266  13.741 388.866  1.00112.71           C
ATOM   2692  CG  LEU C  67     105.718  12.620 388.024  1.00119.72           C
ATOM   2693  CD1 LEU C  67     105.377  13.159 386.649  1.00135.16           C
ATOM   2694  CD2 LEU C  67     106.740  11.502 387.912  1.00137.86           C
ATOM   2695  N   HIS C  68     107.065  16.563 387.688  1.00 98.69           N
ATOM   2696  CA  HIS C  68     107.192  17.989 387.840  1.00 98.25           C
ATOM   2697  C   HIS C  68     105.788  18.534 387.925  1.00 94.03           C
ATOM   2698  O   HIS C  68     104.908  18.167 387.159  1.00 95.66           O
ATOM   2699  CB  HIS C  68     108.013  18.580 386.695  1.00 97.57           C
ATOM   2700  CG  HIS C  68     109.424  18.083 386.646  1.00108.69           C
ATOM   2701  ND1 HIS C  68     110.500  18.836 387.064  1.00108.95           N
ATOM   2702  CD2 HIS C  68     109.935  16.894 386.241  1.00134.29           C
ATOM   2703  CE1 HIS C  68     111.611  18.136 386.922  1.00132.06           C
ATOM   2704  NE2 HIS C  68     111.294  16.950 386.432  1.00149.77           N
ATOM   2705  N   LEU C  69     105.567  19.375 388.915  1.00 94.82           N
ATOM   2706  CA  LEU C  69     104.242  19.893 389.168  1.00 91.98           C
ATOM   2707  C   LEU C  69     104.139  21.369 388.892  1.00110.76           C
ATOM   2708  O   LEU C  69     104.933  22.172 389.402  1.00120.68           O
ATOM   2709  CB  LEU C  69     103.890  19.693 390.615  1.00 93.37           C
ATOM   2710  CG  LEU C  69     102.568  20.349 391.003  1.00101.94           C
ATOM   2711  CD1 LEU C  69     101.382  19.836 390.197  1.00108.40           C
ATOM   2712  CD2 LEU C  69     102.329  20.125 392.483  1.00101.87           C
ATOM   2713  N   VAL C  70     103.141  21.728 388.096  1.00108.48           N
ATOM   2714  CA  VAL C  70     102.873  23.134 387.777  1.00104.74           C
ATOM   2715  C   VAL C  70     101.436  23.417 388.020  1.00108.38           C
ATOM   2716  O   VAL C  70     100.654  22.510 388.208  1.00119.50           O
ATOM   2717  CB  VAL C  70     103.158  23.472 386.317  1.00110.43           C
ATOM   2718  CG1 VAL C  70     104.635  23.309 386.041  1.00116.66           C
ATOM   2719  CG2 VAL C  70     102.340  22.590 385.393  1.00114.79           C
ATOM   2720  N   LEU C  71     101.097  24.696 387.984  1.00132.94           N
ATOM   2721  CA  LEU C  71      99.738  25.139 388.303  1.00130.25           C
ATOM   2722  C   LEU C  71      98.806  25.050 387.126  1.00129.76           C
ATOM   2723  O   LEU C  71      99.183  25.359 385.998  1.00115.07           O
ATOM   2724  CB  LEU C  71      99.717  26.580 388.803  1.00138.56           C
ATOM   2725  CG  LEU C  71      99.928  26.744 390.296  1.00127.29           C
ATOM   2726  CD1 LEU C  71      99.862  28.210 390.684  1.00126.50           C
ATOM   2727  CD2 LEU C  71      98.884  25.953 391.049  1.00119.33           C
ATOM   2728  N   ARG C  72      97.567  24.676 387.419  1.00143.29           N
ATOM   2729  CA  ARG C  72      96.573  24.440 386.376  1.00135.58           C
ATOM   2730  C   ARG C  72      96.538  25.649 385.495  1.00117.14           C
ATOM   2731  O   ARG C  72      96.328  26.767 385.962  1.00126.70           O
ATOM   2732  CB  ARG C  72      95.190  24.216 386.978  1.00162.26           C
ATOM   2733  CG  ARG C  72      94.089  23.902 385.972  1.00171.17           C
ATOM   2734  CD  ARG C  72      92.769  23.691 386.699  1.00177.03           C
ATOM   2735  NE  ARG C  72      92.402  24.901 387.409  1.00176.08           N
ATOM   2736  CZ  ARG C  72      91.860  25.960 386.817  1.00194.13           C
ATOM   2737  NH1 ARG C  72      91.592  25.940 385.495  1.00202.00           N
ATOM   2738  NH2 ARG C  72      91.580  27.039 387.550  1.00210.65           N
ATOM   2739  N   LEU C  73      96.765  25.425 384.216  1.00108.88           N
ATOM   2740  CA  LEU C  73      96.760  26.510 383.252  1.00115.17           C
ATOM   2741  C   LEU C  73      95.910  26.142 382.075  1.00136.85           C
ATOM   2742  O   LEU C  73      95.864  24.985 381.684  1.00157.53           O
ATOM   2743  CB  LEU C  73      98.152  26.768 382.752  1.00118.58           C
ATOM   2744  CG  LEU C  73      98.662  25.735 381.740  1.00129.11           C
ATOM   2745  CD1 LEU C  73      98.149  26.046 380.319  1.00130.37           C
ATOM   2746  CD2 LEU C  73     100.201  25.643 381.789  1.00131.11           C
ATOM   2747  N   ARG C  74      95.231  27.117 381.493  1.00166.30           N
ATOM   2748  CA  ARG C  74      94.410  26.838 380.309  1.00170.94           C
ATOM   2749  C   ARG C  74      95.135  27.238 379.050  1.00150.92           C
ATOM   2750  O   ARG C  74      94.814  26.732 377.981  1.00175.90           O
ATOM   2751  CB  ARG C  74      93.014  27.501 380.368  1.00194.17           C
ATOM   2752  CG  ARG C  74      92.045  26.852 381.368  1.00207.15           C
ATOM   2753  CD  ARG C  74      90.600  27.330 381.190  1.00213.19           C
ATOM   2754  NE  ARG C  74      90.399  28.765 381.427  1.00243.55           N
ATOM   2755  CZ  ARG C  74      90.151  29.334 382.618  1.00269.73           C
ATOM   2756  NH1 ARG C  74      90.090  28.585 383.736  1.00275.85           N
ATOM   2757  NH2 ARG C  74      89.967  30.669 382.690  1.00271.71           N
ATOM   2758  N   GLY C  75      96.128  28.112 379.168  1.00127.45           N
ATOM   2759  CA  GLY C  75      96.778  28.667 377.984  1.00129.84           C
ATOM   2760  C   GLY C  75      95.937  29.707 377.274  1.00139.02           C
ATOM   2761  O   GLY C  75      95.488  30.684 377.899  1.00151.66           O
ATOM   2762  N   GLY C  76      95.770  29.545 375.955  1.00125.08           N
ATOM   2763  CA  GLY C  76      94.700  30.254 375.245  1.00142.90           C
ATOM   2764  C   GLY C  76      95.120  31.518 374.518  1.00143.57           C
ATOM   2765  O   GLY C  76      95.808  31.439 373.492  1.00147.15           O
ATOM   2766  N   GLY D   6     119.606  51.680 387.297  1.00153.99           N
ATOM   2767  CA  GLY D   6     118.405  50.978 387.866  1.00156.48           C
ATOM   2768  C   GLY D   6     117.939  49.786 387.034  1.00161.75           C
ATOM   2769  O   GLY D   6     118.365  48.650 387.274  1.00140.63           O
ATOM   2770  N   VAL D   7     117.058  50.050 386.064  1.00170.61           N
ATOM   2771  CA  VAL D   7     116.497  49.004 385.173  1.00168.06           C
ATOM   2772  C   VAL D   7     116.659  49.373 383.703  1.00155.08           C
ATOM   2773  O   VAL D   7     116.231  50.436 383.279  1.00177.63           O
ATOM   2774  CB  VAL D   7     114.978  48.803 385.400  1.00163.98           C
ATOM   2775  CG1 VAL D   7     114.510  47.508 384.758  1.00152.71           C
ATOM   2776  CG2 VAL D   7     114.648  48.808 386.876  1.00157.23           C
ATOM   2777  N   LYS D   8     117.251  48.488 382.923  1.00137.41           N
ATOM   2778  CA  LYS D   8     117.403  48.767 381.509  1.00142.05           C
ATOM   2779  C   LYS D   8     116.715  47.673 380.730  1.00129.06           C
ATOM   2780  O   LYS D   8     116.980  46.492 380.941  1.00110.29           O
ATOM   2781  CB  LYS D   8     118.881  48.911 381.135  1.00152.28           C
ATOM   2782  CG  LYS D   8     119.138  49.326 379.694  1.00162.84           C
ATOM   2783  CD  LYS D   8     120.621  49.536 379.461  1.00174.91           C
ATOM   2784  CE  LYS D   8     120.902  49.791 377.994  1.00180.73           C
ATOM   2785  NZ  LYS D   8     122.347  50.040 377.741  1.00186.03           N
ATOM   2786  N   VAL D   9     115.822  48.083 379.839  1.00131.58           N
ATOM   2787  CA  VAL D   9     115.092  47.133 379.020  1.00124.34           C
ATOM   2788  C   VAL D   9     115.924  46.715 377.840  1.00128.23           C
ATOM   2789  O   VAL D   9     116.632  47.530 377.261  1.00137.46           O
ATOM   2790  CB  VAL D   9     113.831  47.733 378.431  1.00129.54           C
ATOM   2791  CG1 VAL D   9     112.933  46.638 377.866  1.00133.35           C
ATOM   2792  CG2 VAL D   9     113.083  48.497 379.494  1.00137.77           C
ATOM   2793  N   PRO D  10     115.830  45.442 377.468  1.00126.79           N
ATOM   2794  CA  PRO D  10     116.386  44.878 376.241  1.00133.80           C
ATOM   2795  C   PRO D  10     115.600  45.350 375.031  1.00130.21           C
ATOM   2796  O   PRO D  10     114.418  45.735 375.100  1.00111.15           O
ATOM   2797  CB  PRO D  10     116.215  43.376 376.416  1.00144.07           C
ATOM   2798  CG  PRO D  10     115.981  43.185 377.872  1.00151.34           C
ATOM   2799  CD  PRO D  10     115.346  44.422 378.399  1.00129.92           C
ATOM   2800  N   ARG D  11     116.272  45.331 373.907  1.00125.02           N
ATOM   2801  CA  ARG D  11     115.695  45.886 372.713  1.00128.48           C
ATOM   2802  C   ARG D  11     114.353  45.265 372.463  1.00123.37           C
ATOM   2803  O   ARG D  11     113.321  45.950 372.407  1.00116.69           O
ATOM   2804  CB  ARG D  11     116.647  45.626 371.539  1.00131.91           C
ATOM   2805  CG  ARG D  11     116.060  45.610 370.135  1.00124.43           C
ATOM   2806  CD  ARG D  11     117.206  45.660 369.112  1.00125.37           C
ATOM   2807  NE  ARG D  11     116.765  45.730 367.718  1.00124.78           N
ATOM   2808  CZ  ARG D  11     116.532  44.684 366.929  1.00124.82           C
ATOM   2809  NH1 ARG D  11     116.701  43.440 367.376  1.00135.82           N
ATOM   2810  NH2 ARG D  11     116.123  44.882 365.679  1.00114.12           N
ATOM   2811  N   ASN D  12     114.388  43.953 372.331  1.00109.31           N
ATOM   2812  CA  ASN D  12     113.308  43.257 371.671  1.00108.78           C
ATOM   2813  C   ASN D  12     111.973  43.585 372.269  1.00 97.42           C
ATOM   2814  O   ASN D  12     111.025  43.861 371.549  1.00 94.38           O
ATOM   2815  CB  ASN D  12     113.552  41.762 371.697  1.00116.66           C
ATOM   2816  CG  ASN D  12     114.873  41.381 371.033  1.00133.42           C
ATOM   2817  OD1 ASN D  12     115.839  41.054 371.717  1.00155.01           O
ATOM   2818  ND2 ASN D  12     114.932  41.449 369.707  1.00126.96           N
ATOM   2819  N   PHE D  13     111.895  43.572 373.588  1.00 93.45           N
ATOM   2820  CA  PHE D  13     110.604  43.792 374.245  1.00 92.84           C
ATOM   2821  C   PHE D  13     110.164  45.180 374.055  1.00 99.00           C
ATOM   2822  O   PHE D  13     108.952  45.427 373.949  1.00 99.06           O
ATOM   2823  CB  PHE D  13     110.651  43.456 375.725  1.00 93.79           C
ATOM   2824  CG  PHE D  13     110.801  41.979 375.972  1.00100.42           C
ATOM   2825  CD1 PHE D  13     109.717  41.129 375.982  1.00 96.69           C
ATOM   2826  CD2 PHE D  13     112.054  41.423 376.087  1.00112.79           C
ATOM   2827  CE1 PHE D  13     109.879  39.760 376.146  1.00 88.09           C
ATOM   2828  CE2 PHE D  13     112.223  40.053 376.248  1.00102.32           C
ATOM   2829  CZ  PHE D  13     111.133  39.222 376.271  1.00 89.24           C
ATOM   2830  N   ARG D  14     111.153  46.071 373.989  1.00103.01           N
ATOM   2831  CA  ARG D  14     110.875  47.487 373.838  1.00106.98           C
ATOM   2832  C   ARG D  14     110.145  47.715 372.549  1.00 89.35           C
ATOM   2833  O   ARG D  14     109.119  48.402 372.509  1.00 85.15           O
ATOM   2834  CB  ARG D  14     112.160  48.294 373.844  1.00112.09           C
ATOM   2835  CG  ARG D  14     111.927  49.780 373.749  1.00121.66           C
ATOM   2836  CD  ARG D  14     111.524  50.389 375.077  1.00128.76           C
ATOM   2837  NE  ARG D  14     112.051  51.748 375.196  1.00141.58           N
ATOM   2838  CZ  ARG D  14     111.740  52.767 374.387  1.00162.07           C
ATOM   2839  NH1 ARG D  14     110.901  52.618 373.361  1.00164.96           N
ATOM   2840  NH2 ARG D  14     112.287  53.960 374.600  1.00169.27           N
ATOM   2841  N   LEU D  15     110.670  47.109 371.496  1.00 78.22           N
ATOM   2842  CA  LEU D  15     110.095  47.305 370.184  1.00 91.93           C
ATOM   2843  C   LEU D  15     108.647  46.867 370.066  1.00 94.22           C
ATOM   2844  O   LEU D  15     107.805  47.545 369.451  1.00 97.35           O
ATOM   2845  CB  LEU D  15     110.953  46.613 369.168  1.00 91.68           C
ATOM   2846  CG  LEU D  15     112.322  47.290 368.977  1.00101.27           C
ATOM   2847  CD1 LEU D  15     113.185  46.475 368.037  1.00 99.45           C
ATOM   2848  CD2 LEU D  15     112.189  48.699 368.395  1.00119.02           C
ATOM   2849  N   LEU D  16     108.351  45.759 370.714  1.00 99.21           N
ATOM   2850  CA  LEU D  16     106.971  45.308 370.819  1.00 99.96           C
ATOM   2851  C   LEU D  16     106.099  46.370 371.493  1.00102.77           C
ATOM   2852  O   LEU D  16     104.958  46.625 371.088  1.00 90.31           O
ATOM   2853  CB  LEU D  16     106.874  44.020 371.615  1.00102.59           C
ATOM   2854  CG  LEU D  16     107.781  42.868 371.210  1.00105.94           C
ATOM   2855  CD1 LEU D  16     107.245  41.558 371.753  1.00114.28           C
ATOM   2856  CD2 LEU D  16     107.861  42.801 369.717  1.00105.13           C
ATOM   2857  N   GLU D  17     106.640  46.981 372.535  1.00102.36           N
ATOM   2858  CA  GLU D  17     105.879  47.989 373.256  1.00123.26           C
ATOM   2859  C   GLU D  17     105.470  49.040 372.262  1.00110.82           C
ATOM   2860  O   GLU D  17     104.309  49.445 372.223  1.00 98.41           O
ATOM   2861  CB  GLU D  17     106.689  48.636 374.383  1.00149.07           C
ATOM   2862  CG  GLU D  17     107.051  47.698 375.531  1.00173.25           C
ATOM   2863  CD  GLU D  17     108.024  48.325 376.521  1.00193.22           C
ATOM   2864  OE1 GLU D  17     108.436  49.477 376.307  1.00185.06           O
ATOM   2865  OE2 GLU D  17     108.390  47.675 377.524  1.00211.76           O
ATOM   2866  N   GLU D  18     106.455  49.475 371.477  1.00106.39           N
ATOM   2867  CA  GLU D  18     106.243  50.497 370.464  1.00110.62           C
ATOM   2868  C   GLU D  18     105.218  49.999 369.464  1.00103.04           C
ATOM   2869  O   GLU D  18     104.221  50.657 369.155  1.00100.69           O
ATOM   2870  CB  GLU D  18     107.555  50.829 369.724  1.00120.21           C
ATOM   2871  CG  GLU D  18     108.590  51.602 370.529  1.00142.72           C
ATOM   2872  CD  GLU D  18     107.991  52.837 371.207  1.00175.66           C
ATOM   2873  OE1 GLU D  18     107.263  53.609 370.516  1.00158.61           O
ATOM   2874  OE2 GLU D  18     108.220  53.028 372.437  1.00169.85           O
ATOM   2875  N   LEU D  19     105.490  48.822 368.954  1.00 91.60           N
ATOM   2876  CA  LEU D  19     104.613  48.204 367.991  1.00 95.75           C
ATOM   2877  C   LEU D  19     103.164  48.178 368.389  1.00 97.99           C
ATOM   2878  O   LEU D  19     102.285  48.521 367.616  1.00 89.78           O
ATOM   2879  CB  LEU D  19     105.019  46.762 367.780  1.00 93.52           C
ATOM   2880  CG  LEU D  19     104.202  46.083 366.708  1.00 99.51           C
ATOM   2881  CD1 LEU D  19     104.205  46.867 365.390  1.00120.32           C
ATOM   2882  CD2 LEU D  19     104.829  44.733 366.465  1.00107.08           C
ATOM   2883  N   GLU D  20     102.926  47.726 369.599  1.00110.64           N
ATOM   2884  CA  GLU D  20     101.584  47.698 370.109  1.00125.13           C
ATOM   2885  C   GLU D  20     100.993  49.096 370.105  1.00116.15           C
ATOM   2886  O   GLU D  20      99.866  49.274 369.688  1.00 98.46           O
ATOM   2887  CB  GLU D  20     101.585  47.113 371.523  1.00150.62           C
ATOM   2888  CG  GLU D  20     101.827  45.612 371.559  1.00173.24           C
ATOM   2889  CD  GLU D  20     100.668  44.816 370.983  1.00209.49           C
ATOM   2890  OE1 GLU D  20     100.086  45.262 369.964  1.00214.88           O
ATOM   2891  OE2 GLU D  20     100.336  43.743 371.552  1.00250.50           O
ATOM   2892  N   GLU D  21     101.756  50.073 370.592  1.00116.69           N
ATOM   2893  CA  GLU D  21     101.291  51.449 370.661  1.00122.22           C
ATOM   2894  C   GLU D  21     100.955  51.938 369.273  1.00117.42           C
ATOM   2895  O   GLU D  21     100.023  52.714 369.076  1.00108.65           O
ATOM   2896  CB  GLU D  21     102.348  52.374 371.273  1.00140.07           C
ATOM   2897  CG  GLU D  21     101.891  53.833 371.411  1.00163.71           C
ATOM   2898  CD  GLU D  21     102.975  54.773 371.957  1.00192.89           C
ATOM   2899  OE1 GLU D  21     104.187  54.512 371.723  1.00199.00           O
ATOM   2900  OE2 GLU D  21     102.615  55.783 372.621  1.00187.54           O
ATOM   2901  N   GLY D  22     101.754  51.501 368.313  1.00119.33           N
ATOM   2902  CA  GLY D  22     101.583  51.922 366.929  1.00119.46           C
ATOM   2903  C   GLY D  22     100.263  51.463 366.383  1.00117.20           C
ATOM   2904  O   GLY D  22      99.524  52.264 365.820  1.00122.21           O
ATOM   2905  N   GLN D  23      99.955  50.188 366.606  1.00118.77           N
ATOM   2906  CA  GLN D  23      98.691  49.586 366.172  1.00121.31           C
ATOM   2907  C   GLN D  23      97.493  50.233 366.876  1.00123.90           C
ATOM   2908  O   GLN D  23      96.470  50.507 366.245  1.00122.81           O
ATOM   2909  CB  GLN D  23      98.694  48.085 366.422  1.00124.81           C
ATOM   2910  CG  GLN D  23      99.612  47.315 365.495  1.00121.34           C
ATOM   2911  CD  GLN D  23      99.699  45.845 365.860  1.00152.54           C
ATOM   2912  OE1 GLN D  23      99.399  45.446 367.004  1.00165.63           O
ATOM   2913  NE2 GLN D  23     100.123  45.026 364.903  1.00153.32           N
ATOM   2914  N   LYS D  24      97.626  50.472 368.182  1.00130.85           N
ATOM   2915  CA  LYS D  24      96.633  51.250 368.944  1.00133.18           C
ATOM   2916  C   LYS D  24      96.432  52.602 368.287  1.00148.62           C
ATOM   2917  O   LYS D  24      95.336  53.147 368.323  1.00159.43           O
ATOM   2918  CB  LYS D  24      97.092  51.531 370.375  1.00137.77           C
ATOM   2919  CG  LYS D  24      97.184  50.312 371.266  1.00156.36           C
ATOM   2920  CD  LYS D  24      97.756  50.667 372.637  1.00180.20           C
ATOM   2921  CE  LYS D  24      97.862  49.431 373.535  1.00192.92           C
ATOM   2922  NZ  LYS D  24      98.341  49.734 374.916  1.00205.53           N
ATOM   2923  N   GLY D  25      97.500  53.147 367.698  1.00152.32           N
ATOM   2924  CA  GLY D  25      97.490  54.514 367.179  1.00157.01           C
ATOM   2925  C   GLY D  25      97.582  55.458 368.359  1.00158.03           C
ATOM   2926  O   GLY D  25      97.492  55.032 369.510  1.00146.06           O
ATOM   2927  N   VAL D  26      97.753  56.742 368.099  1.00163.39           N
ATOM   2928  CA  VAL D  26      97.964  57.669 369.198  1.00172.23           C
ATOM   2929  C   VAL D  26      97.551  59.094 368.889  1.00165.06           C
ATOM   2930  O   VAL D  26      97.734  59.590 367.774  1.00158.28           O
ATOM   2931  CB  VAL D  26      99.451  57.657 369.642  1.00180.38           C
ATOM   2932  CG1 VAL D  26     100.357  58.355 368.616  1.00159.56           C
ATOM   2933  CG2 VAL D  26      99.609  58.261 371.039  1.00168.28           C
ATOM   2934  N   GLY D  27      97.023  59.740 369.918  1.00166.35           N
ATOM   2935  CA  GLY D  27      96.735  61.162 369.895  1.00168.64           C
ATOM   2936  C   GLY D  27      95.803  61.463 368.747  1.00167.78           C
ATOM   2937  O   GLY D  27      94.733  60.859 368.629  1.00172.85           O
ATOM   2938  N   ASP D  28      96.227  62.378 367.889  1.00157.04           N
ATOM   2939  CA  ASP D  28      95.426  62.770 366.731  1.00155.09           C
ATOM   2940  C   ASP D  28      95.723  61.936 365.482  1.00141.13           C
ATOM   2941  O   ASP D  28      95.254  62.278 364.397  1.00133.67           O
ATOM   2942  CB  ASP D  28      95.561  64.289 366.439  1.00174.89           C
ATOM   2943  CG  ASP D  28      97.009  64.797 366.468  1.00187.28           C
ATOM   2944  OD1 ASP D  28      97.932  64.033 366.856  1.00161.30           O
ATOM   2945  OD2 ASP D  28      97.202  65.988 366.093  1.00188.29           O
ATOM   2946  N   GLY D  29      96.492  60.852 365.623  1.00127.06           N
ATOM   2947  CA  GLY D  29      96.820  59.964 364.482  1.00123.86           C
ATOM   2948  C   GLY D  29      97.588  60.599 363.311  1.00127.79           C
ATOM   2949  O   GLY D  29      97.650  60.024 362.220  1.00105.51           O
ATOM   2950  N   THR D  30      98.184  61.770 363.545  1.00131.01           N
ATOM   2951  CA  THR D  30      98.962  62.507 362.529  1.00109.51           C
ATOM   2952  C   THR D  30     100.290  61.806 362.193  1.00109.36           C
ATOM   2953  O   THR D  30     100.841  61.980 361.115  1.00107.15           O
ATOM   2954  CB  THR D  30      99.351  63.871 363.052  1.00103.62           C
ATOM   2955  OG1 THR D  30     100.214  63.696 364.203  1.00110.06           O
ATOM   2956  CG2 THR D  30      98.105  64.690 363.430  1.00 94.61           C
ATOM   2957  N   VAL D  31     100.820  61.050 363.147  1.00 97.99           N
ATOM   2958  CA  VAL D  31     101.930  60.182 362.858  1.00 97.62           C
ATOM   2959  C   VAL D  31     101.452  58.779 363.062  1.00 94.28           C
ATOM   2960  O   VAL D  31     100.601  58.517 363.877  1.00107.27           O
ATOM   2961  CB  VAL D  31     103.107  60.458 363.759  1.00111.54           C
ATOM   2962  CG1 VAL D  31     103.559  61.906 363.584  1.00114.93           C
ATOM   2963  CG2 VAL D  31     102.741  60.188 365.206  1.00135.11           C
ATOM   2964  N   SER D  32     101.995  57.874 362.299  1.00 91.29           N
ATOM   2965  CA  SER D  32     101.625  56.496 362.407  1.00 94.13           C
ATOM   2966  C   SER D  32     102.886  55.673 362.085  1.00 91.56           C
ATOM   2967  O   SER D  32     103.649  55.987 361.187  1.00 81.07           O
ATOM   2968  CB  SER D  32     100.463  56.193 361.440  1.00106.07           C
ATOM   2969  OG  SER D  32     100.037  54.837 361.486  1.00137.05           O
ATOM   2970  N   TRP D  33     103.104  54.613 362.831  1.00 90.05           N
ATOM   2971  CA  TRP D  33     104.268  53.777 362.614  1.00 93.75           C
ATOM   2972  C   TRP D  33     103.890  52.299 362.720  1.00101.02           C
ATOM   2973  O   TRP D  33     102.864  51.914 363.308  1.00111.39           O
ATOM   2974  CB  TRP D  33     105.361  54.140 363.624  1.00 94.94           C
ATOM   2975  CG  TRP D  33     104.991  53.894 365.051  1.00 89.02           C
ATOM   2976  CD1 TRP D  33     105.339  52.823 365.794  1.00 86.44           C
ATOM   2977  CD2 TRP D  33     104.173  54.725 365.890  1.00 89.76           C
ATOM   2978  NE1 TRP D  33     104.803  52.931 367.044  1.00 87.30           N
ATOM   2979  CE2 TRP D  33     104.100  54.100 367.129  1.00 86.38           C
ATOM   2980  CE3 TRP D  33     103.513  55.955 365.709  1.00105.94           C
ATOM   2981  CZ2 TRP D  33     103.394  54.637 368.185  1.00104.92           C
ATOM   2982  CZ3 TRP D  33     102.805  56.502 366.768  1.00106.76           C
ATOM   2983  CH2 TRP D  33     102.739  55.831 367.988  1.00114.40           C
ATOM   2984  N   GLY D  34     104.726  51.468 362.144  1.00 88.09           N
ATOM   2985  CA  GLY D  34     104.449  50.057 362.147  1.00 91.29           C
ATOM   2986  C   GLY D  34     105.588  49.330 361.467  1.00 99.93           C
ATOM   2987  O   GLY D  34     106.427  49.942 360.783  1.00 89.85           O
ATOM   2988  N   LEU D  35     105.626  48.014 361.657  1.00104.40           N
ATOM   2989  CA  LEU D  35     106.673  47.219 361.023  1.00107.31           C
ATOM   2990  C   LEU D  35     106.497  47.273 359.540  1.00100.59           C
ATOM   2991  O   LEU D  35     105.381  47.249 359.033  1.00 86.71           O
ATOM   2992  CB  LEU D  35     106.674  45.753 361.457  1.00 99.39           C
ATOM   2993  CG  LEU D  35     107.465  45.595 362.733  1.00111.30           C
ATOM   2994  CD1 LEU D  35     107.146  44.276 363.377  1.00121.31           C
ATOM   2995  CD2 LEU D  35     108.962  45.695 362.496  1.00120.51           C
ATOM   2996  N   GLU D  36     107.616  47.360 358.846  1.00112.62           N
ATOM   2997  CA  GLU D  36     107.599  47.354 357.389  1.00129.54           C
ATOM   2998  C   GLU D  36     107.116  46.013 356.919  1.00120.14           C
ATOM   2999  O   GLU D  36     106.275  45.931 356.047  1.00133.41           O
ATOM   3000  CB  GLU D  36     108.990  47.655 356.814  1.00153.58           C
ATOM   3001  CG  GLU D  36     109.007  48.054 355.327  1.00173.23           C
ATOM   3002  CD  GLU D  36     108.798  46.892 354.377  1.00200.16           C
ATOM   3003  OE1 GLU D  36     109.137  45.742 354.762  1.00213.50           O
ATOM   3004  OE2 GLU D  36     108.301  47.144 353.242  1.00188.42           O
ATOM   3005  N   ASP D  37     107.656  44.962 357.517  1.00128.74           N
ATOM   3006  CA  ASP D  37     107.258  43.574 357.211  1.00127.37           C
ATOM   3007  C   ASP D  37     106.816  42.751 358.461  1.00126.13           C
ATOM   3008  O   ASP D  37     107.474  42.792 359.484  1.00152.04           O
ATOM   3009  CB  ASP D  37     108.444  42.897 356.541  1.00121.44           C
ATOM   3010  CG  ASP D  37     108.249  41.418 356.393  1.00127.97           C
ATOM   3011  OD1 ASP D  37     107.128  41.015 356.011  1.00132.03           O
ATOM   3012  OD2 ASP D  37     109.204  40.649 356.672  1.00126.75           O
ATOM   3013  N   ASP D  38     105.729  41.991 358.359  1.00110.32           N
ATOM   3014  CA  ASP D  38     105.194  41.185 359.494  1.00125.84           C
ATOM   3015  C   ASP D  38     105.920  39.852 359.806  1.00141.77           C
ATOM   3016  O   ASP D  38     105.639  39.186 360.799  1.00136.43           O
ATOM   3017  CB  ASP D  38     103.722  40.859 359.234  1.00145.93           C
ATOM   3018  CG  ASP D  38     102.859  42.103 359.115  1.00158.06           C
ATOM   3019  OD1 ASP D  38     103.294  43.163 359.596  1.00167.40           O
ATOM   3020  OD2 ASP D  38     101.753  42.033 358.537  1.00160.73           O
ATOM   3021  N   GLU D  39     106.829  39.450 358.941  1.00160.51           N
ATOM   3022  CA  GLU D  39     107.523  38.157 359.069  1.00156.99           C
ATOM   3023  C   GLU D  39     108.891  38.259 359.744  1.00139.74           C
ATOM   3024  O   GLU D  39     109.521  37.249 360.056  1.00123.03           O
ATOM   3025  CB  GLU D  39     107.658  37.530 357.672  1.00164.36           C
ATOM   3026  CG  GLU D  39     106.302  37.030 357.139  1.00155.70           C
ATOM   3027  CD  GLU D  39     105.896  37.661 355.827  1.00151.77           C
ATOM   3028  OE1 GLU D  39     106.791  37.866 354.969  1.00150.14           O
ATOM   3029  OE2 GLU D  39     104.681  37.956 355.672  1.00133.20           O
ATOM   3030  N   ASP D  40     109.349  39.482 359.964  1.00137.36           N
ATOM   3031  CA  ASP D  40     110.687  39.674 360.500  1.00151.92           C
ATOM   3032  C   ASP D  40     110.641  39.602 362.009  1.00139.53           C
ATOM   3033  O   ASP D  40     110.031  40.454 362.650  1.00129.20           O
ATOM   3034  CB  ASP D  40     111.294  41.009 360.059  1.00156.17           C
ATOM   3035  CG  ASP D  40     112.629  41.302 360.760  1.00161.74           C
ATOM   3036  OD1 ASP D  40     113.337  40.334 361.190  1.00141.77           O
ATOM   3037  OD2 ASP D  40     112.935  42.512 360.901  1.00140.57           O
ATOM   3038  N   MET D  41     111.307  38.609 362.578  1.00123.25           N
ATOM   3039  CA  MET D  41     111.348  38.497 364.015  1.00127.98           C
ATOM   3040  C   MET D  41     112.182  39.624 364.617  1.00124.57           C
ATOM   3041  O   MET D  41     111.867  40.102 365.709  1.00133.98           O
ATOM   3042  CB  MET D  41     111.929  37.164 364.433  1.00153.57           C
ATOM   3043  CG  MET D  41     111.069  35.978 364.058  1.00164.73           C
ATOM   3044  SD  MET D  41     111.865  34.422 364.551  1.00185.34           S
ATOM   3045  CE  MET D  41     113.266  34.316 363.413  1.00165.47           C
ATOM   3046  N   THR D  42     113.222  40.059 363.907  1.00110.41           N
ATOM   3047  CA  THR D  42     114.218  40.985 364.485  1.00115.15           C
ATOM   3048  C   THR D  42     113.710  42.427 364.650  1.00112.37           C
ATOM   3049  O   THR D  42     114.415  43.292 365.206  1.00109.15           O
ATOM   3050  CB  THR D  42     115.487  41.062 363.637  1.00108.78           C
ATOM   3051  OG1 THR D  42     115.204  41.842 362.476  1.00125.40           O
ATOM   3052  CG2 THR D  42     115.973  39.678 363.216  1.00101.63           C
ATOM   3053  N   LEU D  43     112.516  42.692 364.143  1.00104.50           N
ATOM   3054  CA  LEU D  43     111.901  43.992 364.314  1.00115.66           C
ATOM   3055  C   LEU D  43     112.786  45.140 363.831  1.00119.08           C
ATOM   3056  O   LEU D  43     112.772  46.232 364.416  1.00126.92           O
ATOM   3057  CB  LEU D  43     111.600  44.220 365.784  1.00109.95           C
ATOM   3058  CG  LEU D  43     110.705  43.218 366.478  1.00119.04           C
ATOM   3059  CD1 LEU D  43     110.688  43.568 367.955  1.00148.08           C
ATOM   3060  CD2 LEU D  43     109.299  43.306 365.929  1.00131.18           C
ATOM   3061  N   THR D  44     113.551  44.889 362.779  1.00102.91           N
ATOM   3062  CA  THR D  44     114.587  45.826 362.381  1.00 99.36           C
ATOM   3063  C   THR D  44     114.036  47.074 361.717  1.00 89.59           C
ATOM   3064  O   THR D  44     114.462  48.160 362.045  1.00 81.80           O
ATOM   3065  CB  THR D  44     115.560  45.139 361.444  1.00106.15           C
ATOM   3066  OG1 THR D  44     116.108  44.017 362.137  1.00102.19           O
ATOM   3067  CG2 THR D  44     116.673  46.071 361.033  1.00111.53           C
ATOM   3068  N   ARG D  45     113.082  46.912 360.809  1.00 90.76           N
ATOM   3069  CA  ARG D  45     112.626  48.011 359.990  1.00106.46           C
ATOM   3070  C   ARG D  45     111.205  48.439 360.224  1.00 97.69           C
ATOM   3071  O   ARG D  45     110.292  47.651 360.158  1.00 97.80           O
ATOM   3072  CB  ARG D  45     112.787  47.655 358.517  1.00121.93           C
ATOM   3073  CG  ARG D  45     114.237  47.532 358.119  1.00139.61           C
ATOM   3074  CD  ARG D  45     114.383  47.323 356.636  1.00154.95           C
ATOM   3075  NE  ARG D  45     115.786  47.182 356.251  1.00182.63           N
ATOM   3076  CZ  ARG D  45     116.191  46.948 355.005  1.00196.67           C
ATOM   3077  NH1 ARG D  45     115.296  46.832 354.022  1.00178.63           N
ATOM   3078  NH2 ARG D  45     117.491  46.834 354.729  1.00191.42           N
ATOM   3079  N   TRP D  46     111.016  49.717 360.444  1.00 96.96           N
ATOM   3080  CA  TRP D  46     109.704  50.233 360.671  1.00100.28           C
ATOM   3081  C   TRP D  46     109.355  51.200 359.556  1.00101.89           C
ATOM   3082  O   TRP D  46     110.148  52.029 359.142  1.00103.69           O
ATOM   3083  CB  TRP D  46     109.662  50.909 362.036  1.00100.37           C
ATOM   3084  CG  TRP D  46     109.855  49.936 363.108  1.00 93.35           C
ATOM   3085  CD1 TRP D  46     110.997  49.272 363.404  1.00 85.88           C
ATOM   3086  CD2 TRP D  46     108.866  49.498 364.028  1.00 96.25           C
ATOM   3087  NE1 TRP D  46     110.785  48.444 364.459  1.00 92.27           N
ATOM   3088  CE2 TRP D  46     109.478  48.566 364.870  1.00 95.52           C
ATOM   3089  CE3 TRP D  46     107.518  49.813 364.229  1.00106.89           C
ATOM   3090  CZ2 TRP D  46     108.792  47.934 365.913  1.00103.93           C
ATOM   3091  CZ3 TRP D  46     106.835  49.189 365.245  1.00110.00           C
ATOM   3092  CH2 TRP D  46     107.473  48.257 366.077  1.00110.63           C
ATOM   3093  N   THR D  47     108.137  51.086 359.086  1.00 93.18           N
ATOM   3094  CA  THR D  47     107.561  52.114 358.293  1.00 90.24           C
ATOM   3095  C   THR D  47     106.899  53.132 359.178  1.00 90.84           C
ATOM   3096  O   THR D  47     106.235  52.811 360.158  1.00 93.47           O
ATOM   3097  CB  THR D  47     106.488  51.541 357.422  1.00 92.20           C
ATOM   3098  OG1 THR D  47     107.136  50.809 356.393  1.00 97.95           O
ATOM   3099  CG2 THR D  47     105.672  52.632 356.800  1.00104.72           C
ATOM   3100  N   GLY D  48     107.068  54.373 358.803  1.00 85.76           N
ATOM   3101  CA  GLY D  48     106.425  55.424 359.504  1.00 91.11           C
ATOM   3102  C   GLY D  48     105.703  56.265 358.484  1.00 92.51           C
ATOM   3103  O   GLY D  48     106.028  56.257 357.297  1.00 99.49           O
ATOM   3104  N   MET D  49     104.719  57.004 358.961  1.00 83.08           N
ATOM   3105  CA  MET D  49     104.034  57.915 358.112  1.00 82.47           C
ATOM   3106  C   MET D  49     103.633  59.174 358.859  1.00 80.13           C
ATOM   3107  O   MET D  49     103.130  59.148 359.977  1.00 82.31           O
ATOM   3108  CB  MET D  49     102.844  57.197 357.501  1.00 93.99           C
ATOM   3109  CG  MET D  49     102.210  57.919 356.340  1.00107.98           C
ATOM   3110  SD  MET D  49     100.717  57.053 355.837  1.00156.18           S
ATOM   3111  CE  MET D  49     101.327  55.665 354.896  1.00154.74           C
ATOM   3112  N   ILE D  50     103.861  60.296 358.211  1.00 84.77           N
ATOM   3113  CA  ILE D  50     103.556  61.606 358.770  1.00 85.76           C
ATOM   3114  C   ILE D  50     102.604  62.339 357.872  1.00 84.16           C
ATOM   3115  O   ILE D  50     102.688  62.258 356.652  1.00 84.18           O
ATOM   3116  CB  ILE D  50     104.815  62.473 358.823  1.00 93.94           C
ATOM   3117  CG1 ILE D  50     105.866  61.742 359.645  1.00111.13           C
ATOM   3118  CG2 ILE D  50     104.537  63.867 359.385  1.00 81.72           C
ATOM   3119  CD1 ILE D  50     107.091  62.563 359.984  1.00112.45           C
ATOM   3120  N   ILE D  51     101.738  63.098 358.497  1.00 87.42           N
ATOM   3121  CA  ILE D  51     100.874  63.977 357.764  1.00 99.70           C
ATOM   3122  C   ILE D  51     101.401  65.368 357.879  1.00110.54           C
ATOM   3123  O   ILE D  51     101.636  65.863 358.990  1.00130.22           O
ATOM   3124  CB  ILE D  51      99.457  64.008 358.336  1.00121.70           C
ATOM   3125  CG1 ILE D  51      98.876  62.573 358.415  1.00123.41           C
ATOM   3126  CG2 ILE D  51      98.586  64.940 357.491  1.00121.97           C
ATOM   3127  CD1 ILE D  51      99.082  61.718 357.179  1.00104.95           C
ATOM   3128  N   GLY D  52     101.523  66.011 356.728  1.00108.78           N
ATOM   3129  CA  GLY D  52     102.012  67.376 356.646  1.00105.27           C
ATOM   3130  C   GLY D  52     101.154  68.328 357.468  1.00103.08           C
ATOM   3131  O   GLY D  52      99.940  68.364 357.287  1.00 83.22           O
ATOM   3132  N   PRO D  53     101.789  69.092 358.382  1.00102.48           N
ATOM   3133  CA  PRO D  53     101.043  69.969 359.257  1.00 96.33           C
ATOM   3134  C   PRO D  53     100.370  71.058 358.484  1.00100.23           C
ATOM   3135  O   PRO D  53     100.867  71.468 357.425  1.00 99.56           O
ATOM   3136  CB  PRO D  53     102.113  70.601 360.135  1.00101.69           C
ATOM   3137  CG  PRO D  53     103.346  70.573 359.313  1.00118.94           C
ATOM   3138  CD  PRO D  53     103.243  69.326 358.481  1.00109.36           C
ATOM   3139  N   PRO D  54      99.269  71.568 359.040  1.00103.42           N
ATOM   3140  CA  PRO D  54      98.456  72.582 358.399  1.00113.74           C
ATOM   3141  C   PRO D  54      99.222  73.880 358.162  1.00118.73           C
ATOM   3142  O   PRO D  54     100.263  74.119 358.796  1.00114.57           O
ATOM   3143  CB  PRO D  54      97.339  72.809 359.408  1.00115.27           C
ATOM   3144  CG  PRO D  54      97.961  72.494 360.730  1.00111.18           C
ATOM   3145  CD  PRO D  54      98.898  71.373 360.451  1.00104.03           C
ATOM   3146  N   ARG D  55      98.700  74.707 357.267  1.00109.72           N
ATOM   3147  CA  ARG D  55      99.230  76.066 357.080  1.00136.47           C
ATOM   3148  C   ARG D  55     100.727  76.136 356.728  1.00128.99           C
ATOM   3149  O   ARG D  55     101.438  77.070 357.142  1.00118.51           O
ATOM   3150  CB  ARG D  55      98.979  76.912 358.353  1.00158.19           C
ATOM   3151  CG  ARG D  55      97.521  77.223 358.678  1.00167.61           C
ATOM   3152  CD  ARG D  55      96.934  78.152 357.626  1.00190.45           C
ATOM   3153  NE  ARG D  55      95.550  78.554 357.905  1.00215.35           N
ATOM   3154  CZ  ARG D  55      95.170  79.547 358.718  1.00227.29           C
ATOM   3155  NH1 ARG D  55      96.056  80.280 359.385  1.00209.84           N
ATOM   3156  NH2 ARG D  55      93.870  79.803 358.869  1.00241.16           N
ATOM   3157  N   THR D  56     101.183  75.155 355.962  1.00113.42           N
ATOM   3158  CA  THR D  56     102.565  75.102 355.525  1.00108.11           C
ATOM   3159  C   THR D  56     102.519  74.444 354.196  1.00104.23           C
ATOM   3160  O   THR D  56     101.569  73.709 353.913  1.00113.50           O
ATOM   3161  CB  THR D  56     103.441  74.258 356.478  1.00112.09           C
ATOM   3162  OG1 THR D  56     102.940  72.913 356.574  1.00103.36           O
ATOM   3163  CG2 THR D  56     103.469  74.871 357.866  1.00113.12           C
ATOM   3164  N   ASN D  57     103.538  74.646 353.384  1.00 92.22           N
ATOM   3165  CA  ASN D  57     103.556  73.951 352.101  1.00104.42           C
ATOM   3166  C   ASN D  57     103.416  72.416 352.200  1.00111.46           C
ATOM   3167  O   ASN D  57     102.928  71.742 351.279  1.00120.36           O
ATOM   3168  CB  ASN D  57     104.782  74.351 351.315  1.00119.28           C
ATOM   3169  CG  ASN D  57     104.798  75.845 351.023  1.00116.96           C
ATOM   3170  OD1 ASN D  57     103.749  76.492 351.010  1.00102.21           O
ATOM   3171  ND2 ASN D  57     105.975  76.391 350.779  1.00109.42           N
ATOM   3172  N   TYR D  58     103.804  71.877 353.341  1.00112.30           N
ATOM   3173  CA  TYR D  58     103.611  70.452 353.634  1.00104.05           C
ATOM   3174  C   TYR D  58     102.165  70.000 353.811  1.00106.50           C
ATOM   3175  O   TYR D  58     101.847  68.842 353.538  1.00100.95           O
ATOM   3176  CB  TYR D  58     104.331  70.121 354.906  1.00 96.28           C
ATOM   3177  CG  TYR D  58     105.736  70.585 354.926  1.00 97.99           C
ATOM   3178  CD1 TYR D  58     106.679  69.989 354.107  1.00105.56           C
ATOM   3179  CD2 TYR D  58     106.137  71.607 355.761  1.00 95.55           C
ATOM   3180  CE1 TYR D  58     107.993  70.391 354.120  1.00107.27           C
ATOM   3181  CE2 TYR D  58     107.454  72.025 355.781  1.00 97.92           C
ATOM   3182  CZ  TYR D  58     108.381  71.404 354.959  1.00104.68           C
ATOM   3183  OH  TYR D  58     109.709  71.783 354.929  1.00113.88           O
ATOM   3184  N   GLU D  59     101.318  70.892 354.318  1.00107.53           N
ATOM   3185  CA  GLU D  59      99.958  70.526 354.732  1.00113.22           C
ATOM   3186  C   GLU D  59      99.309  69.586 353.769  1.00106.51           C
ATOM   3187  O   GLU D  59      99.529  69.689 352.565  1.00 99.46           O
ATOM   3188  CB  GLU D  59      99.065  71.752 354.873  1.00124.78           C
ATOM   3189  CG  GLU D  59      98.666  72.380 353.552  1.00142.17           C
ATOM   3190  CD  GLU D  59      98.099  73.769 353.746  1.00163.22           C
ATOM   3191  OE1 GLU D  59      97.338  73.951 354.729  1.00158.99           O
ATOM   3192  OE2 GLU D  59      98.421  74.669 352.927  1.00162.84           O
ATOM   3193  N   ASN D  60      98.512  68.679 354.324  1.00117.19           N
ATOM   3194  CA  ASN D  60      97.650  67.797 353.561  1.00124.38           C
ATOM   3195  C   ASN D  60      98.497  66.955 352.588  1.00105.07           C
ATOM   3196  O   ASN D  60      98.136  66.703 351.450  1.00131.49           O
ATOM   3197  CB  ASN D  60      96.585  68.663 352.851  1.00133.90           C
ATOM   3198  CG  ASN D  60      95.391  67.866 352.358  1.00136.01           C
ATOM   3199  OD1 ASN D  60      95.299  66.635 352.545  1.00110.32           O
ATOM   3200  ND2 ASN D  60      94.474  68.568 351.684  1.00142.19           N
ATOM   3201  N   ARG D  61      99.658  66.562 353.042  1.00 86.87           N
ATOM   3202  CA  ARG D  61     100.498  65.671 352.262  1.00 89.74           C
ATOM   3203  C   ARG D  61     100.967  64.555 353.147  1.00 94.37           C
ATOM   3204  O   ARG D  61     101.036  64.697 354.364  1.00126.16           O
ATOM   3205  CB  ARG D  61     101.691  66.381 351.694  1.00 88.21           C
ATOM   3206  CG  ARG D  61     101.300  67.547 350.822  1.00 93.04           C
ATOM   3207  CD  ARG D  61     102.558  68.120 350.197  1.00102.29           C
ATOM   3208  NE  ARG D  61     102.320  68.956 349.030  1.00 98.45           N
ATOM   3209  CZ  ARG D  61     103.152  69.055 347.991  1.00110.69           C
ATOM   3210  NH1 ARG D  61     104.305  68.378 347.925  1.00101.05           N
ATOM   3211  NH2 ARG D  61     102.822  69.846 346.985  1.00136.78           N
ATOM   3212  N   ILE D  62     101.260  63.423 352.549  1.00 84.35           N
ATOM   3213  CA  ILE D  62     101.503  62.229 353.315  1.00 93.43           C
ATOM   3214  C   ILE D  62     102.902  61.735 353.058  1.00100.68           C
ATOM   3215  O   ILE D  62     103.256  61.434 351.917  1.00 97.99           O
ATOM   3216  CB  ILE D  62     100.509  61.134 352.927  1.00 96.49           C
ATOM   3217  CG1 ILE D  62      99.112  61.543 353.357  1.00105.96           C
ATOM   3218  CG2 ILE D  62     100.878  59.819 353.594  1.00 97.65           C
ATOM   3219  CD1 ILE D  62      98.036  60.667 352.795  1.00117.05           C
ATOM   3220  N   TYR D  63     103.685  61.599 354.120  1.00 92.42           N
ATOM   3221  CA  TYR D  63     105.072  61.239 353.946  1.00 89.37           C
ATOM   3222  C   TYR D  63     105.367  59.926 354.548  1.00 89.10           C
ATOM   3223  O   TYR D  63     105.059  59.715 355.715  1.00 96.22           O
ATOM   3224  CB  TYR D  63     105.935  62.272 354.620  1.00 86.52           C
ATOM   3225  CG  TYR D  63     105.847  63.579 353.930  1.00 91.92           C
ATOM   3226  CD1 TYR D  63     106.690  63.861 352.861  1.00 98.01           C
ATOM   3227  CD2 TYR D  63     104.891  64.531 354.308  1.00 86.50           C
ATOM   3228  CE1 TYR D  63     106.603  65.076 352.197  1.00100.29           C
ATOM   3229  CE2 TYR D  63     104.796  65.746 353.650  1.00 85.77           C
ATOM   3230  CZ  TYR D  63     105.646  66.013 352.601  1.00 95.26           C
ATOM   3231  OH  TYR D  63     105.528  67.205 351.960  1.00102.57           O
ATOM   3232  N   SER D  64     106.013  59.070 353.769  1.00 85.32           N
ATOM   3233  CA  SER D  64     106.415  57.784 354.275  1.00 94.29           C
ATOM   3234  C   SER D  64     107.865  57.750 354.554  1.00 98.21           C
ATOM   3235  O   SER D  64     108.661  58.314 353.818  1.00 98.88           O
ATOM   3236  CB  SER D  64     106.062  56.701 353.311  1.00101.14           C
ATOM   3237  OG  SER D  64     104.666  56.760 353.124  1.00125.67           O
ATOM   3238  N   LEU D  65     108.180  57.090 355.653  1.00102.02           N
ATOM   3239  CA  LEU D  65     109.514  57.024 356.146  1.00102.15           C
ATOM   3240  C   LEU D  65     109.865  55.587 356.317  1.00 98.63           C
ATOM   3241  O   LEU D  65     109.009  54.743 356.551  1.00 94.97           O
ATOM   3242  CB  LEU D  65     109.599  57.717 357.491  1.00103.96           C
ATOM   3243  CG  LEU D  65     109.749  59.215 357.363  1.00111.16           C
ATOM   3244  CD1 LEU D  65     108.523  59.899 356.781  1.00115.16           C
ATOM   3245  CD2 LEU D  65     110.094  59.775 358.731  1.00121.08           C
ATOM   3246  N   LYS D  66     111.144  55.308 356.186  1.00104.59           N
ATOM   3247  CA  LYS D  66     111.670  53.998 356.481  1.00109.75           C
ATOM   3248  C   LYS D  66     112.535  54.250 357.692  1.00103.28           C
ATOM   3249  O   LYS D  66     113.288  55.202 357.774  1.00100.36           O
ATOM   3250  CB  LYS D  66     112.493  53.444 355.311  1.00116.08           C
ATOM   3251  CG  LYS D  66     112.094  52.045 354.847  1.00132.43           C
ATOM   3252  CD  LYS D  66     112.206  51.914 353.325  1.00139.33           C
ATOM   3253  CE  LYS D  66     112.162  50.462 352.828  1.00137.11           C
ATOM   3254  NZ  LYS D  66     112.621  50.342 351.411  1.00141.00           N
ATOM   3255  N   VAL D  67     112.393  53.407 358.672  1.00109.29           N
ATOM   3256  CA  VAL D  67     113.228  53.532 359.839  1.00100.97           C
ATOM   3257  C   VAL D  67     113.896  52.209 360.072  1.00100.34           C
ATOM   3258  O   VAL D  67     113.255  51.189 360.076  1.00118.27           O
ATOM   3259  CB  VAL D  67     112.405  53.911 361.059  1.00102.33           C
ATOM   3260  CG1 VAL D  67     113.324  54.080 362.246  1.00108.81           C
ATOM   3261  CG2 VAL D  67     111.613  55.180 360.773  1.00101.84           C
ATOM   3262  N   GLU D  68     115.185  52.223 360.293  1.00104.33           N
ATOM   3263  CA  GLU D  68     115.873  51.019 360.674  1.00115.60           C
ATOM   3264  C   GLU D  68     116.239  51.146 362.174  1.00113.32           C
ATOM   3265  O   GLU D  68     116.606  52.212 362.644  1.00111.50           O
ATOM   3266  CB  GLU D  68     117.087  50.798 359.776  1.00132.57           C
ATOM   3267  CG  GLU D  68     117.824  49.479 360.010  1.00151.81           C
ATOM   3268  CD  GLU D  68     118.985  49.228 359.063  1.00172.12           C
ATOM   3269  OE1 GLU D  68     119.151  49.992 358.083  1.00207.96           O
ATOM   3270  OE2 GLU D  68     119.724  48.242 359.290  1.00157.69           O
ATOM   3271  N   CYS D  69     116.098  50.049 362.910  1.00110.66           N
ATOM   3272  CA  CYS D  69     116.404  49.989 364.334  1.00111.87           C
ATOM   3273  C   CYS D  69     117.566  49.070 364.630  1.00135.71           C
ATOM   3274  O   CYS D  69     117.452  47.829 364.591  1.00139.95           O
ATOM   3275  CB  CYS D  69     115.202  49.494 365.090  1.00118.53           C
ATOM   3276  SG  CYS D  69     113.965  50.780 365.271  1.00123.49           S
ATOM   3277  N   GLY D  70     118.690  49.688 364.946  1.00153.35           N
ATOM   3278  CA  GLY D  70     119.927  48.949 365.146  1.00157.44           C
ATOM   3279  C   GLY D  70     119.888  48.012 366.340  1.00154.80           C
ATOM   3280  O   GLY D  70     119.116  48.212 367.294  1.00142.19           O
ATOM   3281  N   PRO D  71     120.715  46.965 366.294  1.00139.88           N
ATOM   3282  CA  PRO D  71     120.992  46.154 367.481  1.00144.84           C
ATOM   3283  C   PRO D  71     121.257  47.002 368.737  1.00130.27           C
ATOM   3284  O   PRO D  71     120.793  46.654 369.809  1.00121.22           O
ATOM   3285  CB  PRO D  71     122.239  45.376 367.070  1.00122.90           C
ATOM   3286  CG  PRO D  71     122.044  45.177 365.607  1.00127.41           C
ATOM   3287  CD  PRO D  71     121.290  46.372 365.084  1.00118.37           C
ATOM   3288  N   LYS D  72     121.961  48.117 368.573  1.00115.00           N
ATOM   3289  CA  LYS D  72     122.282  49.015 369.688  1.00124.40           C
ATOM   3290  C   LYS D  72     121.085  49.758 370.303  1.00120.33           C
ATOM   3291  O   LYS D  72     121.115  50.171 371.467  1.00135.18           O
ATOM   3292  CB  LYS D  72     123.293  50.054 369.224  1.00153.47           C
ATOM   3293  CG  LYS D  72     124.631  49.457 368.816  1.00173.39           C
ATOM   3294  CD  LYS D  72     125.571  50.526 368.300  1.00194.96           C
ATOM   3295  CE  LYS D  72     126.931  49.959 367.945  1.00188.97           C
ATOM   3296  NZ  LYS D  72     127.829  51.040 367.452  1.00193.14           N
ATOM   3297  N   TYR D  73     120.054  49.975 369.500  1.00111.55           N
ATOM   3298  CA  TYR D  73     118.840  50.688 369.944  1.00119.83           C
ATOM   3299  C   TYR D  73     118.170  49.932 371.102  1.00113.97           C
ATOM   3300  O   TYR D  73     118.245  48.726 371.141  1.00124.64           O
ATOM   3301  CB  TYR D  73     117.868  50.890 368.724  1.00125.86           C
ATOM   3302  CG  TYR D  73     116.459  51.434 369.033  1.00119.74           C
ATOM   3303  CD1 TYR D  73     115.480  50.601 369.494  1.00110.08           C
ATOM   3304  CD2 TYR D  73     116.120  52.801 368.882  1.00123.36           C
ATOM   3305  CE1 TYR D  73     114.211  51.084 369.809  1.00119.00           C
ATOM   3306  CE2 TYR D  73     114.845  53.290 369.204  1.00112.12           C
ATOM   3307  CZ  TYR D  73     113.883  52.423 369.658  1.00113.15           C
ATOM   3308  OH  TYR D  73     112.602  52.870 370.003  1.00107.27           O
ATOM   3309  N   PRO D  74     117.500  50.637 372.036  1.00113.65           N
ATOM   3310  CA  PRO D  74     117.185  52.065 372.009  1.00128.51           C
ATOM   3311  C   PRO D  74     118.272  52.980 372.585  1.00133.76           C
ATOM   3312  O   PRO D  74     118.093  54.207 372.637  1.00141.10           O
ATOM   3313  CB  PRO D  74     115.882  52.146 372.828  1.00115.77           C
ATOM   3314  CG  PRO D  74     116.086  51.128 373.874  1.00116.29           C
ATOM   3315  CD  PRO D  74     116.896  50.007 373.223  1.00119.82           C
ATOM   3316  N   GLU D  75     119.404  52.416 372.963  1.00125.89           N
ATOM   3317  CA  GLU D  75     120.474  53.257 373.466  1.00142.93           C
ATOM   3318  C   GLU D  75     120.942  54.209 372.391  1.00145.76           C
ATOM   3319  O   GLU D  75     121.039  55.422 372.621  1.00148.47           O
ATOM   3320  CB  GLU D  75     121.628  52.402 373.966  1.00155.55           C
ATOM   3321  CG  GLU D  75     121.238  51.648 375.215  1.00175.75           C
ATOM   3322  CD  GLU D  75     120.485  52.530 376.215  1.00187.79           C
ATOM   3323  OE1 GLU D  75     120.899  53.701 376.426  1.00158.22           O
ATOM   3324  OE2 GLU D  75     119.463  52.055 376.787  1.00196.11           O
ATOM   3325  N   ALA D  76     121.221  53.640 371.217  1.00132.63           N
ATOM   3326  CA  ALA D  76     121.627  54.410 370.036  1.00127.34           C
ATOM   3327  C   ALA D  76     120.375  54.803 369.309  1.00116.33           C
ATOM   3328  O   ALA D  76     119.438  54.042 369.332  1.00108.68           O
ATOM   3329  CB  ALA D  76     122.532  53.583 369.109  1.00106.37           C
ATOM   3330  N   PRO D  77     120.359  55.984 368.658  1.00129.18           N
ATOM   3331  CA  PRO D  77     119.219  56.338 367.830  1.00127.13           C
ATOM   3332  C   PRO D  77     119.144  55.489 366.537  1.00126.86           C
ATOM   3333  O   PRO D  77     120.165  54.938 366.057  1.00 91.75           O
ATOM   3334  CB  PRO D  77     119.474  57.798 367.478  1.00130.88           C
ATOM   3335  CG  PRO D  77     120.955  57.931 367.498  1.00132.32           C
ATOM   3336  CD  PRO D  77     121.467  56.947 368.504  1.00133.47           C
ATOM   3337  N   PRO D  78     117.923  55.385 365.988  1.00119.52           N
ATOM   3338  CA  PRO D  78     117.686  54.617 364.781  1.00115.46           C
ATOM   3339  C   PRO D  78     117.935  55.448 363.555  1.00103.87           C
ATOM   3340  O   PRO D  78     117.832  56.682 363.598  1.00 94.33           O
ATOM   3341  CB  PRO D  78     116.195  54.299 364.864  1.00118.36           C
ATOM   3342  CG  PRO D  78     115.615  55.484 365.554  1.00114.03           C
ATOM   3343  CD  PRO D  78     116.676  55.990 366.508  1.00106.76           C
ATOM   3344  N   SER D  79     118.235  54.758 362.463  1.00 98.05           N
ATOM   3345  CA  SER D  79     118.445  55.393 361.181  1.00107.20           C
ATOM   3346  C   SER D  79     117.081  55.765 360.536  1.00 98.90           C
ATOM   3347  O   SER D  79     116.134  55.032 360.654  1.00100.41           O
ATOM   3348  CB  SER D  79     119.283  54.457 360.303  1.00 97.89           C
ATOM   3349  OG  SER D  79     119.527  55.036 359.040  1.00120.79           O
ATOM   3350  N   VAL D  80     117.002  56.909 359.872  1.00 88.96           N
ATOM   3351  CA  VAL D  80     115.744  57.397 359.316  1.00 95.82           C
ATOM   3352  C   VAL D  80     115.870  57.993 357.909  1.00100.80           C
ATOM   3353  O   VAL D  80     116.791  58.756 357.606  1.00110.20           O
ATOM   3354  CB  VAL D  80     115.114  58.445 360.240  1.00 95.29           C
ATOM   3355  CG1 VAL D  80     113.776  58.947 359.701  1.00 94.80           C
ATOM   3356  CG2 VAL D  80     114.924  57.837 361.611  1.00 95.60           C
ATOM   3357  N   ARG D  81     114.925  57.616 357.054  1.00 95.55           N
ATOM   3358  CA  ARG D  81     114.855  58.062 355.682  1.00 91.98           C
ATOM   3359  C   ARG D  81     113.472  58.411 355.317  1.00102.87           C
ATOM   3360  O   ARG D  81     112.526  57.768 355.748  1.00103.10           O
ATOM   3361  CB  ARG D  81     115.279  56.961 354.735  1.00 96.94           C
ATOM   3362  CG  ARG D  81     116.666  56.423 355.044  1.00124.67           C
ATOM   3363  CD  ARG D  81     117.054  55.262 354.134  1.00148.29           C
ATOM   3364  NE  ARG D  81     116.989  55.673 352.736  1.00158.64           N
ATOM   3365  CZ  ARG D  81     116.081  55.271 351.845  1.00171.97           C
ATOM   3366  NH1 ARG D  81     115.134  54.386 352.164  1.00154.84           N
ATOM   3367  NH2 ARG D  81     116.134  55.753 350.605  1.00192.04           N
ATOM   3368  N   PHE D  82     113.335  59.429 354.492  1.00111.97           N
ATOM   3369  CA  PHE D  82     112.089  59.617 353.795  1.00103.44           C
ATOM   3370  C   PHE D  82     112.067  58.761 352.532  1.00107.40           C
ATOM   3371  O   PHE D  82     113.075  58.523 351.858  1.00 96.84           O
ATOM   3372  CB  PHE D  82     111.897  61.038 353.404  1.00 88.66           C
ATOM   3373  CG  PHE D  82     111.324  61.883 354.472  1.00 92.49           C
ATOM   3374  CD1 PHE D  82     112.102  62.277 355.525  1.00 78.67           C
ATOM   3375  CD2 PHE D  82     109.997  62.373 354.377  1.00103.35           C
ATOM   3376  CE1 PHE D  82     111.576  63.138 356.491  1.00 82.82           C
ATOM   3377  CE2 PHE D  82     109.470  63.235 355.340  1.00 95.37           C
ATOM   3378  CZ  PHE D  82     110.264  63.610 356.406  1.00 87.51           C
ATOM   3379  N   VAL D  83     110.872  58.339 352.207  1.00109.50           N
ATOM   3380  CA  VAL D  83     110.637  57.662 350.967  1.00108.85           C
ATOM   3381  C   VAL D  83     110.010  58.681 350.040  1.00101.35           C
ATOM   3382  O   VAL D  83     110.483  58.867 348.921  1.00110.22           O
ATOM   3383  CB  VAL D  83     109.744  56.453 351.184  1.00118.91           C
ATOM   3384  CG1 VAL D  83     109.621  55.646 349.908  1.00121.18           C
ATOM   3385  CG2 VAL D  83     110.348  55.593 352.285  1.00123.62           C
ATOM   3386  N   THR D  84     108.998  59.389 350.523  1.00 83.35           N
ATOM   3387  CA  THR D  84     108.443  60.485 349.757  1.00 97.47           C
ATOM   3388  C   THR D  84     109.414  61.648 349.589  1.00100.22           C
ATOM   3389  O   THR D  84     110.044  62.047 350.546  1.00109.55           O
ATOM   3390  CB  THR D  84     107.226  61.056 350.467  1.00105.84           C
ATOM   3391  OG1 THR D  84     106.354  59.983 350.802  1.00126.31           O
ATOM   3392  CG2 THR D  84     106.532  62.082 349.563  1.00114.71           C
ATOM   3393  N   LYS D  85     109.494  62.246 348.402  1.00111.15           N
ATOM   3394  CA  LYS D  85     110.431  63.392 348.185  1.00123.76           C
ATOM   3395  C   LYS D  85     109.994  64.563 349.050  1.00110.53           C
ATOM   3396  O   LYS D  85     108.788  64.783 349.234  1.00109.51           O
ATOM   3397  CB  LYS D  85     110.530  63.855 346.708  1.00127.59           C
ATOM   3398  CG  LYS D  85     111.282  62.911 345.781  1.00126.81           C
ATOM   3399  CD  LYS D  85     112.128  63.662 344.775  1.00131.02           C
ATOM   3400  CE  LYS D  85     112.476  62.769 343.594  1.00153.14           C
ATOM   3401  NZ  LYS D  85     113.150  63.499 342.486  1.00150.83           N
ATOM   3402  N   ILE D  86     110.972  65.305 349.576  1.00107.21           N
ATOM   3403  CA  ILE D  86     110.703  66.492 350.441  1.00107.84           C
ATOM   3404  C   ILE D  86     111.855  67.496 350.579  1.00 86.75           C
ATOM   3405  O   ILE D  86     113.023  67.137 350.635  1.00 84.18           O
ATOM   3406  CB  ILE D  86     110.285  66.072 351.871  1.00113.86           C
ATOM   3407  CG1 ILE D  86     109.843  67.301 352.680  1.00108.83           C
ATOM   3408  CG2 ILE D  86     111.407  65.315 352.565  1.00 96.43           C
ATOM   3409  CD1 ILE D  86     109.518  66.986 354.120  1.00108.60           C
ATOM   3410  N   ASN D  87     111.493  68.767 350.589  1.00 84.98           N
ATOM   3411  CA  ASN D  87     112.454  69.844 350.832  1.00 93.40           C
ATOM   3412  C   ASN D  87     112.421  70.269 352.276  1.00 89.90           C
ATOM   3413  O   ASN D  87     111.430  70.776 352.805  1.00 81.94           O
ATOM   3414  CB  ASN D  87     112.173  71.076 349.970  1.00103.15           C
ATOM   3415  CG  ASN D  87     112.393  70.822 348.494  1.00103.26           C
ATOM   3416  OD1 ASN D  87     113.380  70.186 348.103  1.00 94.35           O
ATOM   3417  ND2 ASN D  87     111.493  71.355 347.665  1.00 99.50           N
ATOM   3418  N   MET D  88     113.533  70.049 352.927  1.00 89.23           N
ATOM   3419  CA  MET D  88     113.576  70.266 354.337  1.00 92.47           C
ATOM   3420  C   MET D  88     115.023  70.231 354.798  1.00107.03           C
ATOM   3421  O   MET D  88     115.888  69.447 354.285  1.00 93.70           O
ATOM   3422  CB  MET D  88     112.806  69.182 355.058  1.00 93.04           C
ATOM   3423  CG  MET D  88     112.793  69.351 356.551  1.00101.03           C
ATOM   3424  SD  MET D  88     111.838  68.104 357.452  1.00122.36           S
ATOM   3425  CE  MET D  88     110.217  68.743 357.060  1.00136.71           C
ATOM   3426  N   ASN D  89     115.283  71.109 355.768  1.00100.38           N
ATOM   3427  CA  ASN D  89     116.559  71.148 356.399  1.00 94.78           C
ATOM   3428  C   ASN D  89     116.814  69.831 357.103  1.00 96.06           C
ATOM   3429  O   ASN D  89     115.941  69.276 357.718  1.00 74.00           O
ATOM   3430  CB  ASN D  89     116.585  72.276 357.386  1.00 98.32           C
ATOM   3431  CG  ASN D  89     116.584  73.616 356.705  1.00109.37           C
ATOM   3432  OD1 ASN D  89     117.566  73.969 356.041  1.00116.36           O
ATOM   3433  ND2 ASN D  89     115.498  74.385 356.873  1.00108.23           N
ATOM   3434  N   GLY D  90     118.027  69.326 356.971  1.00109.06           N
ATOM   3435  CA  GLY D  90     118.421  68.128 357.698  1.00107.88           C
ATOM   3436  C   GLY D  90     118.209  66.926 356.840  1.00110.44           C
ATOM   3437  O   GLY D  90     118.915  65.906 356.975  1.00117.33           O
ATOM   3438  N   ILE D  91     117.242  67.062 355.945  1.00104.69           N
ATOM   3439  CA  ILE D  91     116.915  66.001 355.031  1.00108.34           C
ATOM   3440  C   ILE D  91     117.796  66.118 353.834  1.00100.09           C
ATOM   3441  O   ILE D  91     117.689  67.088 353.068  1.00 99.17           O
ATOM   3442  CB  ILE D  91     115.467  66.103 354.531  1.00119.65           C
ATOM   3443  CG1 ILE D  91     114.489  66.148 355.715  1.00114.88           C
ATOM   3444  CG2 ILE D  91     115.188  64.942 353.575  1.00121.83           C
ATOM   3445  CD1 ILE D  91     114.609  64.966 356.646  1.00127.38           C
ATOM   3446  N   ASN D  92     118.634  65.108 353.660  1.00101.16           N
ATOM   3447  CA  ASN D  92     119.499  65.040 352.496  1.00116.40           C
ATOM   3448  C   ASN D  92     118.673  64.992 351.230  1.00113.32           C
ATOM   3449  O   ASN D  92     117.845  64.102 351.065  1.00113.31           O
ATOM   3450  CB  ASN D  92     120.438  63.847 352.535  1.00106.78           C
ATOM   3451  CG  ASN D  92     121.410  63.887 351.407  1.00114.47           C
ATOM   3452  OD1 ASN D  92     121.872  64.960 351.023  1.00124.04           O
ATOM   3453  ND2 ASN D  92     121.745  62.743 350.878  1.00125.20           N
ATOM   3454  N   ASN D  93     118.858  65.994 350.385  1.00119.12           N
ATOM   3455  CA  ASN D  93     118.040  66.131 349.204  1.00127.84           C
ATOM   3456  C   ASN D  93     118.228  64.938 348.287  1.00121.80           C
ATOM   3457  O   ASN D  93     117.274  64.506 347.678  1.00109.02           O
ATOM   3458  CB  ASN D  93     118.370  67.436 348.471  1.00127.69           C
ATOM   3459  CG  ASN D  93     117.455  67.684 347.294  1.00125.98           C
ATOM   3460  OD1 ASN D  93     117.676  67.194 346.192  1.00127.48           O
ATOM   3461  ND2 ASN D  93     116.406  68.439 347.527  1.00140.17           N
ATOM   3462  N   SER D  94     119.452  64.420 348.182  1.00112.78           N
ATOM   3463  CA  SER D  94     119.729  63.326 347.241  1.00127.73           C
ATOM   3464  C   SER D  94     119.039  62.043 347.649  1.00131.99           C
ATOM   3465  O   SER D  94     118.318  61.404 346.856  1.00126.75           O
ATOM   3466  CB  SER D  94     121.234  63.023 347.146  1.00138.45           C
ATOM   3467  OG  SER D  94     122.021  64.177 346.912  1.00164.67           O
ATOM   3468  N   SER D  95     119.272  61.677 348.902  1.00127.88           N
ATOM   3469  CA  SER D  95     118.973  60.333 349.375  1.00118.69           C
ATOM   3470  C   SER D  95     117.695  60.249 350.171  1.00121.19           C
ATOM   3471  O   SER D  95     117.244  59.152 350.477  1.00111.97           O
ATOM   3472  CB  SER D  95     120.119  59.829 350.250  1.00116.10           C
ATOM   3473  OG  SER D  95     120.127  60.485 351.506  1.00105.94           O
ATOM   3474  N   GLY D  96     117.129  61.392 350.539  1.00125.99           N
ATOM   3475  CA  GLY D  96     116.020  61.406 351.483  1.00133.73           C
ATOM   3476  C   GLY D  96     116.402  60.823 352.835  1.00127.36           C
ATOM   3477  O   GLY D  96     115.548  60.313 353.552  1.00127.14           O
ATOM   3478  N   MET D  97     117.686  60.905 353.180  1.00116.54           N
ATOM   3479  CA  MET D  97     118.172  60.460 354.479  1.00117.73           C
ATOM   3480  C   MET D  97     118.247  61.654 355.386  1.00102.23           C
ATOM   3481  O   MET D  97     118.496  62.769 354.936  1.00107.72           O
ATOM   3482  CB  MET D  97     119.548  59.833 354.387  1.00140.91           C
ATOM   3483  CG  MET D  97     119.535  58.413 353.870  1.00166.07           C
ATOM   3484  SD  MET D  97     121.164  57.782 353.397  1.00219.36           S
ATOM   3485  CE  MET D  97     122.298  58.650 354.489  1.00224.93           C
ATOM   3486  N   VAL D  98     118.014  61.423 356.659  1.00 91.27           N
ATOM   3487  CA  VAL D  98     118.079  62.500 357.629  1.00102.63           C
ATOM   3488  C   VAL D  98     119.425  62.440 358.284  1.00109.63           C
ATOM   3489  O   VAL D  98     119.763  61.400 358.816  1.00103.54           O
ATOM   3490  CB  VAL D  98     117.010  62.334 358.714  1.00 96.89           C
ATOM   3491  CG1 VAL D  98     117.020  63.507 359.681  1.00 91.44           C
ATOM   3492  CG2 VAL D  98     115.664  62.219 358.060  1.00104.18           C
ATOM   3493  N   ASP D  99     120.189  63.538 358.254  1.00120.58           N
ATOM   3494  CA  ASP D  99     121.441  63.620 359.040  1.00145.60           C
ATOM   3495  C   ASP D  99     121.155  63.679 360.536  1.00144.10           C
ATOM   3496  O   ASP D  99     120.372  64.522 361.016  1.00122.91           O
ATOM   3497  CB  ASP D  99     122.296  64.829 358.672  1.00157.28           C
ATOM   3498  CG  ASP D  99     123.647  64.816 359.379  1.00186.21           C
ATOM   3499  OD1 ASP D  99     123.883  63.906 360.210  1.00180.85           O
ATOM   3500  OD2 ASP D  99     124.464  65.720 359.099  1.00194.81           O
ATOM   3501  N   ALA D 100     121.829  62.792 361.273  1.00126.93           N
ATOM   3502  CA  ALA D 100     121.515  62.612 362.673  1.00139.92           C
ATOM   3503  C   ALA D 100     121.635  63.961 363.351  1.00137.59           C
ATOM   3504  O   ALA D 100     120.673  64.450 363.999  1.00121.91           O
ATOM   3505  CB  ALA D 100     122.436  61.580 363.311  1.00142.99           C
ATOM   3506  N   ARG D 101     122.804  64.564 363.154  1.00122.90           N
ATOM   3507  CA  ARG D 101     123.173  65.739 363.910  1.00143.60           C
ATOM   3508  C   ARG D 101     122.260  66.911 363.614  1.00142.04           C
ATOM   3509  O   ARG D 101     121.944  67.721 364.515  1.00146.07           O
ATOM   3510  CB  ARG D 101     124.622  66.125 363.653  1.00139.95           C
ATOM   3511  CG  ARG D 101     125.113  67.165 364.666  1.00156.96           C
ATOM   3512  CD  ARG D 101     126.636  67.242 364.719  1.00177.70           C
ATOM   3513  NE  ARG D 101     127.249  66.217 365.574  1.00189.85           N
ATOM   3514  CZ  ARG D 101     128.438  65.634 365.377  1.00177.45           C
ATOM   3515  NH1 ARG D 101     129.194  65.927 364.314  1.00170.79           N
ATOM   3516  NH2 ARG D 101     128.868  64.719 366.241  1.00171.96           N
ATOM   3517  N   SER D 102     121.829  66.991 362.364  1.00124.60           N
ATOM   3518  CA  SER D 102     120.965  68.087 361.937  1.00138.19           C
ATOM   3519  C   SER D 102     119.753  68.261 362.858  1.00128.46           C
ATOM   3520  O   SER D 102     119.356  69.379 363.213  1.00119.47           O
ATOM   3521  CB  SER D 102     120.500  67.848 360.500  1.00146.75           C
ATOM   3522  OG  SER D 102     121.576  68.005 359.573  1.00142.91           O
ATOM   3523  N   ILE D 103     119.182  67.129 363.233  1.00130.14           N
ATOM   3524  CA  ILE D 103     117.948  67.098 364.022  1.00136.24           C
ATOM   3525  C   ILE D 103     118.242  66.978 365.511  1.00125.60           C
ATOM   3526  O   ILE D 103     119.064  66.152 365.909  1.00107.80           O
ATOM   3527  CB  ILE D 103     117.059  65.931 363.561  1.00139.96           C
ATOM   3528  CG1 ILE D 103     116.947  65.929 362.019  1.00140.62           C
ATOM   3529  CG2 ILE D 103     115.689  66.001 364.236  1.00128.37           C
ATOM   3530  CD1 ILE D 103     116.622  67.274 361.391  1.00142.27           C
ATOM   3531  N   PRO D 104     117.559  67.794 366.343  1.00131.49           N
ATOM   3532  CA  PRO D 104     117.940  67.866 367.774  1.00138.69           C
ATOM   3533  C   PRO D 104     117.806  66.562 368.527  1.00128.40           C
ATOM   3534  O   PRO D 104     118.739  66.144 369.188  1.00113.04           O
ATOM   3535  CB  PRO D 104     116.949  68.887 368.366  1.00128.41           C
ATOM   3536  CG  PRO D 104     116.551  69.737 367.218  1.00138.80           C
ATOM   3537  CD  PRO D 104     116.565  68.839 366.001  1.00133.00           C
ATOM   3538  N   VAL D 105     116.649  65.929 368.412  1.00118.56           N
ATOM   3539  CA  VAL D 105     116.417  64.649 369.109  1.00126.87           C
ATOM   3540  C   VAL D 105     117.410  63.537 368.695  1.00121.65           C
ATOM   3541  O   VAL D 105     117.856  62.778 369.513  1.00109.44           O
ATOM   3542  CB  VAL D 105     114.969  64.123 368.908  1.00131.55           C
ATOM   3543  CG1 VAL D 105     114.655  63.900 367.432  1.00161.28           C
ATOM   3544  CG2 VAL D 105     114.753  62.825 369.665  1.00115.58           C
ATOM   3545  N   LEU D 106     117.704  63.437 367.405  1.00129.86           N
ATOM   3546  CA  LEU D 106     118.630  62.427 366.889  1.00132.63           C
ATOM   3547  C   LEU D 106     120.041  62.728 367.333  1.00127.38           C
ATOM   3548  O   LEU D 106     120.795  61.834 367.705  1.00133.16           O
ATOM   3549  CB  LEU D 106     118.609  62.401 365.357  1.00148.28           C
ATOM   3550  CG  LEU D 106     117.492  61.565 364.732  1.00139.70           C
ATOM   3551  CD1 LEU D 106     117.448  61.838 363.236  1.00145.11           C
ATOM   3552  CD2 LEU D 106     117.726  60.089 365.002  1.00143.45           C
ATOM   3553  N   ALA D 107     120.405  63.999 367.218  1.00119.52           N
ATOM   3554  CA  ALA D 107     121.665  64.504 367.761  1.00133.33           C
ATOM   3555  C   ALA D 107     121.769  64.219 369.293  1.00135.79           C
ATOM   3556  O   ALA D 107     122.768  63.657 369.783  1.00122.64           O
ATOM   3557  CB  ALA D 107     121.774  66.004 367.471  1.00140.43           C
ATOM   3558  N   LYS D 108     120.712  64.576 370.030  1.00129.36           N
ATOM   3559  CA  LYS D 108     120.683  64.540 371.509  1.00126.53           C
ATOM   3560  C   LYS D 108     119.898  63.320 371.976  1.00129.76           C
ATOM   3561  O   LYS D 108     119.053  63.409 372.884  1.00114.95           O
ATOM   3562  CB  LYS D 108     120.011  65.821 372.052  1.00138.28           C
ATOM   3563  CG  LYS D 108     120.566  67.161 371.526  1.00157.62           C
ATOM   3564  CD  LYS D 108     122.040  67.434 371.874  1.00167.00           C
ATOM   3565  CE  LYS D 108     122.551  68.752 371.263  1.00165.67           C
ATOM   3566  NZ  LYS D 108     123.973  69.065 371.598  1.00166.25           N
ATOM   3567  N   TRP D 109     120.155  62.180 371.335  1.00136.92           N
ATOM   3568  CA  TRP D 109     119.297  60.993 371.500  1.00137.83           C
ATOM   3569  C   TRP D 109     119.416  60.362 372.874  1.00136.72           C
ATOM   3570  O   TRP D 109     120.463  60.407 373.525  1.00120.33           O
ATOM   3571  CB  TRP D 109     119.580  59.927 370.421  1.00138.09           C
ATOM   3572  CG  TRP D 109     118.825  58.630 370.605  1.00129.91           C
ATOM   3573  CD1 TRP D 109     119.306  57.487 371.151  1.00119.47           C
ATOM   3574  CD2 TRP D 109     117.462  58.361 370.243  1.00134.23           C
ATOM   3575  NE1 TRP D 109     118.342  56.525 371.154  1.00124.95           N
ATOM   3576  CE2 TRP D 109     117.196  57.033 370.602  1.00134.59           C
ATOM   3577  CE3 TRP D 109     116.444  59.113 369.651  1.00143.81           C
ATOM   3578  CZ2 TRP D 109     115.938  56.432 370.401  1.00132.27           C
ATOM   3579  CZ3 TRP D 109     115.204  58.511 369.441  1.00132.71           C
ATOM   3580  CH2 TRP D 109     114.964  57.188 369.819  1.00118.95           C
ATOM   3581  N   GLN D 110     118.311  59.764 373.292  1.00138.49           N
ATOM   3582  CA  GLN D 110     118.224  59.046 374.545  1.00140.40           C
ATOM   3583  C   GLN D 110     117.398  57.812 374.334  1.00133.49           C
ATOM   3584  O   GLN D 110     116.457  57.821 373.561  1.00125.78           O
ATOM   3585  CB  GLN D 110     117.548  59.901 375.603  1.00123.10           C
ATOM   3586  CG  GLN D 110     118.363  61.134 375.883  1.00120.30           C
ATOM   3587  CD  GLN D 110     117.711  61.996 376.892  1.00119.77           C
ATOM   3588  OE1 GLN D 110     116.811  61.556 377.590  1.00114.29           O
ATOM   3589  NE2 GLN D 110     118.139  63.249 376.965  1.00134.33           N
ATOM   3590  N   ASN D 111     117.755  56.769 375.064  1.00127.24           N
ATOM   3591  CA  ASN D 111     117.024  55.515 375.087  1.00122.47           C
ATOM   3592  C   ASN D 111     115.540  55.685 375.298  1.00114.45           C
ATOM   3593  O   ASN D 111     114.750  54.910 374.768  1.00127.66           O
ATOM   3594  CB  ASN D 111     117.509  54.682 376.251  1.00127.75           C
ATOM   3595  CG  ASN D 111     117.410  55.444 377.577  1.00143.91           C
ATOM   3596  OD1 ASN D 111     116.718  56.476 377.688  1.00129.79           O
ATOM   3597  ND2 ASN D 111     118.146  54.977 378.566  1.00148.36           N
ATOM   3598  N   SER D 112     115.173  56.668 376.113  1.00101.94           N
ATOM   3599  CA  SER D 112     113.774  56.896 376.465  1.00109.13           C
ATOM   3600  C   SER D 112     112.971  57.247 375.229  1.00108.20           C
ATOM   3601  O   SER D 112     111.814  56.888 375.097  1.00103.65           O
ATOM   3602  CB  SER D 112     113.650  58.052 377.445  1.00115.34           C
ATOM   3603  OG  SER D 112     113.954  59.261 376.777  1.00122.14           O
ATOM   3604  N   TYR D 113     113.595  57.976 374.321  1.00117.07           N
ATOM   3605  CA  TYR D 113     112.954  58.298 373.065  1.00120.45           C
ATOM   3606  C   TYR D 113     112.713  57.043 372.200  1.00135.54           C
ATOM   3607  O   TYR D 113     113.476  56.058 372.197  1.00122.92           O
ATOM   3608  CB  TYR D 113     113.783  59.320 372.295  1.00117.32           C
ATOM   3609  CG  TYR D 113     114.184  60.528 373.117  1.00126.71           C
ATOM   3610  CD1 TYR D 113     113.288  61.114 374.035  1.00130.32           C
ATOM   3611  CD2 TYR D 113     115.463  61.083 372.986  1.00125.12           C
ATOM   3612  CE1 TYR D 113     113.657  62.209 374.794  1.00130.71           C
ATOM   3613  CE2 TYR D 113     115.842  62.182 373.736  1.00131.46           C
ATOM   3614  CZ  TYR D 113     114.930  62.733 374.637  1.00142.32           C
ATOM   3615  OH  TYR D 113     115.267  63.810 375.406  1.00145.03           O
ATOM   3616  N   SER D 114     111.622  57.126 371.460  1.00148.42           N
ATOM   3617  CA  SER D 114     111.049  56.021 370.714  1.00141.06           C
ATOM   3618  C   SER D 114     110.767  56.539 369.319  1.00132.64           C
ATOM   3619  O   SER D 114     110.808  57.743 369.069  1.00131.69           O
ATOM   3620  CB  SER D 114     109.720  55.652 371.361  1.00135.29           C
ATOM   3621  OG  SER D 114     108.828  56.777 371.342  1.00125.89           O
ATOM   3622  N   ILE D 115     110.376  55.643 368.441  1.00118.63           N
ATOM   3623  CA  ILE D 115     110.025  56.056 367.119  1.00117.18           C
ATOM   3624  C   ILE D 115     108.950  57.149 367.169  1.00110.23           C
ATOM   3625  O   ILE D 115     109.067  58.173 366.478  1.00111.68           O
ATOM   3626  CB  ILE D 115     109.520  54.885 366.291  1.00137.20           C
ATOM   3627  CG1 ILE D 115     110.473  53.685 366.412  1.00157.99           C
ATOM   3628  CG2 ILE D 115     109.430  55.327 364.844  1.00141.49           C
ATOM   3629  CD1 ILE D 115     110.073  52.458 365.610  1.00154.73           C
ATOM   3630  N   LYS D 116     107.917  56.963 367.981  1.00103.30           N
ATOM   3631  CA  LYS D 116     106.832  57.964 368.047  1.00113.52           C
ATOM   3632  C   LYS D 116     107.402  59.383 368.198  1.00127.26           C
ATOM   3633  O   LYS D 116     107.113  60.299 367.379  1.00119.20           O
ATOM   3634  CB  LYS D 116     105.868  57.682 369.194  1.00116.39           C
ATOM   3635  CG  LYS D 116     104.701  58.683 369.326  1.00108.89           C
ATOM   3636  CD  LYS D 116     103.834  58.402 370.566  1.00123.23           C
ATOM   3637  CE  LYS D 116     104.546  58.640 371.914  1.00136.45           C
ATOM   3638  NZ  LYS D 116     104.782  60.088 372.187  1.00146.93           N
ATOM   3639  N   VAL D 117     108.240  59.555 369.221  1.00111.58           N
ATOM   3640  CA  VAL D 117     108.779  60.880 369.520  1.00110.12           C
ATOM   3641  C   VAL D 117     109.530  61.466 368.313  1.00101.23           C
ATOM   3642  O   VAL D 117     109.308  62.638 367.925  1.00 98.26           O
ATOM   3643  CB  VAL D 117     109.703  60.835 370.730  1.00111.02           C
ATOM   3644  CG1 VAL D 117     110.335  62.201 370.947  1.00131.25           C
ATOM   3645  CG2 VAL D 117     108.921  60.425 371.957  1.00108.46           C
ATOM   3646  N   VAL D 118     110.373  60.626 367.715  1.00 86.03           N
ATOM   3647  CA  VAL D 118     111.100  60.991 366.498  1.00 91.30           C
ATOM   3648  C   VAL D 118     110.192  61.611 365.426  1.00 98.13           C
ATOM   3649  O   VAL D 118     110.475  62.698 364.893  1.00 94.44           O
ATOM   3650  CB  VAL D 118     111.713  59.792 365.794  1.00 83.70           C
ATOM   3651  CG1 VAL D 118     112.646  60.270 364.712  1.00 84.10           C
ATOM   3652  CG2 VAL D 118     112.444  58.900 366.764  1.00 87.53           C
ATOM   3653  N   LEU D 119     109.097  60.919 365.137  1.00 88.55           N
ATOM   3654  CA  LEU D 119     108.175  61.374 364.117  1.00 95.15           C
ATOM   3655  C   LEU D 119     107.538  62.715 364.453  1.00 96.46           C
ATOM   3656  O   LEU D 119     107.492  63.609 363.617  1.00 96.41           O
ATOM   3657  CB  LEU D 119     107.076  60.355 363.913  1.00 99.34           C
ATOM   3658  CG  LEU D 119     107.514  58.926 363.611  1.00 98.40           C
ATOM   3659  CD1 LEU D 119     106.387  58.171 362.923  1.00105.68           C
ATOM   3660  CD2 LEU D 119     108.724  58.923 362.726  1.00101.34           C
ATOM   3661  N   GLN D 120     107.098  62.821 365.689  1.00104.60           N
ATOM   3662  CA  GLN D 120     106.463  64.019 366.172  1.00120.29           C
ATOM   3663  C   GLN D 120     107.468  65.100 365.995  1.00100.06           C
ATOM   3664  O   GLN D 120     107.130  66.191 365.567  1.00 93.27           O
ATOM   3665  CB  GLN D 120     106.141  63.904 367.659  1.00134.04           C
ATOM   3666  CG  GLN D 120     104.694  63.562 367.961  1.00135.57           C
ATOM   3667  CD  GLN D 120     104.582  62.315 368.800  1.00141.87           C
ATOM   3668  OE1 GLN D 120     105.455  61.455 368.760  1.00133.59           O
ATOM   3669  NE2 GLN D 120     103.505  62.207 369.563  1.00138.57           N
ATOM   3670  N   GLU D 121     108.713  64.796 366.310  1.00 84.78           N
ATOM   3671  CA  GLU D 121     109.708  65.817 366.268  1.00109.92           C
ATOM   3672  C   GLU D 121     109.768  66.340 364.864  1.00101.43           C
ATOM   3673  O   GLU D 121     109.774  67.551 364.614  1.00 98.52           O
ATOM   3674  CB  GLU D 121     111.061  65.257 366.662  1.00136.75           C
ATOM   3675  CG  GLU D 121     112.086  66.348 366.942  1.00165.48           C
ATOM   3676  CD  GLU D 121     111.509  67.496 367.757  1.00177.39           C
ATOM   3677  OE1 GLU D 121     110.473  67.281 368.428  1.00180.17           O
ATOM   3678  OE2 GLU D 121     112.085  68.609 367.718  1.00143.11           O
ATOM   3679  N   LEU D 122     109.767  65.409 363.933  1.00 87.41           N
ATOM   3680  CA  LEU D 122     109.845  65.798 362.552  1.00 83.13           C
ATOM   3681  C   LEU D 122     108.654  66.626 362.187  1.00 85.91           C
ATOM   3682  O   LEU D 122     108.778  67.604 361.477  1.00 91.99           O
ATOM   3683  CB  LEU D 122     109.888  64.588 361.664  1.00 80.09           C
ATOM   3684  CG  LEU D 122     111.201  63.846 361.772  1.00 92.32           C
ATOM   3685  CD1 LEU D 122     111.319  62.889 360.608  1.00 99.69           C
ATOM   3686  CD2 LEU D 122     112.386  64.784 361.772  1.00 91.99           C
ATOM   3687  N   ARG D 123     107.488  66.239 362.667  1.00 81.21           N
ATOM   3688  CA  ARG D 123     106.305  66.963 362.299  1.00 80.20           C
ATOM   3689  C   ARG D 123     106.440  68.382 362.798  1.00 90.06           C
ATOM   3690  O   ARG D 123     106.246  69.313 362.042  1.00 90.34           O
ATOM   3691  CB  ARG D 123     105.065  66.310 362.877  1.00 93.23           C
ATOM   3692  CG  ARG D 123     103.820  67.154 362.749  1.00 97.71           C
ATOM   3693  CD  ARG D 123     102.740  66.447 361.963  1.00 94.91           C
ATOM   3694  NE  ARG D 123     101.580  67.323 361.812  1.00102.16           N
ATOM   3695  CZ  ARG D 123     100.399  67.096 362.368  1.00119.27           C
ATOM   3696  NH1 ARG D 123     100.219  66.003 363.085  1.00129.00           N
ATOM   3697  NH2 ARG D 123      99.390  67.938 362.203  1.00121.37           N
ATOM   3698  N   ARG D 124     106.844  68.550 364.051  1.00 93.63           N
ATOM   3699  CA  ARG D 124     106.877  69.874 364.637  1.00 92.82           C
ATOM   3700  C   ARG D 124     107.815  70.680 363.811  1.00 84.83           C
ATOM   3701  O   ARG D 124     107.544  71.826 363.450  1.00 83.82           O
ATOM   3702  CB  ARG D 124     107.381  69.835 366.057  1.00107.16           C
ATOM   3703  CG  ARG D 124     106.589  68.900 366.935  1.00141.87           C
ATOM   3704  CD  ARG D 124     107.094  68.908 368.366  1.00152.76           C
ATOM   3705  NE  ARG D 124     106.232  68.101 369.234  1.00169.24           N
ATOM   3706  CZ  ARG D 124     106.435  67.915 370.533  1.00191.08           C
ATOM   3707  NH1 ARG D 124     107.478  68.478 371.128  1.00201.23           N
ATOM   3708  NH2 ARG D 124     105.594  67.167 371.250  1.00181.79           N
ATOM   3709  N   LEU D 125     108.919  70.056 363.469  1.00 78.06           N
ATOM   3710  CA  LEU D 125     109.960  70.788 362.789  1.00 90.62           C
ATOM   3711  C   LEU D 125     109.439  71.351 361.516  1.00 85.28           C
ATOM   3712  O   LEU D 125     109.698  72.487 361.194  1.00 90.73           O
ATOM   3713  CB  LEU D 125     111.104  69.870 362.450  1.00 97.12           C
ATOM   3714  CG  LEU D 125     112.157  69.746 363.532  1.00117.48           C
ATOM   3715  CD1 LEU D 125     113.400  69.164 362.904  1.00124.59           C
ATOM   3716  CD2 LEU D 125     112.464  71.101 364.147  1.00120.26           C
ATOM   3717  N   MET D 126     108.670  70.567 360.799  1.00 84.28           N
ATOM   3718  CA  MET D 126     108.054  71.115 359.619  1.00103.51           C
ATOM   3719  C   MET D 126     107.426  72.506 359.845  1.00118.38           C
ATOM   3720  O   MET D 126     107.472  73.380 358.971  1.00128.53           O
ATOM   3721  CB  MET D 126     106.941  70.200 359.112  1.00106.62           C
ATOM   3722  CG  MET D 126     107.419  68.853 358.602  1.00118.27           C
ATOM   3723  SD  MET D 126     106.137  67.796 357.905  1.00110.39           S
ATOM   3724  CE  MET D 126     107.099  66.402 357.294  1.00 97.64           C
ATOM   3725  N   MET D 127     106.850  72.716 361.023  1.00117.92           N
ATOM   3726  CA  MET D 127     106.173  73.988 361.345  1.00117.37           C
ATOM   3727  C   MET D 127     107.120  75.172 361.601  1.00116.90           C
ATOM   3728  O   MET D 127     106.735  76.328 361.381  1.00119.82           O
ATOM   3729  CB  MET D 127     105.282  73.802 362.552  1.00119.43           C
ATOM   3730  CG  MET D 127     104.253  72.692 362.381  1.00140.80           C
ATOM   3731  SD  MET D 127     103.511  72.276 363.969  1.00170.75           S
ATOM   3732  CE  MET D 127     103.429  70.484 363.953  1.00171.62           C
ATOM   3733  N   SER D 128     108.357  74.889 362.006  1.00 99.46           N
ATOM   3734  CA  SER D 128     109.379  75.927 362.147  1.00100.61           C
ATOM   3735  C   SER D 128     109.506  76.795 360.901  1.00103.61           C
ATOM   3736  O   SER D 128     109.362  76.306 359.773  1.00109.29           O
ATOM   3737  CB  SER D 128     110.736  75.292 362.378  1.00107.85           C
ATOM   3738  OG  SER D 128     111.232  74.778 361.154  1.00110.54           O
ATOM   3739  N   LYS D 129     109.850  78.057 361.118  1.00109.43           N
ATOM   3740  CA  LYS D 129     109.881  79.059 360.043  1.00120.31           C
ATOM   3741  C   LYS D 129     110.770  78.659 358.843  1.00111.98           C
ATOM   3742  O   LYS D 129     110.348  78.762 357.672  1.00102.25           O
ATOM   3743  CB  LYS D 129     110.349  80.398 360.595  1.00129.24           C
ATOM   3744  CG  LYS D 129     109.400  81.017 361.611  1.00135.07           C
ATOM   3745  CD  LYS D 129     110.127  82.029 362.493  1.00146.16           C
ATOM   3746  CE  LYS D 129     110.899  81.355 363.617  1.00145.40           C
ATOM   3747  NZ  LYS D 129     111.925  82.256 364.222  1.00168.62           N
ATOM   3748  N   GLU D 130     111.983  78.204 359.142  1.00 93.60           N
ATOM   3749  CA  GLU D 130     112.938  77.880 358.089  1.00115.60           C
ATOM   3750  C   GLU D 130     112.416  76.836 357.139  1.00117.76           C
ATOM   3751  O   GLU D 130     112.783  76.807 355.968  1.00152.93           O
ATOM   3752  CB  GLU D 130     114.295  77.440 358.635  1.00124.01           C
ATOM   3753  CG  GLU D 130     114.295  76.148 359.415  1.00132.60           C
ATOM   3754  CD  GLU D 130     113.869  76.346 360.852  1.00152.91           C
ATOM   3755  OE1 GLU D 130     112.990  77.217 361.108  1.00143.53           O
ATOM   3756  OE2 GLU D 130     114.411  75.618 361.726  1.00163.98           O
ATOM   3757  N   ASN D 131     111.522  76.009 357.623  1.00101.23           N
ATOM   3758  CA  ASN D 131     110.991  74.979 356.794  1.00 99.38           C
ATOM   3759  C   ASN D 131     109.669  75.345 356.123  1.00 92.09           C
ATOM   3760  O   ASN D 131     109.474  75.088 354.929  1.00100.81           O
ATOM   3761  CB  ASN D 131     110.858  73.720 357.642  1.00109.78           C
ATOM   3762  CG  ASN D 131     112.206  73.055 357.905  1.00111.46           C
ATOM   3763  OD1 ASN D 131     113.116  73.036 357.057  1.00110.41           O
ATOM   3764  ND2 ASN D 131     112.330  72.483 359.079  1.00114.67           N
ATOM   3765  N   MET D 132     108.768  75.939 356.883  1.00 82.83           N
ATOM   3766  CA  MET D 132     107.362  76.028 356.481  1.00101.94           C
ATOM   3767  C   MET D 132     107.118  76.688 355.156  1.00113.88           C
ATOM   3768  O   MET D 132     106.217  76.316 354.403  1.00124.36           O
ATOM   3769  CB  MET D 132     106.583  76.785 357.517  1.00121.52           C
ATOM   3770  CG  MET D 132     107.001  78.230 357.665  1.00135.61           C
ATOM   3771  SD  MET D 132     106.028  78.928 359.014  1.00147.33           S
ATOM   3772  CE  MET D 132     104.444  79.137 358.201  1.00131.32           C
ATOM   3773  N   LYS D 133     107.957  77.655 354.857  1.00119.74           N
ATOM   3774  CA  LYS D 133     107.850  78.368 353.598  1.00119.70           C
ATOM   3775  C   LYS D 133     108.507  77.671 352.378  1.00109.84           C
ATOM   3776  O   LYS D 133     108.275  78.124 351.273  1.00101.67           O
ATOM   3777  CB  LYS D 133     108.506  79.717 353.772  1.00134.03           C
ATOM   3778  CG  LYS D 133     109.963  79.545 354.176  1.00168.29           C
ATOM   3779  CD  LYS D 133     110.772  80.810 354.045  1.00179.41           C
ATOM   3780  CE  LYS D 133     112.218  80.518 354.406  1.00165.28           C
ATOM   3781  NZ  LYS D 133     113.023  81.756 354.324  1.00192.06           N
ATOM   3782  N   LEU D 134     109.348  76.638 352.562  1.00 96.38           N
ATOM   3783  CA  LEU D 134     110.012  76.007 351.424  1.00101.43           C
ATOM   3784  C   LEU D 134     109.013  75.440 350.408  1.00106.56           C
ATOM   3785  O   LEU D 134     108.028  74.831 350.799  1.00117.54           O
ATOM   3786  CB  LEU D 134     110.946  74.895 351.865  1.00107.06           C
ATOM   3787  CG  LEU D 134     112.166  75.315 352.654  1.00112.75           C
ATOM   3788  CD1 LEU D 134     113.005  74.091 353.032  1.00121.93           C
ATOM   3789  CD2 LEU D 134     112.989  76.247 351.796  1.00122.62           C
ATOM   3790  N   PRO D 135     109.270  75.634 349.106  1.00107.46           N
ATOM   3791  CA  PRO D 135     108.421  75.051 348.086  1.00119.29           C
ATOM   3792  C   PRO D 135     108.732  73.560 348.014  1.00124.66           C
ATOM   3793  O   PRO D 135     109.871  73.160 348.310  1.00122.03           O
ATOM   3794  CB  PRO D 135     108.896  75.765 346.814  1.00117.99           C
ATOM   3795  CG  PRO D 135     110.346  75.968 347.040  1.00108.77           C
ATOM   3796  CD  PRO D 135     110.528  76.138 348.524  1.00104.80           C
ATOM   3797  N   GLN D 136     107.773  72.739 347.613  1.00107.59           N
ATOM   3798  CA  GLN D 136     108.000  71.295 347.652  1.00110.72           C
ATOM   3799  C   GLN D 136     107.955  70.737 346.248  1.00100.41           C
ATOM   3800  O   GLN D 136     107.438  71.404 345.373  1.00107.41           O
ATOM   3801  CB  GLN D 136     106.940  70.673 348.566  1.00132.33           C
ATOM   3802  CG  GLN D 136     107.015  71.146 350.036  1.00116.46           C
ATOM   3803  CD  GLN D 136     108.336  70.753 350.697  1.00116.92           C
ATOM   3804  OE1 GLN D 136     108.794  69.588 350.589  1.00114.49           O
ATOM   3805  NE2 GLN D 136     108.973  71.712 351.365  1.00 97.67           N
ATOM   3806  N   PRO D 137     108.528  69.547 346.008  1.00100.12           N
ATOM   3807  CA  PRO D 137     108.376  68.943 344.673  1.00110.09           C
ATOM   3808  C   PRO D 137     106.910  68.568 344.456  1.00122.21           C
ATOM   3809  O   PRO D 137     106.118  68.620 345.423  1.00109.03           O
ATOM   3810  CB  PRO D 137     109.252  67.686 344.732  1.00111.30           C
ATOM   3811  CG  PRO D 137     109.297  67.350 346.179  1.00118.38           C
ATOM   3812  CD  PRO D 137     109.244  68.660 346.935  1.00105.37           C
ATOM   3813  N   PRO D 138     106.539  68.218 343.213  1.00118.07           N
ATOM   3814  CA  PRO D 138     105.184  67.737 342.960  1.00123.08           C
ATOM   3815  C   PRO D 138     104.866  66.413 343.660  1.00140.44           C
ATOM   3816  O   PRO D 138     105.743  65.479 343.713  1.00107.52           O
ATOM   3817  CB  PRO D 138     105.156  67.528 341.457  1.00123.30           C
ATOM   3818  CG  PRO D 138     106.246  68.384 340.944  1.00115.55           C
ATOM   3819  CD  PRO D 138     107.296  68.443 341.983  1.00108.17           C
ATOM   3820  N   GLU D 139     103.615  66.367 344.176  1.00139.73           N
ATOM   3821  CA  GLU D 139     103.106  65.271 345.021  1.00132.68           C
ATOM   3822  C   GLU D 139     103.407  63.945 344.357  1.00136.28           C
ATOM   3823  O   GLU D 139     103.271  63.785 343.134  1.00148.67           O
ATOM   3824  CB  GLU D 139     101.594  65.382 345.284  1.00136.97           C
ATOM   3825  CG  GLU D 139     101.194  65.935 346.652  1.00150.34           C
ATOM   3826  CD  GLU D 139      99.684  66.148 346.837  1.00161.88           C
ATOM   3827  OE1 GLU D 139      98.903  65.945 345.873  1.00162.00           O
ATOM   3828  OE2 GLU D 139      99.275  66.521 347.968  1.00139.10           O
ATOM   3829  N   GLY D 140     103.867  63.015 345.166  1.00123.29           N
ATOM   3830  CA  GLY D 140     103.991  61.643 344.735  1.00130.01           C
ATOM   3831  C   GLY D 140     105.253  61.305 343.995  1.00123.98           C
ATOM   3832  O   GLY D 140     105.270  60.394 343.177  1.00154.18           O
ATOM   3833  N   GLN D 141     106.334  61.998 344.295  1.00119.18           N
ATOM   3834  CA  GLN D 141     107.620  61.551 343.769  1.00120.02           C
ATOM   3835  C   GLN D 141     108.395  60.878 344.867  1.00104.16           C
ATOM   3836  O   GLN D 141     108.133  61.088 346.041  1.00119.43           O
ATOM   3837  CB  GLN D 141     108.390  62.715 343.180  1.00129.60           C
ATOM   3838  CG  GLN D 141     107.680  63.331 341.996  1.00144.75           C
ATOM   3839  CD  GLN D 141     108.354  64.590 341.503  1.00151.60           C
ATOM   3840  OE1 GLN D 141     109.013  65.304 342.262  1.00137.39           O
ATOM   3841  NE2 GLN D 141     108.197  64.867 340.207  1.00151.15           N
ATOM   3842  N   THR D 142     109.336  60.050 344.492  1.00 93.67           N
ATOM   3843  CA  THR D 142     110.076  59.283 345.475  1.00 98.11           C
ATOM   3844  C   THR D 142     111.531  59.299 345.127  1.00 99.79           C
ATOM   3845  O   THR D 142     111.920  59.281 343.953  1.00114.41           O
ATOM   3846  CB  THR D 142     109.622  57.814 345.518  1.00110.68           C
ATOM   3847  OG1 THR D 142     110.119  57.111 344.370  1.00130.90           O
ATOM   3848  CG2 THR D 142     108.101  57.739 345.554  1.00117.30           C
ATOM   3849  N   TYR D 143     112.358  59.295 346.146  1.00101.48           N
ATOM   3850  CA  TYR D 143     113.782  59.179 345.909  1.00116.99           C
ATOM   3851  C   TYR D 143     113.961  57.816 345.301  1.00122.94           C
ATOM   3852  O   TYR D 143     113.114  56.931 345.472  1.00118.60           O
ATOM   3853  CB  TYR D 143     114.578  59.295 347.215  1.00131.84           C
ATOM   3854  CG  TYR D 143     114.376  60.622 347.909  1.00132.21           C
ATOM   3855  CD1 TYR D 143     115.159  61.713 347.580  1.00120.22           C
ATOM   3856  CD2 TYR D 143     113.381  60.789 348.875  1.00117.67           C
ATOM   3857  CE1 TYR D 143     114.967  62.924 348.201  1.00112.20           C
ATOM   3858  CE2 TYR D 143     113.191  62.006 349.484  1.00109.92           C
ATOM   3859  CZ  TYR D 143     113.989  63.063 349.135  1.00108.95           C
ATOM   3860  OH  TYR D 143     113.814  64.278 349.727  1.00117.60           O
ATOM   3861  N   ASN D 144     115.035  57.655 344.548  1.00147.87           N
ATOM   3862  CA  ASN D 144     115.416  56.334 344.104  1.00173.26           C
ATOM   3863  C   ASN D 144     115.366  55.464 345.347  1.00213.61           C
ATOM   3864  O   ASN D 144     115.635  55.953 346.452  1.00222.93           O
ATOM   3865  CB  ASN D 144     116.812  56.331 343.476  1.00167.39           C
ATOM   3866  CG  ASN D 144     117.814  57.154 344.275  1.00174.04           C
ATOM   3867  OD1 ASN D 144     118.038  56.912 345.465  1.00166.31           O
ATOM   3868  ND2 ASN D 144     118.410  58.148 343.624  1.00172.60           N
ATOM   3869  N   ASN D 145     115.002  54.197 345.156  1.00245.68           N
ATOM   3870  CA  ASN D 145     114.716  53.243 346.245  1.00234.94           C
ATOM   3871  C   ASN D 145     113.290  53.489 346.797  1.00215.85           C
ATOM   3872  O   ASN D 145     112.497  54.307 346.291  1.00188.60           O
ATOM   3873  CB  ASN D 145     115.797  53.255 347.376  1.00228.44           C
ATOM   3874  CG  ASN D 145     117.237  53.106 346.850  1.00221.31           C
ATOM   3875  OD1 ASN D 145     117.563  53.545 345.742  1.00234.81           O
ATOM   3876  ND2 ASN D 145     118.109  52.499 347.659  1.00197.59           N
ATOM   3877  OXT ASN D 145     112.873  52.847 347.761  1.00207.22           O
ATOM   3878  N   GLN F   2      83.130  44.916 364.216  1.00167.93           N
ATOM   3879  CA  GLN F   2      83.120  46.406 364.130  1.00175.95           C
ATOM   3880  C   GLN F   2      84.513  47.000 364.055  1.00178.27           C
ATOM   3881  O   GLN F   2      85.469  46.412 364.535  1.00209.97           O
ATOM   3882  CB  GLN F   2      82.433  47.022 365.344  1.00177.34           C
ATOM   3883  CG  GLN F   2      80.942  46.794 365.383  1.00185.18           C
ATOM   3884  CD  GLN F   2      80.294  47.565 366.504  1.00199.04           C
ATOM   3885  OE1 GLN F   2      80.982  48.072 367.392  1.00204.10           O
ATOM   3886  NE2 GLN F   2      78.967  47.681 366.462  1.00201.49           N
ATOM   3887  N   ILE F   3      84.607  48.181 363.453  1.00168.82           N
ATOM   3888  CA  ILE F   3      85.824  49.021 363.496  1.00156.70           C
ATOM   3889  C   ILE F   3      85.443  50.501 363.505  1.00151.74           C
ATOM   3890  O   ILE F   3      84.348  50.869 363.098  1.00170.88           O
ATOM   3891  CB  ILE F   3      86.809  48.780 362.322  1.00148.80           C
ATOM   3892  CG1 ILE F   3      86.370  49.547 361.072  1.00153.19           C
ATOM   3893  CG2 ILE F   3      87.005  47.286 362.075  1.00145.83           C
ATOM   3894  CD1 ILE F   3      87.128  49.157 359.829  1.00164.64           C
ATOM   3895  N   PHE F   4      86.358  51.342 363.959  1.00155.62           N
ATOM   3896  CA  PHE F   4      86.143  52.796 363.995  1.00162.13           C
ATOM   3897  C   PHE F   4      87.038  53.473 362.976  1.00148.02           C
ATOM   3898  O   PHE F   4      88.206  53.147 362.871  1.00161.79           O
ATOM   3899  CB  PHE F   4      86.445  53.357 365.396  1.00178.64           C
ATOM   3900  CG  PHE F   4      85.517  52.845 366.475  1.00182.19           C
ATOM   3901  CD1 PHE F   4      84.295  53.449 366.702  1.00186.90           C
ATOM   3902  CD2 PHE F   4      85.863  51.742 367.251  1.00191.50           C
ATOM   3903  CE1 PHE F   4      83.432  52.968 367.682  1.00200.09           C
ATOM   3904  CE2 PHE F   4      85.009  51.259 368.231  1.00195.70           C
ATOM   3905  CZ  PHE F   4      83.790  51.875 368.445  1.00201.13           C
ATOM   3906  N   VAL F   5      86.486  54.421 362.236  1.00142.44           N
ATOM   3907  CA  VAL F   5      87.253  55.233 361.283  1.00150.15           C
ATOM   3908  C   VAL F   5      87.236  56.702 361.703  1.00154.95           C
ATOM   3909  O   VAL F   5      86.223  57.206 362.180  1.00160.83           O
ATOM   3910  CB  VAL F   5      86.689  55.085 359.872  1.00139.84           C
ATOM   3911  CG1 VAL F   5      87.405  55.987 358.885  1.00124.15           C
ATOM   3912  CG2 VAL F   5      86.788  53.633 359.441  1.00138.95           C
ATOM   3913  N   LYS F   6      88.374  57.366 361.539  1.00160.55           N
ATOM   3914  CA  LYS F   6      88.573  58.702 362.085  1.00158.33           C
ATOM   3915  C   LYS F   6      89.127  59.657 361.062  1.00159.75           C
ATOM   3916  O   LYS F   6      89.697  59.261 360.049  1.00153.82           O
ATOM   3917  CB  LYS F   6      89.483  58.668 363.315  1.00172.38           C
ATOM   3918  CG  LYS F   6      88.812  58.029 364.512  1.00186.16           C
ATOM   3919  CD  LYS F   6      89.720  57.980 365.722  1.00186.59           C
ATOM   3920  CE  LYS F   6      88.990  57.338 366.893  1.00199.12           C
ATOM   3921  NZ  LYS F   6      89.841  57.247 368.106  1.00206.75           N
ATOM   3922  N   THR F   7      88.972  60.931 361.388  1.00172.28           N
ATOM   3923  CA  THR F   7      89.213  62.034 360.480  1.00183.23           C
ATOM   3924  C   THR F   7      90.303  62.974 361.023  1.00195.33           C
ATOM   3925  O   THR F   7      90.654  62.892 362.200  1.00179.64           O
ATOM   3926  CB  THR F   7      87.902  62.831 360.345  1.00181.34           C
ATOM   3927  OG1 THR F   7      86.788  61.928 360.339  1.00176.01           O
ATOM   3928  CG2 THR F   7      87.899  63.698 359.092  1.00181.28           C
ATOM   3929  N   LEU F   8      90.843  63.851 360.168  1.00202.81           N
ATOM   3930  CA  LEU F   8      91.577  65.047 360.635  1.00210.92           C
ATOM   3931  C   LEU F   8      90.624  65.949 361.437  1.00223.15           C
ATOM   3932  O   LEU F   8      91.030  66.607 362.387  1.00229.74           O
ATOM   3933  CB  LEU F   8      92.194  65.822 359.454  1.00200.36           C
ATOM   3934  CG  LEU F   8      93.122  67.035 359.717  1.00184.86           C
ATOM   3935  CD1 LEU F   8      92.374  68.185 360.381  1.00181.23           C
ATOM   3936  CD2 LEU F   8      94.355  66.669 360.533  1.00162.50           C
ATOM   3937  N   THR F   9      89.355  65.935 361.036  1.00226.76           N
ATOM   3938  CA  THR F   9      88.250  66.760 361.585  1.00220.54           C
ATOM   3939  C   THR F   9      87.821  66.587 363.052  1.00214.79           C
ATOM   3940  O   THR F   9      87.795  67.544 363.828  1.00177.37           O
ATOM   3941  CB  THR F   9      86.966  66.486 360.760  1.00210.11           C
ATOM   3942  OG1 THR F   9      87.196  66.825 359.392  1.00220.02           O
ATOM   3943  CG2 THR F   9      85.777  67.280 361.283  1.00189.86           C
ATOM   3944  N   GLY F  10      87.422  65.381 363.417  1.00227.65           N
ATOM   3945  CA  GLY F  10      86.739  65.196 364.683  1.00214.34           C
ATOM   3946  C   GLY F  10      85.949  63.911 364.788  1.00212.76           C
ATOM   3947  O   GLY F  10      86.085  63.196 365.774  1.00201.20           O
ATOM   3948  N   LYS F  11      85.140  63.617 363.772  1.00200.05           N
ATOM   3949  CA  LYS F  11      84.137  62.560 363.867  1.00194.63           C
ATOM   3950  C   LYS F  11      84.711  61.173 363.805  1.00196.02           C
ATOM   3951  O   LYS F  11      85.587  60.894 362.989  1.00206.77           O
ATOM   3952  CB  LYS F  11      83.153  62.659 362.729  1.00191.68           C
ATOM   3953  CG  LYS F  11      82.298  63.895 362.779  1.00197.60           C
ATOM   3954  CD  LYS F  11      81.434  63.970 361.542  1.00202.40           C
ATOM   3955  CE  LYS F  11      80.553  65.204 361.572  1.00209.34           C
ATOM   3956  NZ  LYS F  11      79.809  65.390 360.299  1.00213.92           N
ATOM   3957  N   THR F  12      84.177  60.311 364.663  1.00188.49           N
ATOM   3958  CA  THR F  12      84.498  58.903 364.666  1.00182.01           C
ATOM   3959  C   THR F  12      83.285  58.256 364.087  1.00161.62           C
ATOM   3960  O   THR F  12      82.177  58.490 364.535  1.00169.07           O
ATOM   3961  CB  THR F  12      84.734  58.364 366.090  1.00197.49           C
ATOM   3962  OG1 THR F  12      85.534  59.301 366.814  1.00225.37           O
ATOM   3963  CG2 THR F  12      85.439  56.994 366.057  1.00194.05           C
ATOM   3964  N   ILE F  13      83.489  57.460 363.062  1.00168.46           N
ATOM   3965  CA  ILE F  13      82.395  56.697 362.489  1.00190.63           C
ATOM   3966  C   ILE F  13      82.683  55.205 362.693  1.00207.95           C
ATOM   3967  O   ILE F  13      83.839  54.782 362.683  1.00229.05           O
ATOM   3968  CB  ILE F  13      82.116  57.098 361.016  1.00166.28           C
ATOM   3969  CG1 ILE F  13      83.283  56.746 360.118  1.00156.30           C
ATOM   3970  CG2 ILE F  13      81.869  58.595 360.941  1.00142.96           C
ATOM   3971  CD1 ILE F  13      82.941  56.819 358.655  1.00148.89           C
ATOM   3972  N   THR F  14      81.629  54.430 362.937  1.00201.27           N
ATOM   3973  CA  THR F  14      81.767  53.025 363.288  1.00194.68           C
ATOM   3974  C   THR F  14      81.156  52.225 362.161  1.00169.42           C
ATOM   3975  O   THR F  14      80.105  52.571 361.651  1.00181.46           O
ATOM   3976  CB  THR F  14      81.102  52.700 364.653  1.00216.38           C
ATOM   3977  OG1 THR F  14      81.425  53.725 365.597  1.00229.58           O
ATOM   3978  CG2 THR F  14      81.578  51.350 365.222  1.00213.93           C
ATOM   3979  N   LEU F  15      81.842  51.173 361.753  1.00161.20           N
ATOM   3980  CA  LEU F  15      81.393  50.324 360.654  1.00165.20           C
ATOM   3981  C   LEU F  15      81.215  48.838 361.059  1.00183.26           C
ATOM   3982  O   LEU F  15      81.713  48.382 362.095  1.00221.81           O
ATOM   3983  CB  LEU F  15      82.380  50.445 359.497  1.00157.23           C
ATOM   3984  CG  LEU F  15      82.202  51.624 358.543  1.00145.43           C
ATOM   3985  CD1 LEU F  15      82.416  52.974 359.194  1.00136.21           C
ATOM   3986  CD2 LEU F  15      83.180  51.432 357.392  1.00150.52           C
ATOM   3987  N   GLU F  16      80.497  48.100 360.224  1.00182.46           N
ATOM   3988  CA  GLU F  16      80.316  46.668 360.385  1.00185.86           C
ATOM   3989  C   GLU F  16      81.002  45.959 359.221  1.00163.84           C
ATOM   3990  O   GLU F  16      80.568  46.076 358.070  1.00149.88           O
ATOM   3991  CB  GLU F  16      78.817  46.354 360.441  1.00210.87           C
ATOM   3992  CG  GLU F  16      78.449  44.894 360.697  1.00234.31           C
ATOM   3993  CD  GLU F  16      78.851  44.383 362.078  1.00235.12           C
ATOM   3994  OE1 GLU F  16      79.205  45.202 362.969  1.00218.54           O
ATOM   3995  OE2 GLU F  16      78.806  43.143 362.262  1.00242.05           O
ATOM   3996  N   VAL F  17      82.094  45.256 359.513  1.00160.82           N
ATOM   3997  CA  VAL F  17      82.841  44.555 358.474  1.00169.87           C
ATOM   3998  C   VAL F  17      83.454  43.253 358.921  1.00160.72           C
ATOM   3999  O   VAL F  17      83.703  43.014 360.109  1.00166.17           O
ATOM   4000  CB  VAL F  17      83.998  45.393 357.905  1.00176.03           C
ATOM   4001  CG1 VAL F  17      83.463  46.568 357.123  1.00170.58           C
ATOM   4002  CG2 VAL F  17      84.924  45.845 359.023  1.00178.95           C
ATOM   4003  N   GLU F  18      83.713  42.434 357.922  1.00149.91           N
ATOM   4004  CA  GLU F  18      84.313  41.147 358.109  1.00167.45           C
ATOM   4005  C   GLU F  18      85.654  41.129 357.402  1.00159.62           C
ATOM   4006  O   GLU F  18      85.799  41.686 356.324  1.00128.87           O
ATOM   4007  CB  GLU F  18      83.369  40.071 357.570  1.00198.22           C
ATOM   4008  CG  GLU F  18      82.075  39.987 358.392  1.00206.90           C
ATOM   4009  CD  GLU F  18      80.988  39.098 357.807  1.00209.49           C
ATOM   4010  OE1 GLU F  18      81.199  38.511 356.725  1.00236.33           O
ATOM   4011  OE2 GLU F  18      79.911  39.001 358.435  1.00196.46           O
ATOM   4012  N   PRO F  19      86.640  40.458 358.004  1.00176.60           N
ATOM   4013  CA  PRO F  19      88.043  40.506 357.567  1.00181.28           C
ATOM   4014  C   PRO F  19      88.272  40.204 356.084  1.00168.39           C
ATOM   4015  O   PRO F  19      89.246  40.669 355.482  1.00145.44           O
ATOM   4016  CB  PRO F  19      88.724  39.443 358.441  1.00188.88           C
ATOM   4017  CG  PRO F  19      87.628  38.560 358.921  1.00183.25           C
ATOM   4018  CD  PRO F  19      86.402  39.404 359.004  1.00180.31           C
ATOM   4019  N   SER F  20      87.379  39.423 355.498  1.00188.38           N
ATOM   4020  CA  SER F  20      87.426  39.174 354.068  1.00203.91           C
ATOM   4021  C   SER F  20      87.279  40.482 353.282  1.00188.94           C
ATOM   4022  O   SER F  20      87.907  40.636 352.233  1.00163.35           O
ATOM   4023  CB  SER F  20      86.332  38.172 353.673  1.00219.02           C
ATOM   4024  OG  SER F  20      86.436  37.806 352.302  1.00224.77           O
ATOM   4025  N   ASP F  21      86.460  41.407 353.801  1.00182.02           N
ATOM   4026  CA  ASP F  21      86.053  42.618 353.075  1.00184.13           C
ATOM   4027  C   ASP F  21      87.230  43.298 352.427  1.00179.50           C
ATOM   4028  O   ASP F  21      88.290  43.456 353.025  1.00197.42           O
ATOM   4029  CB  ASP F  21      85.331  43.638 353.966  1.00182.42           C
ATOM   4030  CG  ASP F  21      83.926  43.225 354.328  1.00201.89           C
ATOM   4031  OD1 ASP F  21      83.438  42.188 353.828  1.00236.42           O
ATOM   4032  OD2 ASP F  21      83.294  43.951 355.117  1.00196.82           O
ATOM   4033  N   THR F  22      87.028  43.688 351.177  1.00187.73           N
ATOM   4034  CA  THR F  22      88.064  44.336 350.391  1.00192.60           C
ATOM   4035  C   THR F  22      88.157  45.765 350.845  1.00183.99           C
ATOM   4036  O   THR F  22      87.253  46.287 351.493  1.00172.40           O
ATOM   4037  CB  THR F  22      87.756  44.336 348.872  1.00204.90           C
ATOM   4038  OG1 THR F  22      86.691  45.260 348.579  1.00194.59           O
ATOM   4039  CG2 THR F  22      87.376  42.945 348.389  1.00212.43           C
ATOM   4040  N   ILE F  23      89.255  46.403 350.474  1.00182.49           N
ATOM   4041  CA  ILE F  23      89.422  47.816 350.746  1.00177.14           C
ATOM   4042  C   ILE F  23      88.390  48.626 349.974  1.00167.11           C
ATOM   4043  O   ILE F  23      87.713  49.478 350.546  1.00152.87           O
ATOM   4044  CB  ILE F  23      90.844  48.274 350.398  1.00183.12           C
ATOM   4045  CG1 ILE F  23      91.878  47.589 351.309  1.00200.88           C
ATOM   4046  CG2 ILE F  23      90.961  49.782 350.500  1.00188.92           C
ATOM   4047  CD1 ILE F  23      91.605  47.653 352.805  1.00197.69           C
ATOM   4048  N   GLU F  24      88.248  48.324 348.685  1.00165.57           N
ATOM   4049  CA  GLU F  24      87.231  48.963 347.856  1.00156.45           C
ATOM   4050  C   GLU F  24      85.924  48.934 348.593  1.00150.02           C
ATOM   4051  O   GLU F  24      85.288  49.956 348.764  1.00151.99           O
ATOM   4052  CB  GLU F  24      86.996  48.199 346.544  1.00172.50           C
ATOM   4053  CG  GLU F  24      88.131  48.199 345.534  1.00187.15           C
ATOM   4054  CD  GLU F  24      87.829  47.359 344.305  1.00198.13           C
ATOM   4055  OE1 GLU F  24      86.729  46.764 344.212  1.00210.74           O
ATOM   4056  OE2 GLU F  24      88.717  47.291 343.430  1.00201.21           O
ATOM   4057  N   ASN F  25      85.530  47.727 349.000  1.00156.67           N
ATOM   4058  CA  ASN F  25      84.276  47.483 349.727  1.00168.56           C
ATOM   4059  C   ASN F  25      84.142  48.457 350.881  1.00152.47           C
ATOM   4060  O   ASN F  25      83.120  49.104 351.039  1.00140.62           O
ATOM   4061  CB  ASN F  25      84.236  46.030 350.247  1.00170.07           C
ATOM   4062  CG  ASN F  25      82.935  45.656 350.947  1.00165.44           C
ATOM   4063  OD1 ASN F  25      82.161  46.504 351.375  1.00206.56           O
ATOM   4064  ND2 ASN F  25      82.706  44.360 351.079  1.00152.23           N
ATOM   4065  N   VAL F  26      85.202  48.580 351.664  1.00147.02           N
ATOM   4066  CA  VAL F  26      85.165  49.441 352.835  1.00150.86           C
ATOM   4067  C   VAL F  26      84.906  50.890 352.450  1.00146.38           C
ATOM   4068  O   VAL F  26      84.063  51.575 353.042  1.00143.47           O
ATOM   4069  CB  VAL F  26      86.471  49.395 353.644  1.00133.95           C
ATOM   4070  CG1 VAL F  26      86.367  50.394 354.781  1.00144.02           C
ATOM   4071  CG2 VAL F  26      86.718  48.015 354.219  1.00126.90           C
ATOM   4072  N   LYS F  27      85.666  51.359 351.477  1.00141.25           N
ATOM   4073  CA  LYS F  27      85.528  52.733 351.000  1.00145.77           C
ATOM   4074  C   LYS F  27      84.092  53.085 350.582  1.00151.19           C
ATOM   4075  O   LYS F  27      83.611  54.204 350.832  1.00121.24           O
ATOM   4076  CB  LYS F  27      86.482  52.967 349.832  1.00146.43           C
ATOM   4077  CG  LYS F  27      87.901  53.205 350.293  1.00145.80           C
ATOM   4078  CD  LYS F  27      88.828  53.467 349.132  1.00142.34           C
ATOM   4079  CE  LYS F  27      90.237  53.691 349.635  1.00131.12           C
ATOM   4080  NZ  LYS F  27      91.116  54.130 348.533  1.00139.42           N
ATOM   4081  N   ALA F  28      83.426  52.122 349.941  1.00146.77           N
ATOM   4082  CA  ALA F  28      82.028  52.253 349.589  1.00132.19           C
ATOM   4083  C   ALA F  28      81.191  52.554 350.852  1.00140.02           C
ATOM   4084  O   ALA F  28      80.384  53.470 350.865  1.00143.11           O
ATOM   4085  CB  ALA F  28      81.542  50.992 348.905  1.00120.32           C
ATOM   4086  N   LYS F  29      81.421  51.793 351.917  1.00141.88           N
ATOM   4087  CA  LYS F  29      80.690  51.963 353.177  1.00134.14           C
ATOM   4088  C   LYS F  29      80.860  53.327 353.765  1.00131.96           C
ATOM   4089  O   LYS F  29      79.943  53.872 354.370  1.00147.15           O
ATOM   4090  CB  LYS F  29      81.170  50.968 354.222  1.00150.88           C
ATOM   4091  CG  LYS F  29      80.929  49.522 353.864  1.00160.93           C
ATOM   4092  CD  LYS F  29      81.476  48.619 354.956  1.00173.03           C
ATOM   4093  CE  LYS F  29      81.248  47.156 354.647  1.00172.49           C
ATOM   4094  NZ  LYS F  29      79.794  46.858 354.620  1.00198.60           N
ATOM   4095  N   ILE F  30      82.064  53.853 353.630  1.00147.69           N
ATOM   4096  CA  ILE F  30      82.364  55.199 354.101  1.00165.70           C
ATOM   4097  C   ILE F  30      81.671  56.223 353.216  1.00169.36           C
ATOM   4098  O   ILE F  30      81.076  57.199 353.703  1.00132.96           O
ATOM   4099  CB  ILE F  30      83.865  55.449 354.045  1.00165.02           C
ATOM   4100  CG1 ILE F  30      84.557  54.517 355.038  1.00155.84           C
ATOM   4101  CG2 ILE F  30      84.171  56.905 354.351  1.00174.62           C
ATOM   4102  CD1 ILE F  30      85.984  54.883 355.367  1.00162.62           C
ATOM   4103  N   GLN F  31      81.789  55.989 351.911  1.00169.59           N
ATOM   4104  CA  GLN F  31      81.142  56.811 350.888  1.00164.49           C
ATOM   4105  C   GLN F  31      79.680  56.955 351.187  1.00134.14           C
ATOM   4106  O   GLN F  31      79.151  58.043 351.151  1.00129.52           O
ATOM   4107  CB  GLN F  31      81.302  56.166 349.523  1.00176.74           C
ATOM   4108  CG  GLN F  31      80.703  56.941 348.372  1.00168.89           C
ATOM   4109  CD  GLN F  31      80.933  56.223 347.070  1.00181.54           C
ATOM   4110  OE1 GLN F  31      81.632  55.194 347.017  1.00185.89           O
ATOM   4111  NE2 GLN F  31      80.376  56.770 345.995  1.00172.28           N
ATOM   4112  N   ASP F  32      79.047  55.844 351.516  1.00140.69           N
ATOM   4113  CA  ASP F  32      77.622  55.832 351.851  1.00163.62           C
ATOM   4114  C   ASP F  32      77.293  56.668 353.085  1.00146.47           C
ATOM   4115  O   ASP F  32      76.317  57.409 353.094  1.00153.94           O
ATOM   4116  CB  ASP F  32      77.094  54.401 352.049  1.00182.65           C
ATOM   4117  CG  ASP F  32      76.921  53.638 350.723  1.00199.00           C
ATOM   4118  OD1 ASP F  32      77.146  54.221 349.635  1.00194.85           O
ATOM   4119  OD2 ASP F  32      76.556  52.440 350.770  1.00207.12           O
ATOM   4120  N   LYS F  33      78.111  56.554 354.114  1.00135.96           N
ATOM   4121  CA  LYS F  33      77.822  57.233 355.360  1.00137.53           C
ATOM   4122  C   LYS F  33      78.030  58.734 355.265  1.00154.42           C
ATOM   4123  O   LYS F  33      77.221  59.478 355.804  1.00154.27           O
ATOM   4124  CB  LYS F  33      78.687  56.677 356.465  1.00144.15           C
ATOM   4125  CG  LYS F  33      78.592  55.180 356.524  1.00147.82           C
ATOM   4126  CD  LYS F  33      78.100  54.643 357.843  1.00164.11           C
ATOM   4127  CE  LYS F  33      77.834  53.142 357.665  1.00175.29           C
ATOM   4128  NZ  LYS F  33      77.206  52.483 358.849  1.00168.20           N
ATOM   4129  N   GLU F  34      79.104  59.162 354.581  1.00170.51           N
ATOM   4130  CA  GLU F  34      79.534  60.587 354.558  1.00172.53           C
ATOM   4131  C   GLU F  34      79.603  61.299 353.180  1.00160.38           C
ATOM   4132  O   GLU F  34      79.710  62.519 353.117  1.00138.99           O
ATOM   4133  CB  GLU F  34      80.891  60.714 355.242  1.00180.96           C
ATOM   4134  CG  GLU F  34      80.965  60.045 356.610  1.00193.73           C
ATOM   4135  CD  GLU F  34      79.955  60.570 357.626  1.00198.13           C
ATOM   4136  OE1 GLU F  34      80.272  61.557 358.330  1.00222.04           O
ATOM   4137  OE2 GLU F  34      78.855  59.987 357.751  1.00174.74           O
ATOM   4138  N   GLY F  35      79.571  60.544 352.088  1.00162.79           N
ATOM   4139  CA  GLY F  35      79.396  61.109 350.746  1.00149.25           C
ATOM   4140  C   GLY F  35      80.673  61.500 350.049  1.00142.36           C
ATOM   4141  O   GLY F  35      80.692  62.372 349.188  1.00164.17           O
ATOM   4142  N   ILE F  36      81.754  60.865 350.428  1.00130.19           N
ATOM   4143  CA  ILE F  36      82.984  61.081 349.737  1.00142.20           C
ATOM   4144  C   ILE F  36      83.206  59.897 348.816  1.00136.84           C
ATOM   4145  O   ILE F  36      83.181  58.768 349.244  1.00161.51           O
ATOM   4146  CB  ILE F  36      84.132  61.222 350.737  1.00180.85           C
ATOM   4147  CG1 ILE F  36      83.812  62.359 351.726  1.00189.98           C
ATOM   4148  CG2 ILE F  36      85.431  61.455 349.974  1.00202.89           C
ATOM   4149  CD1 ILE F  36      84.907  62.693 352.723  1.00186.45           C
ATOM   4150  N   PRO F  37      83.419  60.143 347.534  1.00142.60           N
ATOM   4151  CA  PRO F  37      83.734  59.075 346.567  1.00149.70           C
ATOM   4152  C   PRO F  37      85.019  58.275 346.863  1.00143.58           C
ATOM   4153  O   PRO F  37      85.957  58.819 347.419  1.00158.26           O
ATOM   4154  CB  PRO F  37      83.881  59.839 345.245  1.00165.67           C
ATOM   4155  CG  PRO F  37      83.114  61.115 345.423  1.00164.20           C
ATOM   4156  CD  PRO F  37      83.165  61.441 346.886  1.00154.02           C
ATOM   4157  N   PRO F  38      85.086  56.999 346.439  1.00171.91           N
ATOM   4158  CA  PRO F  38      86.155  56.063 346.804  1.00198.41           C
ATOM   4159  C   PRO F  38      87.552  56.439 346.320  1.00180.64           C
ATOM   4160  O   PRO F  38      88.519  56.171 347.021  1.00167.86           O
ATOM   4161  CB  PRO F  38      85.717  54.751 346.139  1.00206.86           C
ATOM   4162  CG  PRO F  38      84.956  55.190 344.949  1.00201.11           C
ATOM   4163  CD  PRO F  38      84.229  56.429 345.400  1.00199.19           C
ATOM   4164  N   ASP F  39      87.647  57.042 345.143  1.00167.63           N
ATOM   4165  CA  ASP F  39      88.925  57.516 344.597  1.00177.00           C
ATOM   4166  C   ASP F  39      89.494  58.770 345.321  1.00185.41           C
ATOM   4167  O   ASP F  39      90.705  59.055 345.229  1.00145.57           O
ATOM   4168  CB  ASP F  39      88.759  57.806 343.111  1.00180.93           C
ATOM   4169  CG  ASP F  39      87.518  58.652 342.818  1.00193.94           C
ATOM   4170  OD1 ASP F  39      86.768  58.975 343.778  1.00171.27           O
ATOM   4171  OD2 ASP F  39      87.289  58.986 341.628  1.00210.25           O
ATOM   4172  N   GLN F  40      88.618  59.518 346.008  1.00164.81           N
ATOM   4173  CA  GLN F  40      89.036  60.644 346.850  1.00152.95           C
ATOM   4174  C   GLN F  40      89.694  60.238 348.106  1.00153.97           C
ATOM   4175  O   GLN F  40      90.569  60.936 348.593  1.00161.07           O
ATOM   4176  CB  GLN F  40      87.853  61.504 347.258  1.00153.76           C
ATOM   4177  CG  GLN F  40      87.591  62.500 346.238  1.00165.53           C
ATOM   4178  CD  GLN F  40      88.895  63.062 345.702  1.00182.78           C
ATOM   4179  OE1 GLN F  40      89.603  63.757 346.426  1.00189.21           O
ATOM   4180  NE2 GLN F  40      89.253  62.711 344.459  1.00178.79           N
ATOM   4181  N   GLN F  41      89.197  59.136 348.662  1.00159.93           N
ATOM   4182  CA  GLN F  41      89.566  58.672 349.997  1.00160.60           C
ATOM   4183  C   GLN F  41      90.929  58.021 349.997  1.00150.12           C
ATOM   4184  O   GLN F  41      91.240  57.219 349.125  1.00151.77           O
ATOM   4185  CB  GLN F  41      88.549  57.664 350.526  1.00160.83           C
ATOM   4186  CG  GLN F  41      87.178  58.265 350.779  1.00165.02           C
ATOM   4187  CD  GLN F  41      86.106  57.278 351.207  1.00159.11           C
ATOM   4188  OE1 GLN F  41      85.061  57.693 351.671  1.00160.33           O
ATOM   4189  NE2 GLN F  41      86.337  55.992 351.026  1.00167.36           N
ATOM   4190  N   ARG F  42      91.746  58.404 350.970  1.00139.53           N
ATOM   4191  CA  ARG F  42      93.010  57.744 351.217  1.00137.84           C
ATOM   4192  C   ARG F  42      92.999  57.399 352.683  1.00128.66           C
ATOM   4193  O   ARG F  42      92.657  58.218 353.538  1.00127.94           O
ATOM   4194  CB  ARG F  42      94.194  58.625 350.832  1.00148.99           C
ATOM   4195  CG  ARG F  42      94.246  58.903 349.346  1.00163.01           C
ATOM   4196  CD  ARG F  42      95.334  59.895 348.968  1.00176.70           C
ATOM   4197  NE  ARG F  42      96.671  59.337 349.066  1.00187.77           N
ATOM   4198  CZ  ARG F  42      97.786  60.003 348.770  1.00188.18           C
ATOM   4199  NH1 ARG F  42      97.738  61.271 348.366  1.00161.28           N
ATOM   4200  NH2 ARG F  42      98.960  59.396 348.892  1.00203.14           N
ATOM   4201  N   LEU F  43      93.310  56.145 352.966  1.00131.21           N
ATOM   4202  CA  LEU F  43      93.101  55.614 354.291  1.00121.34           C
ATOM   4203  C   LEU F  43      94.355  55.077 354.916  1.00123.51           C
ATOM   4204  O   LEU F  43      95.110  54.317 354.301  1.00119.95           O
ATOM   4205  CB  LEU F  43      92.066  54.515 354.229  1.00122.26           C
ATOM   4206  CG  LEU F  43      90.687  55.052 353.910  1.00140.91           C
ATOM   4207  CD1 LEU F  43      89.710  53.908 353.713  1.00147.71           C
ATOM   4208  CD2 LEU F  43      90.210  55.974 355.012  1.00147.18           C
ATOM   4209  N   ILE F  44      94.562  55.439 356.166  1.00114.92           N
ATOM   4210  CA  ILE F  44      95.800  55.097 356.791  1.00114.00           C
ATOM   4211  C   ILE F  44      95.620  54.358 358.076  1.00117.48           C
ATOM   4212  O   ILE F  44      94.767  54.685 358.902  1.00122.93           O
ATOM   4213  CB  ILE F  44      96.632  56.333 357.017  1.00125.02           C
ATOM   4214  CG1 ILE F  44      97.044  56.869 355.653  1.00141.41           C
ATOM   4215  CG2 ILE F  44      97.872  56.007 357.833  1.00130.36           C
ATOM   4216  CD1 ILE F  44      97.553  58.283 355.699  1.00149.71           C
ATOM   4217  N   PHE F  45      96.471  53.349 358.208  1.00124.96           N
ATOM   4218  CA  PHE F  45      96.598  52.546 359.408  1.00123.97           C
ATOM   4219  C   PHE F  45      97.997  51.965 359.530  1.00124.70           C
ATOM   4220  O   PHE F  45      98.614  51.571 358.527  1.00118.47           O
ATOM   4221  CB  PHE F  45      95.611  51.385 359.365  1.00132.01           C
ATOM   4222  CG  PHE F  45      95.534  50.604 360.641  1.00116.24           C
ATOM   4223  CD1 PHE F  45      94.930  51.156 361.766  1.00102.94           C
ATOM   4224  CD2 PHE F  45      96.066  49.311 360.700  1.00110.02           C
ATOM   4225  CE1 PHE F  45      94.865  50.441 362.943  1.00122.04           C
ATOM   4226  CE2 PHE F  45      96.009  48.592 361.871  1.00117.85           C
ATOM   4227  CZ  PHE F  45      95.402  49.156 362.999  1.00139.12           C
ATOM   4228  N   ALA F  46      98.466  51.887 360.776  1.00123.34           N
ATOM   4229  CA  ALA F  46      99.697  51.170 361.125  1.00120.76           C
ATOM   4230  C   ALA F  46     100.883  51.737 360.408  1.00115.19           C
ATOM   4231  O   ALA F  46     101.823  51.018 360.079  1.00109.91           O
ATOM   4232  CB  ALA F  46      99.554  49.685 360.793  1.00138.08           C
ATOM   4233  N   GLY F  47     100.815  53.036 360.141  1.00116.89           N
ATOM   4234  CA  GLY F  47     101.845  53.716 359.388  1.00117.92           C
ATOM   4235  C   GLY F  47     101.872  53.267 357.948  1.00128.22           C
ATOM   4236  O   GLY F  47     102.944  53.206 357.350  1.00124.40           O
ATOM   4237  N   LYS F  48     100.691  52.975 357.389  1.00129.25           N
ATOM   4238  CA  LYS F  48     100.598  52.479 356.034  1.00114.11           C
ATOM   4239  C   LYS F  48      99.369  52.954 355.344  1.00118.12           C
ATOM   4240  O   LYS F  48      98.313  53.033 355.942  1.00121.09           O
ATOM   4241  CB  LYS F  48     100.595  50.968 356.061  1.00120.96           C
ATOM   4242  CG  LYS F  48     101.902  50.415 356.577  1.00142.95           C
ATOM   4243  CD  LYS F  48     102.148  48.978 356.176  1.00144.43           C
ATOM   4244  CE  LYS F  48     103.625  48.635 356.353  1.00155.93           C
ATOM   4245  NZ  LYS F  48     104.064  47.521 355.472  1.00164.92           N
ATOM   4246  N   GLN F  49      99.519  53.230 354.048  1.00141.91           N
ATOM   4247  CA  GLN F  49      98.384  53.563 353.163  1.00147.62           C
ATOM   4248  C   GLN F  49      97.773  52.285 352.614  1.00140.54           C
ATOM   4249  O   GLN F  49      98.474  51.408 352.121  1.00124.14           O
ATOM   4250  CB  GLN F  49      98.821  54.446 352.003  1.00152.51           C
ATOM   4251  CG  GLN F  49      97.694  54.927 351.108  1.00156.03           C
ATOM   4252  CD  GLN F  49      98.201  55.786 349.961  1.00164.92           C
ATOM   4253  OE1 GLN F  49      99.407  55.969 349.786  1.00158.66           O
ATOM   4254  NE2 GLN F  49      97.282  56.287 349.152  1.00174.26           N
ATOM   4255  N   LEU F  50      96.462  52.177 352.700  1.00134.26           N
ATOM   4256  CA  LEU F  50      95.826  50.919 352.368  1.00139.25           C
ATOM   4257  C   LEU F  50      95.475  50.898 350.881  1.00150.61           C
ATOM   4258  O   LEU F  50      95.010  51.897 350.342  1.00158.53           O
ATOM   4259  CB  LEU F  50      94.601  50.720 353.249  1.00141.87           C
ATOM   4260  CG  LEU F  50      94.838  50.980 354.739  1.00136.82           C
ATOM   4261  CD1 LEU F  50      93.610  50.585 355.541  1.00145.80           C
ATOM   4262  CD2 LEU F  50      96.061  50.235 355.248  1.00126.16           C
ATOM   4263  N   GLU F  51      95.722  49.760 350.230  1.00155.90           N
ATOM   4264  CA  GLU F  51      95.457  49.568 348.797  1.00162.64           C
ATOM   4265  C   GLU F  51      94.217  48.715 348.461  1.00186.56           C
ATOM   4266  O   GLU F  51      93.922  47.725 349.132  1.00178.58           O
ATOM   4267  CB  GLU F  51      96.689  48.974 348.116  1.00167.95           C
ATOM   4268  CG  GLU F  51      97.456  50.004 347.310  1.00185.84           C
ATOM   4269  CD  GLU F  51      98.734  49.465 346.698  1.00202.55           C
ATOM   4270  OE1 GLU F  51      98.999  48.242 346.810  1.00202.60           O
ATOM   4271  OE2 GLU F  51      99.469  50.276 346.090  1.00203.53           O
ATOM   4272  N   ASP F  52      93.545  49.101 347.369  1.00208.94           N
ATOM   4273  CA  ASP F  52      92.168  48.646 346.988  1.00201.73           C
ATOM   4274  C   ASP F  52      91.910  47.147 346.886  1.00184.87           C
ATOM   4275  O   ASP F  52      90.904  46.643 347.396  1.00179.84           O
ATOM   4276  CB  ASP F  52      91.755  49.264 345.643  1.00193.72           C
ATOM   4277  CG  ASP F  52      91.058  50.605 345.797  1.00184.86           C
ATOM   4278  OD1 ASP F  52      91.128  51.215 346.896  1.00172.79           O
ATOM   4279  OD2 ASP F  52      90.431  51.039 344.804  1.00178.64           O
ATOM   4280  N   GLY F  53      92.800  46.454 346.189  1.00180.80           N
ATOM   4281  CA  GLY F  53      92.665  45.015 345.985  1.00186.18           C
ATOM   4282  C   GLY F  53      92.679  44.183 347.261  1.00191.05           C
ATOM   4283  O   GLY F  53      91.985  43.166 347.350  1.00179.00           O
ATOM   4284  N   ARG F  54      93.455  44.633 348.247  1.00188.64           N
ATOM   4285  CA  ARG F  54      93.707  43.860 349.471  1.00174.99           C
ATOM   4286  C   ARG F  54      92.521  43.806 350.431  1.00154.97           C
ATOM   4287  O   ARG F  54      91.511  44.477 350.237  1.00145.83           O
ATOM   4288  CB  ARG F  54      94.945  44.401 350.181  1.00166.29           C
ATOM   4289  CG  ARG F  54      96.200  44.333 349.326  1.00183.29           C
ATOM   4290  CD  ARG F  54      96.630  42.891 349.129  1.00196.62           C
ATOM   4291  NE  ARG F  54      97.758  42.765 348.218  1.00205.00           N
ATOM   4292  CZ  ARG F  54      97.665  42.679 346.893  1.00201.51           C
ATOM   4293  NH1 ARG F  54      96.479  42.712 346.287  1.00182.61           N
ATOM   4294  NH2 ARG F  54      98.774  42.566 346.166  1.00210.14           N
ATOM   4295  N   THR F  55      92.646  42.940 351.427  1.00150.38           N
ATOM   4296  CA  THR F  55      91.585  42.741 352.414  1.00158.78           C
ATOM   4297  C   THR F  55      92.033  43.259 353.775  1.00146.74           C
ATOM   4298  O   THR F  55      93.193  43.551 353.976  1.00122.30           O
ATOM   4299  CB  THR F  55      91.109  41.252 352.512  1.00165.40           C
ATOM   4300  OG1 THR F  55      92.030  40.459 353.272  1.00167.51           O
ATOM   4301  CG2 THR F  55      90.907  40.632 351.118  1.00162.32           C
ATOM   4302  N   LEU F  56      91.090  43.351 354.712  1.00157.76           N
ATOM   4303  CA  LEU F  56      91.364  43.774 356.093  1.00154.96           C
ATOM   4304  C   LEU F  56      92.236  42.740 356.833  1.00158.99           C
ATOM   4305  O   LEU F  56      93.114  43.087 357.623  1.00115.59           O
ATOM   4306  CB  LEU F  56      90.048  43.930 356.866  1.00154.51           C
ATOM   4307  CG  LEU F  56      89.040  44.999 356.442  1.00145.39           C
ATOM   4308  CD1 LEU F  56      87.725  44.880 357.205  1.00164.69           C
ATOM   4309  CD2 LEU F  56      89.632  46.356 356.685  1.00146.15           C
ATOM   4310  N   SER F  57      91.936  41.469 356.583  1.00177.48           N
ATOM   4311  CA  SER F  57      92.753  40.352 357.017  1.00174.28           C
ATOM   4312  C   SER F  57      94.183  40.509 356.514  1.00170.66           C
ATOM   4313  O   SER F  57      95.134  40.327 357.261  1.00167.41           O
ATOM   4314  CB  SER F  57      92.179  39.059 356.449  1.00182.49           C
ATOM   4315  OG  SER F  57      92.904  37.945 356.922  1.00189.82           O
ATOM   4316  N   ASP F  58      94.318  40.862 355.245  1.00165.01           N
ATOM   4317  CA  ASP F  58      95.620  41.074 354.614  1.00161.73           C
ATOM   4318  C   ASP F  58      96.500  42.019 355.459  1.00161.44           C
ATOM   4319  O   ASP F  58      97.676  41.753 355.659  1.00146.80           O
ATOM   4320  CB  ASP F  58      95.397  41.627 353.196  1.00174.28           C
ATOM   4321  CG  ASP F  58      96.590  41.466 352.302  1.00177.17           C
ATOM   4322  OD1 ASP F  58      96.742  40.382 351.720  1.00176.67           O
ATOM   4323  OD2 ASP F  58      97.353  42.434 352.131  1.00206.54           O
ATOM   4324  N   TYR F  59      95.914  43.104 355.968  1.00181.50           N
ATOM   4325  CA  TYR F  59      96.626  44.074 356.840  1.00167.65           C
ATOM   4326  C   TYR F  59      96.457  43.730 358.310  1.00172.27           C
ATOM   4327  O   TYR F  59      96.877  44.490 359.171  1.00164.17           O
ATOM   4328  CB  TYR F  59      96.122  45.517 356.639  1.00162.73           C
ATOM   4329  CG  TYR F  59      96.379  46.097 355.275  1.00163.19           C
ATOM   4330  CD1 TYR F  59      97.573  46.725 354.985  1.00155.78           C
ATOM   4331  CD2 TYR F  59      95.428  46.027 354.275  1.00187.08           C
ATOM   4332  CE1 TYR F  59      97.827  47.265 353.736  1.00159.03           C
ATOM   4333  CE2 TYR F  59      95.677  46.561 353.019  1.00205.44           C
ATOM   4334  CZ  TYR F  59      96.888  47.187 352.752  1.00177.59           C
ATOM   4335  OH  TYR F  59      97.167  47.739 351.509  1.00184.76           O
ATOM   4336  N   ASN F  60      95.803  42.609 358.596  1.00187.12           N
ATOM   4337  CA  ASN F  60      95.624  42.128 359.977  1.00186.09           C
ATOM   4338  C   ASN F  60      94.943  43.131 360.891  1.00173.07           C
ATOM   4339  O   ASN F  60      95.230  43.200 362.088  1.00146.38           O
ATOM   4340  CB  ASN F  60      96.964  41.744 360.592  1.00181.67           C
ATOM   4341  CG  ASN F  60      97.535  40.501 359.977  1.00195.60           C
ATOM   4342  OD1 ASN F  60      97.088  39.399 360.280  1.00195.42           O
ATOM   4343  ND2 ASN F  60      98.520  40.663 359.102  1.00219.39           N
ATOM   4344  N   ILE F  61      94.057  43.926 360.309  1.00164.78           N
ATOM   4345  CA  ILE F  61      93.197  44.774 361.095  1.00156.15           C
ATOM   4346  C   ILE F  61      92.148  43.837 361.628  1.00161.60           C
ATOM   4347  O   ILE F  61      91.613  43.018 360.871  1.00173.89           O
ATOM   4348  CB  ILE F  61      92.500  45.833 360.247  1.00160.03           C
ATOM   4349  CG1 ILE F  61      93.528  46.791 359.648  1.00169.88           C
ATOM   4350  CG2 ILE F  61      91.495  46.598 361.092  1.00158.78           C
ATOM   4351  CD1 ILE F  61      92.974  47.686 358.566  1.00172.77           C
ATOM   4352  N   GLN F  62      91.836  43.952 362.907  1.00160.90           N
ATOM   4353  CA  GLN F  62      90.985  42.965 363.528  1.00178.06           C
ATOM   4354  C   GLN F  62      89.999  43.619 364.449  1.00179.42           C
ATOM   4355  O   GLN F  62      88.827  43.791 364.117  1.00184.93           O
ATOM   4356  CB  GLN F  62      91.824  41.925 364.298  1.00186.69           C
ATOM   4357  CG  GLN F  62      92.976  41.318 363.492  1.00193.00           C
ATOM   4358  CD  GLN F  62      93.041  39.796 363.545  1.00185.85           C
ATOM   4359  OE1 GLN F  62      92.496  39.168 364.456  1.00176.61           O
ATOM   4360  NE2 GLN F  62      93.713  39.198 362.558  1.00184.75           N
ATOM   4361  N   LYS F  63      90.504  44.008 365.607  1.00178.47           N
ATOM   4362  CA  LYS F  63      89.694  44.097 366.791  1.00201.64           C
ATOM   4363  C   LYS F  63      89.135  45.478 366.929  1.00189.03           C
ATOM   4364  O   LYS F  63      89.684  46.295 367.662  1.00206.47           O
ATOM   4365  CB  LYS F  63      90.537  43.740 368.017  1.00207.95           C
ATOM   4366  CG  LYS F  63      89.768  43.662 369.332  1.00199.05           C
ATOM   4367  CD  LYS F  63      90.680  43.265 370.477  1.00174.45           C
ATOM   4368  CE  LYS F  63      89.990  43.455 371.809  1.00171.25           C
ATOM   4369  NZ  LYS F  63      90.909  43.167 372.943  1.00173.48           N
ATOM   4370  N   ALA F  64      88.050  45.762 366.225  1.00179.47           N
ATOM   4371  CA  ALA F  64      87.440  47.062 366.383  1.00182.71           C
ATOM   4372  C   ALA F  64      88.556  48.097 366.314  1.00171.94           C
ATOM   4373  O   ALA F  64      88.600  49.041 367.103  1.00149.16           O
ATOM   4374  CB  ALA F  64      86.672  47.122 367.705  1.00189.06           C
ATOM   4379  N   SER F  65      89.454  47.894 365.350  1.00168.69           N
ATOM   4380  CA  SER F  65      90.607  48.762 365.156  1.00159.38           C
ATOM   4381  C   SER F  65      90.167  50.126 364.637  1.00155.79           C
ATOM   4382  O   SER F  65      89.066  50.264 364.107  1.00178.36           O
ATOM   4383  CB  SER F  65      91.557  48.108 364.176  1.00146.03           C
ATOM   4384  OG  SER F  65      91.753  46.762 364.551  1.00154.41           O
ATOM   4385  N   THR F  66      91.029  51.127 364.794  1.00156.34           N
ATOM   4386  CA  THR F  66      90.711  52.522 364.393  1.00149.57           C
ATOM   4387  C   THR F  66      91.584  53.098 363.262  1.00140.82           C
ATOM   4388  O   THR F  66      92.810  53.005 363.272  1.00147.53           O
ATOM   4389  CB  THR F  66      90.791  53.486 365.574  1.00156.58           C
ATOM   4390  OG1 THR F  66      89.843  53.088 366.574  1.00175.82           O
ATOM   4391  CG2 THR F  66      90.469  54.887 365.140  1.00141.45           C
ATOM   4392  N   LEU F  67      90.921  53.704 362.289  1.00134.11           N
ATOM   4393  CA  LEU F  67      91.552  54.050 361.013  1.00130.38           C
ATOM   4394  C   LEU F  67      91.459  55.505 360.743  1.00131.75           C
ATOM   4395  O   LEU F  67      90.517  56.162 361.151  1.00145.89           O
ATOM   4396  CB  LEU F  67      90.888  53.302 359.859  1.00123.83           C
ATOM   4397  CG  LEU F  67      91.492  51.923 359.628  1.00132.95           C
ATOM   4398  CD1 LEU F  67      91.197  50.968 360.789  1.00147.07           C
ATOM   4399  CD2 LEU F  67      90.954  51.359 358.336  1.00120.88           C
ATOM   4400  N   HIS F  68      92.422  56.007 360.000  1.00137.60           N
ATOM   4401  CA  HIS F  68      92.486  57.432 359.763  1.00141.63           C
ATOM   4402  C   HIS F  68      92.202  57.713 358.303  1.00131.41           C
ATOM   4403  O   HIS F  68      92.740  57.063 357.412  1.00116.81           O
ATOM   4404  CB  HIS F  68      93.835  57.991 360.224  1.00143.59           C
ATOM   4405  CG  HIS F  68      94.081  57.808 361.690  1.00161.60           C
ATOM   4406  ND1 HIS F  68      94.920  56.832 362.187  1.00171.23           N
ATOM   4407  CD2 HIS F  68      93.569  58.447 362.772  1.00160.49           C
ATOM   4408  CE1 HIS F  68      94.930  56.888 363.509  1.00163.58           C
ATOM   4409  NE2 HIS F  68      94.119  57.860 363.890  1.00159.14           N
ATOM   4410  N   LEU F  69      91.313  58.670 358.083  1.00139.05           N
ATOM   4411  CA  LEU F  69      90.913  59.076 356.745  1.00143.93           C
ATOM   4412  C   LEU F  69      91.465  60.433 356.376  1.00140.49           C
ATOM   4413  O   LEU F  69      91.189  61.436 357.040  1.00145.64           O
ATOM   4414  CB  LEU F  69      89.400  59.166 356.629  1.00144.54           C
ATOM   4415  CG  LEU F  69      88.922  59.809 355.321  1.00142.23           C
ATOM   4416  CD1 LEU F  69      89.436  59.098 354.071  1.00137.65           C
ATOM   4417  CD2 LEU F  69      87.403  59.850 355.311  1.00131.46           C
ATOM   4418  N   VAL F  70      92.188  60.455 355.271  1.00134.20           N
ATOM   4419  CA  VAL F  70      92.742  61.678 354.725  1.00140.70           C
ATOM   4420  C   VAL F  70      92.184  61.783 353.361  1.00150.44           C
ATOM   4421  O   VAL F  70      92.140  60.808 352.624  1.00176.88           O
ATOM   4422  CB  VAL F  70      94.272  61.646 354.620  1.00159.88           C
ATOM   4423  CG1 VAL F  70      94.767  60.427 353.857  1.00191.61           C
ATOM   4424  CG2 VAL F  70      94.810  62.912 353.972  1.00153.96           C
ATOM   4425  N   LEU F  71      91.730  62.961 353.009  1.00151.06           N
ATOM   4426  CA  LEU F  71      91.036  63.093 351.772  1.00149.84           C
ATOM   4427  C   LEU F  71      91.848  63.922 350.852  1.00146.49           C
ATOM   4428  O   LEU F  71      92.460  64.894 351.263  1.00183.13           O
ATOM   4429  CB  LEU F  71      89.687  63.717 352.013  1.00146.54           C
ATOM   4430  CG  LEU F  71      88.860  63.790 350.746  1.00178.42           C
ATOM   4431  CD1 LEU F  71      87.440  63.536 351.154  1.00207.95           C
ATOM   4432  CD2 LEU F  71      88.951  65.123 350.020  1.00181.24           C
ATOM   4433  N   ARG F  72      91.889  63.531 349.596  1.00131.52           N
ATOM   4434  CA  ARG F  72      92.661  64.296 348.639  1.00136.22           C
ATOM   4435  C   ARG F  72      92.054  65.663 348.372  1.00138.65           C
ATOM   4436  O   ARG F  72      90.862  65.798 348.080  1.00135.08           O
ATOM   4437  CB  ARG F  72      92.784  63.538 347.320  1.00 70.27           C
ATOM   4438  CG  ARG F  72      93.441  62.166 347.461  1.00 72.00           C
ATOM   4439  CD  ARG F  72      93.501  61.439 346.113  1.00 62.51           C
ATOM   4440  NE  ARG F  72      94.218  60.158 346.245  1.00 65.67           N
ATOM   4441  CZ  ARG F  72      94.376  59.277 345.238  1.00 90.29           C
ATOM   4442  NH1 ARG F  72      93.843  59.535 344.015  1.00 67.53           N
ATOM   4443  NH2 ARG F  72      95.070  58.126 345.446  1.00 75.16           N
ATOM   4444  N   LEU F  73      92.904  66.672 348.454  1.00146.83           N
ATOM   4445  CA  LEU F  73      92.603  67.972 347.915  1.00152.02           C
ATOM   4446  C   LEU F  73      92.619  67.899 346.366  1.00179.33           C
ATOM   4447  O   LEU F  73      93.416  67.149 345.781  1.00210.01           O
ATOM   4448  CB  LEU F  73      93.636  68.982 348.448  1.00 69.11           C
ATOM   4449  CG  LEU F  73      93.492  70.440 347.843  1.00 71.55           C
ATOM   4450  CD1 LEU F  73      92.147  71.091 348.402  1.00 60.32           C
ATOM   4451  CD2 LEU F  73      94.790  71.341 348.142  1.00 62.35           C
ATOM   4452  N   ARG F  74      91.746  68.674 345.725  1.00161.27           N
ATOM   4453  CA  ARG F  74      91.652  68.664 344.275  1.00158.57           C
ATOM   4454  C   ARG F  74      92.158  69.966 343.690  1.00177.21           C
ATOM   4455  O   ARG F  74      91.758  71.049 344.111  1.00164.81           O
ATOM   4456  CB  ARG F  74      90.215  68.410 343.828  1.00 75.00           C
ATOM   4457  CG  ARG F  74      89.750  66.971 344.055  1.00 71.22           C
ATOM   4458  CD  ARG F  74      88.236  66.854 343.795  1.00 70.40           C
ATOM   4459  NE  ARG F  74      87.730  65.505 344.114  1.00 67.90           N
ATOM   4460  CZ  ARG F  74      86.474  65.099 343.867  1.00 84.22           C
ATOM   4461  NH1 ARG F  74      85.588  65.945 343.288  1.00 62.31           N
ATOM   4462  NH2 ARG F  74      86.096  63.839 344.196  1.00 71.58           N
ATOM   4463  N   GLY F  75      93.052  69.835 342.720  1.00216.48           N
ATOM   4464  CA  GLY F  75      93.626  70.970 342.013  1.00228.09           C
ATOM   4465  C   GLY F  75      93.828  70.637 340.543  1.00250.20           C
ATOM   4466  O   GLY F  75      94.960  70.612 340.056  1.00246.23           O
ATOM   4467  N   GLY F  76      92.724  70.385 339.842  1.00269.59           N
ATOM   4468  CA  GLY F  76      92.767  70.067 338.412  1.00281.08           C
ATOM   4469  C   GLY F  76      92.945  71.306 337.534  1.00290.58           C
ATOM   4470  O   GLY F  76      94.108  71.774 337.290  1.00278.12           O
END
