# Supplementary material for: The Lysine Deprotonation Mechanism in a Ubiquitin Conjugating Enzyme
Source: J Phys Chem B. 2025 May 12;129(20):4962–8. doi: 10.1021/acs.jpcb.5c01486 (PMC12105026; doi:10.1021/acs.jpcb.5c01486)
Supplement: Supplementary file 2 [file jp5c01486_si_002.zip › SI/N79A/build/5ait2.solv10.cpin]

&CNSTPH
 CHRGDAT=-0.3479,0.2747,-0.24,0.1426,-0.0094,0.0362,0.0362,0.0187,0.0103,0.0103,
 -0.0479,0.0621,0.0621,-0.0143,0.1135,0.1135,-0.3854,0.34,0.34,0.34,0.7341,
 -0.5894,-0.3479,0.2747,-0.24,0.1426,-0.10961,0.034,0.034,0.06612,0.01041,
 0.01041,-0.03768,0.01155,0.01155,0.32604,-0.03358,-0.03358,-1.03581,0.0,
 0.38604,0.38604,0.7341,-0.5894,-0.4157,0.2719,0.0341,0.0864,-0.1783,-0.0122,
 -0.0122,0.7994,-0.8014,-0.8014,0.0,0.5973,-0.5679,0.0,0.0,0.0,-0.4157,0.2719,
 0.0341,0.0864,-0.0316,0.0488,0.0488,0.6462,-0.5554,-0.6376,0.4747,0.5973,
 -0.5679,0.0,0.0,0.0,-0.4157,0.2719,0.0341,0.0864,-0.0316,0.0488,0.0488,0.6462,
 -0.5554,-0.6376,0.0,0.5973,-0.5679,0.4747,0.0,0.0,-0.4157,0.2719,0.0341,0.0864,
 -0.0316,0.0488,0.0488,0.6462,-0.6376,-0.5554,0.0,0.5973,-0.5679,0.0,0.4747,0.0,
 -0.4157,0.2719,0.0341,0.0864,-0.0316,0.0488,0.0488,0.6462,-0.6376,-0.5554,0.0,
 0.5973,-0.5679,0.0,0.0,0.4747,-0.4157,0.2719,0.0145,0.0779,-0.0398,-0.0173,
 -0.0173,0.0136,-0.0425,-0.0425,0.8054,-0.8188,-0.8188,0.0,0.5973,-0.5679,0.0,
 0.0,0.0,-0.4157,0.2719,0.0145,0.0779,-0.0071,0.0256,0.0256,-0.0174,0.043,0.043,
 0.6801,-0.5838,-0.6511,0.4641,0.5973,-0.5679,0.0,0.0,0.0,-0.4157,0.2719,0.0145,
 0.0779,-0.0071,0.0256,0.0256,-0.0174,0.043,0.043,0.6801,-0.5838,-0.6511,0.0,
 0.5973,-0.5679,0.4641,0.0,0.0,-0.4157,0.2719,0.0145,0.0779,-0.0071,0.0256,
 0.0256,-0.0174,0.043,0.043,0.6801,-0.6511,-0.5838,0.0,0.5973,-0.5679,0.0,
 0.4641,0.0,-0.4157,0.2719,0.0145,0.0779,-0.0071,0.0256,0.0256,-0.0174,0.043,
 0.043,0.6801,-0.6511,-0.5838,0.0,0.5973,-0.5679,0.0,0.0,0.4641,
 PROTCNT=3,2,0,1,1,1,1,0,1,1,1,1,
 RESNAME='System: Unknown','Residue: LYS 91','Residue: AS4 115',
 'Residue: AS4 116','Residue: LYS 424','Residue: GL4 425',
 RESSTATE=0,0,0,0,0,
 STATEINF(0)%FIRST_ATOM=1451, STATEINF(0)%FIRST_CHARGE=0, 
 STATEINF(0)%FIRST_STATE=0, STATEINF(0)%NUM_ATOMS=22, STATEINF(0)%NUM_STATES=2, 
 STATEINF(1)%FIRST_ATOM=1837, STATEINF(1)%FIRST_CHARGE=44, 
 STATEINF(1)%FIRST_STATE=2, STATEINF(1)%NUM_ATOMS=16, STATEINF(1)%NUM_STATES=5, 
 STATEINF(2)%FIRST_ATOM=1853, STATEINF(2)%FIRST_CHARGE=44, 
 STATEINF(2)%FIRST_STATE=2, STATEINF(2)%NUM_ATOMS=16, STATEINF(2)%NUM_STATES=5, 
 STATEINF(3)%FIRST_ATOM=6777, STATEINF(3)%FIRST_CHARGE=0, 
 STATEINF(3)%FIRST_STATE=0, STATEINF(3)%NUM_ATOMS=22, STATEINF(3)%NUM_STATES=2, 
 STATEINF(4)%FIRST_ATOM=6799, STATEINF(4)%FIRST_CHARGE=124, 
 STATEINF(4)%FIRST_STATE=7, STATEINF(4)%NUM_ATOMS=19, STATEINF(4)%NUM_STATES=5, 
 STATENE=-0.845507374619,0,0,38.7598760021,38.7598760021,38.7598760021,
 38.7598760021,0,21.2486237123,21.2486237123,21.2486237123,21.2486237123,
 TRESCNT=5,CPHFIRST_SOL=7015, CPH_IGB=2, CPH_INTDIEL=1.0, 
/
