# Supplementary material for: The Lysine Deprotonation Mechanism in a Ubiquitin Conjugating Enzyme
Source: J Phys Chem B. 2025 May 12;129(20):4962–8. doi: 10.1021/acs.jpcb.5c01486 (PMC12105026; doi:10.1021/acs.jpcb.5c01486)
Supplement: Supplementary file 2 [file jp5c01486_si_002.zip › SI/N79A/build/5ait2.solv10.rst7]

default_name
 82001
  38.8682752  33.4097029  38.7317778  38.4628005  33.0257037  37.8902103
  38.1628808  33.9459003  39.2165576  39.3666702  32.6765726  39.2157425
  39.9112112  34.3990426  38.3339881  39.6617223  35.3821875  38.7330878
  41.2659562  33.9834423  38.8794864  41.4579377  33.0099438  38.4283291
  42.0165613  34.6960967  38.5377031  41.3346786  33.8626315  40.3909664
  40.5305773  33.2179063  40.7457219  42.6728345  33.2610051  40.7777667
  43.4774727  33.9054535  40.4237292  42.7311445  33.1704201  41.8624302
  42.7725539  32.2743322  40.3254029  41.1308412  35.2066534  41.0674792
  40.1526538  35.6049765  40.7980583  41.1864521  35.0818290  42.1488799
  41.9068846  35.8993323  40.7418237  40.0689948  34.5434298  36.8255430
  40.0251482  33.5624369  36.1055261  40.2960417  35.7709132  36.3467435
  40.2483766  37.0301986  37.0973368  41.1391905  37.1181084  37.7192876
  39.3611149  37.0442231  37.7303210  40.1960633  38.0667009  36.0180059
  40.6436288  38.9955461  36.3716025  39.1615534  38.2499519  35.7276447
  40.9628614  37.4919433  34.8981776  42.0247150  37.6715716  35.0664026
  40.6782032  37.8865300  33.9227953  40.6737762  35.9928647  34.9586036
  39.8376098  35.6876407  34.3295072  41.9129867  35.2149677  34.5630398
  42.8816893  35.1211063  35.3142889  41.8740640  34.6967044  33.3511549
  41.1207986  34.9322674  32.7209164  42.8680324  33.7424767  32.9065008
  42.7671813  32.8180217  33.4751054  42.6931235  33.4236361  31.4191684
  42.7088723  34.3604327  30.8621555  43.5271316  32.7981839  31.1008289
  41.3895522  32.7001650  31.1527735  41.4047908  31.7816708  31.7394906
  40.5849751  33.3441539  31.5077893  41.1605879  32.3644689  29.6991296
  41.1621164  33.2688833  29.0907455  41.9291324  31.6819160  29.3364171
  39.8573317  31.7144026  29.5688142  39.1047694  32.2927782  29.2235157
  39.5933261  30.4385160  29.8751313  40.5464881  29.6266471  30.3222870
  41.4885906  29.9728182  30.4350184  40.3241011  28.6674489  30.5471927
  38.3574647  29.9621089  29.7241906  37.6252874  30.5662457  29.3791759
  38.1589634  28.9992103  29.9555394  44.2320527  34.3079303  33.1832588
  45.0697341  33.6598093  33.7976146  44.4164465  35.5487208  32.7527151
  43.6329155  36.0636739  32.3772132  45.7178982  36.2016232  32.7897423
  46.3837976  35.7416687  32.0595923  45.5800955  37.6658856  32.4606072
  45.1388262  37.7467131  31.4672051  44.9084469  38.1130514  33.1934311
  46.9043069  38.3914062  32.4833655  47.3218181  38.3852119  33.4902155
  47.6064558  37.9188239  31.7965213  46.6596249  39.8097342  32.0516836
  46.1041095  39.7780505  31.1144015  46.0500962  40.2874602  32.8187248
  47.8638970  40.6014387  31.8532152  48.1929724  40.7162228  30.9052525
  48.5297042  41.1911439  32.8257493  48.1093256  41.0458158  34.0444066
  47.2870109  40.4890944  34.2286884  48.6063354  41.4900787  34.8031631
  49.6210852  41.8980158  32.5727738  49.9511824  41.9889489  31.6225806
  50.1180756  42.3427735  33.3312525  46.3639191  36.0857790  34.1332947
  47.5496412  35.7909754  34.2655213  45.5520657  36.3248783  35.1338188
  44.5836772  36.5514786  34.9578205  46.0076594  36.2741461  36.5112373
  46.7862707  37.0305938  36.6094743  44.8922709  36.5704742  37.4861425
  44.0480803  35.9137360  37.2760525  45.3626587  36.3439597  38.8857583
  46.2066030  37.0007241  39.0967540  44.5519314  36.5600663  39.5815456
  45.6731609  35.3055729  39.0016909  44.5520843  38.0564352  37.3031645
  45.4637504  38.5854197  37.5809072  44.3778394  38.1708749  36.2332852
  43.3859344  38.6310101  38.0661004  43.5596811  38.5173461  39.1361436
  43.2798829  39.6889608  37.8261161  42.4737699  38.1027993  37.7885230
  46.5407619  34.9589416  36.8621159  47.5865134  34.8467306  37.4521112
  45.8374887  33.9400291  36.4627226  44.9389297  34.0519766  36.0153314
  46.3201721  32.5979281  36.7059746  46.5523159  32.4366588  37.7586857
  45.2990775  31.5813498  36.2546471  45.0536711  31.7452454  35.2053548
  45.8855553  30.1825580  36.4272248  46.1307986  30.0177437  37.4764114
  45.1561703  29.4397973  36.1041076  46.7890554  30.0899348  35.8245575
  44.0093734  31.7854962  37.0502491  44.1880961  31.4170886  38.0604148
  43.8138678  32.8572808  37.0842311  42.8248163  31.0806046  36.4644134
  43.0194067  30.0086501  36.4305331  41.9465656  31.2706012  37.0814030
  42.6451798  31.4488410  35.4543478  47.6524579  32.3024833  36.0143216
  48.5882875  31.8283340  36.6659843  47.7163654  32.5880427  34.7108732
  46.9080818  32.9833490  34.2520596  48.9276761  32.3761675  33.9201437
  49.0915564  31.3042614  33.8094198  48.8355150  33.0030872  32.5275393
  48.6576308  34.0666230  32.6867494  49.8143300  32.8636541  32.0686497
  47.7707742  32.4467308  31.6178049  46.8003215  32.5653153  32.0997386
  47.7817801  33.0053901  30.6819199  48.0163518  30.9807422  31.3327751
  49.0195723  30.8744988  30.9200282  47.9507414  30.4324800  32.2725641
  47.0054982  30.4234262  30.3518210  46.0146689  30.4637771  30.8042918
  47.0168188  31.0329377  29.4482355  47.3341793  29.0154139  30.0037550
  47.3233200  28.4503741  30.8408403  46.6503355  28.6618235  29.3499726
  48.2520910  28.9778586  29.5840803  50.0485253  33.0408935  34.6655069
  51.0176552  32.4023095  35.0328418  49.8738269  34.3253141  34.9314790
  49.0364123  34.7901612  34.6109277  50.8862220  35.1170683  35.5963282
  51.7771412  35.1812974  34.9716388  50.3606261  36.5492110  35.8568996
  50.0027232  36.9162113  34.8949664  49.5180067  36.4391026  36.5395185
  51.3651417  37.5477725  36.4426687  50.8074659  38.4540222  36.6789101
  51.7439005  37.1044077  37.3635751  52.5309308  37.8938949  35.5304632
  52.3787089  37.7406632  34.3096247  53.6006577  38.3219449  36.0285391
  51.3030964  34.3965929  36.8779615  52.4921569  34.2297988  37.1376536
  50.3176695  33.9821655  37.6726260  49.3620283  34.1481639  37.3910344
  50.5601891  33.2545325  38.9407993  51.1990383  33.8662687  39.5777842
  49.2656683  32.9025176  39.7269395  48.8194222  31.9991148  39.3112136
  49.6186408  32.6660961  41.2049230  50.0645411  33.5692813  41.6214913
  48.7137572  32.4189264  41.7600733  50.3281662  31.8422692  41.2822761
  48.3063295  33.9586332  39.6253028  47.5163194  33.7216754  40.1165618
  51.2275974  31.9469247  38.6655882  52.2713853  31.5892612  39.2182305
  50.5883042  31.2379908  37.7755619  49.7149333  31.5737963  37.3953549
  51.0688931  29.9797828  37.3421984  51.1309734  29.2763503  38.1725163
  50.0842859  29.4321312  36.3112171  49.1553801  29.2268193  36.8432698
  49.9178222  30.2267814  35.5839476  50.5388208  28.1886663  35.5990385
  49.6608562  27.7274231  35.1467845  51.2539332  28.4497540  34.8189427
  51.1816248  27.1922185  36.5271396  50.9985878  27.2484234  37.7432595
  51.9655593  26.2851842  35.9639590  52.4232778  25.5914607  36.5378431
  52.1019909  26.2914562  34.9632350  52.4700867  30.1274429  36.7454916
  53.3497903  29.3369339  37.0322428  52.6549274  31.1413987  35.9095792
  51.8834722  31.7666943  35.7252925  53.9345662  31.3884355  35.2209230
  54.2279272  30.4896917  34.6784306  53.8304448  32.5510143  34.2241004
  53.0178252  33.1838755  34.5808012  54.7720684  33.0955202  34.2945164
  53.5750658  32.1674030  32.7776254  54.3208268  31.4355830  32.4671727
  52.5805511  31.7286628  32.6966964  53.6631110  33.3938444  31.8791469
  52.9698605  34.1480242  32.2515922  54.6802137  33.7834628  31.9215616
  53.3324318  33.1009661  30.4889514  52.4491197  33.4465124  30.1418824
  54.1161547  32.4214875  29.6608475  55.2854508  31.9433910  30.0747901
  55.5817746  32.0977035  31.0279322  55.8721459  31.4280358  29.4342454
  53.7280538  32.2096043  28.4076503  52.8380515  32.5666687  28.0906312
  54.3248757  31.6924783  27.7779812  55.0125404  31.7121242  36.2199638
  56.1602078  31.3675976  36.0259612  54.6342994  32.4241135  37.2706198
  53.6910586  32.7806028  37.3281659  55.5665107  32.7629078  38.3365486
  56.4716195  33.1849808  37.8998202  54.9694359  33.7853737  39.3095256
  53.8972730  33.7467963  39.1169696  55.1686712  33.4384553  40.3234551
  55.4589042  35.2133836  39.1586791  55.0174795  35.6712293  38.2734546
  55.0369663  35.9854835  40.3887182  55.4784089  35.5284754  41.2743654
  55.3774533  37.0175527  40.3050372  53.9504964  35.9676953  40.4745501
  56.9705126  35.2961109  38.9666813  57.2536749  34.7480868  38.0680222
  57.2676560  36.3397811  38.8639212  57.4714652  34.8596393  39.8307635
  55.9872656  31.5327502  39.0921507  57.1514823  31.3678929  39.4377091
  55.0243772  30.6665656  39.3407451  54.0619946  30.8758687  39.1168897
  55.3189465  29.4093843  40.0000978  55.8403595  29.5958034  40.9389671
  54.0238418  28.6530674  40.3019691  53.4836337  28.7104756  39.3569935
  54.2635639  27.6123907  40.5202016  53.1483980  29.2228827  41.4268681
  52.8507186  30.2386561  41.1666906  51.9027708  28.3610004  41.6176676
  52.1996585  27.3451227  41.8783380  51.2915396  28.7771473  42.4184916
  51.3265270  28.3445097  40.6925884  53.9297567  29.3572777  42.7297133
  54.7762551  30.0271909  42.5788614  53.2790015  29.7635931  43.5040043
  54.2932442  28.3772375  43.0387393  56.2465059  28.5682157  39.1414419
  57.2263491  28.0167681  39.6362933  55.9338363  28.5047515  37.8497492
  55.1028200  28.9823244  37.5312599  56.6839183  27.6885749  36.8815205
  56.6376235  26.6561434  37.2279902  56.0241902  27.7718819  35.5026631
  56.0708583  28.7981493  35.1383865  56.5490233  27.1160883  34.8079795
  54.9822723  27.4608109  35.5784333  58.1765485  28.0746407  36.8134242
  59.0664323  27.2352271  36.9249221  58.4447825  29.3604663  36.6645820
  57.7001491  30.0428268  36.6667054  59.8055622  29.8244892  36.4350295
  60.5158393  29.0319089  36.6704482  59.9809126  30.2167669  34.9752331
  59.0663980  30.7198911  34.6611816  60.8155858  30.9159037  34.9239658
  60.2503316  29.0412521  34.0587070  59.5492243  28.2398771  34.2918326
  60.0860738  29.3809622  33.0361046  61.6669626  28.5279503  34.1979079
  62.5794903  29.3456373  34.4417155  61.8695698  27.3056636  34.0840327
  60.1683634  30.9885442  37.3313025  59.6588507  32.1017614  37.1797369
  61.0421419  30.7284825  38.2968221  61.3339345  29.3795527  38.8082441
  62.0780589  28.9092223  38.1654621  60.4179580  28.7888592  38.7953125
  61.8409404  29.6162898  40.1969880  62.7556438  29.0358250  40.3173095
  61.0848236  29.2500374  40.8914288  62.0877940  31.0627651  40.3988030
  63.1630502  31.2403489  40.4184773  61.6434008  31.4238266  41.3262991
  61.4571378  31.7931307  39.1931796  60.5677384  32.3498855  39.4882917
  62.4560669  32.7399211  38.5495791  63.4141798  32.3156611  37.9255967
  62.1966267  34.0259394  38.6840283  61.2628352  34.3106021  38.9430648
  63.2116284  35.0623999  38.5011859  63.7220366  34.9055589  37.5509314
  62.5603567  36.4521911  38.4845913  63.3459937  37.2066610  38.4439832
  61.6494836  36.6087525  37.2882002  60.8632639  35.8548647  37.3283589
  61.2006903  37.6020015  37.3000911  62.2268298  36.4824296  36.3723314
  61.7215662  36.6684131  39.7314993  62.3551887  36.5877919  40.6147461
  61.2695051  37.6597020  39.6985345  60.9369561  35.9131948  39.7776849
  64.1973958  35.0114861  39.6739243  63.8309537  34.5728439  40.7668293
  65.4381960  35.4788474  39.4698625  66.0094248  36.0915031  38.2626128
  65.5463168  37.0652532  38.1031074  65.8068342  35.4486998  37.4059565
  67.4879815  36.1943604  38.5700640  67.7374630  37.2381237  38.7608941
  68.0537313  35.8376010  37.7093949  67.7481385  35.3449706  39.7669405
  68.5338432  35.8002057  40.3698734  68.0256639  34.3193248  39.5237740
  66.4346703  35.3592423  40.5333038  66.2059431  34.4504048  41.0898974
  66.4630935  36.5338547  41.4795654  66.4282148  37.6722019  41.0288492
  66.5535453  36.2544131  42.7762476  66.6168907  35.2911543  43.0732647
  66.5650969  37.3004246  43.8030522  66.9121417  36.8545829  44.7351918
  67.2650221  38.0745272  43.4884585  65.2105937  37.9265643  44.0323533
  65.0771711  38.8788456  44.7686580  64.2038315  37.3716993  43.3840195
  64.3825683  36.5619079  42.8074863  62.8401674  37.8314078  43.5157361
  62.7449715  38.5575360  44.3230617  62.3379306  38.4486006  42.2160202
  62.5686874  37.7739121  41.3916132  60.8421938  38.6762588  42.2779338
  60.6106894  39.3512660  43.1018705  60.5022126  39.1174487  41.3409893
  60.3354581  37.7241729  42.4355743  63.0567366  39.7520690  41.8938010
  62.7101717  40.5036141  42.6031481  64.1241956  39.5836938  42.0362106
  62.8062882  40.2389819  40.4790775  61.7390187  40.4080323  40.3360475
  63.3465933  41.1711594  40.3141082  63.1530408  39.4881104  39.7691096
  62.0254388  36.5776578  43.7904585  62.0604944  35.6414941  43.0000229
  61.3016597  36.5644962  44.9040152  61.2420603  37.4026792  45.4643691
  60.5753296  35.3702494  45.3574445  60.5611817  34.6229847  44.5640375
  61.2555197  34.7650405  46.5869678  61.2465829  35.5224865  47.3707375
  60.6581774  33.9095687  46.9023252  62.6808230  34.3189916  46.3324545
  62.6534873  33.4892174  45.6261767  63.2217782  35.1550508  45.8891999
  63.3826983  33.8793658  47.6003051  63.4700117  34.7300621  48.2761684
  62.7993845  33.0933373  48.0798920  64.7667165  33.3518613  47.2702570
  64.6607739  32.4947904  46.6051960  65.3247081  34.1384580  46.7623100
  65.4970261  32.9397240  48.4957298  64.9803595  32.2105497  48.9663253
  66.4117482  32.5944514  48.2424112  65.5956767  33.7338629  49.1119364
  59.1695388  35.7777878  45.7108830  58.9739895  36.7267431  46.4713996
  58.1844024  35.0787177  45.1487014  58.4140803  34.2394035  44.6359645
  56.7568639  35.5145795  45.1901883  56.6717118  36.1847751  46.0455749
  56.3818197  36.2699102  43.9505471  56.4534222  35.6094485  43.0863924
  55.3595493  36.6366219  44.0432082  57.0594401  37.1135715  43.8195299
  55.7744105  34.3845102  45.3705843  55.5490290  33.5848502  44.4833746
  55.1747268  34.3531523  46.5439926  55.3502405  35.0905425  47.2114879
  54.2952572  33.2742428  46.9307839  54.2114252  32.5463707  46.1237687
  54.8629167  32.5724496  48.1645858  55.0022753  33.3181440  48.9472850
  54.1390673  31.8284085  48.4970689  56.2064453  31.8836430  47.8678278
  55.9692472  30.8523344  47.6065991  56.6423285  32.3856446  47.0040573
  57.2063384  31.8989910  49.0238379  56.8873072  32.3999509  50.1314747
  58.3416686  31.4086776  48.8148687  52.9340699  33.8862306  47.1965411
  52.7983300  34.8267652  47.9713380  51.9222238  33.4055175  46.4955799
  52.0420741  32.7152092  45.2063277  52.2578387  31.6601649  45.3749317
  52.8489424  33.1622542  44.6256270  50.7022324  32.9342964  44.5825319
  50.4237405  32.0334943  44.0356344  50.7760145  33.7717296  43.8887285
  49.7374411  33.2289898  45.6656351  49.2922707  32.2937438  46.0051014
  48.9481302  33.9208215  45.3715998  50.5736678  33.8391777  46.7818482
  50.5540191  34.9288810  46.7657596  50.0975706  33.3471098  48.1298266
  50.5531163  32.3204499  48.6504727  49.1851626  34.1242802  48.6843515
  48.9025419  34.9632924  48.1982615  48.5772697  33.8360055  49.9666927
  49.3175575  33.4408956  50.6623660  48.0081046  35.1272680  50.5426313
  48.8219630  35.8497982  50.6033270  47.2562057  35.4859196  49.8396967
  47.3744726  34.9570218  51.9229612  47.3603956  33.8282570  52.4658810
  46.8907707  35.9739227  52.4737053  47.4771531  32.8118068  49.7758694
  46.8659799  32.7444105  48.7140182  47.2535874  32.0206177  50.8221371
  47.8083497  32.1738769  51.6521068  46.2660427  30.9403367  50.8372539
  46.3601444  30.3271990  49.9409804  46.5033077  30.0558031  52.0613861
  46.0029972  29.1102381  51.8523515  47.5798911  29.8931234  52.1124109
  46.0058532  30.6119611  53.4034846  46.4576621  31.5968484  53.5216647
  44.9227927  30.7152409  53.3370583  46.3613662  29.7407392  54.6082721
  47.0770535  28.7248914  54.4516329  45.9107730  30.0677802  55.7290847
  44.8343029  31.4434411  50.8864084  43.9745694  30.9676109  50.1608927
  44.5878270  32.4080309  51.7568342  45.3371799  32.7549283  52.3384111
  43.2620148  32.9779639  51.9286234  42.5485012  32.1882485  52.1638832
  43.2595467  33.9969065  53.0729725  43.9070706  34.8273470  52.7915820
  42.2401938  34.3599662  53.2041492  43.7199330  33.4296768  54.2904618
  43.7036855  34.0968058  54.9805884  42.7887551  33.6639303  50.6539779
  41.6691236  33.4400762  50.2176802  43.6518823  34.4957687  50.0710392
  44.5256595  34.7005435  50.5343750  43.3559530  35.1815430  48.8224683
  42.4050797  34.8294423  48.4225129  43.2607372  36.6775542  49.0525803
  42.5498029  36.8607225  49.8582608  44.2433357  37.0481949  49.3445145
  42.8047977  37.4326407  47.8251409  43.2814842  38.5276287  47.5499440
  41.8767294  36.8515820  47.0792461  41.5380235  37.3149201  46.2481650
  41.5122181  35.9479616  47.3451457  44.3813970  34.8857916  47.7284050
  45.5932887  34.9451777  47.9548376  43.8693111  34.5458891  46.5505190
  42.8659679  34.4814335  46.4543567  44.6980074  34.2485044  45.3833212
  45.4981671  33.5602167  45.6555412  43.8740120  33.6201839  44.2799769
  43.0740568  34.3015232  43.9902383  44.5111518  33.4213553  43.4182227
  43.4426106  32.6845668  44.6358038  45.3184956  35.4999342  44.8678389
  46.4895253  35.5048819  44.5522349  44.5256011  36.5667231  44.8194878
  43.5545328  36.4396669  45.0664338  44.9738946  37.9205082  44.3922913
  45.5011369  37.8490017  43.4409756  43.7796442  38.8573246  44.2193226
  43.3497722  39.0054130  45.2099683  44.1733118  39.8040553  43.8494216
  42.7222094  38.3592884  43.2869082  43.1418478  38.2956290  42.2829401
  42.4069923  37.3677730  43.6119273  41.5276804  39.2901410  43.2762920
  40.9925841  39.2013166  44.2217449  41.8712900  40.3166931  43.1489240
  40.6174671  38.9676526  42.1954904  39.9494943  38.2299024  42.3676429
  40.6185549  39.5535756  41.0108377  41.4524363  40.5230230  40.7445526
  42.1058250  40.8311734  41.4504043  41.4399433  40.9599627  39.8340433
  39.7564201  39.1764186  40.0855026  39.0960443  38.4388518  40.2855003
  39.7610057  39.6270954  39.1816397  45.9645417  38.6565379  45.3262869
  46.3418723  39.8047584  45.0809680  46.3888987  37.9937710  46.3837244
  46.1209232  37.0287056  46.5138671  47.2418621  38.6011336  47.3647306
  47.4355859  39.6440890  47.1141026  46.5466864  38.5473089  48.7134944
  45.5796736  39.0326042  48.5813048  46.3946853  37.4954048  48.9553486
  47.2930427  39.2154661  49.8331547  48.2915457  38.5582944  50.5454876
  48.5419160  37.5307695  50.2816568  48.9593363  39.1873722  51.5699049
  49.7430120  38.6675488  52.1210291  48.6315170  40.4716429  51.8972769
  49.2941864  41.0902680  52.9126104  49.9616236  40.5329333  53.3194337
  47.6485435  41.1303485  51.2077799  47.3854397  42.1551634  51.4697557
  46.9909030  40.4915969  50.1784236  46.2105858  41.0127111  49.6237659
  48.5336946  37.8123937  47.4137918  48.5398941  36.5763320  47.3484474
  49.6367358  38.5357268  47.5485675  49.5826809  39.5282631  47.7275905
  50.9526945  37.9197256  47.4690313  50.8659547  36.8384796  47.5761878
  51.5785072  38.2194779  46.1469768  51.7805653  39.2816510  46.0089184
  52.5151307  37.6635313  46.1050279  50.7717893  37.7836289  44.9746817
  49.5657096  38.4087543  44.6741872  49.1913900  39.1945416  45.3303297
  48.8468182  38.0426987  43.5596534  47.8962584  38.5248969  43.3315707
  49.3376427  37.0570937  42.7277904  48.7738517  36.7659711  41.8415133
  50.5407468  36.4393181  43.0156704  50.9238883  35.6623635  42.3541236
  51.2516257  36.8023140  44.1308665  52.2007053  36.3152096  44.3546455
  51.9371533  38.4029081  48.5008533  52.0396892  39.5763427  48.7679610
  52.6947658  37.4773934  49.0483384  52.5452157  36.4988629  48.8478089
  53.7573868  37.8336357  49.9455875  53.6133956  38.8609007  50.2803894
  53.7947599  36.9308312  51.1583452  53.8443116  35.8836223  50.8600209
  54.6625279  37.1749717  51.7711046  52.5989594  37.0675215  52.0385155
  51.4165472  36.4041405  51.8017791  50.5461152  36.7136542  52.7450550
  49.5467012  36.2786022  52.7444482  51.1186008  37.5668921  53.5735177
  50.6898532  37.9825081  54.3880965  52.4020118  37.8050106  53.1520323
  53.0406123  38.4899341  53.7098586  54.9892851  37.6763189  49.1184502
  55.1640784  36.6692535  48.4740431  55.8261654  38.6985973  49.0917604
  55.7131246  39.4592205  49.7465683  56.9505836  38.7540441  48.1465524
  57.1001064  37.7935714  47.6533645  56.7203865  39.8258851  47.0730123
  56.8342846  40.8136169  47.5196805  57.7262477  39.6589579  45.9566815
  57.6126441  38.6715644  45.5091892  57.5575607  40.4228698  45.1976797
  58.7347499  39.7619203  46.3572110  55.3056571  39.7402481  46.5331810
  54.5960776  39.8949654  47.3459919  55.1592912  40.5074124  45.7728286
  55.1433994  38.7567295  46.0921999  58.2470203  39.1131770  48.8237766
  58.2507803  39.8972364  49.7661452  59.3409522  38.5391588  48.3417860
  59.2806798  37.9245848  47.5425581  60.6493155  38.7854575  48.9243731
  60.5665009  39.5788305  49.6672056  61.2669148  37.5507313  49.5927490
  61.3629518  36.7552740  48.8537471  62.6339817  37.8868642  50.1530272
  62.5386890  38.6819839  50.8924898  63.0614955  37.0020718  50.6246996
  63.2866113  38.2186929  49.3455213  60.3725577  37.0459535  50.7094198
  59.3982221  36.7766774  50.3016668  60.8271230  36.1697511  51.1717394
  60.2488415  37.8282505  51.4582900  61.5944946  39.2107485  47.8530118
  61.7614053  38.5101252  46.8635059  62.2461339  40.3470047  48.0958471
  62.0645687  40.8499924  48.9526650  63.2242340  40.8908677  47.1733243
  63.3276350  40.2414055  46.3040682  62.8452347  42.2829754  46.7198393
  62.7062445  42.9232796  47.5909263  63.9449682  42.8488989  45.8487814
  64.0842325  42.2093388  44.9771915  63.6707959  43.8521425  45.5225414
  64.8734066  42.8935652  46.4180847  61.5191092  42.2333743  45.9734365
  61.6538846  41.5599104  45.1270425  60.7826682  41.8127108  46.6581235
  61.0346930  43.5772668  45.4758996  61.7704508  43.9983726  44.7907498
  60.0848426  43.4519985  44.9561004  60.8992365  44.2511740  46.3218313
  64.5938674  41.0011431  47.7842070  64.7829837  41.6563404  48.8049247
  65.5441656  40.3663738  47.1108408  65.2743257  39.7955192  46.3225446
  66.9523774  40.4394617  47.4579702  67.0980213  40.3982290  48.5374084
  67.7221072  39.2882398  46.8178567  67.5933858  39.3215364  45.7359962
  68.7809169  39.3792350  47.0602244  67.3427420  38.3402765  47.1993627
  67.5030821  41.7573369  46.9714237  67.2785223  42.1203408  45.8214159
  68.2562316  42.4428162  47.8350376  68.4220166  42.0616537  48.7555428
  68.8581214  43.7375277  47.4998600  68.0580106  44.4414440  47.2708975
  69.4173228  44.0928654  48.3653820  69.7941173  43.6499426  46.3094910
  70.6144365  42.7564767  46.2401433  69.6686723  44.5588574  45.3368520
  68.8370955  45.7790361  45.2649163  68.8629775  46.2844707  46.2303003
  67.8107081  45.4966599  45.0306268  69.4734078  46.5929895  44.1684788
  70.2067551  47.2816938  44.5879872  68.7127862  47.1573275  43.6289616
  70.1122006  45.5961993  43.2888526  70.9585061  46.0397791  42.7643501
  69.4070070  45.1916180  42.5628253  70.6014001  44.4831269  44.2175800
  70.5076793  43.4797880  43.8020973  72.0680180  44.7542190  44.5704569
  72.3618847  45.4053205  45.5727195  72.9670600  44.2949929  43.7014215
  72.6304546  43.8368653  42.8666069  74.4141441  44.3017292  43.9571210
  74.5984062  43.9669735  44.9779468  75.1678321  43.3743990  42.9931184
  74.7084317  43.5019230  42.0129204  76.1981835  43.7284632  42.9597329
  75.1500031  41.8842282  43.3777200  75.7605541  41.3720732  42.6340631
  75.6077192  41.7745124  44.3608580  73.7654475  41.2319498  43.4071935
  73.4585312  40.4521136  44.3113598  72.9442910  41.5195262  42.4127107
  72.0204175  41.1119988  42.3907892  73.2442983  42.1455380  41.6790853
  75.0035599  45.7190340  43.9498326  74.6064795  46.5375057  43.1460109
  75.9389186  45.9892877  44.8655274  76.2115951  45.2410790  45.4867605
  76.5168917  47.3326668  45.0894576  77.1529501  47.2976551  45.9739366
  77.3559764  47.8177182  43.9014787  76.7397943  47.6846008  43.0122664
  77.5670945  48.8779089  44.0412098  78.6709279  47.0545500  43.7292988
  79.0921758  46.2765862  44.6200690  79.3035632  47.2626091  42.6792145
  75.4755114  48.3938741  45.4411522  75.6768825  49.5925235  45.2327142
  74.3526428  47.9439092  45.9640487  74.1187524  46.9618693  45.9325493
  73.4669986  48.8309676  46.6569872  73.4715228  49.8097686  46.1773755
  72.0455571  48.2830899  46.6319272  71.3609226  49.1101416  46.8199711
  71.8577192  47.8752573  45.6387054  71.8402684  47.2614188  47.6136352
  70.9350095  46.9459663  47.5626854  73.9849298  48.8027518  48.0651637
  74.7106691  47.8848226  48.4191093  73.5883500  49.7619752  48.8901031
  72.9919860  51.0594394  48.5676723  72.2742671  50.9498748  47.7546683
  73.7684962  51.7655266  48.2734412  72.3444125  51.4319584  49.8558633
  71.3489790  50.9916278  49.9134843  72.2664990  52.5163875  49.9336083
  73.2413267  50.8870677  50.9103055  72.6863718  50.7141560  51.8323823
  74.0939831  51.5342074  51.1159432  73.7221803  49.5600835  50.3390625
  74.7740439  49.3545622  50.5376630  72.8599751  48.4121133  50.9010524
  73.2317525  47.7471080  51.8857963  71.7294989  48.1856411  50.2489735
  71.5010898  48.7560015  49.4473391  70.8047042  47.1233763  50.6278538
  70.5406015  47.1978835  51.6827461  69.5549684  47.2672935  49.8092340
  69.6840248  46.7769765  48.8443335  68.7051465  46.8257791  50.3297797
  69.1898180  48.6855954  49.5220110  68.7252240  49.5106833  50.5245644
  68.6543883  49.1307519  51.5437476  68.3523032  50.8056547  50.2454801
  67.9506337  51.4410627  51.0347956  68.4873867  51.2988356  48.9655117
  68.2149979  52.3307080  48.7438279  68.9669288  50.4856748  47.9678876
  69.0784572  50.8703129  46.9541248  69.3056452  49.1873729  48.2496120
  69.6736730  48.5358754  47.4570173  71.3709253  45.7468536  50.3622811
  71.0347434  44.7495251  50.9977531  72.3151265  45.7648206  49.4598642
  72.7120105  46.6607746  49.2152238  72.7861352  44.6131567  48.7807191
  72.0497717  44.2509559  48.0633081  74.0449370  45.0023676  48.0287198
  73.8621979  45.9778525  47.5780150  74.8458831  45.0863778  48.7632453
  74.4476315  44.0205727  46.9560424  73.5282421  43.5057703  46.6771114
  74.8176671  44.5899068  46.1033810  75.4894623  43.0024658  47.3736560
  76.2782345  43.2781455  48.3060830  75.5405058  41.9243977  46.7401392
  73.0624857  43.4784875  49.7297904  73.5174952  43.6781268  50.8480567
  72.7954759  42.2713568  49.2619418  72.5707120  42.1286503  48.2876649
  72.8184443  41.1139512  50.1403692  72.5576359  40.2152989  49.5813502
  73.8104955  40.9950905  50.5760365  71.8123174  41.3108949  51.2532441
  72.0462069  40.9393658  52.3982244  70.6903958  41.9224310  50.9115825
  70.5536703  42.2231601  49.9571363  69.6358921  42.1800343  51.8704117
  69.9173234  41.8053870  52.8545535  69.4326434  43.2490480  51.9336511
  68.3953806  41.4740928  51.4166290  68.2869580  41.0791802  50.2689886
  67.4486869  41.3387813  52.3220548  67.6022138  41.7004450  53.2524999
  66.1678827  40.6966749  52.0305514  66.1107354  40.4753943  50.9647802
  66.0691246  39.3844507  52.8077718  65.2013479  38.8203202  52.4659817
  67.3167403  38.5761964  52.5729649  68.1849572  39.1395260  52.9149572
  67.2521301  37.6385829  53.1250568  67.4180228  38.3642600  51.5085752
  65.9641111  39.6557177  54.2159324  65.9024918  38.8275904  54.6976052
  64.9930300  41.5788405  52.4483001  64.9373728  42.0115262  53.5957714
  64.0578894  41.8414091  51.5416822  64.0915233  41.4052754  50.6313221
  62.9796817  42.8092130  51.8135549  62.9628134  43.0557843  52.8751656
  63.2028782  44.0897757  51.0200050  63.2045582  43.8970439  49.9471813
  62.4078616  44.7955874  51.2605847  64.4889697  44.7738181  51.3321583
  64.5765483  45.6884894  52.3790544  63.6837373  45.9203218  52.9597798
  65.7877184  46.3047916  52.6873280  65.8427433  47.0193504  53.5085945
  66.9192645  46.0096961  51.9513526  67.8710446  46.4904128  52.1774635
  66.8352996  45.0934432  50.9182202  67.7304251  44.8494611  50.3460984
  65.6242370  44.4856952  50.6069780  65.5672867  43.7744089  49.7830069
  61.6104298  42.2547957  51.4912686  61.3971380  41.7288519  50.4173525
  60.7017866  42.3451711  52.4531797  60.9247676  42.8137152  53.3196929
  59.3881617  41.7953958  52.2968604  59.4484452  40.9175958  51.6534848
  58.7685902  41.3831095  53.6259959  58.8625462  42.2345934  54.2999741
  57.7135596  41.1835941  53.4383680  59.4115259  40.1571740  54.2640273
  59.3094142  39.3273133  53.5647382  60.4684864  40.3772190  54.4140828
  58.7747032  39.7768717  55.6031838  58.6120766  40.6863732  56.1815077
  57.8167588  39.2948031  55.4081155  59.6700044  38.8272031  56.3912462
  59.7263599  37.8799008  55.8550158  60.6655501  39.2659427  56.4582957
  59.1412645  38.5913830  57.7561908  58.2189494  38.1844404  57.6942840
  59.7553121  37.9600810  58.2506637  59.0893672  39.4689929  58.2533895
  58.5414928  42.8569001  51.6731534  58.6523196  44.0092847  52.0082476
  57.6982509  42.4290867  50.7514225  57.7391261  41.4553617  50.4863035
  56.6867187  43.2673041  50.1365507  56.5425847  44.1661943  50.7359846
  57.1015886  43.6773907  48.7441507  57.3820063  42.7582708  48.2296765
  56.2315442  44.1158096  48.2553648  58.2539322  44.6549279  48.6929222
  58.1553162  45.3494135  49.5272276  59.5899890  43.9436047  48.7830792
  59.6895360  43.2492358  47.9487884  60.3958168  44.6765145  48.7432590
  59.6464134  43.3929958  49.7220929  58.1720095  45.4247423  47.3988382
  57.2255114  45.9635800  47.3553083  58.9968238  46.1353198  47.3453379
  58.2343926  44.7325598  46.5591414  55.4055118  42.5073827  49.9919639
  55.3649896  41.2762317  49.9714188  54.3396910  43.2436034  49.8556592
  54.3640351  44.2517812  49.9111963  53.0820781  42.6094558  49.6670918
  53.2397567  41.5578607  49.4275414  52.2254163  42.6989999  50.9158326
  51.3053719  42.1519296  50.7100863  52.7739470  42.1991358  51.7141746
  51.8862175  44.1162260  51.3453141  52.8294010  44.6486064  51.4681018
  51.3052104  44.5857980  50.5515684  51.1020622  44.1692517  52.6457289
  50.8674578  43.1046469  53.2631481  50.7009773  45.2776053  53.0526959
  52.3984700  43.2574614  48.5048497  52.4210163  44.4515288  48.3464684
  51.7905621  42.4300143  47.6840737  51.7073570  41.4539646  47.9300476
  51.2020089  42.8728427  46.4581853  51.2689860  43.9567527  46.3646319
  51.9572719  42.2427359  45.3145367  53.0120488  42.3806833  45.5522663
  51.7243583  41.1779820  45.3022718  51.6667722  42.8347508  43.9627296
  51.7814293  43.9179234  44.0038586  52.6366263  42.2638647  42.9543790
  52.5222311  41.1806999  42.9123490  52.4319026  42.6887237  41.9716869
  53.6563443  42.5097763  43.2506950  50.2398629  42.5572304  43.5200034
  49.5449307  42.9903475  44.2394325  50.0703302  43.0013906  42.5391458
  50.0793384  41.4806023  43.4634097  49.7896309  42.4050566  46.4281064
  49.5009720  41.2399344  46.7168612  48.8990649  43.3015042  46.0463815
  49.1758373  44.2616559  45.8993947  47.5118527  42.9412991  45.8121580
  47.4144586  41.8557626  45.7971898  46.6221628  43.4889920  46.8950256
  46.7625797  42.9028646  47.8032310  46.8578272  44.5337863  47.0974286
  45.1553123  43.4340744  46.5701750  44.5690799  44.4259594  45.8041197
  45.1955132  45.2370215  45.4328254  43.2240601  44.4036787  45.5079942
  42.7738924  45.1899107  44.9019503  42.4481463  43.3752763  45.9857977
  41.3827177  43.3440726  45.7577886  43.0187599  42.3811888  46.7550467
  42.3998519  41.5684657  47.1352234  44.3671017  42.4139184  47.0430002
  44.8140778  41.6264405  47.6497875  47.1035870  43.5315908  44.5013167
  47.5976008  44.5880031  44.1186178  46.1669162  42.8802856  43.8386831
  45.8312220  41.9841114  44.1616081  45.6715360  43.3835550  42.5787850
  46.0903464  44.3670923  42.3658261  46.0884883  42.4305476  41.4763923
  45.6944841  42.8489764  40.5502297  47.1777607  42.4241267  41.4370937
  45.5837168  41.0199585  41.6448833  45.6077985  40.7452013  42.6994113
  44.1444956  40.9369539  41.1289313  44.1196777  41.2111439  40.0742736
  43.7734285  39.9189976  41.2479899  43.5143726  41.6215484  41.6967128
  46.4787032  40.0737932  40.8779644  47.4966477  40.1448542  41.2611599
  46.1163909  39.0527719  40.9977421  46.4694318  40.3404319  39.8211216
  44.1411469  43.6052980  42.6365475  43.3807086  42.6999348  42.9746125
  43.6821174  44.8194754  42.3330789  44.4746427  45.8899199  41.7159574
  44.8864834  45.5319516  40.7723757  45.2890521  46.1644417  42.3863858
  43.4890473  47.0033583  41.5282644  43.4334794  47.2207826  40.4616164
  43.8700183  47.8769375  42.0572463  42.1613249  46.5896315  42.0700211
  41.4222742  46.8136603  41.3007915  41.8788179  47.0839298  42.9995149
  42.2435544  45.0830767  42.2863911  41.7953050  44.7372446  43.2178260
  41.5996190  44.3754416  41.1287648  42.2944013  43.9323503  40.2381977
  40.2827595  44.2852838  41.1255022  39.7027462  44.7334437  41.8203666
  39.6370934  43.5117975  40.0896527  39.9840788  42.4804509  40.1530913
  38.1170027  43.5232659  40.2155808  37.8751876  43.1222106  41.1998467
  37.7999456  44.5646646  40.1602315  37.3807013  42.7010904  39.1281114
  38.0078573  41.8307906  38.9348383  36.4335395  42.3771598  39.5594496
  37.1157646  43.4421120  37.8121446  36.9903265  44.6809459  37.8323175
  37.0175757  42.7902276  36.7486811  39.9924641  44.0678568  38.7590007
  40.3865164  43.3441200  37.8498969  39.8392664  45.3716868  38.6484759
  39.5444504  45.9313569  39.4358463  40.0438426  46.0338932  37.3699758
  39.2681317  45.7481536  36.6595361  39.9773284  47.5123547  37.5808725
  40.6828199  47.7741872  38.3694312  40.2733074  48.0006891  36.6524190
  38.6036395  47.9681035  37.9686219  37.9472690  47.8358270  37.1085164
  38.2434585  47.3581628  38.7970790  38.6084651  49.4090133  38.3753820
  39.7158972  49.9422071  38.5893083  37.5148226  49.9977719  38.4925924
  41.3704877  45.6713205  36.6955575  41.5002610  45.7903841  35.4907489
  42.3561079  45.2338138  37.4741502  42.2486438  45.2140807  38.4782226
  43.6136728  44.7673071  36.9046634  44.1382298  45.6092208  36.4528667
  44.5153695  44.1447809  37.9693446  44.8922987  44.9704215  38.5729515
  43.8877300  43.5014746  38.5860502  45.6782644  43.3446866  37.4282294
  45.4857564  42.0680389  36.9833997  44.4862235  41.6347241  37.0190611
  46.5359315  41.3316633  36.4948219  46.3557124  40.3116678  36.1553633
  47.8197056  41.8576362  36.4608745  48.8661261  41.0671196  35.9485340
  48.5738340  40.1997259  35.6590637  48.0332094  43.1395729  36.8927348
  49.0290471  43.5813466  36.8574683  46.9718810  43.8718983  37.3756382
  47.1289422  44.8907501  37.7297186  43.3073374  43.7299132  35.8633918
  42.4901887  42.8401118  36.0704272  44.0056617  43.7851910  34.7527121
  43.7473827  42.8168698  33.6878703  42.9030498  43.1457307  33.0820215
  43.5265305  41.8400630  34.1181861  45.0235398  42.8277166  32.9379675
  44.8318594  42.5933864  31.8908539  45.6987879  42.0826851  33.3587637
  45.5751503  44.1844067  33.0931894  45.1541057  44.8470530  32.3370675
  46.6628536  44.2000271  33.0242182  45.1395046  44.6322913  34.4684473
  45.8700896  44.4574717  35.2582459  44.8254101  46.0948142  34.3947162
  45.7113818  46.9322365  34.5307170  43.5699210  46.4033998  34.1615656
  42.8480845  45.6969806  34.1567450  43.1965594  47.7631333  33.8683152
  43.6203507  48.0720204  32.9127583  41.6789805  47.8726585  33.7860881
  41.2765189  47.5607046  34.7498353  41.4362630  48.9212308  33.6137962
  41.0661975  47.0215160  32.6805881  41.2173867  45.9678151  32.9150175
  39.9980661  47.2299075  32.6191854  41.8380145  47.3931198  31.0847725
  41.2047107  49.0281136  30.8072664  41.5244323  49.6843894  31.6166979
  41.5846178  49.4094444  29.8594488  40.1156651  48.9958534  30.7750158
  43.7364056  48.6942597  34.9365486  44.3073027  49.7334265  34.6342709
  43.5468632  48.3131542  36.1871686  43.0259623  47.4690886  36.3777330
  44.0541848  49.0840376  37.3189815  44.2469411  50.1200979  37.0405516
  43.0522475  49.0667303  38.4711625  42.8560281  48.0362343  38.7672636
  43.4627218  49.6158300  39.3185707  42.1217696  49.5357537  38.1512761
  45.3596316  48.4817431  37.7629715  45.4659475  47.2759343  37.8965604
  46.3424083  49.3224914  38.0164871  46.2196815  50.3196535  37.9130209
  47.6540157  48.8249177  38.4178552  48.0173065  48.1525620  37.6406442
  48.6143174  49.9634207  38.5520100  48.2688084  50.6407478  39.3330039
  49.5998415  49.5790945  38.8149471  48.6752406  50.5014310  37.6060012
  47.6159257  48.0521451  39.7351166  46.7055050  48.2117399  40.5272263
  48.5962750  47.1938545  39.9494379  49.4265814  46.6118450  38.8925310
  50.2896957  47.2518774  38.7095217  48.8430154  46.5190256  37.9765975
  49.8037397  45.2966364  39.4570528  50.8167143  45.0542596  39.1357508
  49.1133258  44.5418489  39.0805878  49.7177630  45.4025827  40.8934568
  50.6838331  45.8324247  41.1581139  49.5439093  44.5064891  41.4891840
  48.6126655  46.4177478  41.1478980  47.6267922  46.0050770  41.3620358
  49.0066381  47.3445973  42.2359207  49.5445487  48.3908305  41.9356321
  48.7310117  46.9770126  43.4769113  48.1740278  46.1537862  43.6562618
  49.1936132  47.7449301  44.6005805  49.5677164  48.7169580  44.2791653
  48.0336524  47.9610643  45.5354699  47.6178157  46.9863546  45.7906561
  48.4107531  48.4421809  46.4379232  46.9502800  48.8268038  44.9154495
  47.3809076  49.7884769  44.6364413  46.5650794  48.3297584  44.0251302
  45.8235824  49.0458659  45.8963605  45.3592591  48.0856398  46.1210130
  46.2308298  49.4749727  46.8118474  44.7895718  49.9815105  45.3192199
  45.2622216  50.9427464  45.1174073  44.4167085  49.5576692  44.3867873
  43.6576434  50.1747979  46.2627236  44.0028712  50.5679326  47.1266464
  42.9815962  50.8035339  45.8531492  43.2192702  49.2842741  46.4495265
  50.3065459  47.0233749  45.3036616  50.1592830  45.8563587  45.6469834
  51.4092127  47.7197727  45.5329431  51.4657337  48.6860605  45.2445120
  52.5633046  47.1266522  46.1767669  52.2965147  46.1416893  46.5598732
  53.7345227  46.9722481  45.2042389  54.1313030  47.9610244  44.9740518
  54.8352035  46.1124752  45.8090665  54.4392711  45.1233244  46.0391084
  55.6557359  46.0184160  45.0977439  55.1999852  46.5790766  46.7241179
  53.2496449  46.3177786  43.9290068  52.4783003  46.9378987  43.4723004
  54.0840931  46.2078856  43.2363890  52.8367603  45.3354350  44.1584149
  53.0177217  47.9766020  47.3448514  52.9973115  49.1689063  47.2792097
  53.4493291  47.3191830  48.4044873  53.4085934  46.3100241  48.4106772
  53.9818260  47.9841445  49.5553719  54.3862798  48.9570599  49.2761733
  52.8920695  48.1899425  50.5640754  52.0578216  48.6785144  50.0606599
  52.5766167  47.2094854  50.9208575  53.3338007  49.0289648  51.7305295
  54.0287483  48.4446596  52.3336348  53.8414567  49.9142254  51.3475137
  52.1611625  49.4507413  52.5817975  52.4476412  50.2678271  53.2439152
  51.3301732  49.7684357  51.9520146  51.7264986  48.3226841  53.3938292
  51.1208979  47.6594696  52.9317756  52.0790594  48.0886510  54.6694884
  52.8640879  48.9042415  55.3557218  53.2222627  49.7415846  54.9190670
  53.1012443  48.6854041  56.3127833  51.6064804  47.0176678  55.2744017
  50.9903907  46.3908739  54.7767443  51.8625262  46.8285165  56.2329219
  55.0776453  47.1800418  50.2045637  55.0483267  45.9439805  50.1972234
  56.0459771  47.8891844  50.7594549  56.0607197  48.8918180  50.6385914
  57.0907956  47.2783203  51.5530066  57.4130428  46.3522166  51.0769941
  58.2846405  48.1942377  51.6844737  57.9710472  49.2366404  51.7406453
  58.8409811  47.9337055  52.5848670  59.2360114  48.0989853  50.5571191
  59.0809454  48.8939730  49.4653155  58.2433663  49.5900191  49.4196983
  59.9699451  48.8236891  48.4265183  59.8455116  49.4763318  47.5624151
  61.0208632  47.9304307  48.4708770  61.7187813  47.8507416  47.6374144
  61.1820536  47.1391840  49.5770507  62.0171266  46.4410964  49.6355911
  60.2904597  47.2272450  50.6107250  60.4142944  46.5983421  51.4923406
  56.5772287  46.9889317  52.9295357  56.0011633  47.8394596  53.5782644
  56.8046251  45.7720920  53.3793190  57.1492939  45.0600694  52.7513647
  56.5239861  45.4018507  54.7451968  55.7996841  46.0859492  55.1873450
  55.9417134  44.0017752  54.7629793  55.0842349  43.9908346  54.0901418
  56.7055391  43.3203433  54.3883850  55.5057882  43.5607635  56.1412971
  54.9231161  42.6449530  56.0418722  56.3965008  43.3612046  56.7370397
  54.5012453  44.8186110  56.9743945  54.2762453  44.0916695  58.6187418
  55.2492043  43.9431062  59.0871205  53.6760114  44.7620458  59.2338967
  53.7679704  43.1319174  58.5258236  57.7916036  45.4832222  55.6100033
  57.7261966  45.3613267  56.8254865  58.9420847  45.6770766  54.9763191
  58.9284568  45.7425477  53.9685358  60.2178755  45.8401679  55.6622288
  60.1353611  45.4979464  56.6938174  61.3407804  45.0659556  54.9803410
  61.6768949  45.6207569  54.1043713  62.5080643  44.8784442  55.9408558
  62.1728071  44.3232799  56.8169237  63.3036994  44.3243659  55.4427985
  62.8841511  45.8533188  56.2511440  60.8392220  43.7958489  54.5472196
  61.5424449  43.3039516  54.1169697  60.6479679  47.2786604  55.6553219
  60.6464812  47.9303597  54.6362013  61.0205396  47.7745154  56.8170651
  60.9692072  47.2012806  57.6470447  61.4612738  49.1465821  56.9566655
  60.7174246  49.8358978  56.5571264  61.6506004  49.4406178  58.4404136
  60.8069127  48.9929264  58.9656399  62.5727777  48.9483104  58.7491571
  61.7282878  50.9008697  58.7731598  62.5803328  51.3371944  58.2518721
  60.8115216  51.3881553  58.4412040  61.8940177  51.1005284  60.2677337
  60.9337870  50.9331467  60.7556263  62.6216691  50.3805712  60.6422793
  62.3735577  52.5039204  60.5670520  62.4495979  52.6116057  61.6490513
  63.3600678  52.6266137  60.1200136  61.4493296  53.5460787  60.0269471
  60.5352621  53.4328321  60.4413811  61.8088814  54.4631668  60.2500434
  61.3790629  53.4467399  59.0243038  62.7555555  49.3490090  56.1635701
  63.6912612  48.5819863  56.2926440  62.7868148  50.3747590  55.3224009
  62.0037876  51.0108319  55.2736254  63.9257180  50.6005628  54.4199209
  64.8424433  50.2195871  54.8700001  63.7028462  49.9222655  53.0622626
  63.5821453  48.8517603  53.2282457  62.4696608  50.4681316  52.3575599
  62.5898293  51.5385770  52.1908058  62.3447831  49.9634648  51.3995320
  61.5897295  50.2939386  52.9768150  64.9148328  50.1067047  52.1658477
  64.9505606  51.1500797  51.8524904  65.8066106  49.8716363  52.7468596
  64.8598062  49.2197158  50.9506214  63.9684743  49.4545348  50.3688248
  65.7465237  49.3854190  50.3387605  64.8245219  48.1760909  51.2631943
  64.1970002  52.0809983  54.1697094  63.2870777  52.8913888  54.1271253
  65.4650237  52.4276821  54.0002137  66.1841464  51.7185001  53.9954437
  65.8701913  53.8285804  53.8608288  65.1070962  54.4858715  54.2776662
  67.1842759  54.0602768  54.6188212  67.1145135  53.5357933  55.5717900
  67.9472760  53.5882116  53.9998824  67.5604025  55.5138164  54.8665559
  66.8774857  56.2891889  55.8126067  66.0729350  55.8235350  56.3817851
  67.2027524  57.6163495  56.0328711  66.6394319  58.2062075  56.7559474
  68.2247757  58.1849898  55.3409884  68.5177368  59.5072778  55.5827611
  67.9443199  59.9039368  56.2426507  68.9478147  57.4314694  54.4196091
  69.7752338  57.8883517  53.8767126  68.6172444  56.1007729  54.1913217
  69.1914961  55.5114620  53.4764457  66.0211975  54.1653449  52.3921084
  66.9215295  53.7023678  51.7221766  65.0990952  54.9469359  51.8743229
  64.4092476  55.3888227  52.4650393  65.0561301  55.2130363  50.4502985
  66.0605195  55.3915360  50.0663208  64.4669350  54.0045113  49.7306331
  64.8467829  53.0637110  50.1290168  63.3850094  54.0418391  49.8576903
  64.7233350  53.9803852  48.2623014  64.2508974  54.9572835  47.4221440
  64.6171140  54.6793141  46.1836685  64.3569386  55.3534657  45.3676248
  65.2841004  53.5382490  46.1865750  65.6797632  53.0729996  45.3821536
  65.3557196  53.0775556  47.4750025  65.8612898  52.1361002  47.6898553
  64.1747348  56.4126906  50.2123150  63.2113423  56.6204344  50.9000617
  64.5095040  57.2304084  49.2478643  65.8329482  57.2799684  48.6071871
  65.8837783  56.5317279  47.8162050  66.6053585  57.0768319  49.3489533
  65.9016197  58.6754252  48.0815242  66.4529215  58.6742876  47.1412242
  66.4208744  59.3030582  48.8057844  64.4974312  59.1360031  47.8885332
  64.0973363  58.8422374  46.9181081  64.4230776  60.2178155  47.9992262
  63.7186242  58.4452085  49.0002078  63.7168664  58.9980043  49.9396289
  62.2798385  58.2355090  48.5308307  61.3604443  58.9767198  48.9434151
  62.1192971  57.2532904  47.6450705  62.9534883  56.7863113  47.3192564
  60.8302350  56.8471121  47.0798032  60.3284342  57.7754303  46.8068188
  61.0883579  56.0596260  45.8352068  61.5823782  55.1228930  46.0932287
  60.1426366  55.8458675  45.3371918  61.7284918  56.6352434  45.1666318
  59.8978821  56.0313880  47.9596561  58.6770118  56.1140401  47.8066844
  60.4689512  55.2645462  48.8828440  61.4770868  55.2535050  48.9431763
  59.7008829  54.4664248  49.8581051  58.7165622  54.2015667  49.4720196
  60.4453099  53.1964757  50.1934299  61.3540165  53.4410630  50.7434559
  59.5743875  52.3172160  51.0352496  58.6656278  52.0718081  50.4856755
  60.1103189  51.3997277  51.2783408  59.3120670  52.8388866  51.9556568
  60.8657029  52.4728992  48.9182234  61.5163078  53.1202320  48.3301965
  61.4011045  51.5596117  49.1777437  59.9805473  52.2210320  48.3341316
  59.5156241  55.1961658  51.1693523  60.4825505  55.5557434  51.8332403
  58.2819625  55.4471259  51.5561638  57.4899076  55.1638735  50.9971321
  58.0349888  56.2455627  52.7491775  58.8264121  56.9862336  52.8638723
  56.6968845  56.9729950  52.6497844  56.6890630  57.7820690  53.3801524
  56.6342070  57.3906888  51.6449444  55.5151132  56.0657663  52.8917711
  55.6929760  54.8390518  52.9835391  54.3903161  56.5861485  53.0092312
  58.1264810  55.3987851  54.0178826  58.6231800  54.2753337  53.9973376
  57.6815189  55.9573012  55.1301769  57.2437385  56.8673152  55.1122299
  57.8425294  55.2961812  56.4125720  58.8650768  54.9343550  56.5201723
  57.5504984  56.2726944  57.5434274  56.5681091  56.7047646  57.3528340
  57.5204860  55.6973293  58.4687134  58.5757126  57.3849081  57.6725579
  59.5569868  56.9332513  57.8181870  58.5756010  57.9621300  56.7479407
  58.2625142  58.3022342  58.8416210  57.2705121  58.7334742  58.7072231
  58.2861862  57.7283550  59.7680128  59.2852218  59.4070437  58.9092382
  60.2747298  58.9590751  59.0003348  59.2324960  59.9858677  57.9871309
  59.0382779  60.3004208  60.0686165  59.0875171  59.7643457  60.9231916
  59.7376984  61.0288170  60.0873196  58.1215974  60.7159521  59.9841786
  56.9478144  54.1037727  56.5525970  57.2651693  53.1565749  57.2497256
  55.8263161  54.1331499  55.8835324  55.5539158  54.9479115  55.3524382
  54.9095699  53.0033472  55.9330028  55.0283454  52.4366772  56.8565161
  53.5048185  53.5591282  55.8846391  53.4333974  54.1654125  54.9816343
  52.7859173  52.7415981  55.8305494  53.2004071  54.4218251  57.0993908
  53.9087441  55.2480306  57.1605794  51.7931545  54.9721809  56.9473819
  51.0841580  54.1465133  56.8865887  51.5512673  55.5954735  57.8082523
  51.7325690  55.5701264  56.0380465  53.3245797  53.6442616  58.3871587
  54.3410524  53.2632054  58.4855398  53.0988937  54.2976522  59.2299207
  52.6235896  52.8096275  58.3772717  55.0859804  51.9625237  54.8245324
  54.2300148  51.1500140  54.6094809  56.1882825  52.0047693  54.1049204
  56.8945346  52.6938529  54.3204918  56.4317339  51.0906238  53.0021238
  57.5138864  51.0237547  52.8899916  56.0385159  50.1222628  53.3115681
  55.8212577  51.4669758  51.6704560  55.9948747  50.7215358  50.7150894
  55.1181389  52.5978744  51.5881008  55.0113638  53.1885084  52.4004123
  54.4656994  53.0088375  50.3374710  53.9002631  52.1694226  49.9327939
  53.5198882  54.1641980  50.5620604  54.0393231  54.9012819  51.1744279
  53.2916316  54.5975281  49.5882924  52.2329427  53.7566621  51.2467609
  51.7625256  52.9726582  50.6533415  52.4790059  53.3660578  52.2341733
  51.2785746  54.9222174  51.3892537  51.1016874  55.3887631  50.4201588
  50.3301351  54.5871987  51.8091638  51.8606334  55.9109712  52.2831594
  52.8302596  55.7861886  52.5368399  51.2070561  56.9527351  52.7764479
  49.9366813  57.1489797  52.4662914  49.4643925  56.5018332  51.8512754
  49.4445272  57.9451118  52.8458407  51.8350731  57.7944623  53.5848667
  52.8048432  57.6365712  53.8187823  51.3410098  58.5899382  53.9633086
  55.4313296  53.4274175  49.2832186  56.2169623  54.3190017  49.4928373
  55.3144151  52.8256806  48.1176739  54.5351583  52.2123786  47.9260519
  56.2690948  53.0490031  47.0828021  57.1924996  53.4043899  47.5401017
  56.5449137  51.7788720  46.3139269  55.6219518  51.4478396  45.8378396
  57.5977398  52.0099727  45.2612282  58.5211998  52.3406045  45.7366278
  57.7805997  51.0819016  44.7196131  57.2541768  52.7748418  44.5647807
  57.0478183  50.6915691  47.2466672  58.0887714  50.9133903  47.4818535
  56.4522522  50.7368762  48.1584500  56.9505154  49.3048821  46.6495473
  57.5462429  49.2586650  45.7379155  57.3253755  48.5733537  47.3654001
  55.9097232  49.0821518  46.4145097  55.6710019  54.0546920  46.1539777
  54.5029347  53.9584029  45.7995466  56.4859840  55.0340569  45.7848847
  57.3821059  55.1279655  46.2412246  56.1378066  55.9889477  44.7503872
  55.0695986  55.9400929  44.5390957  56.4784845  57.3997831  45.2130026
  55.9434742  57.6188360  46.1370584  57.5515953  57.4760506  45.3882637
  56.0875538  58.5275990  44.2427318  56.9027195  55.6737991  43.4919638
  57.9972301  56.1760529  43.2888339  56.3090703  54.8383286  42.6495935
  55.4342089  54.4192638  42.9308434  56.8656549  54.4709646  41.3564588
  57.7939228  55.0145929  41.1807138  57.1631952  52.9744698  41.3236119
  57.7922858  52.8310373  42.2021171  56.1983740  52.4939680  41.4859021
  57.8372922  52.3578929  40.1136081  57.1799792  52.5002046  39.2558273
  59.1848331  52.9722149  39.8218309  59.8428885  52.8298853  40.6790380
  59.6213501  52.4926011  38.9457462  59.0647376  54.0384076  39.6297097
  58.0253165  50.8582808  40.3207999  57.0535550  50.3863699  40.4659861
  58.5103737  50.4279198  39.4446662  58.6465596  50.6875186  41.2000020
  55.7965807  54.8887524  40.3724991  54.6298752  54.7649272  40.6532546
  56.1853170  55.4508496  39.2514546  57.1642688  55.5931278  39.0477158
  55.1903463  56.0056011  38.3185595  54.4309317  56.5589156  38.8710373
  55.8649128  56.9562132  37.3302980  55.1179483  57.2229848  36.5826508
  56.1719395  57.8509974  37.8717736  57.0829880  56.3361189  36.6364833
  57.4576004  55.1920226  36.9596338  57.6832987  57.0035248  35.7682774
  54.3607052  54.9557836  37.5823220  53.1640098  55.1320271  37.3916908
  55.0047290  53.8469385  37.1995724  56.0029391  53.7760836  37.3361577
  54.3134026  52.7394828  36.5235668  53.7584676  53.1335540  35.6721831
  55.2312645  51.5921536  36.0522928  54.6154784  50.7591305  35.7132052
  56.1113608  52.0586693  34.9215281  56.7278212  52.8914387  35.2600134
  56.7538026  51.2394404  34.5986762  55.4899615  52.3830531  34.0868203
  56.0861818  51.0347059  37.1748053  56.7983401  51.8090632  37.4599406
  55.4255576  50.8220676  38.0153171  56.8390934  49.7710143  36.7900656
  57.5003130  49.9829961  35.9498560  57.4299550  49.4268349  37.6389015
  56.1275300  48.9960008  36.5052301  53.2418165  52.1284953  37.3850351
  52.4328700  51.4114864  36.8890373  53.2521939  52.3947715  38.6758671
  54.0474947  52.8604545  39.0890684  52.1623094  52.0159879  39.5340936
  51.7341703  51.0725538  39.1953783  52.6431539  51.8452163  40.9387500
  53.1025124  52.7890195  41.2325602  51.7735526  51.6537363  41.5674225
  53.6376969  50.7305542  41.1067340  54.5341912  50.9503295  40.5269948
  54.0033698  50.6015895  42.5734605  53.1073951  50.3813407  43.1538213
  54.7245885  49.7940095  42.6989942  54.4412238  51.5366305  42.9228636
  53.0453117  49.4440324  40.6132551  52.7888914  49.5425205  39.5584337
  53.7695925  48.6389093  40.7369300  52.1463317  49.2143779  41.1852628
  51.0190472  53.0198896  39.5556108  49.9947295  52.7921198  40.1955031
  51.1672572  54.1403246  38.8817027  52.0006984  54.3612655  38.3557177
  50.1183181  55.1336376  38.9535988  49.2117982  54.6945878  39.3701996
  50.5680819  56.2841628  39.8625390  51.4698517  56.7398040  39.4535129
  49.7776583  57.0324849  39.9203738  50.7768428  55.8990524  40.8606413
  49.7698402  55.6164051  37.5688592  48.8428728  55.1367634  36.9424397
  50.5481820  56.5560291  37.0802164  51.3546673  56.8680941  37.6020366
  50.2655684  57.1870916  35.8230249  49.2070296  57.4339158  35.7413381
  51.0718749  58.4733531  35.7430794  52.1113457  58.2665971  35.9977393
  51.0141249  58.8284150  34.7141498  50.5197322  59.5472904  36.6851082
  49.3372995  59.4447004  37.0820691  51.2581870  60.4848818  37.0589449
  50.6004768  56.2898481  34.6681520  49.7288695  55.8504420  33.9491401
  51.8658602  55.9525399  34.5500759  52.5358047  56.2119193  35.2600027
  52.3347849  55.2388124  33.4047180  51.9628675  55.7045899  32.4921240
  53.8386828  55.2598981  33.3767289  54.2011002  54.9202261  34.3469741
  54.1735474  54.5696801  32.6024132  54.3849510  56.6431342  33.0901581
  53.7820708  57.1023001  32.3067023  54.3164471  57.2417583  33.9984854
  55.8456007  56.5725015  32.6346116  56.4505265  56.2806832  33.4931020
  55.9189423  55.8070464  31.8620840  56.3518714  57.8973022  32.0848935
  57.4013978  57.7822120  31.8140629  55.7731383  58.1479366  31.1958775
  56.2156154  58.9874685  33.0887365  56.7521566  58.7556201  33.9124292
  56.5590988  59.8520462  32.6955134  55.2431228  59.0945640  33.3395110
  51.8889360  53.7975599  33.3411188  52.4407611  53.0534894  32.5361075
  50.9148291  53.3805014  34.1548865  50.4512531  54.0159336  34.7884657
  50.4885632  51.9712040  34.1436549  51.3449818  51.3504783  34.4069911
  49.3854264  51.6849500  35.0938796  49.7358318  51.7561042  36.1235652
  48.5242044  52.3390517  34.9576895  48.8997541  50.3024163  34.9073324
  47.7072039  49.9266163  34.4179373  47.0432670  50.7249516  34.0863528
  47.5866521  48.5645789  34.4461572  46.7801978  48.0333314  34.1503411
  48.7387194  48.0404156  34.9416475  49.0965469  46.7242131  35.1529422
  48.3781283  45.9463464  34.8942981  50.3307767  46.4783565  35.6738811
  50.6565268  45.4512137  35.8380897  51.1889433  47.5162479  36.0025293
  52.1679789  47.3202374  36.4397576  50.8271547  48.8326084  35.7848092
  51.5255244  49.6104838  36.0935005  49.5871720  49.1078016  35.2346769
  49.9901158  51.5089531  32.8222181  49.0917351  52.1193205  32.2578950
  50.5816493  50.4189740  32.3460724  51.3342934  50.0075963  32.8793590
  50.1944901  49.7843512  31.1005755  49.3524181  50.3264237  30.6702602
  51.3340515  49.7751442  30.0912147  51.4487496  50.7649522  29.6493734
  52.2639113  49.4866427  30.5813450  51.0272862  48.8425230  29.0803320
  51.7377020  48.8249711  28.4348856  49.8121394  48.3644763  31.4374022
  50.5176520  47.6921576  32.1830701  48.6903236  47.8986298  30.8864664
  47.8001526  48.5970436  29.9539715  48.2101248  48.5592220  28.9447180
  47.6799763  49.6368541  30.2580288  46.5540645  47.8261416  30.0869060
  45.9681334  47.8963789  29.1704724  45.9657059  48.2030390  30.9234966
  46.9974898  46.4460398  30.3364618  47.2841401  46.0304285  29.3704401
  46.2689801  45.7894615  30.8121488  48.2066578  46.5855761  31.2097843
  48.0335844  46.5321245  32.2846270  49.1916486  45.5362783  30.8122161
  49.2465582  44.4876061  31.4499782  49.9442381  45.8251922  29.7447970
  49.7539882  46.6748872  29.2330131  50.9803938  44.9275766  29.2370849
  50.4772521  44.0089519  28.9352965  51.6478975  45.5320809  28.0259992
  52.1637135  46.4480711  28.3140893  52.3678825  44.8238762  27.6159163
  50.8948754  45.7615098  27.2720634  52.0335373  44.5600985  30.2758364
  52.6487125  43.4995824  30.1886238  52.2378945  45.4230155  31.2522679
  51.7619715  46.3133492  31.2823095  53.1880758  45.1190981  32.2962941
  54.1016318  44.7247012  31.8513607  53.5329385  46.3462911  33.0935883
  52.6015741  46.7657967  33.4739493  54.1988812  46.1256880  33.9278273
  54.1971347  47.3474432  32.1680576  53.5579403  47.5437424  31.3072452
  54.4135452  48.6277307  32.9355023  55.0530723  48.4323075  33.7962658
  54.8909591  49.3635655  32.2884136  53.4532198  49.0138635  33.2772286
  55.5100169  46.8345884  31.5916539  55.3259434  45.9242826  31.0210754
  55.9406091  47.5922929  30.9369972  56.2045780  46.6195723  32.4037203
  52.6514345  44.0747035  33.2183857  51.5022419  44.0912567  33.5879791
  53.5127182  43.1680341  33.6032820  54.4990979  43.2669214  33.4099540
  53.0856718  42.0444313  34.3347772  51.9976923  42.0255213  34.3983545
  53.5556860  40.7719429  33.6335084  54.6311451  40.6806315  33.7856573
  53.0504037  39.9248951  34.0975124  53.2547762  40.7870062  32.1447544
  52.2160479  41.0943016  32.0234542  53.9086293  41.5299758  31.6880549
  53.4545260  39.4635133  31.4336028  53.2005609  39.3678639  30.2308364
  53.9060667  38.4423737  32.1532652  54.0517840  37.5444933  31.7143133
  54.1015983  38.5685392  33.1360933  53.7321519  42.1572165  35.6469387
  54.6931244  42.8614993  35.8230738  53.2500290  41.3704886  36.5602769
  52.5511471  40.6790746  36.3287383  53.7383566  41.4147394  37.8952604
  53.4797562  42.3490120  38.3936173  53.1845719  40.2562761  38.6823985
  53.3678147  39.3353117  38.1289122  53.8424675  40.1666688  40.0416869
  53.6592562  41.0871542  40.5959801  53.4267138  39.3227703  40.5922184
  54.9161373  40.0254273  39.9176581  51.6832039  40.4323208  38.7819993
  51.4887636  41.2707037  39.4508848  51.3076560  40.6679642  37.7862405
  50.9848028  39.1997723  39.3042686  51.3595206  38.9637587  40.3002525
  49.9115704  39.3834750  39.3545153  51.1784152  38.3610182  38.6356090
  55.2186107  41.2604115  37.9002568  55.9216731  42.0706346  38.4518397
  55.6907797  40.2201837  37.2441474  55.0748332  39.5680699  36.7799740
  57.1103571  39.9357880  37.2534702  57.4204108  39.7245242  38.2768633
  57.4699557  38.7363235  36.3766311  58.5308174  38.5394053  36.5312108
  56.8869288  37.8915070  36.7433254  57.2030753  38.9298063  34.8993000
  56.1452388  39.1467600  34.7509288  57.7996444  39.7653202  34.5330707
  57.5716562  37.6760561  34.1385402  57.0700430  36.8089485  34.5682000
  57.2942234  37.7724985  33.0888596  58.9963587  37.4742487  34.2229955
  59.3212507  36.8478349  34.9455952  59.8928593  38.0559946  33.4410445
  59.5176504  38.8955263  32.4706451  58.5372354  39.0919427  32.3281424
  60.2163152  39.3295245  31.8844602  61.1810659  37.7799667  33.6240097
  61.4580375  37.1355958  34.3507648  61.8763702  38.2160058  33.0353498
  57.9180659  41.1663640  36.8335627  58.9849216  41.4161631  37.3612418
  57.4057925  41.9323579  35.8854681  56.5116033  41.7068219  35.4735720
  58.0949180  43.1166990  35.4223597  59.0945845  42.8378842  35.0891505
  57.3632680  43.7717254  34.2654731  56.3610997  44.0461425  34.5947969
  58.0957694  45.0098782  33.7935998  59.0979276  44.7361660  33.4636601
  57.5511918  45.4608127  32.9640262  58.1662974  45.7253187  34.6129113
  57.2856387  42.8450579  33.1853791  56.8238889  43.2509738  32.4480734
  58.1930547  44.1318529  36.5115969  59.2926332  44.5804330  36.8526366
  57.0452217  44.4726649  37.0654385  56.2034636  43.9804931  36.8021715
  56.9572016  45.4717036  38.1004912  57.0522831  46.4536697  37.6370248
  55.6285129  45.4176355  38.8667757  55.6429560  44.5776537  39.5612691
  55.4390421  46.6987691  39.6334253  55.4240304  47.5392210  38.9395116
  54.4954977  46.6608635  40.1778403  56.2601785  46.8254235  40.3389714
  54.4607383  45.2557274  37.9409262  54.5691643  44.3292133  37.3770844
  53.5385205  45.2216477  38.5209715  54.4241946  46.0984244  37.2505444
  58.0097725  45.2078154  39.1443219  58.8479788  46.0574339  39.4518533
  57.9635366  43.9928896  39.6581027  57.2263350  43.3733760  39.3534126
  58.9028126  43.5080300  40.6583345  58.6990046  43.9753534  41.6217505
  58.7649364  42.0141814  40.8086965  58.4142031  41.6732005  39.8346239
  59.7518363  41.5955565  41.0058811  57.7879322  41.5506743  41.8937577
  58.3451350  41.5067860  42.8295460  56.5902177  42.4436737  42.0653337
  56.0322201  42.4876942  41.1300264  55.9491769  42.0454934  42.8518576
  56.9198801  43.4460296  42.3386571  57.3208116  40.1460012  41.5757012
  58.1793229  39.4750528  41.5459357  56.6250298  39.8110071  42.3449657
  56.8213223  40.1392749  40.6069060  60.3352448  43.8139439  40.3341857
  61.0451625  44.4161557  41.1280893  60.7642742  43.4441322  39.1520000
  60.2329150  42.8270690  38.5545137  62.0778699  43.8235893  38.7370148
  62.8211877  43.4744203  39.4537147  62.3710832  43.1933335  37.3885855
  62.0967764  42.1434047  37.4910767  61.7887144  43.6436787  36.5847598
  63.8435060  43.2996763  37.0641346  64.0574507  44.3560013  36.9013279
  64.7737239  42.7523209  38.1507449  64.5606746  41.6958532  38.3137935
  65.8104030  42.8688338  37.8347988  64.6130714  43.3021685  39.0780845
  64.0979024  42.6075292  35.7468294  63.5102392  43.0874016  34.9642222
  65.1570715  42.6756618  35.4985958  63.8103353  41.5590723  35.8252015
  62.2669796  45.3793714  38.7346371  63.2904340  45.9041860  39.1999645
  61.2684004  46.0982697  38.2476723  60.4879471  45.6320997  37.8075841
  61.2738794  47.5578151  38.2803411  62.0788516  47.9340429  37.6490159
  59.9601511  48.1162843  37.7737672  59.2051398  48.0329680  38.5555060
  60.0909630  49.1647459  37.5059677  59.5422842  47.3879082  36.6356312
  58.7096841  47.7433511  36.3161983  61.5329548  48.1395900  39.6542384
  62.3043732  49.0712416  39.8150866  60.8959029  47.5797166  40.6426768
  60.1673395  46.9042710  40.4608308  61.1573344  47.9573154  42.0228630
  61.0610020  49.0405194  42.0969465  60.1506077  47.2956232  42.9470631
  60.1860966  46.2177021  42.7891807  60.4567133  47.5992119  44.3763280
  60.4209548  48.6769938  44.5350991  59.7208450  47.1134673  45.0171485
  61.4521572  47.2291531  44.6217807  58.7681675  47.8684143  42.6190713
  58.7893232  48.9156203  42.9207543  58.6575048  47.8048610  41.5365676
  57.6150755  47.1836266  43.2784001  57.7248067  47.2471727  44.3609992
  56.6851889  47.6671090  42.9789758  57.5929899  46.1364122  42.9768140
  62.5651345  47.6190940  42.4594270  63.2360922  48.4267671  43.0607772
  63.0110954  46.4226776  42.1432459  62.3953852  45.7464426  41.7146358
  64.3831718  46.0311926  42.4118938  64.5527554  45.9897015  43.4878209
  64.6676548  44.6537767  41.8199337  63.7995011  44.0197669  42.0000446
  64.8165511  44.7686420  40.7462783  65.8960540  44.0139387  42.4342297
  66.7851243  44.5586970  42.1165928  65.7946746  44.0848925  43.5171839
  66.0609859  42.5609083  42.0593202  65.6762623  42.1820756  40.9695777
  66.6622151  41.7416184  42.9601346  66.7891336  40.7635325  42.7425547
  66.9797502  42.1140536  43.8436304  65.3466812  47.0323309  41.8188577
  66.2946298  47.4806862  42.4549183  65.0859963  47.3530434  40.5679073
  64.3212696  46.9008611  40.0874662  65.8736681  48.3142156  39.8432357
  66.9092837  47.9795214  39.7834078  65.3325850  48.4605442  38.4424316
  64.2989830  48.8039088  38.4856466  65.9333701  49.1862781  37.8942821
  65.3739475  47.4973094  37.9339367  65.8614536  49.6576721  40.5328005
  66.9084305  50.2638078  40.7509284  64.6784979  50.1123718  40.8904050
  63.8437320  49.5773214  40.6980869  64.5422106  51.3564555  41.5872489
  64.6957559  52.1885203  40.9000873  63.1628470  51.4675375  42.1757708
  62.4836466  51.3772774  41.3280449  63.0110720  50.6273193  42.8533383
  62.8847468  52.7655944  42.9101648  63.6093704  52.8837250  43.7158115
  62.9960304  53.9455064  41.9495252  62.2713439  53.8283088  41.1438001
  62.7946016  54.8723065  42.4867113  64.0017695  53.9801272  41.5307284
  61.5050733  52.7356589  43.5470809  61.4497916  51.9102239  44.2567993
  61.3247427  53.6754984  44.0688892  60.7498337  52.5997550  42.7729735
  65.5152142  51.4804721  42.7418089  66.0347930  52.5486569  42.9976175
  65.7494548  50.3957693  43.4530228  65.2908205  49.5259847  43.2223097
  66.6938532  50.4050537  44.5588974  66.3347981  51.0768321  45.3385719
  66.8540949  49.0230410  45.1484274  67.1892657  48.3949368  44.3230518
  67.6287065  49.0594351  45.9144249  65.5849102  48.4434668  45.7409086
  64.8056583  48.4105372  44.9794738  65.8650272  47.0447727  46.2344926
  66.6439066  47.0769460  46.9963395  64.9563905  46.6210857  46.6622418
  66.1973510  46.4248273  45.4018288  65.0341506  49.2866883  46.8734454
  64.8053291  50.2865501  46.5046411  64.1254705  48.8262598  47.2612691
  65.7749860  49.3545581  47.6700981  68.0628315  50.8270851  44.1378965
  68.7096247  51.6193419  44.8195985  68.5171977  50.2827373  43.0206200
  68.0031570  49.5485723  42.5549341  69.7993058  50.6733067  42.4768440
  70.5906392  50.4522073  43.1930882  70.0771302  49.9112057  41.1983146
  69.8845397  48.8506380  41.3601922  69.4251302  50.2817529  40.4073084
  71.4225158  50.0916162  40.8206235  71.5949991  49.6072108  40.0099443
  69.8652032  52.1914129  42.2351167  70.8012955  52.8517878  42.6819972
  68.8290556  52.7419034  41.6057777  68.0369349  52.1647391  41.3617993
  68.8186693  54.1596588  41.1869868  69.7910373  54.5802353  41.4433365
  68.6353273  54.2421978  39.6762817  67.6621356  53.8330622  39.4049773
  68.6923162  55.2835008  39.3592002  69.4202143  53.6691468  39.1826582
  67.7506011  54.9999027  41.8785578  66.6889241  55.2243563  41.3109455
  68.0163802  55.4531689  43.1158295  69.0375186  54.9665060  44.0683507
  69.9809522  55.4751956  43.8701884  69.1686778  53.8929687  43.9326529
  68.4743252  55.3056005  45.4061078  69.2934099  55.5889654  46.0670947
  67.9730521  54.4244943  45.8067056  67.5135133  56.4248116  45.2217984
  68.0284376  57.3679433  45.4047045  66.6544185  56.3453505  45.8879377
  67.0469934  56.3576306  43.7487655  66.0585148  55.9075464  43.6569363
  67.0351003  57.7552606  43.1055160  68.0900270  58.2873132  42.7634828
  65.8533748  58.3280405  42.9393748  65.0119821  57.7828307  43.0614567
  65.7224772  59.7083418  42.5187857  66.7122439  60.1487780  42.3984652
  64.9710584  59.8069993  41.1720866  65.6010882  59.3907441  40.3860247
  64.0520731  59.2255967  41.2464972  64.6129534  61.2352270  40.8015459
  65.1852272  62.1552414  41.3349850  63.6706375  61.4170228  39.8849146
  63.4075200  62.3539018  39.6144948  63.2209436  60.6176623  39.4619502
  65.0077611  60.4981832  43.6195764  63.7988116  60.2859676  43.8566559
  65.7656767  61.3925265  44.3023612  67.2408614  61.4688338  44.2515657
  67.5475892  61.8177671  43.2655313  67.6570893  60.4776048  44.4313393
  67.5870066  62.4388950  45.3380755  67.9500964  63.3568890  44.8759587
  68.3774556  62.0030270  45.9490672  66.3598294  62.6864698  46.1516041
  66.3461482  63.7316491  46.4606546  66.2726856  62.0471801  47.0301336
  65.2071759  62.4145857  45.1950520  64.3157619  61.9956030  45.6618848
  64.8407204  63.7075216  44.4683717  64.4046778  64.6585769  45.1012617
  65.0380266  63.7262872  43.1551858  65.3406902  62.8686271  42.7173743
  64.8480231  64.9039510  42.3139322  65.6264013  65.6353538  42.5307210
  64.9252164  64.5037391  40.8235693  65.7990080  63.8726366  40.6614340
  64.0253373  63.9547282  40.5470738  65.1660203  65.6718955  39.8883127
  65.3560065  66.7975658  40.3857680  65.1917480  65.4536933  38.6493971
  65.3512579  66.2766642  38.1822039  63.4860223  65.4392720  42.6656170
  63.3524744  66.5898671  43.0618326  65.0456114  64.5192574  38.4856088
  65.5208840  67.5859887  39.7925081  65.3515090  66.9122307  41.3791712
  62.4803688  64.5774078  42.5421006  62.5988798  63.7348729  41.9990029
  61.2096376  64.8012606  43.1917105  61.2216169  65.7703325  43.6902847
  60.0505665  64.7925033  42.2180378  60.0153305  65.7433271  41.6862648
  60.1827788  63.9815748  41.5021049  58.6874276  64.8036758  42.9187641
  58.5334743  65.4442058  43.9912513  57.7490424  64.1693805  42.3909850
  56.9592211  64.2589068  42.9287222  61.1350841  63.6284124  44.1295686
  61.5587090  62.5545071  43.7573329  58.0576659  63.7547173  41.5821840
  57.6423064  65.4533636  44.4456615  59.3003599  65.9507207  44.3853925
  60.7003184  63.8453520  45.3695834  61.3074664  65.0116976  46.0421259
  60.5336725  65.7394139  46.2866094  62.0445754  65.4728791  45.3847973
  61.9286178  64.4049925  47.2571167  61.3681031  64.7186539  48.1377636
  62.9589384  64.7507655  47.3406739  61.8759567  62.9071670  47.0747032
  61.7886898  62.3811119  48.0253606  62.7389177  62.5273667  46.5277574
  60.6213282  62.7066308  46.2604345  60.6046533  61.8285576  45.6148281
  59.4311033  62.6572820  47.2167913  58.9608347  63.6905836  47.6751473
  58.9677607  61.4532996  47.5243480  59.2609212  60.6531086  46.9822682
  57.9435767  61.2594029  48.5458299  57.1541826  61.9993067  48.4135483
  57.3248378  59.8611699  48.4510477  56.7063987  59.9461177  47.5575063
  58.1509206  59.1770838  48.2568477  56.4763803  59.3219611  49.6106342
  57.1665146  58.9681297  50.3765445  55.5247803  60.3530575  50.2193771
  54.8339928  60.7070346  49.4541245  54.9618135  59.8935658  51.0318034
  56.0993971  61.1944462  50.6066507  55.6771608  58.1221692  49.1429915
  56.3577472  57.3427520  48.8003395  55.0756984  57.7414651  49.9684662
  55.0224188  58.4181692  48.3233599  58.3922431  61.5314621  49.9732760
  57.7966173  62.3728094  50.6615409  59.4281639  60.8251387  50.4129388
  59.9143641  60.2048572  49.7813064  59.8656940  60.8775931  51.8054315
  59.0390115  61.0744088  52.4880432  60.4738514  59.5367612  52.1562552
  61.3089628  59.3297331  51.4870555  60.8305722  59.5572818  53.1860268
  59.7206211  58.7562650  52.0486956  60.8659786  62.0271580  51.9836885
  62.0750542  61.8039514  52.0603232  60.3444249  63.2528790  52.0703180
  59.3657287  63.3721515  52.2894690  61.1389490  64.4522950  51.7410373
  61.4766892  64.3877119  50.7066970  60.3130473  65.7403212  51.9092839
  59.7791947  65.6372491  52.8539938  60.9673132  66.6109022  51.9553789
  59.2871442  65.9562475  50.7868243  59.6434264  66.3686134  49.6730787
  58.0048516  65.7348906  51.0878821  57.2940530  65.8637865  50.3820131
  57.7518514  65.4396166  52.0200329  62.4415935  64.5678706  52.5217476
  63.4922813  64.8510298  51.9494469  62.3570201  64.3318674  53.8237471
  61.4464166  64.1692817  54.2292918  63.5251338  64.3434020  54.7158078
  63.9138987  65.3567133  54.8166118  63.1189142  63.8413179  56.0883176
  62.5863209  62.8984871  55.9637634  64.0295779  63.6704977  56.6624362
  62.2323606  64.8296816  56.8275745  62.0684676  65.9835090  56.3612156
  61.6874678  64.4529109  57.8804262  64.6918860  63.5263415  54.2350852
  65.8252231  63.9764555  54.2381663  64.4047767  62.3204449  53.8000464
  63.4636443  61.9563685  53.8426781  65.4326971  61.4968516  53.1994694
  66.2514927  61.3375922  53.9011170  64.8862382  60.1366380  52.7701799
  64.0689058  60.2908567  52.0657060  65.9764237  59.3040182  52.1081166
  66.7939526  59.1489774  52.8121832  65.5666230  58.3390552  51.8097707
  66.3499520  59.8273476  51.2279435  64.3312334  59.3866665  53.9545572
  63.5237254  59.9639372  54.4048809  63.9473806  58.4207655  53.6262404
  65.1207868  59.2323409  54.6900093  65.9591775  62.1608239  51.9430956
  67.1561410  62.3008120  51.7497599  65.0530727  62.5546131  51.0804787
  64.0650876  62.4628310  51.2690548  65.4580477  63.1011784  49.8108371
  65.9329971  62.3370266  49.1955370  64.2540523  63.6266872  49.0798566
  63.7728985  64.3993403  49.6795218  64.5644236  64.0496590  48.1244171
  63.5506458  62.8126208  48.9048866  66.4739709  64.2062918  50.0242723
  67.5530888  64.1988160  49.4165589  66.1295890  65.1368905  50.9090865
  65.2084403  65.1118349  51.3225554  67.0287906  66.2260645  51.2856014
  67.1567984  66.9011836  50.4394765  66.4702952  67.0162667  52.4570883
  66.0911324  66.3000149  53.1860040  67.2937036  67.5794758  52.8962853
  65.3559807  67.9737588  52.0602585  65.7517934  68.6487535  51.3014335
  64.5450189  67.3836080  51.6334539  64.8305047  68.7822735  53.2311381
  65.4491460  68.7412575  54.3082865  63.7938744  69.4599723  53.0704182
  68.3875349  65.6817037  51.6485107  69.3953935  66.1301162  51.1206848
  68.4156723  64.6975306  52.5351705  67.5678657  64.3833186  52.9852751
  69.6786652  64.0503164  52.9027544  70.3451146  64.7875658  53.3504235
  69.4581652  62.9349481  53.8941818  68.9694983  62.1140593  53.3693528
  70.4348887  62.6075168  54.2504120  68.6120257  63.3551912  55.0661275
  68.5002532  64.4392015  55.0891382  67.6313104  62.8915073  54.9598413
  69.2129463  62.9098093  56.3588779  70.2568749  62.2456312  56.3789389
  68.5804402  63.2952112  57.4600502  68.9384488  63.0253014  58.3650806
  67.7439690  63.8566624  57.3880102  70.4416404  63.4429285  51.7338991
  71.6568688  63.4990229  51.6834978  69.7265591  62.8541435  50.8006360
  68.7181886  62.8660945  50.8567197  70.3508732  62.1414326  49.6857265
  71.1450165  61.4894810  50.0495874  69.3004433  61.2845353  48.9800028
  68.4776152  60.9983352  49.6350926  68.9083482  61.8325764  48.1232575
  69.8679295  60.0486017  48.4596869  70.6477325  59.9002010  47.3515080
  70.8583659  60.8041339  46.7799849  71.0141187  58.5780572  47.1919491
  71.5629278  58.1953658  46.4353413  70.4908636  57.8648025  48.2309687
  70.5958579  56.5070621  48.5178940  71.1937558  55.8795059  47.8569931
  69.9391745  56.0460506  49.6153366  69.9882163  54.9879652  49.8725335
  69.1881951  56.9164160  50.4365083  68.6641447  56.5359401  51.3132687
  69.0921087  58.2810323  50.1562444  68.5026284  58.9142369  50.8193173
  69.7515495  58.7667109  49.0370089  71.0038188  63.0521949  48.6519180
  72.0996609  62.7626330  48.1603368  70.3021232  64.1243326  48.2911438
  69.3264090  64.2009864  48.5405538  70.8923140  65.1783930  47.4500460
  71.3709482  64.7104429  46.5897954  69.8546038  66.1857328  46.9449619
  70.3958917  67.1174689  46.7807227  69.5006347  65.7985104  45.9895224
  68.6672889  66.4441718  47.8576013  67.9432179  65.6456698  47.6956860
  69.0244354  66.4068915  48.8867557  68.0047403  67.7890065  47.5995492
  67.0879753  67.8370927  48.1871959  68.6864511  68.5744472  47.9258205
  67.6760971  67.9830584  46.1371189  68.5916922  68.2363074  45.6026554
  67.2713322  67.0512613  45.7421268  66.6854646  69.0656514  45.9573756
  67.0605049  69.9292568  46.3229304  66.4823307  69.1762677  44.9742171
  65.8368259  68.8309843  46.4521914  72.0221339  65.9307960  48.1654213
  73.0992735  66.1004873  47.6154220  71.7841828  66.3479961  49.4004603
  70.8854523  66.1846878  49.8314050  72.8023444  67.0795094  50.1678169
  73.2263611  67.8958642  49.5831172  72.2390969  67.6551979  51.4806097
  73.0472742  68.1626892  52.0072995  71.0969589  68.6444943  51.2232660
  70.2881600  68.1375738  50.6969812  70.7268027  69.0281947  52.1739801
  71.4625543  69.4722298  50.6155698  71.7956183  66.5930692  52.3259991
  71.4459267  66.9583439  53.1420203  74.0229909  66.2316852  50.5503486
  75.1670549  66.6516624  50.3793903  73.7656871  65.0472346  51.0883908
  72.8079519  64.7442940  51.1936038  74.8250734  64.1913172  51.6176082
  75.7891488  64.4730195  51.1941680  74.8915550  64.3532909  53.1249727
  74.9235293  65.4179383  53.3564952  74.0038252  63.9103219  53.5764307
  76.1055101  63.6984826  53.7127874  76.7519572  62.8553310  53.0723653
  76.4260433  64.0637256  54.9385736  77.2339420  63.6573872  55.3883387
  75.8621771  64.7481363  55.4220378  74.6640923  62.7142426  51.2397715
  74.3923805  61.8615963  52.0930523  74.8478396  62.4399162  49.9546622
  75.1169958  63.1782311  49.3201975  74.6277745  61.1160936  49.4129815
  73.5778272  60.8421417  49.5162299  74.9951154  61.0837701  47.9398641
  74.4252772  61.8750015  47.4526922  76.0594529  61.3090764  47.8726123
  74.7131851  59.7574065  47.2494983  75.4301556  59.0325847  47.6350986
  73.7030383  59.4440971  47.5132022  74.8392422  59.8388888  45.7385217
  75.2340952  60.8972074  45.2037816  74.5289052  58.8334606  45.0698252
  75.4365944  60.0893644  50.1833621  74.9362890  59.0141032  50.5266766
  76.6859556  60.4257020  50.4590278  77.0484909  61.3205541  50.1625363
  77.5947394  59.4998488  51.1487843  77.7505609  58.6310469  50.5092517
  78.9295316  60.1639462  51.3947829  78.7911107  61.0305794  52.0412244
  79.6047213  59.4564421  51.8760907  79.3570011  60.4845541  50.4447410
  77.0184041  59.0093226  52.4628812  77.0007068  57.8053479  52.7640152
  76.5468659  59.9627171  53.2403519  76.6172363  60.9310274  52.9619232
  75.9272062  59.6581134  54.5102470  76.6390315  59.1576524  55.1667093
  75.4710687  60.9503155  55.1805673  76.3684023  61.5039597  55.4569182
  74.9091536  61.5172491  54.4383155  74.6120971  60.7370903  56.4083458
  74.4292401  61.7066288  56.8716592  73.6607134  60.2789408  56.1380310
  75.3079187  59.8485056  57.4086665  76.3402881  60.2233446  57.9578797
  74.7637980  58.6540842  57.6286762  75.1918264  58.0215645  58.2895937
  73.9253208  58.3856133  57.1337211  74.7272912  58.7464952  54.3101019
  74.6704074  57.6293620  54.8358088  73.7708955  59.2543915  53.5413700
  73.9013024  60.1716199  53.1391446  72.5184907  58.5632901  53.2885832
  71.8771436  58.5812134  54.1697482  71.7809828  59.2267843  52.1376951
  72.4069964  59.2084167  51.2455798  70.8536475  58.6886444  51.9413409
  71.5524855  60.2599406  52.3993751  72.8156637  57.1012275  52.9830473
  72.2845290  56.2038230  53.6376664  73.7207792  56.8775476  52.0299937
  74.1261329  57.6533697  51.5261210  74.0851021  55.5200787  51.6233783
  73.1977648  55.0314503  51.2209182  75.1936298  55.5040003  50.5752401
  75.9909891  56.1774953  50.8894421  75.7491035  54.1020895  50.4186992
  74.9523716  53.4280642  50.1040424  76.5391515  54.1055047  49.6677576
  76.1557254  53.7633273  51.3715885  74.6122194  55.9879590  49.2407503
  73.8831919  55.2369595  48.9364159  74.0993867  56.9256947  49.4546517
  75.6139827  56.2034983  48.1204761  76.1269180  55.2660228  47.9056811
  75.0921515  56.5446804  47.2263921  76.3431145  56.9547569  48.4239181
  74.4805190  54.6822901  52.8131030  74.0588765  53.5261712  52.9599482
  75.2765080  55.2806914  53.6749345  75.6950732  56.1755202  53.4647348
  75.6795893  54.6026111  54.8889186  76.0859534  53.6213328  54.6438465
  76.7468010  55.4014068  55.6228660  76.4520819  56.4506836  55.6389294
  76.8233406  55.0303632  56.6449073  78.0890864  55.2648668  54.9347144
  78.0552122  55.7832429  53.9764661  78.8345675  55.7355349  55.5756736
  78.4614604  53.8096237  54.7098278  78.3722710  53.0138023  55.6708048
  78.8235825  53.4609352  53.5631841  74.5093576  54.2668475  55.7846633
  74.3948262  53.1375374  56.2799322  73.6133847  55.2258545  55.9481751
  73.7404052  56.1340294  55.5248743  72.4231599  55.0014630  56.7571987
  72.7098606  54.7095728  57.7674967  71.5479511  56.2494135  56.8398431
  71.0975198  56.4351289  55.8647935  70.4542815  56.0546636  57.8728588
  70.9039754  55.8693477  58.8483243  69.8367858  56.9515108  57.9224908
  69.8351174  55.2029950  57.5910842  72.3556730  57.3793007  57.1915804
  71.8040704  58.1633101  57.2431959  71.5933646  53.8790250  56.1758394
  71.0336067  53.0749170  56.9166993  71.5166529  53.8362238  54.8521791
  71.9573169  54.5557408  54.2970127  70.7604373  52.8044401  54.1665229
  69.7235741  52.8488893  54.4997466  70.7982899  53.0372630  52.6801839
  71.8293072  52.9867027  52.3301168  70.2063614  52.2727511  52.1769519
  70.3866571  54.0212042  52.4554235  71.2874655  51.4152268  54.4945805
  70.5125731  50.4780255  54.7794532  72.6030808  51.2957869  54.4445866
  73.1728445  52.0614134  54.1140042  73.2617255  50.0646316  54.8242558
  72.9056601  49.2397576  54.2070851  74.7579208  50.2080580  54.6250434
  74.9393490  50.4317685  53.5737886  75.1025292  51.0409434  55.2379439
  75.5099907  48.9543767  55.0102174  75.2498312  48.6954039  56.0365463
  75.2040442  48.1478785  54.3438396  77.0086113  49.1555104  54.9046211
  77.3026865  49.9817134  55.5519288  77.5129429  48.2446287  55.2271791
  77.4239067  49.4615524  53.5364807  77.5839045  50.4351904  53.3207748
  77.6095810  48.5569244  52.5728790  77.4008122  47.2516471  52.7880804
  77.0957210  46.9353588  53.6974654  77.5494165  46.5895275  52.0400068
  78.0038153  48.9642335  51.3694669  78.1577566  49.9475746  51.1978793
  78.1473895  48.2882777  50.6328741  72.9483546  49.7260826  56.2833067
  72.6226106  48.6036802  56.6227439  73.0287351  50.7218870  57.1392901
  73.3702768  51.6261889  56.8465675  72.6781446  50.5406194  58.5213456
  73.4056241  49.8869007  59.0025158  72.6776238  51.8817720  59.2420865
  71.9474308  52.5443001  58.7773556  72.4164070  51.7317734  60.2896391
  73.6686595  52.3307457  59.1759797  71.3247508  49.8802555  58.6428440
  71.1905288  48.8255249  59.2263239  70.3194810  50.5238274  58.0878045
  70.4944923  51.3717728  57.5677478  68.9430255  50.0653417  58.2182126
  68.6664075  50.0388624  59.2721958  67.9836528  50.9962041  57.4861518
  68.3577889  51.2873596  56.5046479  67.0362978  50.4694069  57.3716826
  67.6818469  52.2663053  58.2243565  68.5427231  52.9873830  58.9808782
  69.5515144  52.5912830  59.0972600  67.9214920  54.1090166  59.4538549
  68.3463015  54.8057854  60.0489597  66.6311649  54.1319072  58.9998362
  65.6166981  55.0609649  59.2176087  65.8349088  55.9215098  59.8500209
  64.4101937  54.8370458  58.6253812  63.5918345  55.5419981  58.7717722
  64.2008641  53.7200919  57.8329973  63.2370390  53.5487878  57.3536272
  65.2116360  52.7829651  57.6238410  64.9997694  51.9287888  56.9807266
  66.4487994  52.9902856  58.2249291  68.7885606  48.6698123  57.6632746
  68.0827826  47.8324459  58.2187969  69.4532645  48.4197186  56.5620771
  69.9556776  49.1424728  56.0667925  69.4552224  47.0957057  56.0164281
  68.4567466  46.8038146  55.6909361  70.3968772  47.0231803  54.8221626
  71.4158305  47.2035625  55.1646485  70.3197957  45.6599531  54.1613266
  69.3011716  45.4790410  53.8181427  71.0002144  45.6291326  53.3103392
  70.6025329  44.8907265  54.8799717  70.0397982  48.0514521  53.8846031
  70.6290356  48.0129837  53.1276885  69.8844468  46.0964487  57.0685046
  69.1830172  45.1215425  57.3356419  71.0355436  46.3633403  57.6811619
  71.5823888  47.1584239  57.3829978  71.5526997  45.5351354  58.7708579
  71.8277205  44.5520917  58.3886437  72.7832802  46.1771039  59.3902722
  72.5016652  47.1868861  59.6888221  73.0369675  45.5943980  60.2758209
  73.9812051  46.2397996  58.4679385  74.2478138  45.2285825  58.1605940
  73.7236205  46.8302160  57.5886430  75.1551984  46.8769288  59.1761248
  74.8504155  47.8383330  59.5895354  75.4889529  46.2244483  59.9829561
  76.2652823  47.0935067  58.2628593  76.1686900  46.7349201  57.3236123
  77.3916214  47.7263550  58.5891310  77.5600217  48.2314876  59.8089603
  76.8273418  48.1355933  60.4974982  78.4197160  48.7083791  60.0404767
  78.3550530  47.8580830  57.6854379  78.2286459  47.4785802  56.7580227
  79.2100402  48.3372009  57.9294494  70.4878934  45.3550473  59.8508731
  70.0895455  44.2379589  60.1639199  70.0015358  46.4772294  60.3575965
  70.3468404  47.3569849  60.0013743  68.9996409  46.5056341  61.4134478
  69.4049514  46.0360038  62.3097011  68.5941147  47.9329952  61.7531799
  68.2405455  48.3515759  60.8109070  67.7764906  47.9199752  62.4738888
  69.7329447  48.7888766  62.2931014  70.5629663  48.7469679  61.5878294
  69.2981580  50.2357209  62.4790635  68.4684128  50.2784840  63.1846079
  70.1333984  50.8198509  62.8654136  68.9808740  50.6463673  61.5205225
  70.2472869  48.2161472  63.5943851  70.6122500  47.2028140  63.4268824
  71.0607349  48.8374525  63.9690626  69.4402114  48.1946854  64.3266880
  67.7280833  45.7786303  61.0982816  67.1871086  45.1231048  61.9661511
  67.2264046  45.8911158  59.8759234  67.7366794  46.3576300  59.1396602
  65.8743142  45.4035178  59.5837646  65.4238727  44.9610876  60.4722785
  65.0245081  46.5708664  59.1423297  65.4047722  46.8910873  58.1723003
  63.9969578  46.2241241  59.0327382  65.0629997  47.7248007  60.0997736
  64.5731476  47.6022551  61.3879679  64.1668201  46.6411653  61.7030930
  64.5915248  48.6643595  62.2666866  64.1990401  48.5556919  63.2777499
  65.1035985  49.8656546  61.8568065  65.1406002  50.9385159  62.7025189
  64.7797039  50.7444263  63.5706679  65.5954984  50.0129627  60.5885026
  66.0054344  50.9702354  60.2665057  65.5712800  48.9427154  59.7147411
  65.9590866  49.0567047  58.7024602  65.7517556  44.2945102  58.5536547
  64.7883189  43.5541249  58.5644462  66.7291785  44.1777469  57.6738230
  67.5770109  44.7176920  57.7725089  66.5883536  43.3284339  56.5111723
  65.5430738  43.0239497  56.4584591  66.9258049  44.1141844  55.2653839
  67.9719611  44.4183370  55.2992731  66.7570364  43.4924055  54.3861749
  66.2921864  44.9994212  55.2107715  67.4323419  42.0764380  56.5636239
  67.5531574  41.3642117  55.5683217  68.0213354  41.7916925  57.7128204
  67.9312165  42.3928695  58.5193960  68.9134750  40.6474697  57.8023589
  69.1985917  40.3057606  56.8073501  70.1641855  41.0560087  58.5502312
  69.8629191  41.4703999  59.5123215  70.7679880  40.1632077  58.7128008
  70.9822551  42.0898245  57.7860388  70.3681908  42.9862543  57.6997864
  71.8641957  42.3106579  58.3873004  71.5062689  41.5631172  56.1282264
  72.5704231  42.9290607  55.6417956  73.3959339  43.0165785  56.3481748
  72.9656782  42.7444985  54.6428908  71.9954909  43.8550991  55.6391063
  68.2306834  39.4376623  58.4298003  68.8636452  38.4089347  58.6578371
  66.9289361  39.5748069  58.6825656  66.4826725  40.4549140  58.4672529
  66.1192484  38.5152256  59.2720930  66.5424295  37.5413671  59.0258886
  66.0885023  38.6626661  60.7802103  65.6557100  39.6263515  61.0487256
  65.4720764  37.8617250  61.1883923  67.4678822  38.5671749  61.3873393
  68.1619486  37.5714311  61.1948760  67.8857000  39.6071808  62.1073511
  68.8016267  39.5877734  62.5325585  67.2846366  40.4103273  62.2247366
  64.7106752  38.5554733  58.7496156  64.3074561  37.6595466  58.0353525
  63.9673435  39.4927076  59.0315544  76.9482730  36.0893295  22.3196972
  77.2172575  36.5550385  23.1746028  76.9921749  36.7538669  21.5603798
  77.4493028  35.2147550  22.2549812  75.5018318  35.7099884  22.4310757
  74.9410248  36.1995121  21.6348589  75.3055124  34.2286744  22.3142874
  75.9857995  33.7493272  23.0182299  74.2761705  34.0090595  22.5977034
  75.5643193  33.7086129  20.9409098  74.8989348  34.1904735  20.2245478
  76.5999108  33.8999034  20.6597332  75.3220511  32.2290605  20.8999608
  75.2361555  31.5735416  21.9449995  75.2056716  31.6837631  19.6936082
  75.0417386  30.6910872  19.6051671  75.2816913  32.2645291  18.8707879
  74.9281478  36.0647260  23.7640123  75.5752489  35.8280154  24.7721126
  73.6903956  36.5605764  23.7514480  73.1597989  36.4890262  22.8950327
  73.0362328  37.1267072  24.9242655  73.4643640  36.6954748  25.8291642
  73.1662011  38.6478096  24.9747709  72.6866149  39.0723087  24.0927857
  72.5073538  39.2007611  26.2233008  72.9867444  38.7770435  27.1057682
  72.6113961  40.2856627  26.2395569  71.4495797  38.9376774  26.2234666
  74.6259544  39.0562637  24.9369874  75.0314573  38.6583486  24.0067553
  74.6384656  40.1456167  24.9015885  75.4715768  38.5790058  26.1015975
  75.4599250  37.4896553  26.1373681  76.4966157  38.9268722  25.9736002
  75.0669315  38.9769218  27.0322020  71.5636775  36.8706444  24.8664562
  70.9513682  37.0245887  23.8289575  71.0129332  36.5226444  26.0191828
  71.5843819  36.4613807  26.8497202  69.6019139  36.2360666  26.1360622
  69.1791997  36.0863230  25.1425891  69.3599764  34.9819857  26.9611158
  69.8899735  35.0220486  27.9127445  68.2901963  34.8836119  27.1454879
  69.7936663  33.7254325  26.2835664  70.7206404  33.7519024  25.2557983
  71.1310097  34.7050232  24.9222451  71.1224502  32.5867294  24.6585130
  71.8478548  32.6126523  23.8453606  70.6059285  31.3733784  25.0887368
  70.9297645  30.4490229  24.6104096  69.6888561  31.3329117  26.1142585
  69.2798238  30.3820801  26.4558899  69.2898466  32.5050448  26.7081209
  68.5679695  32.4841694  27.5245508  68.9493593  37.3995074  26.8203420
  69.3240759  37.7510321  27.9421958  67.9917414  37.9985605  26.1272868
  67.8395278  37.7286121  25.1660073  67.1541948  39.0562968  26.6912731
  67.5277849  39.3016631  27.6854185  67.1243003  40.3402570  25.8471526
  66.3566391  41.0046404  26.2438770  68.4590198  41.0362307  25.8862071
  69.2271679  40.3725900  25.4891800  68.4147050  41.9423382  25.2819672
  68.7027349  41.2982790  26.9157872  66.7869568  40.0118274  24.4189480
  65.8083937  39.5335458  24.3769597  66.7683696  40.9284681  23.8294364
  67.5392432  39.3350708  24.0137731  65.7588639  38.4942203  26.8047794
  65.2405175  37.8807260  25.8741309  65.1738272  38.6716031  27.9752248
  65.6953184  39.0802557  28.7375564  63.8419594  38.2078673  28.2342734
  63.5254435  37.5311451  27.4405708  63.7865019  37.4647995  29.5556574
  64.5943747  36.7331790  29.5687792  63.9375019  38.1864723  30.3584571
  62.4698789  36.7617701  29.7542892  61.6874192  37.5166870  29.8314784
  62.2830686  36.1333256  28.8835071  62.4699419  35.9072270  31.0013514
  63.1953423  35.1014114  30.8893042  62.7386716  36.5202890  31.8616064
  61.0833682  35.3154888  31.2136276  60.3703140  36.1381354  31.2675416
  60.8491912  34.6881475  30.3535676  60.9982338  34.5049935  32.4548441
  61.2147723  35.0862209  33.2519548  60.0634372  34.1350822  32.5519061
  61.6585866  33.7424062  32.4049057  62.9295610  39.4287060  28.1629994
  63.1475439  40.4080020  28.8514148  61.9313451  39.3585943  27.2861525
  61.6876786  38.4522978  26.9128529  61.1490796  40.5113158  26.8649735
  61.7715136  41.4046738  26.8141154  60.5197734  40.2744246  25.4892137
  59.9063952  41.1370276  25.2288611  61.5974122  40.0795637  24.4297308
  62.2109476  39.2167990  24.6891748  61.1283771  39.9127981  23.4600430
  62.2248946  40.9695029  24.3810016  59.6725811  39.1239643  25.5524147
  59.2755380  38.9712967  24.6918046  60.0247170  40.7486567  27.8241950
  59.9414143  40.0917358  28.8609084  59.1591680  41.6976607  27.4745632
  59.2277229  42.1146277  26.5572094  58.0707422  42.1295049  28.3538475
  58.4892478  42.4412105  29.3108176  57.3057673  43.2660439  27.7771816
  57.0587696  42.9733373  26.7566846  56.3875421  43.3915691  28.3509463
  58.0628756  44.5608974  27.7562591  58.9844969  44.4539643  27.1841749
  57.1764151  45.5981480  27.0962561  56.2547329  45.7059782  27.6680719
  57.6976117  46.5549316  27.0643178  56.9384983  45.2805295  26.0810643
  58.4616560  45.0116925  29.1522429  59.0969364  44.2543603  29.6115535
  59.0074154  45.9530713  29.0885734  57.5669525  45.1513296  29.7589605
  57.0608146  41.1028502  28.5829836  56.4466539  41.0959158  29.6200875
  56.8324171  40.2812333  27.5744528  57.3190980  40.4207406  26.7005084
  55.8657829  39.1986723  27.6598872  55.0148892  39.5273097  28.2566087
  55.3642226  38.8045212  26.2681174  54.5946555  38.0400804  26.3753414
  54.7879339  40.0018106  25.5445606  55.5570994  40.7665434  25.4365430
  54.4381622  39.6971502  24.5581829  53.9527760  40.4055261  26.1169466
  56.4587640  38.2988380  25.5037087  56.1504200  38.0497935  24.6293512
  56.4593707  37.9727530  28.3487298  55.7280034  37.0917670  28.7449552
  57.7782052  37.9252316  28.4902623  58.3384491  38.7022021  28.1700391
  58.4643330  36.7750464  29.1008829  59.2215003  37.1722508  29.7769195
  57.7202132  36.2221373  29.6741862  59.1347779  35.8232864  28.1055788
  59.7080586  34.8036394  28.4960738  59.0726315  36.1580832  26.8242459
  58.5399453  36.9681052  26.5410339  59.7669852  35.3885313  25.7912910
  59.6892445  34.3242614  26.0135188  59.1594913  35.6436653  24.4294353
  59.1040651  36.7231159  24.2886746  59.8278988  35.2143062  23.6831229
  57.7848904  35.0461423  24.2751380  57.8677797  33.9662205  24.1526677
  57.1895013  35.2661508  25.1612588  57.1141140  35.6415157  23.0566891
  57.0374816  36.7198955  23.1956982  57.7319720  35.4312332  22.1836873
  55.7319523  35.0605186  22.8480067  55.8365490  34.0363612  22.4898701
  55.2083185  35.0588836  23.8039901  54.9548636  35.8544741  21.8587298
  55.4396888  35.8557563  20.9727036  54.0398640  35.4432874  21.7412513
  54.8574610  36.8034076  22.1905988  61.2259559  35.7437487  25.6913605
  61.5791902  36.9101774  25.6795450  62.0602340  34.7229285  25.5573597
  61.7117871  33.7751073  25.5752199  63.4870445  34.9279705  25.3997919
  63.8128733  35.8170696  25.9396414  64.2496558  33.7266098  25.9367896
  64.0744203  32.8812686  25.2713641  65.7571630  34.0070932  26.0214318
  65.9332300  34.8520750  26.6870936  66.2698372  33.1267949  26.4091678
  66.1399243  34.2417732  25.0281948  63.7415944  33.4110874  27.2395575
  64.2139285  32.6534353  27.5923521  63.8069703  35.1273230  23.9265849
  63.3736870  34.3553253  23.0768678  64.5603747  36.1697688  23.6248640
  64.7137004  36.9067122  24.2982919  65.0954729  36.3375593  22.2898115
  64.8532679  35.4469975  21.7098671  64.4982563  37.5666493  21.6079530
  64.7797189  37.5681648  20.5549207  62.9892854  37.5349997  21.7265880
  62.7070269  37.5339351  22.7794078  62.5674480  38.4137330  21.2387541
  62.6054252  36.6345117  21.2471384  64.9871760  38.8372737  22.2438895
  64.4803868  38.9409093  23.2033296  66.0592376  38.7306963  22.4094933
  64.7286719  40.0594408  21.4061179  63.6567100  40.1669481  21.2404682
  65.1061473  40.9415740  21.9232760  65.2355593  39.9567339  20.4466304
  66.6203937  36.3811617  22.4042724  67.1505253  36.7551542  23.4506319
  67.3263437  35.9426433  21.3679509  66.8697153  35.6974152  20.5010870
  68.7733603  35.7781189  21.4582428  69.0872299  35.9660506  22.4850177
  69.2050748  34.3592825  21.0655342  68.9004563  34.1767316  20.0350086
  70.7123163  34.1853327  21.1871010  71.0176450  34.3672827  22.2175224
  70.9855298  33.1694498  20.9017323  71.2146636  34.8945233  20.5292283
  68.5683011  33.4190416  21.9398609  68.8339570  32.5282781  21.6999281
  69.4157244  36.7740124  20.5538239  68.9301450  36.9908815  19.4634008
  70.4993273  37.3798483  21.0385347  70.7648683  37.2061828  21.9974026
  71.2718495  38.3444998  20.2734851  70.8669332  38.4424230  19.2662349
  71.2024530  39.7053321  20.9615327  71.5431533  39.5189275  21.9800002
  71.9176104  40.3512853  20.4522250  69.8348853  40.3891832  20.9989153
  69.1092541  39.7298827  21.4752378  69.9418395  41.6811913  21.7917947
  70.6669982  42.3412383  21.3157887  68.9689542  42.1718544  21.8208592
  70.2663906  41.4585095  22.8082492  69.2967344  40.7039413  19.6099392
  69.1917173  39.7793651  19.0422863  68.3241970  41.1882702  19.6976766
  69.9884579  41.3698561  19.0940177  72.7568215  37.9351332  20.0436305
  73.3018825  37.0753303  20.7360635  73.3709768  38.5444459  19.0277238
  72.8382483  39.1722250  18.4427511  74.7776297  38.3347243  18.7137917
  75.1783465  37.5564827  19.3633033  74.9740274  37.9023007  17.2484430
  75.0568330  38.8269399  16.6772295  75.9267697  37.3734127  17.2227599
  73.8894578  37.0239976  16.6377890  72.9292196  37.5052141  16.8234614
  74.0814770  36.9992296  15.5651221  73.8571965  35.5976271  17.1817996
  74.4013922  35.3159120  18.2771355  73.2568800  34.7470110  16.4983355
  75.5288403  39.6365075  18.9615664  75.2202479  40.6759302  18.3405219
  76.5227659  39.5742493  19.8438728  76.7666815  38.6970364  20.2810250
  77.2608381  40.7780398  20.2409887  77.4334387  41.4688738  19.4157272
  76.4847403  41.5175702  21.3481906  77.1695656  42.2084446  21.8399285
  75.2908962  42.2928982  20.7934296  74.6053494  41.6025818  20.3019117
  74.7740938  42.7979864  21.6094575  75.6402895  43.0320696  20.0725609
  76.0391797  40.5319453  22.4146339  76.9130897  40.0479944  22.8507245
  75.4913251  41.0619143  23.1937924  75.3929411  39.7776430  21.9657415
  78.6990681  40.5507508  20.7503884  79.0823426  39.4377643  21.1257706
  79.4602911  41.6468243  20.7668640  79.0689798  42.4805917  20.3523682
  80.7964821  41.7310454  21.3721989  81.1702399  40.7229227  21.5513442
  81.7936554  42.4708187  20.4651465  81.2801051  43.3595503  20.0983748
  82.6281730  42.7698142  21.0994036  82.3133890  41.6703441  19.2936469
  83.1611034  42.2063779  18.8668580  82.6503013  40.7094643  19.6826190
  81.2654865  41.4414081  18.2173882  80.1352524  41.9712323  18.3157096
  81.5825162  40.7241265  17.2472938  80.6766232  42.5284541  22.6729613
  80.0155218  43.5631902  22.6818657  81.3367578  42.0798962  23.7599531
  81.9854776  40.7630388  23.9104922  82.8227359  40.6965499  23.2157420
  81.2615844  39.9807596  23.6822007  82.4247601  40.7358138  25.3486590
  83.4232961  40.3014309  25.3969954  81.7300554  40.1118499  25.9109363
  82.4150681  42.1369481  25.8595735  83.3830553  42.6208918  25.7295801
  82.1367493  42.1594787  26.9132009  81.3581894  42.8580074  25.0260521
  80.3677292  42.7576644  25.4699192  81.7031820  44.3574889  24.8707830
  81.2852577  45.1860313  25.6778089  82.4727851  44.6896245  23.8449862
  82.8782386  43.9614413  23.2744986  82.7470358  46.0797462  23.4912730
  83.3319128  46.5635549  24.2735436  83.5425671  46.1179334  22.1957373
  83.6381192  47.1499904  21.8583541  84.5341744  45.6985360  22.3657985
  82.8672397  45.3523549  21.1984453  83.3701148  45.3770384  20.3810670
  81.4658640  46.8666276  23.2742003  81.3762951  48.0446561  23.6301262
  80.4858949  46.1950323  22.6704443  80.6254201  45.2194282  22.4494720
  79.2447632  46.8402663  22.2214775  79.4752215  47.5136987  21.3959613
  78.1928927  45.8162182  21.7438053  78.1104903  45.0365500  22.5010547
  77.2426310  46.3437577  21.6613149  78.5441327  45.1800096  20.3904280
  79.5697269  45.5610129  19.7838656  77.7812954  44.2842737  19.9496986
  78.6630011  47.7360992  23.2959808  78.6327186  47.3954600  24.4769605
  78.2007714  48.8889508  22.8365639  78.2545926  49.0849623  21.8472297
  77.6028772  49.8805730  23.6994091  78.2021776  50.0025546  24.6016611
  77.4758380  51.2610715  22.9972368  77.2666039  52.0181747  23.7529590
  78.7612720  51.6239556  22.2555632  78.9709242  50.8674996  21.4993093
  78.6420563  52.5947223  21.7744203  79.5892401  51.6689123  22.9630577
  76.3891975  51.2680778  22.0652092  76.3325652  52.1299581  21.6462160
  76.2145724  49.3824093  24.0573040  75.6258118  48.5684500  23.3357119
  75.6959325  49.8606964  25.1728936  76.2519623  50.4196066  25.8042014
  74.3199804  49.5680378  25.5409886  74.1411960  48.4928042  25.5381774
  73.9794246  50.1426609  26.9338892  74.3320265  51.1732331  26.9750373
  72.4891080  50.1075990  27.2080921  72.1358360  49.0772314  27.1675693
  72.2913581  50.5203067  28.1973687  71.9668846  50.7000077  26.4568040
  74.7243964  49.3776549  28.0428174  75.7803792  49.6142547  27.9123502
  74.3721763  49.7977167  28.9849365  74.5427861  47.8737688  28.0616136
  74.8952399  47.4529145  27.1199353  75.1152246  47.4484211  28.8859271
  73.4870359  47.6363766  28.1925194  73.4128648  50.1683737  24.4758341
  72.5090259  49.4959819  23.9695541  73.6637510  51.4264519  24.1278308
  74.3911053  51.9585470  24.5838241  72.8786075  52.0769827  23.1032629
  71.8697117  52.2692387  23.4683192  73.5106475  53.3827679  22.7340511
  73.6576418  53.9645242  23.6440244  74.4772640  53.1801092  22.2728763
  72.6473947  54.1642184  21.7709728  72.5734480  53.5807115  20.8532842
  71.6569045  54.2724233  22.2129231  73.2102081  55.5325664  21.4542259
  74.3327978  55.8433640  21.9067126  72.5250068  56.3059379  20.7582850
  72.7606885  51.1972100  21.8641104  71.6699785  50.9340222  21.3498742
  73.9062673  50.7216898  21.4020382  74.7800042  51.0260123  21.8070951
  73.9515987  49.8067488  20.2722635  73.5988989  50.3158965  19.3753406
  75.3786099  49.3137493  20.0253477  76.0653797  50.1594139  20.0613752
  75.6362046  48.6034439  20.8109757  75.5281281  48.6215727  18.6741816
  74.7584457  47.7168797  18.3387705  76.5107130  49.0508078  17.8833453
  76.6498019  48.6237258  16.9787155  77.1119779  49.8013095  18.1920985
  73.0177786  48.6161795  20.4821986  72.2557574  48.2441837  19.5884963
  73.0661250  48.0166154  21.6643655  73.6791263  48.3273747  22.4044719
  72.2209506  46.8511124  21.9089794  72.4136886  46.1034414  21.1396034
  72.4697566  46.2207390  23.2737189  72.3102291  46.9610765  24.0576516
  71.5040418  45.0693574  23.4630372  71.6632906  44.3283406  22.6796887
  71.6723469  44.6096826  24.4369330  70.4805252  45.4402848  23.4089241
  73.8964034  45.7080343  23.3843484  74.5921402  46.5362745  23.2499218
  74.0478512  45.2629397  24.3677374  74.0737264  44.9567052  22.6148278
  70.7385270  47.2006180  21.8357265  69.9423581  46.4877094  21.2293887
  70.3700044  48.3009009  22.4574295  71.0363174  48.8297918  23.0018566
  68.9805766  48.7544426  22.4316558  68.3457488  48.0293772  22.9409425
  68.8459457  50.0968191  23.1345646  69.7092061  50.7073470  22.8697317
  67.9367050  50.5789344  22.7754739  68.7769048  49.9473954  24.6364234
  67.9379172  49.2956037  24.8800796  69.7041430  49.4892294  24.9805385
  68.5914877  51.2842047  25.3197677  69.3959901  51.9582922  25.0256916
  67.6332943  51.7132705  25.0267364  68.6192856  51.0906222  26.8198258
  67.9386008  50.2810490  27.0831886  69.6324475  50.8255746  27.1220705
  68.2055333  52.3279933  27.5155834  67.2665790  52.5735289  27.2359823
  68.2310212  52.1774222  28.5139715  68.8363963  53.0781837  27.2720153
  68.4029935  48.8697089  21.0225524  67.2284479  48.5775353  20.7734415
  69.2439370  49.3108085  20.1054863  70.1431680  49.6887094  20.3675433
  68.8735393  49.3325145  18.7142069  68.0036409  49.9746548  18.5762511
  70.0215498  49.8836610  17.8818139  70.8973155  49.2460205  18.0024335
  69.7312111  49.9064093  16.8314395  70.2597963  50.8939882  18.2143448
  68.4676341  47.9310521  18.2546819  67.4180573  47.7578775  17.6573813
  69.2858845  46.9366700  18.5668347  70.1297864  47.1467637  19.0804392
  69.0279643  45.5230287  18.1819965  68.9612567  45.4522114  17.0963473
  70.1475793  44.5942970  18.6656004  70.1829842  44.6904803  19.7507707
  69.8457051  43.5809497  18.4008377  71.5288197  44.8812823  18.0846208
  71.7927892  45.9097931  18.3307640  72.2410678  44.2019147  18.5528776
  71.5681672  44.6957370  16.5785123  71.2833411  43.6704225  16.3424968
  70.8581216  45.3841709  16.1202619  72.9515403  44.9693635  16.0416460
  73.2479491  45.9934902  16.2683771  73.6700690  44.2778374  16.4816545
  72.9189765  44.7790394  14.5750840  72.2535447  45.4200284  14.1671216
  73.8363974  44.9571444  14.1920469  72.6447534  43.8300010  14.3647819
  67.7329908  44.9771439  18.7389115  67.0718942  44.1404309  18.1438413
  67.3923209  45.4664211  19.9067586  67.9873418  46.1464817  20.3579428
  66.1464207  45.1127723  20.5488039  65.9268354  44.0451289  20.5531830
  66.1371670  45.6386897  21.9787403  66.3227627  46.7127332  21.9695105
  64.7946425  45.3653905  22.6157179  64.6085345  44.2914425  22.6257290
  64.7932783  45.7433959  23.6380734  64.0122028  45.8638854  22.0435377
  67.3140812  45.0885254  22.7875971  68.1749196  45.0696175  22.1192406
  67.4985133  45.7950529  23.5968580  67.0945662  43.7127649  23.3625381
  66.9105176  43.0055526  22.5537880  67.9800841  43.4053535  23.9188253
  66.2341093  43.7309877  24.0314040  64.9735725  45.7783005  19.8434634
  63.9333626  45.1414277  19.5818103  65.1363682  47.0775866  19.5924909
  65.9764795  47.5523355  19.8906951  64.1298764  47.8423887  18.8821268
  63.2451130  47.9622343  19.5073706  64.6632474  49.2132358  18.5317659
  64.9671963  49.6962119  19.4604469  65.5352665  49.0744968  17.8926774
  63.6480456  50.0839174  17.8186363  63.3774735  49.6452172  16.8582022
  62.7619886  50.1494735  18.4500692  64.1744638  51.4767713  17.5809581
  65.3282839  51.7880462  17.9197327  63.3523743  52.3257815  16.9659764
  63.6540079  53.2718768  16.7815253  62.4312659  52.0194475  16.6870138
  63.7745427  47.1069920  17.6044153  62.6242904  46.9822294  17.2463942
  64.8074826  46.6531715  16.9201909  65.7371248  46.8109391  17.2820943
  64.6717608  45.9706700  15.6492403  64.1921034  46.6283278  14.9243168
  66.0682496  45.5651762  15.1036188  66.5133274  44.8908469  15.8352505
  65.9171637  45.0329541  14.1644635  67.0259642  46.7828240  14.8654560
  66.5368889  47.9202345  14.6576854  68.2737720  46.5996762  14.8770205
  63.7983990  44.7418881  15.7859457  62.9160274  44.5022861  14.9689162
  64.0621893  43.9533722  16.8127482  64.7987599  44.1844234  17.4640380
  63.3171246  42.7004590  17.0176190  63.2861527  42.1400188  16.0832493
  63.9737158  41.8381451  18.0784115  64.3152426  42.5075722  18.8679215
  63.2036776  41.1751188  18.4727937  65.1244087  41.0250437  17.5832520
  65.5529913  41.4835944  16.6921015  65.8899259  40.9475617  18.3553155
  64.6106859  39.6418542  17.2415379  64.0672373  39.2704521  18.1103435
  63.9241276  39.7458087  16.4013411  65.7114832  38.6621318  16.8768501
  66.1710348  38.3148401  17.8022156  65.2521626  37.8188463  16.3611046
  66.7551777  39.2712990  16.0017163  67.1812174  40.0524609  16.4796034
  67.4611427  38.5809815  15.7891717  66.3296272  39.5927874  15.1440153
  61.8662975  42.9184566  17.4302687  60.9617928  42.2564147  16.8837215
  61.6518945  43.8390235  18.3811576  62.4286155  44.3991709  18.7021541
  60.3334467  44.0055629  19.0569076  59.6012684  43.3125572  18.6424716
  60.4952286  43.7125734  20.5333965  61.1252547  44.4920490  20.9618636
  59.5072659  43.7515587  20.9922101  61.1187007  42.3609856  20.7948291
  62.1120055  42.3549257  20.3460421  61.2077768  42.2430854  21.8747662
  60.2931738  41.2056877  20.2220143  60.4679297  40.8623767  19.0288412
  59.4643751  40.6245556  20.9606862  59.6047496  45.3535858  18.8996336
  58.4258079  45.4870831  19.2548024  60.3030045  46.3485712  18.3803282
  61.3039792  46.2751990  18.2673428  59.6467430  47.5822771  17.9552076
  60.2838493  48.0412406  17.1992002  58.6945353  47.3012848  17.5052708
  59.3936870  48.5807573  19.0551049  58.4805976  49.4116894  18.9920999
  60.2337009  48.5292295  20.0682014  60.9144425  47.7884780  20.1575181
  60.1712102  49.5292813  21.1057497  59.2352278  50.0836498  21.0371086
  60.2700067  48.8709343  22.4696784  61.2205713  48.3448573  22.5578278
  60.1854762  49.9364016  23.5322277  59.2349167  50.4626422  23.4450029
  60.2554353  49.4745043  24.5170410  61.0048525  50.6437439  23.4042098
  59.1405071  47.8604142  22.6267854  58.2241623  48.3659851  22.3221361
  59.3521548  47.0450097  21.9351062  58.9685849  47.3032177  24.0274969
  58.7564359  48.1180388  24.7197102  58.1412054  46.5936855  24.0378166
  59.8844298  46.7970650  24.3326812  61.3008819  50.5350991  20.9199397
  62.4447480  50.1371381  20.7456429  60.9879727  51.8388311  20.9438254
  59.7109593  52.5378196  21.1743033  59.1236518  52.0007018  21.9190681
  59.1480902  52.5979726  20.2428211  60.1621746  53.8847081  21.6580914
  60.3397831  53.8621659  22.7332872  59.4110654  54.6410191  21.4302096
  61.4190058  54.1409812  20.9052830  62.0239002  54.8385191  21.4846297
  61.2806570  54.5314005  19.8970508  62.1110308  52.7762360  20.8466322
  62.6541037  52.5570142  19.9273325  63.0573416  52.6726844  22.0296389
  62.5840401  52.4820946  23.1176381  64.3739050  52.8451924  21.8390089
  65.0933592  53.4398919  20.7083347  64.5224783  54.2805914  20.3141017
  65.2254905  52.6923968  19.9260998  66.3931628  53.8633070  21.3186077
  66.3056531  54.8646072  21.7403172  67.1846556  53.8531249  20.5692501
  66.6493097  52.8520536  22.3729708  67.3177036  53.2502804  23.1363605
  67.0531756  51.9147556  21.9902640  65.2681938  52.6183192  22.9659220
  65.1133179  51.5934810  23.3032917  65.0433887  53.5632891  24.1150993
  65.2700365  53.1787835  25.2604898  64.6127327  54.7908753  23.8469174
  64.5142503  55.1470504  22.9069494  64.2652105  55.6726812  24.9635859
  65.1777228  55.9990075  25.4625166  63.5107900  56.8927022  24.4910995
  62.6280164  56.5642354  23.9425381  63.2018266  57.4473441  25.3771097
  64.3539094  57.7885391  23.6023948  65.5481513  57.4781651  23.3973279
  63.8210729  58.7992125  23.0935201  63.3949848  54.9372075  25.9586998
  63.6418830  54.9442632  27.1619323  62.3985068  54.2567537  25.4268464
  62.2508814  54.2973568  24.4285190  61.4680128  53.4714881  26.2328426
  61.1124210  54.0557022  27.0815754  60.2827047  53.0836030  25.3841489
  60.6622215  52.7888810  24.4057803  59.8041932  52.2279114  25.8605088
  59.2823619  54.1874367  25.2197855  59.7656619  55.0277085  24.7213226
  58.4493768  53.8350386  24.6114652  58.7409506  54.6620115  26.5546048
  58.9390410  54.0257843  27.6018437  58.0395836  55.7909132  26.5204569
  57.6490839  56.1652283  27.3733928  57.9004802  56.2690368  25.6417366
  61.9709568  52.2045081  26.8674567  61.3485731  51.7161289  27.7777964
  63.0648881  51.6482187  26.3782764  63.5343658  52.0690278  25.5892202
  63.6222161  50.4093609  26.9416128  62.8127894  49.7345508  27.2201069
  64.5156323  49.7050216  25.9154726  65.3224375  50.3937539  25.6648488
  64.9302579  48.8221992  26.4021042  63.7937231  49.2911592  24.6492570
  63.3283172  48.3179095  24.8050873  63.0221728  50.0340703  24.4470313
  64.7122592  49.2026998  23.4399041  64.4536482  49.8025107  22.3906385
  65.7940890  48.4714804  23.5831153  66.4411160  48.3762864  22.8134429
  65.9738277  48.0078579  24.4622339  64.4468718  50.6798930  28.1862511
  65.2194433  51.6195809  28.2486915  64.2737395  49.8357335  29.1736663
  63.4746873  49.2180143  29.1675141  65.1699160  49.7866871  30.3084576
  66.0462036  50.4040213  30.1106759  64.4846783  50.3042950  31.5576026
  64.0777635  51.2870075  31.3192840  63.6682256  49.6191266  31.7857458
  65.3990037  50.4150635  32.7564159  64.8137096  50.7046385  33.6291575
  65.8699472  49.4492637  32.9395688  66.4666576  51.4554247  32.4977874
  67.1470367  51.4902507  33.3486518  67.0220064  51.1838665  31.6000439
  65.8907855  52.7768382  32.3074304  64.8925455  52.8628103  32.4348083
  66.5827634  53.8603021  31.9775086  67.9029853  53.7995559  31.8104812
  68.3848616  52.9207939  31.9356711  68.4160224  54.6325397  31.5594223
  65.9465899  55.0165175  31.8179303  64.9460519  55.0610969  31.9484544
  66.4666847  55.8451181  31.5668903  65.6521342  48.3564329  30.5193242
  64.8827574  47.4005210  30.5217496  66.9415419  48.2273202  30.7221258
  67.5144905  49.0364327  30.9149110  67.5745889  46.9302934  30.6991654
  66.8539798  46.1551295  30.4385075  68.6598834  46.9422875  29.6657293
  69.1286676  47.9258204  29.6974099  69.4033935  46.1784796  29.8935236
  68.0982991  46.7002276  28.2957165  67.2568939  47.3736148  28.1323523
  69.1503877  46.9475418  27.2455830  69.9919707  46.2741555  27.4080258
  68.7273328  46.7676881  26.2572622  69.4939453  47.9799255  27.3107930
  67.5814695  45.2758955  28.1944284  66.7988553  45.1191571  28.9367542
  67.1750028  45.1063624  27.1973604  68.3990555  44.5783636  28.3763659
  68.2167568  46.5451817  31.9962946  68.9863917  47.2788107  32.5751439
  67.9461553  45.3477577  32.4328043  67.5198611  44.6424838  31.8488853
  68.2595463  45.0089127  33.7846619  68.8827346  45.7590436  34.2715286
  66.9762383  44.7860560  34.6176471  66.4163199  43.9557897  34.1872407
  67.3229290  44.4672637  36.0679071  67.8824948  45.2973285  36.4991601
  66.4054475  44.3141134  36.6361266  67.9290265  43.5621411  36.1066120
  66.0214713  45.9851611  34.5101714  65.7100029  46.0466864  33.4674333
  65.1574768  45.7561205  35.1339931  66.6088383  47.2957672  34.9334096
  67.4726640  47.5257231  34.3096908  65.8619196  48.0818882  34.8228409
  66.9201402  47.2351563  35.9762506  69.0656449  43.7610316  33.8688222
  68.7640858  42.7467673  33.2413430  70.0816639  43.8594240  34.6991260
  70.2864032  44.7513376  35.1265266  70.8972504  42.7346710  35.0501803
  70.3243324  41.8141104  34.9386804  72.1085854  42.6600939  34.1541788
  71.8069658  42.6293188  33.1071937  72.7548878  43.5219358  34.3203769
  72.9300975  41.4679562  34.3894221  72.3434663  40.2016557  34.3081276
  71.2813881  40.1209823  34.0766502  73.0886534  39.0678130  34.5159084
  72.6349072  38.0787420  34.4530308  74.4397289  39.1943812  34.8099313
  75.0391553  38.2990926  34.9749955  75.0319038  40.4570870  34.8948790
  76.0932872  40.5482888  35.1256335  74.2737325  41.5859932  34.6868884
  74.7334838  42.5718039  34.7569303  71.3834776  42.8905233  36.4631298
  71.7302393  44.0107229  36.9053539  71.4023314  41.7568549  37.1568260
  71.0468609  40.9102173  36.7361778  71.8790539  41.6970804  38.5261322
  71.7077839  40.7031505  38.9394954  73.3720245  41.9919682  38.5709097
  73.5584568  42.9877021  38.1685951  73.7211607  41.9462239  39.6024675
  73.9068543  41.2534020  37.9737695  71.1115210  42.6907879  39.3952487
  71.6594844  43.2248124  40.3533087  69.8437542  42.9235595  39.0604149
  69.4403807  42.3848494  38.3073010  69.0045251  43.9201522  39.7277435
  67.9880344  43.7998425  39.3530819  69.0249610  43.7065656  40.7964167
  69.4490448  45.3589918  39.5013766  69.2061390  46.2375282  40.3405605
  70.1052314  45.6110600  38.3748231  70.2103910  44.8946150  37.6707298
  70.6827905  46.9188258  38.1181541  70.2560882  47.6448923  38.8101453
  72.1752604  46.9025613  38.2987731  72.5949386  46.0583280  37.7517451
  72.5949680  47.8308221  37.9111169  72.5128102  46.7712785  39.7588125
  72.0385561  47.5913334  40.2979728  72.1171765  45.8222829  40.1207287
  73.9991676  46.8144266  39.9874604  74.1983538  46.5992283  41.0372763
  74.4713778  46.0541305  39.3653135  74.5630890  48.1764959  39.6354807
  74.4683905  48.3445544  38.5626857  74.0138343  48.9490393  40.1736213
  75.9919853  48.2297026  40.0187056  76.5011926  47.5142040  39.5198375
  76.3696819  49.1367780  39.7849116  76.0799207  48.0744245  41.0128158
  70.4081179  47.3442508  36.7514038  70.5160224  46.5414302  35.8412073
  70.0329876  48.6121288  36.6269385  69.8576064  49.1595011  37.4574349
  69.6944088  49.1878673  35.3400120  69.2658402  48.4145027  34.7025676
  68.6585811  50.3483143  35.4820172  68.5074862  50.7096927  34.4648274
  67.7477480  49.8639917  35.8340323  68.9934097  51.5213341  36.3923317
  68.0696908  51.9652671  36.7635027  69.5734051  51.1361463  37.2309841
  69.8032638  52.5981351  35.6971377  69.6598383  52.8302843  34.4923369
  70.6474277  53.2794748  36.4544254  71.2130106  54.0089889  36.0445150
  70.7223953  53.0669629  37.4389658  70.9862728  49.5572478  34.6004483
  71.8711410  50.1615657  35.1561254  71.0808911  49.1569975  33.3433779
  70.3099660  48.6599954  32.9205744  72.2869932  49.3652644  32.5507830
  73.1506859  49.4362119  33.2119189  72.5087888  48.2100592  31.5822518
  71.7577769  48.3198472  30.7999303  73.5037092  48.2717385  31.1413107
  72.3384666  46.8584270  32.2628617  71.3017929  46.7246913  32.5719300
  72.7123831  45.7795121  31.2811763  73.7491370  45.9123216  30.9719808
  72.5963609  44.8032323  31.7518325  72.0626938  45.8409053  30.4081155
  73.1697817  46.7442080  33.5258384  72.8681316  47.5184826  34.2312501
  73.0153005  45.7634449  33.9756613  74.2243484  46.8684749  33.2797779
  72.1772439  50.6825364  31.7943753  71.1348538  50.9960406  31.1980752
  73.2485359  51.4605336  31.8594888  74.0594881  51.1464943  32.3731378
  73.2661554  52.8000500  31.2957554  72.2448311  53.1343036  31.1133538
  73.9376412  53.7826566  32.2526614  74.4793312  53.2025933  32.9997877
  74.6433741  54.3801154  31.6755272  72.9425305  54.7040858  32.9487195
  72.4347265  55.2917863  32.1839686  72.2199198  54.0617288  33.4520190
  73.5831306  55.6386459  33.9637944  74.8331225  55.6566190  34.0793427
  72.8205091  56.3708906  34.6371583  73.9265871  52.8391697  29.9313197
  74.8786060  52.1093820  29.6808406  73.4284141  53.7507997  29.0928167
  72.7740792  54.4164294  29.4786695  73.7185292  53.8104943  27.6314407
  73.3731298  52.8969139  27.1475303  72.9978048  55.0077366  26.9917906
  72.9324279  55.7957401  27.7420409  73.6036870  55.3535332  26.1542755
  71.6105416  54.6634226  26.5011915  71.0557531  53.6433282  26.9354797
  71.0722336  55.4225672  25.6715422  75.1813749  53.8890470  27.2046668
  75.6079164  53.1673266  26.2917692  75.9158032  54.8086261  27.8225555
  75.5037973  55.3591483  28.5623364  77.3091243  55.0565582  27.4700445
  77.3345673  55.3377145  26.4172373  77.6558241  55.8926732  28.0773420
  78.2320391  53.8727614  27.6871791  79.1673609  53.6653253  26.9134037
  77.9576048  53.0827295  28.7228139  77.1726388  53.2938910  29.3222624
  78.8441792  51.9688849  29.0997862  79.8865662  52.2723013  29.0024878
  78.5890086  51.5651412  30.5404968  77.5233025  51.3689765  30.6583496
  79.1505779  50.6538546  30.7461588  79.0134057  52.6500998  31.5115543
  80.0761544  52.8482768  31.3722990  78.4444267  53.5545547  31.2963189
  78.7635955  52.2265353  32.9391348  77.7138768  51.9504442  33.0389518
  79.3887916  51.3606596  33.1570533  79.0643988  53.2741889  33.9050066
  79.4545960  54.1351749  33.5492698  78.8541177  53.1651757  35.2180580
  78.3422990  52.0498140  35.7351033  78.1097733  51.2761921  35.1288518
  78.1889829  51.9826092  36.7311341  79.1602547  54.1771344  36.0216386
  79.5508337  55.0245820  35.6351406  79.0011029  54.0946806  37.0156058
  78.7571420  50.7664143  28.1657851  77.9247764  50.7114623  27.2591244
  79.6696534  49.8319770  28.3596692  80.3682523  49.9577232  29.0781724
  79.7521948  48.6351308  27.5086469  79.0127491  48.6642296  26.7083517
  81.1597621  48.4338387  26.8777966  81.0810535  47.7092770  26.0672934
  81.7094015  49.7641866  26.3257575  81.7888333  50.4891542  27.1358267
  82.6944751  49.5979229  25.8897696  81.0340617  50.1474256  25.5608100
  82.0789084  47.8587382  27.8200510  82.9363676  47.7468079  27.4031149
  79.3573451  47.3981414  28.3006139  79.2087530  47.4518995  29.5159823
  79.1441597  46.2987491  27.5910353  79.2795009  46.3101894  26.5902101
  78.7122941  45.0353597  28.2254147  77.8203360  45.2128890  28.8262418
  78.3873641  43.9826772  27.1693952  79.1769149  44.1099832  26.4287860
  78.5145003  43.0250738  27.6743032  77.0308235  44.0146797  26.4758107
  76.2473208  43.9460000  27.2304680  76.8612805  45.3006187  25.6862374
  77.6442045  45.3697869  24.9310258  75.8861575  45.3026446  25.1991729
  76.9316061  46.1538097  26.3609373  76.8938547  42.8349329  25.5424909
  76.9816698  41.9091013  26.1110187  75.9204982  42.8692414  25.0531022
  77.6804181  42.8739284  24.7889019  79.8044306  44.5022557  29.1036089
  79.5668434  43.9232178  30.1631152  81.0129229  44.6664918  28.5985616
  81.1133593  45.0397697  27.6654617  82.2027724  44.3598371  29.3405321
  82.2617671  43.2911544  29.5467749  83.3992341  44.7579285  28.5246199
  83.3421409  44.3048182  27.5349075  83.4376670  45.8427174  28.4253430
  84.5630365  44.3043466  29.1831639  85.3370161  44.5521541  28.6721385
  82.2449874  45.1342499  30.6371494  82.5554190  44.5736950  31.6929413
  81.9361721  46.4269578  30.5478949  81.7454637  46.8352985  29.6440213
  81.9416541  47.3095587  31.7247665  82.9642854  47.4309947  32.0819468
  81.3720682  48.6969978  31.3839932  80.5099963  48.5515186  30.7330192
  81.0480514  49.1560998  32.3179838  82.3787669  49.6049858  30.6958954
  83.5790591  49.2721939  30.6295758  81.9465151  50.6727880  30.2107699
  81.1645409  46.6769350  32.8976806  81.6135961  46.7366369  34.0403000
  80.0144564  46.0637486  32.6059857  79.6758593  46.0755645  31.6545070
  79.1971549  45.3824161  33.6323688  79.4258811  45.8060001  34.6103054
  77.6914032  45.5462510  33.3658280  77.4547178  45.0128714  32.4451840
  77.2193563  45.0418667  34.2089580  77.1704479  46.9753391  33.2728175
  77.3280569  47.6871260  32.0900141  77.8376636  47.1972233  31.2603179
  76.8625249  48.9735342  31.9479656  77.0097934  49.5196048  31.0161819
  76.2074170  49.5714175  32.9993505  75.7594235  50.8602296  32.8163554
  75.9623315  51.2076756  31.9447423  76.0115767  48.8860901  34.1906547
  75.4879609  49.3617019  35.0199438  76.4851289  47.5924059  34.3221327
  76.3246921  47.0450754  35.2509973  79.5123420  43.8947677  33.6862879
  78.8268219  43.1326852  34.3530349  80.5213640  43.4687767  32.9409207
  80.9417958  44.1036824  32.2774215  80.9860934  42.0749603  32.9620732
  81.7387260  41.9224400  32.1885224  81.6061825  41.7456350  34.3177636
  81.2113654  42.4315118  35.0672912  81.3337207  40.7237739  34.5817039
  83.1197255  41.8568550  34.3079893  83.7087363  42.6410334  35.0475267
  83.7598693  41.0564274  33.4670656  84.7681581  41.0852422  33.4158497
  83.2363107  40.4215104  32.8815165  79.9049070  41.0486571  32.6024920
  79.8772468  39.9188168  33.1104928  79.0053466  41.4648901  31.7219183
  78.9972123  42.4279336  31.4176478  78.0583755  40.5482592  31.1236988
  77.6543147  39.8886483  31.8916490  76.9150424  41.2885216  30.4367068
  77.3262920  42.0161412  29.7370327  76.0419147  40.3058532  29.6869083
  75.6299042  39.5781422  30.3860397  75.2276318  40.8414278  29.1988469
  76.6384311  39.7892013  28.9350186  76.0869694  42.0443674  31.4691197
  75.5354990  41.3071978  32.0526966  76.7794784  42.5780699  32.1200363
  75.1166749  43.0268125  30.8522931  74.4235042  42.4937470  30.2015586
  74.5587111  43.5311687  31.6412167  75.6674840  43.7646182  30.2688960
  78.8226192  39.7984988  30.0613727  79.6202639  40.3929976  29.3442589
  78.5626030  38.5065291  29.9415075  77.8120515  38.0779490  30.4640884
  79.3761137  37.6584281  29.0782866  80.0165815  38.2666415  28.4395562
  80.2618661  36.7622116  29.9479437  79.6729533  35.8915881  30.2365536
  81.1090879  36.4422782  29.3413484  80.7668926  37.4623797  31.1888441
  81.0830132  38.4700409  30.9190525  79.9521628  37.5187952  31.9107407
  81.9264294  36.7500097  31.8277794  82.3873821  35.7195836  31.3349278
  82.4127719  37.2986961  32.9370243  83.1920175  36.8653144  33.4114272
  82.0007138  38.1463337  33.3000945  78.5253290  36.8100947  28.1700081
  77.3135791  36.8798901  28.2174697  79.1849208  36.0096680  27.3409069
  80.1529389  36.2235190  27.1477536  78.5672803  34.8726337  26.6375789
  78.1010377  35.1965271  25.7070897  79.6724138  33.8576230  26.3057686
  80.2117714  34.2628830  25.4496395  80.3334109  33.8322426  27.1721050
  79.2015149  32.4475447  25.9864846  78.6048290  32.0817105  26.8220875
  78.5854657  32.4808511  25.0878878  80.3770774  31.5161281  25.7589854
  80.7044496  31.6187255  24.7243839  81.1865112  31.8113715  26.4266287
  79.9997686  30.0677701  26.0297493  79.5832239  30.0011240  27.0348112
  79.2452324  29.7655157  25.3035148  81.1819264  29.1668073  25.9215734
  81.8810402  29.4464463  26.5947314  80.8980731  28.2153143  26.1064740
  81.5677991  29.2280915  24.9902058  77.4161448  34.1812712  27.4306312
  77.6039545  33.6575600  28.5305526  76.2197383  34.2305581  26.8441883
  76.1287614  34.8734148  26.0705231  74.9996917  33.5350128  27.3292864
  74.1735961  33.7303307  26.6455349  75.2198983  32.0354197  27.4080052
  75.9662248  31.8417842  28.1784604  74.2766835  31.5680926  27.6909384
  75.6942118  31.4575237  26.0886652  75.0911832  31.8835687  25.2868280
  76.7326567  31.7644091  25.9639549  75.6052094  29.9465537  26.0385223
  74.5251672  29.4070692  26.3700209  76.6076381  29.2977398  25.6486118
  74.3851129  34.0318267  28.6366114  73.4997341  33.3824966  29.1955790
  74.8178751  35.2011232  29.0883443  75.6340022  35.6201439  28.6659019
  74.2070862  35.8742519  30.2308278  74.1419142  35.2018977  31.0862760
  75.0834177  37.0730762  30.6152671  76.0985876  36.7050522  30.7638859
  75.0698427  37.7727145  29.7795507  74.6449050  37.7304246  31.7865577
  75.2286452  38.4683998  31.9769254  72.7482237  36.2738362  29.8661611
  72.4435801  36.5218147  28.7001307  71.8488715  36.3065392  30.8522088
  72.1369499  36.0802956  31.7934442  70.4118190  36.5808514  30.6029945
  70.2470215  36.5967932  29.5256427  69.5056928  35.5060594  31.2223422
  69.6843142  35.4686062  32.2969546  68.0502194  35.8257487  30.9644337
  67.8707174  35.8629154  29.8899584  67.4234975  35.0535044  31.4104802
  67.8059256  36.7915708  31.4067106  69.8088338  34.2465225  30.6200662
  69.2476191  33.5667259  31.0002175  69.9469345  37.9652734  31.0937460
  70.1312586  38.3527494  32.2661585  69.2907947  38.6767559  30.1841344
  68.9931664  38.2246426  29.3314268  68.9842665  40.0960121  30.3599163
  69.4400961  40.4386766  31.2888402  69.5004038  40.9524786  29.2229745
  69.4984012  40.3311036  28.3274365  68.8219897  41.7939345  29.0822397
  70.8926698  41.4672617  29.4729802  71.2216003  42.0675279  28.6246960
  70.8833584  42.3232357  30.7238394  70.5549534  41.7234944  31.5726971
  71.8879882  42.7011302  30.9136168  70.2004267  43.1615126  30.5860108
  71.8580629  40.3062571  29.6374071  71.8584148  39.7020635  28.7301863
  72.8619906  40.6905796  29.8177584  71.5475741  39.6917580  30.4824435
  67.5266969  40.3118210  30.4453217  66.7365450  39.6793075  29.7532085
  67.1560073  41.2017053  31.3280779  67.8206124  41.7475968  31.8576077
  65.7557258  41.3554763  31.6251892  65.1729699  40.6549122  31.0271050
  65.4867270  41.0770700  33.1031867  66.1084628  41.7323563  33.7132226
  64.4371540  41.2439548  33.3453562  65.8046809  39.6751004  33.5199811
  64.8362978  38.7190999  33.7386273  65.4099407  37.5780263  34.0753316
  64.8084532  36.6959989  34.2951938  66.7195903  37.7569156  34.0766612
  67.4145501  37.0550433  34.2876254  66.9929402  39.0608526  33.7427060
  68.0253824  39.4079322  33.7014737  65.3800837  42.7506615  31.1918103
  66.0796860  43.7175881  31.4591203  64.2901001  42.8401284  30.4568590
  63.7133623  42.0284495  30.2875951  63.8748850  44.1048258  29.8946357
  64.6541859  44.8538756  30.0350407  63.6232883  43.9439176  28.4220459
  64.5978633  43.7335300  27.9815464  62.9570958  43.0985977  28.2496460
  63.0337634  45.1953366  27.7778604  62.0676766  45.3825489  28.2466126
  63.9188120  46.4252197  27.9310847  64.8849804  46.2389219  27.4621385
  63.4411635  47.2793107  27.4510002  64.0646343  46.6389209  28.9899369
  62.7805942  44.9143895  26.3099806  62.0805485  44.0844551  26.2138335
  62.3588806  45.8013801  25.8372156  63.7200442  44.6550207  25.8218613
  62.5963423  44.6134471  30.5045487  61.5833494  43.9015269  30.5531280
  62.6398190  45.8605665  30.9532180  63.4989626  46.3877851  30.8898773
  61.4602066  46.5194719  31.5231121  60.5675621  45.9178095  31.3519764
  61.5946730  46.7771293  33.0206436  60.7303154  47.3407267  33.3718461
  61.6674984  45.4578640  33.7544758  62.5319340  44.8938607  33.4041156
  61.7635854  45.6415690  34.8245787  60.7595706  44.8853592  33.5647206
  62.8216572  47.6201760  33.3115147  62.7363924  48.5767850  32.7960235
  62.8987884  47.7921645  34.3850930  63.7127530  47.0982512  32.9627403
  61.2813257  47.8385351  30.8657076  62.1589167  48.3028677  30.1701888
  60.1350434  48.4483820  31.1229656  59.4755385  48.0358532  31.7671493
  59.7721149  49.7076708  30.4692335  60.1658645  49.7102804  29.4528410
  58.2595909  49.8954451  30.4065138  57.8763349  49.4252866  31.3121435
  58.0486547  50.9644461  30.4355429  57.5866414  49.2804194  29.1943469
  57.7618033  48.2045960  29.1991638  56.0930562  49.5496484  29.2221835
  55.9170825  50.6253363  29.2169157  55.6261210  49.1013229  28.3452134
  55.6619077  49.1158927  30.1244403  58.1987087  49.8404817  27.9316791
  59.2634823  49.6083930  27.9095123  57.7123285  49.3959660  27.0633812
  58.0625228  50.9217207  27.9098908  60.3537015  50.9102853  31.1601383
  60.3945942  50.9748579  32.3865771  60.7504340  51.8843634  30.3510517
  60.5790383  51.8198350  29.3577949  61.4324262  53.0706639  30.8601280
  62.4183357  52.7924171  31.2324992  61.6029801  54.1170454  29.7641052
  62.1338238  53.6283887  28.9470870  60.6002178  54.3885870  29.4342067
  62.3581470  55.3737083  30.1804637  61.8220272  55.8634778  30.9933611
  63.3570627  55.0982893  30.5187147  62.4677856  56.3264679  28.9990753
  63.0190501  57.2210938  29.2886456  62.9789160  55.8379854  28.1694790
  61.1420576  56.7188873  28.5616495  60.7564516  56.2658602  27.7454547
  60.4096161  57.6375357  29.1823939  60.8976622  58.2851618  30.2604938
  61.8251804  58.0704351  30.5976916  60.3333233  58.9818179  30.7255654
  59.1888299  57.9131955  28.7202005  58.8368597  57.4244132  27.9094546
  58.6222064  58.6094017  29.1831621  60.5965466  53.6417176  31.9620672
  59.4193053  53.9425556  31.7730897  61.2039394  53.7725118  33.1246130
  62.1748818  53.5145901  33.2287598  60.5081963  54.3135243  34.2777796
  59.5449770  54.7221020  33.9722114  60.2709517  53.2352180  35.2952267
  59.5325276  53.6818092  35.9610986  59.8467169  52.3473849  34.8263159
  61.5144833  52.8421545  36.1017396  62.3782084  52.8521719  35.4369242
  61.7538442  53.8205987  37.2698511  60.8906772  53.8107862  37.9353925
  62.6421814  53.5161629  37.8232737  61.8980632  54.8272697  36.8775315
  61.4059044  51.3820003  36.5870708  61.3182854  50.7182419  35.7269271
  62.2972867  51.1209405  37.1574975  60.5253061  51.2735573  37.2202262
  61.3415016  55.3780544  34.9224741  62.5597527  55.2822836  34.9408686
  60.7002821  56.4017505  35.4621721  59.7028262  56.5152922  35.3513153
  61.4492140  57.4614077  36.1477125  62.5023068  57.3669938  35.8827961
  60.9707795  58.8834291  35.7724503  59.8852292  58.8903576  35.8705912
  61.4053005  59.5680948  36.5008213  61.3593144  59.3302267  34.3548556
  62.4124703  59.0913685  34.2068346  60.7553594  58.7607341  33.6484431
  61.1383432  60.8288056  34.1232827  61.7282261  61.3691772  34.8636445
  61.5033583  61.0672383  33.1242766  59.7394952  61.2622421  34.2288864
  59.4483733  61.5944434  35.1371759  58.8406856  61.2546639  33.2309737
  59.1784345  60.8025659  32.0077897  60.1154779  60.4660159  31.8381313
  58.4930924  60.8022013  31.2658964  57.5881935  61.7005005  33.4628319
  57.3367186  62.0354518  34.3818902  56.9079725  61.6971939  32.7162482
  61.4079725  57.2641428  37.6410616  62.2733384  57.7752114  38.3423382
  60.4353718  56.5036191  38.1304495  59.8175114  55.9914048  37.5172738
  60.2328388  56.3874058  39.5719264  59.5930743  55.5241376  39.7551436
  61.2045673  56.2242867  40.0380116  59.5919784  57.6146690  40.1851995
  58.5220954  58.0570478  39.7308800  60.2002719  58.1362360  41.2584380
  60.8780629  57.6031323  41.7842700  59.8958840  59.5017243  41.6994263
  60.8405513  59.9534078  42.0022214  59.5012045  60.0324451  40.8330183
  58.9046915  59.6167728  42.8426350  59.2389901  59.2758107  43.9846727
  32.9511674  37.5376714  45.7238076  33.6468668  37.4436879  46.4499416
  32.7554172  36.6235349  45.3415294  32.1962960  38.1125303  46.0699376
  33.5591065  38.3191338  44.5930147  33.5208403  37.6966643  43.6990535
  32.9520457  39.2114253  44.4400694  35.0050255  38.7391298  44.8443426
  35.9397019  38.0182729  44.4751307  35.1815632  39.9099422  45.4646569
  34.3667379  40.4321147  45.7536117  36.5213575  40.4684475  45.7740772
  37.3087992  39.7444130  45.5647715  36.8104599  41.7604487  44.9700599
  36.2334332  42.5803779  45.3976759  38.2900652  42.1012801  45.0231172
  38.8677495  41.2819589  44.5952216  38.4743940  43.0117422  44.4528698
  38.5910997  42.2550138  46.0593826  36.3547568  41.6159973  43.5351489
  35.2825107  41.4214651  43.5117471  36.5685406  42.5360158  42.9911251
  36.8843314  40.7862550  43.0669830  36.6443777  40.8499324  47.2446690
  35.8392789  41.6126012  47.7575834  37.6629197  40.3430450  47.9137926
  38.2866387  39.6630534  47.5030794  37.8528028  40.6966173  49.3063701
  37.1238451  41.4544769  49.5933697  37.6705545  39.4747898  50.2113669
  36.7004966  39.0431064  49.9649192  38.4588583  38.7691531  49.9491572
  37.7298743  39.7697206  51.7027595  38.7252419  40.1366346  51.9531957
  36.9904206  40.5334240  51.9437312  37.4385091  38.5148845  52.5016153
  36.4036334  38.2193041  52.3290942  38.1038561  37.7199238  52.1647916
  37.6534728  38.7598872  53.9814258  38.6965473  39.0370339  54.1340234
  37.0102967  39.5846577  54.2883089  37.3366286  37.5550313  54.7950394
  37.9327985  36.7907838  54.5111260  37.4920119  37.7582163  55.7721125
  36.3700203  37.2983075  54.6541125  39.2151398  41.3277656  49.4570710
  40.2202340  40.7547828  49.0435698  39.2301807  42.5180812  50.0421799
  38.3768640  42.9304497  50.3913247  40.4758209  43.2324239  50.2525511
  41.1190549  43.1097132  49.3811779  40.2555285  44.7134568  50.4871892
  39.8404101  44.8567625  51.4848060  41.5722146  45.4733862  50.3710036
  41.9877374  45.3309258  49.3734332  41.3957801  46.5352851  50.5422994
  42.2757715  45.0979955  51.1140992  39.2745560  45.2513086  49.4764580
  38.3246650  44.7260701  49.5761258  39.1202557  46.3162580  49.6501642
  39.6685393  45.1009900  48.4713300  41.1618770  42.7296728  51.4918720
  40.5086232  42.4328269  52.4847829  42.4880071  42.6466794  51.4445407
  43.1905384  42.5829122  50.1624329  43.3670082  43.5899963  49.7846232
  42.5960665  42.0234316  49.4401563  44.4498029  41.8804607  50.5256654
  45.2512420  42.2542725  49.8884377  44.3145738  40.8132202  50.3501312
  44.7264940  42.1513480  51.9613656  45.3145509  43.0678548  52.0093582
  45.2495521  41.3564059  52.4929453  43.3583509  42.3812525  52.5868241
  42.9730739  41.5197484  53.1322327  43.4086804  43.5838168  53.5120192
  43.1624056  44.7427261  53.1294123  43.7211433  43.3009852  54.7520572
  43.9829508  42.3665034  55.0318783  43.6642185  44.3236820  55.7607399
  42.6382718  44.6602469  55.9099263  44.1864338  43.7432220  57.0807919
  43.3436673  43.1967128  57.5040785  44.9673124  43.0394594  56.7926134
  44.7349114  44.7121016  58.1183302  45.7048423  45.0886218  57.7934187
  44.0449977  45.5466986  58.2431053  44.8943192  43.9749924  59.4575853
  43.9279993  43.5434347  59.7185121  45.6218158  43.1759802  59.3146599
  45.3420285  44.8248267  60.5621010  44.6141944  45.2686893  61.1037124
  46.6099724  45.0485267  60.8985568  47.6069531  44.4782537  60.2227431
  47.4013775  43.8679155  59.4447161  48.5635665  44.6589960  60.4916718
  46.8863885  45.8532581  61.9208027  46.1337346  46.2888340  62.4345010
  47.8476762  46.0250834  62.1786798  44.4841657  45.5040004  55.3322073
  43.9810424  46.6291066  55.1966049  45.7522920  45.2195565  55.1065076
  46.0610796  44.2660853  54.9814388  46.7479924  46.2659154  55.1179008
  46.7974515  46.7199880  56.1075831  48.1108478  45.6989316  54.7767389
  48.0552352  45.2811298  53.7715284  48.8616611  46.4887558  54.8003390
  48.5344992  44.5940657  55.7415647  48.5018996  43.4179267  55.3900318
  48.9035551  44.9598158  56.9648413  49.1908329  44.2590464  57.6330430
  48.8950417  45.9368522  57.2206308  46.3974673  47.3920992  54.1925601
  46.4876648  48.5512111  54.5688632  45.9814388  47.0583337  52.9836206
  45.8911328  46.0930695  52.7004083  45.7073733  48.1016881  51.9921420
  46.5414394  48.8032328  51.9757760  45.5259029  47.5310266  50.5968216
  44.7871568  46.7335919  50.5165018  45.2311339  48.3642766  49.9589299
  46.8095448  46.9875359  50.0294423  47.7277956  47.7985326  49.3995570
  47.4916430  48.8540511  49.2646034  48.9364397  47.2933653  48.9398979
  49.6347754  47.9513232  48.4226751  49.2533084  45.9744234  49.1337322
  50.2053865  45.5726624  48.7869826  48.3564609  45.1576109  49.7722240
  48.5944291  44.1046263  49.9228715  47.1466978  45.6685643  50.2269567
  46.4441406  45.0208303  50.7513173  44.5217976  48.8763841  52.3800857
  44.4662236  50.0857897  52.1054248  43.5947393  48.1795805  53.0368852
  43.7357034  47.2009412  53.2430250  42.3512319  48.7986323  53.4559379
  41.8333577  49.2041770  52.5867780  41.4446283  47.7870944  54.1322302
  41.2881671  46.9651182  53.4336787  41.9638817  47.4178027  55.0165941
  40.1117974  48.3629756  54.5364981  39.6853501  47.7176421  55.3044748
  40.2861382  49.3553669  54.9522707  39.1480956  48.4659315  53.3713574
  39.2130934  49.4583420  52.9252682  39.3941660  47.7142091  52.6213826
  37.7750983  48.2445694  53.8237383  37.2908933  47.4553967  53.4201897
  37.1252553  49.0067764  54.7104781  37.7021787  50.0637839  55.2837952
  38.6547428  50.3042798  55.0495232  37.1838662  50.6188965  55.9496043
  35.8742040  48.7011809  55.0410971  35.4258832  47.8990866  54.6218676
  35.3779394  49.2725409  55.7099527  42.6497131  49.9191223  54.4055779
  42.1387175  51.0342305  54.2583970  43.5052959  49.6198600  55.3699897
  43.8914846  48.6910242  55.4606639  43.8233882  50.5967612  56.3872735
  42.9157205  50.9473141  56.8785486  44.7086100  49.9587631  57.4151960
  45.5391920  49.4911255  56.8864732  45.0898518  50.7454164  58.0662962
  43.9792894  48.9006957  58.2622828  43.5240398  48.1652766  57.5989523
  44.9539027  48.2074334  59.1907817  45.4092432  48.9421956  59.8547760
  44.4240420  47.4618397  59.7836042  45.7310312  47.7184863  58.6033275
  42.8683964  49.5156683  59.1163433  42.1354838  49.9966781  58.4686025
  42.3807194  48.7330194  59.6974913  43.2965742  50.2559745  59.7921462
  44.4405271  51.8756494  55.8524310  44.1072314  52.9941348  56.2822885
  45.2974649  51.7047187  54.8667210  45.6051486  50.7811621  54.5975124
  45.8449658  52.8496143  54.1537815  46.3873768  53.4867633  54.8523019
  46.7982985  52.4091252  53.0587495  46.1579021  51.9556708  52.3021975
  47.2376892  53.3239958  52.6611975  47.9059912  51.4365391  53.4340775
  47.4925046  50.4293362  53.4857680  49.0147016  51.4748513  52.4008600
  49.4290216  52.4816982  52.3489260  49.7998281  50.7735668  52.6834856
  48.6135503  51.1968751  51.4262281  48.4543726  51.8037978  54.7773336
  47.6589680  51.7543791  55.5209657  49.2484952  51.1082222  55.0487096
  48.8556066  52.8166464  54.7420063  44.7283084  53.6875397  53.5265167
  44.7561281  54.9243739  53.5464727  43.7480683  53.0044639  52.9570408
  43.7371847  51.9945900  52.9453999  42.6535182  53.7132380  52.3131266
  43.0516147  54.2959492  51.4824245  41.5801985  52.7631919  51.7743919
  41.2593640  52.1437186  52.6118986  40.7480845  53.3842775  51.4428213
  42.0359088  51.8682290  50.6254091  42.2202410  52.5054147  49.7604716
  42.9662604  51.3862794  50.9258584  41.0078275  50.8047000  50.2622111
  39.9523699  50.7454266  50.9142386  41.2414864  50.0145263  49.3222674
  42.0464056  54.6298308  53.3384022  41.8147712  55.8067609  53.0651841
  41.7851117  54.0548294  54.5117622  41.9972145  53.0764450  54.6454622
  41.1886045  54.7883996  55.6170455  40.2242754  55.1910678  55.3071636
  40.9709106  53.8739835  56.8400011  41.9192726  53.3657816  57.0144711
  40.7528112  54.5335228  57.6799657  39.8602664  52.8421307  56.7038823
  40.1738886  52.0657136  56.0060869  39.7108135  52.4041591  57.6907683
  38.5486435  53.4646665  56.2182854  38.1393089  54.5217932  56.7825348
  37.9355105  52.9193654  55.2546793  42.1052483  55.9318697  56.0054645
  41.7072153  57.0958733  56.1009596  43.3447957  55.5736294  56.2391289
  43.6239941  54.6070409  56.1505039  44.3443669  56.5420443  56.6152298
  44.1641639  56.8924065  57.6315331  45.7173765  55.9093305  56.5583186
  45.7143098  55.0096369  57.1736569  45.9038595  55.6376412  55.5193244
  46.8032373  56.8419179  57.0367548  46.8899782  57.6567616  56.3180012
  46.5057436  57.4166255  58.4270777  46.4193174  56.6023486  59.1465097
  47.3158932  58.0813050  58.7270101  45.5702694  57.9752869  58.3973149
  48.0750861  56.0349021  57.1129386  48.3146126  55.6392315  56.1259374
  48.8902502  56.6719955  57.4560432  47.9408858  55.2094074  57.8119721
  44.4048126  57.7559884  55.7312800  44.4418454  58.8823532  56.1979167
  44.4545086  57.5058149  54.4428735  44.5176611  56.5609737  54.0916097
  44.4672905  58.5860354  53.4969304  45.3332833  59.2258944  53.6664473
  44.5461725  58.0226358  52.0763739  43.7934211  57.2386452  51.9937707
  44.3026183  58.8332737  51.3896080  45.9115626  57.4531103  51.7239375
  46.1891932  56.7479887  52.5074078  45.8202335  56.9240142  50.7753515
  46.9822088  58.5246460  51.6047694  46.9699085  59.4742022  52.4258619
  47.8367393  58.4189826  50.6861144  43.2282044  59.4459033  53.6672060
  43.3304737  60.6562849  53.6820127  42.0635145  58.8084851  53.7723845
  42.0388249  57.7993143  53.7397643  40.8062156  59.5245018  53.9168893
  40.6654883  60.1790346  53.0567254  39.6146814  58.5651358  54.0022191
  39.6321083  57.9469253  53.1046606  39.7679232  57.9360663  54.8790819
  38.2558684  59.2711578  54.1105440  38.3008192  59.9374377  54.9720261
  38.1276263  59.8603300  53.2025081  37.0690375  58.3103092  54.2685765
  37.2504291  57.2016846  54.8429192  35.9450069  58.6657353  53.8204431
  40.8474490  60.3686774  55.1675805  40.2942667  61.4645797  55.2185344
  41.4821922  59.8250107  56.1934936  41.9232756  58.9216046  56.0965287
  41.5666333  60.5000667  57.4815569  40.5595702  60.7155337  57.8386243
  42.0724665  59.8483346  58.1939314  42.3304718  61.7865762  57.3691244
  41.8528284  62.8212328  57.8230334  43.4860502  61.7194139  56.7131170
  43.8118205  60.8178328  56.3951162  44.3401578  62.8879892  56.4820589
  44.5461230  63.3848763  57.4300994  45.6623238  62.4743136  55.8525674
  45.4306535  61.8350142  55.0006728  46.1533883  63.3820930  55.5020074
  46.5841158  61.7361925  56.8014772  46.8864718  62.4253677  57.5899690
  46.0525612  60.8923395  57.2413226  47.8293928  61.2165221  56.1079919
  47.8585337  61.0557232  54.8705625  48.8642968  60.9339529  56.8925392
  49.7207818  60.5843861  56.4871532  48.7895189  61.0700852  57.8905260
  43.6399262  63.9260470  55.5980109  43.7111905  65.1269443  55.8673303
  42.9677898  63.4570866  54.5450366  43.0244911  62.4746844  54.3175061
  42.1019023  64.3168418  53.7185762  42.7220763  65.0456130  53.1966798
  41.3111983  63.5172587  52.6827880  40.7797687  62.7372858  53.2280622
  40.5910753  64.2048409  52.2392188  42.1465159  62.8881548  51.5897286
  42.6133663  63.6835888  51.0088360  42.9198434  62.2756868  52.0533551
  41.2933111  62.0187923  50.6682622  40.8188162  61.2412539  51.2669170
  40.5261110  62.6452932  50.2132896  42.1406017  61.3708007  49.5693802
  42.6619099  62.1717955  49.0452184  42.8684635  60.7234656  50.0585362
  41.3435546  60.5728856  48.5913932  40.6693303  61.1726282  48.1377081
  41.9613342  60.1758505  47.8979875  40.8607574  59.8303502  49.0768283
  41.0771267  65.0049798  54.5996295  40.6820098  66.1300183  54.3208677
  40.6382406  64.3177618  55.6577790  41.0788458  63.4418469  55.9001415
  39.5315238  64.7902593  56.4884860  39.4913508  64.2400654  57.4285775
  39.6310125  65.8557553  56.6956563  38.2458184  64.5548684  55.7245797
  38.2735656  64.1915129  54.5491735  37.1099663  64.7621664  56.3667359
  37.0821889  65.0939200  57.3202910  35.8532291  64.4375796  55.7133554
  35.8187999  64.7068091  54.6576901  35.5448347  62.9226824  55.8491069
  36.4406051  62.3643738  55.5771030  35.1263461  62.5530701  57.2805293
  34.2303101  63.1106781  57.5530979  34.9190379  61.4843278  57.3345086
  35.9323837  62.8016219  57.9709111  34.4978828  62.4841113  54.8229802
  34.8713283  62.6764516  53.8171741  34.2990949  61.4186479  54.9386118
  33.5763731  63.0443798  54.9811572  34.6693275  65.2318921  56.2272808
  34.5533202  65.5137544  57.4230341  33.7845965  65.5501799  55.2940686
  34.0158480  65.3750377  54.3266250  32.4941992  66.1407103  55.5968980
  31.9596874  66.3647675  54.6737541  31.9016506  65.4543554  56.2017967
  32.7010148  67.4213749  56.3677770  33.4297437  68.3133489  55.9239565
  32.0795538  67.4949776  57.5346249  31.4389323  66.7643430  57.8100819
  32.1892891  68.6777088  58.3862904  32.4585820  69.5395159  57.7756603
  30.8481889  68.9804817  59.1078366  31.0577405  69.7176705  59.8829108
  30.1707944  69.4116026  58.3706993  30.1950122  67.7443907  59.7411204
  30.6746865  66.6011261  59.5196983  29.1818072  67.9457407  60.4686014
  33.3497630  68.5985954  59.3816834  33.4436125  69.4405380  60.2741379
  34.2287929  67.6020595  59.2384329  34.0996469  66.9259974  58.4992708
  35.4004303  67.4492111  60.1339284  35.9619079  66.5935940  59.7587465
  35.9958872  68.3543888  60.0148325  35.1049995  67.2376187  61.6279964
  35.9978472  67.3854840  62.4680612  33.8619029  66.8753429  61.9515394
  33.2014798  66.7206556  61.2031995  33.4184274  66.6298576  63.3385417
  33.6681738  67.4690780  63.9877221  31.9228271  66.4138999  63.3819920
  31.6220054  66.2498812  64.4167404  31.1751865  67.6343452  62.8183362
  31.4751641  67.7987225  61.7833999  30.1009774  67.4543577  62.8605083
  31.4188843  68.5160008  63.4111224  31.6050449  65.2242723  62.6177959
  30.6568725  65.0752975  62.6371844  34.0321522  65.3469653  63.9262578
  34.1626921  65.2050986  65.1340633  34.3622836  64.3963257  63.0603192
  34.0714038  64.4442774  62.0943022  35.1420714  63.2636606  63.4822738
  35.3402123  63.3100737  64.5531077  34.4484777  61.9602619  63.1766832
  35.0667616  61.1313640  63.5212880  33.0983077  61.9180060  63.8886442
  32.4792522  62.7463920  63.5441910  32.5990120  60.9749740  63.6661696
  33.2514916  62.0024473  64.9645187  34.2640457  61.7967142  61.6800530
  35.2379435  61.8031629  61.1905803  33.7619497  60.8508929  61.4765307
  33.6595201  62.6183940  61.2960061  36.4435095  63.3311513  62.7472821
  36.5173386  63.8114923  61.6423424  37.4808246  62.8599720  63.3781629
  37.3923320  62.5104312  64.3216085  38.7781544  62.8623933  62.7745261
  38.6887716  62.8028036  61.6898331  39.5171676  64.1660582  63.1370992
  38.9147968  64.9989863  62.7744980  39.5870277  64.2148496  64.2237634
  40.8209459  64.2441691  62.5746147  41.2315618  65.0727297  62.8324550
  39.5092368  61.6100578  63.2925109  39.4244396  61.2481321  64.4539704
  40.2291376  60.9440577  62.4173956  40.2602979  61.2304603  61.4493553
  40.9488336  59.7465326  62.8032094  41.0936842  59.7264704  63.8833552
  40.1473897  58.5069728  62.3937008  40.6891186  57.6212988  62.7256805
  39.1546674  58.5149738  62.8437435  39.9475803  58.3585882  60.9199969
  40.6636990  57.5707104  60.0913736  41.4565973  56.9710297  60.5383581
  40.2103648  57.7089739  58.8119866  40.5961553  57.2465751  58.0011521
  39.1691769  58.5942914  58.8003429  38.3981946  59.0448148  57.7493643
  38.6011433  58.6386941  56.7584171  37.4215151  59.9774459  58.0134978
  36.8133247  60.3670039  57.1971346  37.1900307  60.4387031  59.3083545
  36.4013805  61.1578066  59.5297605  37.9711385  59.9850164  60.3600165
  37.7514986  60.3627225  61.3586141  38.9862490  59.0446236  60.1021928
  42.3413843  59.7346856  62.1713343  42.6259229  60.4189854  61.1726269
  43.2134442  58.9516169  62.7608663  42.9646396  58.3801348  63.5556013
  44.5656942  58.8926795  62.2754744  44.5771402  58.5839364  61.2301774
  45.0425781  59.8681663  62.3709025  45.3397161  57.8840767  63.0951454
  44.8961469  57.4528101  64.1738374  46.5044973  57.4975641  62.5820249
  46.8301278  57.8325333  61.6865587  47.3376079  56.5449161  63.3090590
  46.7297805  55.6721930  63.5478046  48.5662397  56.0846630  62.5241105
  48.8990591  56.9249855  61.9148581  49.3697900  55.7828702  63.1959200
  48.1994527  54.9272766  61.6270346  47.2448852  55.1364231  61.1441689
  49.2579434  54.7318379  60.5793423  50.2127710  54.5221764  61.0614679
  48.9841555  53.8946697  59.9372439  49.3460996  55.6366454  59.9779669
  48.0107831  53.6361891  62.4046430  47.2117766  53.7646735  63.1348346
  47.7480260  52.8323452  61.7169694  48.9369634  53.3837391  62.9209354
  47.7990698  57.1730675  64.5840726  48.1190312  58.3557533  64.6283429
  47.8179027  56.3686588  65.6299875  47.4645904  55.4250743  65.5598579
  48.3084847  56.8283047  66.9227477  47.7970717  57.7510275  67.1968621
  48.0559575  55.7834261  68.0184510  47.0506893  55.3952445  67.8545909
  48.7825931  54.9858957  67.8633833  48.1733395  56.3110205  69.4601599
  47.6273290  57.2536649  69.4975079  47.6915839  55.5864314  70.1166516
  49.6004823  56.5358526  69.9174769  50.5102889  55.8481025  69.3837188
  49.7984210  57.3989381  70.8200520  49.7758818  57.1202091  66.8043930
  50.2392542  58.1469381  67.2577168  50.4990758  56.2033614  66.1797445
  50.0501337  55.3488276  65.8825536  51.9462560  56.3559889  65.9328470
  52.2966247  57.3443244  66.2303934  52.6646973  55.3119641  66.7740838
  52.5553004  55.6054812  67.8181045  52.1853910  54.3457342  66.6167140
  54.1211627  55.2081082  66.4345360  54.7551249  56.2727629  66.2625585
  54.6379407  54.0674159  66.3205695  52.3537174  56.1997599  64.4345945
  51.8998993  55.2871558  63.7694802  53.2251768  57.0678166  63.9280287
  53.5801202  57.8027623  64.5229819  53.6656285  57.0366107  62.5035588
  52.8229895  56.8091742  61.8506181  54.2277576  58.4060694  62.1172252
  55.0805215  58.6191014  62.7618261  54.5624673  58.3428362  61.0818166
  53.2025276  59.5185560  62.2504282  52.0001513  59.2051031  62.2654113
  53.5879356  60.7034304  62.3491866  54.7260978  55.9721344  62.1246076
  55.0530841  55.7803897  60.9563268  55.2838217  55.3054077  63.1148245
  54.9955551  55.4987642  64.0633048  56.3715456  54.3356971  62.8994479
  56.8647554  54.5160301  61.9442917  57.4060538  54.4979076  64.0248117
  56.8785386  54.5018159  64.9786522  58.0873898  53.6477878  63.9904976
  58.2081460  55.8046333  63.8766866  59.2505961  55.5224347  63.7291651
  57.8428674  56.3207873  62.9888489  58.0993485  56.7220291  65.0728844
  58.0880404  56.2013943  66.2165738  58.0154233  57.9598826  64.8539093
  55.8936370  52.8857739  62.8171138  56.6628140  51.9821476  62.4912759
  54.6224973  52.6671136  63.1175876  53.9951307  53.4250422  63.3457425
  54.1098788  51.3074957  63.1729531  54.9073293  50.6390382  63.4975090
  52.9357143  51.1778586  64.1474719  53.3397343  51.3402851  65.1467140
  52.1939231  51.9454369  63.9268605  52.2741801  49.7931034  64.0818944
  52.9558701  48.7905713  63.6902107  51.0590278  49.7363967  64.3946344
  53.6823964  50.8728967  61.7899262  52.7429180  51.4315699  61.2294358
  54.3462864  49.8611962  61.2522662  55.1344032  49.4365635  61.7198753
  53.9700346  49.3591484  59.9539686  53.8768022  50.1885581  59.2529076
  55.0121806  48.3965084  59.4282025  55.1445118  47.6196783  60.1812780
  54.6125708  47.9532850  58.5160813  56.3466786  49.0429188  59.1314036
  56.2121671  49.7997427  58.3586002  56.7242186  49.5141290  60.0388873
  57.5478243  47.8086345  58.5555631  57.8618455  46.8358456  60.0469228
  56.9299536  46.3881403  60.3922290  58.5814992  46.0484378  59.8228956
  58.2636636  47.4836749  60.8259996  52.6185435  48.6542892  60.0227740
  51.8455255  48.7187079  59.0644075  52.3260090  48.0054540  61.1489896
  52.9207681  48.1011993  61.9596645  51.1518835  47.1131697  61.2429790
  51.0976588  46.4824733  60.3556341  51.2137349  46.2147359  62.4776390
  50.4670144  45.4284773  62.3667059  52.5927761  45.5850643  62.6527157
  53.3400144  46.3707549  62.7641831  52.5944575  44.9540343  63.5414774
  52.8302422  44.9800206  61.7777114  50.9011081  47.0053293  63.6237789
  50.9352488  46.4560560  64.4103751  49.8059516  47.8543637  61.3042295
  48.7299802  47.2245919  61.2965384  49.8643674  49.1736597  61.3988643
  50.7539091  49.6425235  61.4936359  48.6618099  49.9804269  61.3776955
  48.9058597  51.0278788  61.5548492  47.9959374  49.8606593  60.0191100
  47.6837155  48.8205192  59.9257004  47.1151605  50.4989697  60.0890519
  48.8078434  50.2537979  58.8054726  49.7521921  49.7098160  58.7857231
  47.9924866  49.8961756  57.5759941  47.0481233  50.4401634  57.5948053
  48.5492466  50.1667519  56.6788277  47.7937885  48.8244542  57.5702654
  49.0704928  51.7427358  58.8132325  49.6232320  52.0100114  59.7138671
  49.6558482  52.0135309  57.9345230  48.1220181  52.2796048  58.7969103
  47.6444175  49.5646021  62.4390251  46.4296735  49.6421458  62.2082243
  48.1394494  49.1219747  63.5853036  49.1284468  49.1756892  63.7830366
  47.2739281  48.4933697  64.5678501  46.5920219  47.7973196  64.0793653
  48.1149437  47.7258868  65.5680149  48.7799022  48.4262016  66.0734746
  47.2494837  47.0288601  66.5885279  46.5845302  46.3279950  66.0838255
  47.8813684  46.4869105  67.2921695  46.6564058  47.7673893  67.1279107
  48.8721950  46.7567798  64.8421782  49.4165287  46.2536650  65.4522411
  46.3894372  49.4844711  65.3009223  45.2144800  49.2318993  65.4562895
  46.9527521  50.6089793  65.7239847  47.9090359  50.8214642  65.4780765
  46.2481353  51.5262993  66.5891651  45.2738296  51.1177046  66.8572655
  47.0510845  51.7480589  67.8652848  48.0568171  52.0607051  67.5844762
  46.5702882  52.5424829  68.4360961  47.1300317  50.4999842  68.7091508
  46.1178102  50.1355318  68.8843159  47.6971417  49.7469843  68.1619036
  47.8003991  50.7714448  70.0286973  48.8055776  51.1530563  69.8495668
  47.2230812  51.5142296  70.5792191  47.8973408  49.5588948  70.8391537
  47.4995446  48.7096465  70.4641406  48.4825148  49.5125984  72.0336097
  49.0207801  50.6156598  72.5573426  48.9825844  51.4849884  72.0445962
  49.4639052  50.5761457  73.4640831  48.5299878  48.3681048  72.7170222
  48.1195498  47.5323717  72.3256260  48.9761529  48.3424672  73.6227695
  45.9346188  52.8656149  65.9849120  46.8001822  53.5553558  65.5012527
  44.6870140  53.2581502  66.0673946  43.9825240  52.6636437  66.4801358
  44.2807828  54.5183128  65.5325158  45.1244796  55.0218654  65.0605945
  43.2002188  54.2907093  64.4824953  42.3910602  53.6817730  64.8856804
  42.7939928  55.2276876  64.1015068  43.7334922  53.5676177  63.3310094
  44.1246371  52.2720207  63.2976894  44.0281864  51.6970469  64.2186683
  44.5747494  51.9613528  62.0549355  44.9238143  51.0583438  61.7671369
  44.4758455  53.0728545  61.2506743  44.8013897  53.2483224  59.9011926
  45.1972731  52.4016775  59.3403295  44.5975609  54.4912069  59.3676403
  44.8464722  54.6715507  58.3218778  44.0747222  55.5437637  60.1335750
  43.9153120  56.5304719  59.6987245  43.7480659  55.3610392  61.4557052
  43.3290735  56.2055840  62.0027795  43.9533066  54.1043986  62.0348949
  43.7854727  55.3976196  66.6645947  43.0545562  54.9747852  67.5446277
  44.1892646  56.6433650  66.6146899  44.9290233  56.9206387  65.9854239
  43.5564225  57.6480031  67.3941911  43.2755008  57.2226951  68.3576719
  44.5060921  58.7797725  67.6298280  44.9743327  59.0501531  66.6833897
  43.7854092  59.9683663  68.1873960  43.3172672  59.6988670  69.1341340
  44.4944359  60.7798608  68.3512770  43.0192660  60.2926546  67.4831501
  45.4574288  58.3312335  68.5828968  46.0873149  59.0334211  68.7611564
  42.3866628  58.2172429  66.6422460  42.4393504  58.4609042  65.4413338
  41.3294259  58.4519526  67.3746587  41.3001354  58.2040920  68.3533346
  40.1875606  59.0671866  66.8027482  40.4014178  59.4325767  65.7983307
  39.3468801  58.3743917  66.7654541  39.8219883  60.2346752  67.6815498
  40.1852773  60.2947708  68.8558869  39.0860498  61.1645011  67.1021326
  38.9138074  61.1549493  66.1069740  38.5939594  62.2610817  67.8606212
  38.4631489  61.9820328  68.9061448  39.6067715  63.3893928  67.7827057
  40.5901609  62.9456747  67.9381369  39.5491407  63.7997812  66.7745589
  39.3891551  64.4919872  68.7867424  38.3689250  64.8671465  68.7062006
  39.5571684  64.1110254  69.7940863  40.5398764  65.8348045  68.4631745
  42.0806618  65.2483599  69.1459541  42.3727750  64.3254407  68.6449660
  42.8542862  66.0018832  68.9982769  41.9574443  65.0590187  70.2122882
  37.2140301  62.6845883  67.3912297  36.9260911  62.8027790  66.2051728
  36.3518699  62.9215877  68.3562598  36.6701047  62.8795891  69.3138934
  34.9753780  63.3250420  68.1030791  34.7658807  63.4014195  67.0361318
  34.0000311  62.3365811  68.7443456  34.2075492  62.3030513  69.8138840
  32.5407642  62.7328439  68.5210076  32.3323528  62.7661369  67.4516354
  31.8880441  61.9999140  68.9952132  32.3597971  63.7154621  68.9566813
  34.2900933  60.9495525  68.1905753  34.3423042  61.0484349  67.1063257
  35.2664482  60.6551379  68.5754788  33.2669508  59.8949158  68.5518339
  32.2903618  60.1884288  68.1668354  33.5579084  58.9403910  68.1132848
  33.2145041  59.7951335  69.6359892  34.6971562  64.6440953  68.7608694
  35.1676830  64.9211050  69.8580874  33.8797456  65.4239162  68.0972571
  33.5382018  65.1625130  67.1834105  33.3999215  66.6436203  68.6790789
  34.0111029  66.9414548  69.5310478  33.3456063  67.7874712  67.6668096
  32.6613190  67.5266063  66.8594679  32.8540977  69.0596927  68.3604679
  33.5381793  69.3214660  69.1676902  32.8152149  69.8757172  67.6388774
  31.8582709  68.8894634  68.7696746  34.7303881  67.9813783  66.9976262
  34.8397191  67.1729129  66.2747630  34.6880927  68.9351247  66.4716238
  35.9167680  67.9778526  67.9429554  35.9599952  67.0241792  68.4690147
  36.8356185  68.1204515  67.3742036  35.8083675  68.7863902  68.6658773
  31.9982886  66.4306118  69.1437160  31.1392724  65.9838687  68.3710047
  31.7636530  66.8127033  70.3895436  32.5171296  67.2055586  70.9354713
  30.4560759  66.6892792  71.0092843  30.1835231  65.6347830  71.0523170
  30.5048067  67.0929836  72.0205941  29.3917263  67.4445034  70.2250979
  29.5588062  68.6316580  69.9593888  28.2997628  66.7476222  69.8452434
  27.8792321  65.4235242  70.3438326  28.0421707  65.3762756  71.4205493
  28.4701698  64.6501227  69.8531781  26.4239130  65.3518201  69.9767535
  25.8144325  65.6844843  70.8169720  26.1582953  64.3264930  69.7193573
  26.2681941  66.2482729  68.8067616  25.2551042  66.6485865  68.8454524
  26.4387362  65.7859388  67.8345157  27.2750780  67.3662560  69.0337120
  27.7391501  67.7696007  68.1336851  26.5897405  68.4681708  69.7769988
  26.4992772  68.4230796  71.0124636  26.0555950  69.4311307  69.0227882
  25.8134541  69.2999267  67.5768489  25.4655976  68.2895084  67.3620213
  26.7434725  69.4853909  67.0394776  24.7800346  70.3318804  67.2947732
  23.7841114  69.8952871  67.3697551  24.9224440  70.7410582  66.2945760
  24.9954725  71.3818656  68.3363636  24.0512791  71.8945131  68.5201854
  25.7617010  72.1135445  68.0801616  25.4129579  70.6055939  69.5774950
  26.1419433  71.1268242  70.1979767  24.1873719  70.2581819  70.4171218
  23.6327031  69.1540279  70.2908505  23.7702769  71.1992084  71.2525492
  24.3478177  72.0064202  71.4395119  22.4983702  71.0685799  71.9791437
  22.3836418  71.8929172  72.6829935  21.3133702  71.1004503  70.9821456
  21.5099654  70.3124469  70.2551654  20.4254904  70.8465752  71.5612111
  21.0835254  72.4201350  70.2515886  22.0137869  72.7320153  69.7767781
  20.3172829  72.2775574  69.4895872  20.6305108  73.4920417  71.2314395
  19.7368478  73.1318775  71.7410936  21.4265280  73.6458790  71.9599929
  20.3221298  74.7775602  70.5932823  21.0602334  75.4664529  70.6202866
  19.1669425  75.1021791  70.0003381  18.1567764  74.2415155  69.9228998
  18.2534724  73.3171638  70.3182779  17.2972326  74.5159175  69.4690411
  19.0279519  76.3165165  69.4670435  19.7911981  76.9762411  69.5151970
  18.1600741  76.5709439  69.0174286  22.3759119  69.8059497  72.8512573
  21.2817127  69.2293943  72.9912034  23.4954696  69.3992878  73.4328668
  24.3503173  69.9185091  73.2923536  23.5296900  68.2416795  74.3060644
  22.5534708  68.1017910  74.7703127  23.9024225  66.9514366  73.5416922
  23.9573225  66.1251936  74.2505001  22.8651032  66.6379647  72.4792417
  22.8099613  67.4636092  71.7697559  23.1471201  65.7258582  71.9532879
  21.8921215  66.4989598  72.9505004  25.1880242  67.0861480  72.9105638
  25.4008908  66.2758158  72.4418956  24.5916719  68.5437561  75.2971573
  25.4838373  69.3458729  75.0082568  24.5535438  67.8936068  76.4436132
  23.7635624  67.3320332  76.7276269  25.6274979  68.1141349  77.4066437
  25.6776647  69.1692044  77.6757362  25.3713577  67.3085415  78.6581562
  25.3106278  66.2536061  78.3907194  26.1883542  67.4574009  79.3641715
  24.0674653  67.7159034  79.3300766  23.5876386  68.8351380  79.1396583
  23.5006356  66.8225763  80.1197928  22.6341900  67.0450616  80.5886980
  23.9360663  65.9208086  80.2513829  27.0481378  67.8714039  76.8512251
  28.0411073  68.4544006  77.3146768  27.1295692  67.0434295  75.8261527
  26.3072292  66.5422604  75.5217094  28.3890517  66.8149907  75.1083487
  29.1846145  66.5454026  75.8029719  28.1938047  65.6859991  74.1423250
  27.5443971  66.0529922  73.3475388  29.1682819  65.4309089  73.7258841
  27.5897954  64.4826588  74.7562190  28.3099698  63.7271672  75.6649583
  29.3193975  64.0451919  75.9257563  27.7768848  62.5963894  76.2355115
  28.3630796  62.0011699  76.9356480  26.5052888  62.2065696  75.9012686
  26.0063696  61.0708466  76.5090003  26.6284814  60.6677320  77.1189800
  25.7588568  62.9519043  75.0023974  24.7437652  62.6504160  74.7439514
  26.3095911  64.0840328  74.4326695  25.7312936  64.6718625  73.7198383
  28.9212750  67.9987582  74.3071110  30.1328889  68.1184998  74.1219879
  28.0162497  68.8266896  73.7917655  27.0434777  68.7230473  74.0429072
  28.3794127  69.8775857  72.8332866  28.5353114  69.4300778  71.8516902
  27.2883257  70.9343788  72.7187294  27.5072804  71.5283614  71.8314060
  26.3439227  70.4083165  72.5792248  27.1845088  71.8473763  73.9246662
  27.2467359  71.2433710  74.8298768  28.0227056  72.5435270  73.8946760
  25.8854295  72.6225143  73.9244054  25.4774119  73.0671479  72.8224269
  25.2769134  72.7752793  75.0156506  29.6540322  70.5631789  73.2040656
  29.9312039  70.7504064  74.3859060  30.4117029  70.9292454  72.1755650
  30.1866593  70.5585767  71.2633921  31.5904185  71.7638235  72.3068886
  32.0981324  71.8757400  71.3488696  31.1384514  73.1596710  72.7922921
  30.2499451  73.4233396  72.2185894  30.8866030  73.1167368  73.8519283
  32.1865784  74.2380199  72.5861672  33.2878444  73.9917096  72.0519964
  31.8590675  75.4493124  73.0482021  32.5071176  76.2173236  72.9467641
  30.9651317  75.5907007  73.4965200  32.6031068  71.0894401  73.2517544
  33.2581642  71.7152276  74.0691643  32.6859339  69.7883641  73.1578034
  32.0545481  69.2697757  72.5640717  33.6813336  69.0505619  73.9145784
  34.4074748  69.7512664  74.3266844  33.0665003  68.2779825  75.0437702
  32.3869981  67.5396078  74.6181193  33.8667367  67.7679809  75.5800725
  32.3091828  69.1662583  75.9978443  32.9597970  69.9595314  76.3659745
  31.4486280  69.6070606  75.4946139  31.8339803  68.3203953  77.1641274
  30.9659209  67.7512477  76.8314971  32.6385340  67.6339577  77.4279382
  31.4656911  69.0836446  78.3470232  31.0613011  69.9970392  78.1977632
  31.6209381  68.6530197  79.6008200  32.1429816  67.4549667  79.8910503
  32.4358032  66.8408600  79.1445728  32.2416401  67.1706492  80.8551715
  31.2520804  69.4422065  80.5946737  30.8613842  70.3518804  80.3947990
  31.3625923  69.1320027  81.5494823  34.3784810  68.0972502  72.9905524
  33.8340912  67.6931166  71.9676497  35.6026314  67.7564901  73.3225395
  35.9831149  67.9983580  74.2263269  36.4384674  67.0313731  72.4022002
  35.8895729  66.8504018  71.4780447  37.7076112  67.8260818  72.0934656
  38.1819478  68.1148438  73.0314004  38.6749460  66.9876130  71.2740095
  38.2014489  66.6988398  70.3356539  39.5724940  67.5691858  71.0635780
  38.9455814  66.0926700  71.8343066  37.3441275  69.0790503  71.3177468
  37.0231097  68.7673832  70.3238093  36.5112049  69.5547590  71.8354732
  38.4754114  70.0516451  71.1942477  39.3085932  69.5767671  70.6761754
  38.1458408  70.9232036  70.6286787  38.7966900  70.3641413  72.1878402
  36.8239556  65.7047436  73.0011484  37.4429689  65.6586407  74.0653359
  36.5084384  64.6250621  72.2981791  36.1128570  64.6878281  71.3709924
  36.7423395  63.3140393  72.8550942  37.0929266  63.3927624  73.8841668
  35.4516298  62.5393837  72.8445580  35.0292020  62.5218503  71.8398956
  35.6910868  61.5224137  73.1552548  34.4668227  63.1229720  73.7835324
  34.4593959  62.7321138  75.1177395  35.1737712  61.9842021  75.4618260
  33.5519937  63.2863286  76.0088945  33.5314375  62.9657289  77.0504775
  32.6517357  64.2575929  75.5581006  31.7618390  64.8283508  76.4113229
  31.8336751  64.4928726  77.3079241  32.6525597  64.6643858  74.2432969
  31.9477427  65.4191409  73.8944731  33.5610232  64.1045988  73.3603775
  33.5784297  64.4266461  72.3191846  37.7379308  62.5643826  72.0675595
  37.5843503  62.4458570  70.8577501  38.7227263  62.0136637  72.7631020
  38.8203375  62.1801473  73.7544923  39.7124526  61.2003090  72.1071051
  39.6417338  61.3362280  71.0279276  41.0869680  61.5803279  72.5465217
  41.2015485  61.4427204  73.6217122  41.8381147  60.9889122  72.0229702
  41.2556082  62.9429221  72.2268911  42.1321445  63.2283456  72.4948786
  39.4836448  59.7651831  72.3708430  39.1072426  59.3789161  73.4674410
  39.7007573  58.9906558  71.3241360  40.0809777  59.3944673  70.4800578
  39.4444228  57.5903853  71.3464129  39.1296343  57.2821504  72.3434077
  38.3398437  57.2551161  70.3645787  38.5017508  57.9294504  69.5236515
  38.4201075  56.2231967  70.0228182  36.9623007  57.4892064  70.9394395
  36.8987023  56.9311731  71.8735995  36.6569796  58.9544196  71.2032299
  36.7199335  59.5130563  70.2693880  35.6521748  59.0482773  71.6151265
  37.3795375  59.3543019  71.9146402  35.9444734  56.8765830  69.9945749
  36.1338604  55.8074015  69.8992707  34.9407473  57.0334624  70.3895736
  36.0268787  57.3483383  69.0154144  40.6924969  56.8929645  70.9300882
  41.5044336  57.4257826  70.1839705  40.8488278  55.6868296  71.4317279
  40.2057026  55.3453017  72.1316193  41.9165914  54.8178173  71.0021938
  42.5857236  55.3695935  70.3419633  42.7277132  54.2900339  72.1924337
  42.3563624  54.8064752  73.0775812  42.5069711  53.2257413  72.2740067
  44.2376854  54.4894191  72.0832202  44.6832808  53.5722638  71.6980297
  44.4318801  55.3066792  71.3886150  44.8518926  54.8216545  73.4465097
  44.5697453  55.8459324  73.6901216  44.4130547  54.1411358  74.1761775
  46.3812594  54.6906837  73.4801658  46.6554452  53.7641060  72.9758083
  46.8080105  55.5368713  72.9416966  46.9101189  54.6720598  74.8776388
  46.5151355  53.8877861  75.3766404  47.9161268  54.5850619  74.8557416
  46.6565276  55.5307438  75.3450276  41.1788866  53.7031606  70.3010646
  40.1730206  53.1931926  70.7573577  41.6597880  53.3472691  69.1463837
  42.4443739  53.8191682  68.7199617  41.0590585  52.2455277  68.4392565
  40.3150792  51.7304809  69.0469741  40.3952145  52.7190325  67.1568859
  41.1453241  53.1504489  66.4940776  39.7369164  51.5432246  66.4740899
  38.9863049  51.1115361  67.1361536  39.2591425  51.8779346  65.5533284
  40.4896390  50.7906013  66.2394232  39.3937034  53.8223982  67.4714978
  39.9103864  54.6599909  67.9400905  38.9206130  54.1583085  66.5487576
  38.6322998  53.4397086  68.1511405  42.1430794  51.2611132  68.1126545
  43.1711165  51.6259662  67.6014609  41.9072269  50.0034489  68.3832316
  41.1094208  49.7300382  68.9389757  42.8284468  48.9818120  67.9640265
  43.7404444  49.4387822  67.5799201  43.1922692  48.0831623  69.1426287
  43.5388544  48.7373583  69.9426322  42.2744158  47.5843627  69.4538266
  44.2642115  47.0354592  68.8410599  43.8430991  46.3894141  68.0707412
  45.1360175  47.5544033  68.4426248  44.6785127  46.1941609  70.0361761
  44.2687958  46.5102299  71.1780537  45.4407552  45.2209552  69.8319631
  42.1698449  48.2129156  66.7913685  40.9733831  47.9671101  66.7933187
  42.9693365  47.8740582  65.7858960  43.9406570  48.1460729  65.8373143
  42.5179750  47.1422564  64.6087168  41.4367201  47.0081816  64.6405118
  42.8702255  47.9136293  63.3668358  43.8692637  48.3449757  63.4297827
  42.7983001  47.2938172  62.4731022  41.7495936  49.2900164  63.1090209
  42.3207067  49.7265614  61.9900229  43.1455573  45.7713178  64.5133810
  44.3336562  45.6122083  64.1703020  42.3318213  44.7719682  64.8037082
  41.3535511  44.9448031  64.9859577  42.8139956  43.4010510  64.8699196
  43.6354335  43.3691196  65.5856844  41.9963757  42.7753518  65.2278269
  43.3000240  42.8634661  63.5357888  42.8860421  43.3311561  62.4606214
  44.1996747  41.8786297  63.5903764  45.0893324  41.5839564  64.7164540
  44.4944209  41.2909248  65.5815049  45.6715754  42.4724614  64.9606894
  45.9473990  40.4598340  64.1967036  46.0743985  39.7213382  64.9882806
  46.9207885  40.8625593  63.9166564  45.2534794  39.8765873  63.0150547
  44.5254520  39.1315371  63.3359524  45.9235721  39.4349253  62.2774843
  44.5334037  41.0787369  62.4104546  45.1788999  41.6814677  61.7715895
  43.2923268  40.6385783  61.6149335  43.3166030  40.6629650  60.3965740
  42.2210747  40.2854707  62.3174084  42.2692569  40.2874338  63.3262563
  40.9734298  39.8477029  61.6814748  41.1754054  39.0686647  60.9463527
  40.0371838  39.2851407  62.7416188  39.8772724  40.0663647  63.4847316
  39.0918055  39.0509313  62.2522255  40.5762414  38.0381704  63.4254308
  40.6917605  37.2529427  62.6783206  41.5482779  38.2712589  63.8600764
  39.6373780  37.5639104  64.5145726  39.5610095  38.3496537  65.2661538
  38.6574385  37.3908464  64.0697503  40.1282258  36.2870635  65.1671402
  40.2133337  35.5090914  64.4084462  41.1064257  36.4678849  65.6127046
  39.1753730  35.8473293  66.2238896  38.2689969  35.6793079  65.8111537
  39.5142685  34.9965849  66.6498989  39.0966923  36.5678970  66.9272320
  40.2127006  40.9334263  60.9032854  39.4366653  40.6419849  59.9872089
  40.3952795  42.1815884  61.3077791  40.9674093  42.3555318  62.1217266
  39.7212970  43.3286195  60.6679601  38.6414759  43.1800318  60.6706457
  40.0493130  44.6462530  61.4618339  39.5877373  44.5388062  62.4434154
  41.1340655  44.6420881  61.5685802  39.6009315  45.9773916  60.8264426
  40.3415830  46.5571550  59.8364119  41.2678184  46.0758506  59.5225116
  39.9320913  47.7432658  59.2295075  40.5689934  48.1752514  58.4575970
  38.7664775  48.3914438  59.6096598  38.3821393  49.5714728  58.9618861
  38.9962944  49.8390395  58.2742661  37.9936428  47.8328553  60.5965511
  37.0620451  48.3076213  60.9044853  38.4103770  46.6419923  61.2102350
  37.8120152  46.2014874  62.0077428  40.1229648  43.4264993  59.1879323
  41.2305183  43.0763931  58.8527712  39.2309519  43.9184182  58.3044111
  39.4973784  43.9744179  56.8564588  39.5390681  42.9581434  56.4646064
  40.4559319  44.4664454  56.6915856  38.3259135  44.7751258  56.2880582
  37.6022369  44.0925930  55.8424798  38.6924577  45.4632070  55.5262899
  37.7431633  45.5104833  57.4245913  36.6822184  45.7222239  57.2916969
  38.2773136  46.4406968  57.6182041  37.9393939  44.5365025  58.6027195
  38.0614507  45.0789364  59.5402512  36.7656776  43.5581377  58.7282683
  35.6203562  43.9813896  58.9504635  37.0371692  42.2690247  58.6452991
  37.9599393  41.9184726  58.4315049  35.9589101  41.3122142  58.8098011
  35.1563879  41.5337014  58.1062382  36.4598713  39.9006034  58.5468680
  37.3504083  39.7260741  59.1506748  35.6822165  39.1929821  58.8343143
  36.7970290  39.7119195  57.0869571  37.7542596  40.1932277  56.8865753
  36.8845697  38.6406777  56.9056372  35.7270372  40.2999487  56.1626886
  34.5126713  40.1131819  56.4412412  36.1006831  40.9653784  55.1552736
  35.3696384  41.4196441  60.1962248  34.1464113  41.5298831  60.3550983
  36.2592175  41.3933301  61.1901235  37.2346574  41.2550739  60.9676338
  35.8826816  41.5499879  62.5994410  34.8741478  41.1845845  62.7929333
  36.8593503  40.8111986  63.5281991  37.8724987  41.1728505  63.3525912
  36.5834308  40.9948712  64.5665791  36.8157479  39.7411897  63.3250264
  35.9009066  43.0187305  62.9043101  36.7144698  43.7095080  62.3398986
  35.0127954  43.4956698  63.8001925  34.0336949  42.7316432  64.5979235
  34.5418143  41.8981943  65.0829780  33.2569512  42.3477046  63.9365920
  33.5052372  43.7323208  65.5786440  33.9919100  43.5777274  66.5416339
  32.4302165  43.5894949  65.6883373  33.8081444  45.0797796  65.0272349
  33.9906748  45.7672002  65.8532098  33.0252846  45.4836863  64.3852928
  35.0880290  44.8829055  64.2249476  35.1417541  45.5069362  63.3328727
  36.3202736  45.1582620  65.1216232  36.8768911  44.2369975  65.7680678
  36.7412388  46.4331547  65.1438676  36.1470099  47.5634415  64.3950166
  35.1240897  47.7247500  64.7351843  36.1427066  47.3295787  63.3304094
  37.0600700  48.7243974  64.7272449  36.5849088  49.3495855  65.4831951
  37.2341475  49.3131588  63.8266015  38.3310592  48.1342599  65.2302847
  38.7418695  48.8301788  65.9617427  39.0884464  47.9076112  64.4798883
  37.8879210  46.8502474  65.9274463  38.6178407  46.0407931  65.9374032
  37.4873951  47.1795884  67.3369681  36.3296894  47.5367961  67.5964567
  38.4606485  47.0818108  68.2323905  39.3530383  46.7007628  67.9521366
  38.2667243  47.4206887  69.6246563  37.2843326  47.0960121  69.9675713
  39.3369764  46.7046576  70.4559709  39.2427858  45.6301843  70.2986989
  40.3203469  47.0354247  70.1217920  39.1852437  46.9937753  71.8283172
  39.8645451  46.5358846  72.3288025  38.2904173  48.9633732  69.8103125
  39.0474315  49.6406166  69.1651049  37.4485647  49.4943598  70.6850757
  36.8389031  48.8915746  71.2189877  37.3218507  50.9375716  70.8609375
  38.2129363  51.4563194  70.5074316  36.1073626  51.4719559  70.0938442
  35.2133774  50.9901574  70.4897732  35.9711824  52.9871499  70.2295320
  36.8646572  53.4696975  69.8333608  35.0982904  53.3254626  69.6712270
  35.8532765  53.2491613  71.2809833  36.2441839  51.0933830  68.6366663
  36.2893229  50.0081507  68.5453678  35.3849033  51.4688031  68.0809720
  37.1571199  51.5298476  68.2315151  37.2156209  51.3837174  72.3239515
  36.4948600  50.7937625  73.1330720  37.9616275  52.4357846  72.6445881
  38.5025107  52.8699931  71.9104166  38.0069703  53.0192474  73.9650861
  37.1767434  52.6404364  74.5611774  39.3025963  52.6707781  74.6641630
  40.1167683  53.1411388  74.1128156  39.2603144  53.0843073  75.6717868
  39.5430455  51.1724872  74.7416400  38.7396740  50.7318139  75.3319808
  39.5100121  50.7725078  73.7282165  40.8867590  50.8326658  75.3784448
  40.9958315  49.7511213  75.4588418  41.6972316  51.2348678  74.7706068
  40.9729114  51.4116455  76.7144501  40.3736893  50.9934993  77.4117205
  41.7499687  52.4348912  77.0737542  42.5826695  53.0168373  76.2078772
  42.6323733  52.6814674  75.2564800  43.1592137  53.7898680  76.5080770
  41.7035827  52.8721755  78.3304816  41.0851043  52.4279650  78.9940037
  42.2870848  53.6460933  78.6145156  37.9615821  54.4888294  73.8877332
  38.5304543  55.0895539  72.9879329  37.2978009  55.0946284  74.8511231
  36.6440519  54.6031405  75.4437033  37.4973269  56.5029643  75.0757303
  37.6571589  57.0025242  74.1202237  36.3187243  57.1168605  75.7413227
  35.8625406  56.4748388  76.4948503  36.6731988  58.0337250  76.2122870
  35.2399594  57.5092350  74.8111148  34.4317658  56.5550439  74.2582391
  34.6160711  55.4986258  74.4534623  33.3663824  56.9386456  73.4403387
  32.7332096  56.1636798  73.0083424  33.1047760  58.2843472  73.1720060
  32.2766376  58.5647399  72.5211092  33.9013448  59.2615565  73.7358827
  33.7097074  60.3189540  73.5534384  34.9665540  58.8758895  74.5511938
  35.6085612  59.6320139  75.0030817  38.7200344  56.7185300  75.9628080
  39.0494077  55.9383372  76.8626948  39.3614726  57.8300349  75.7081554
  39.1308348  58.3799049  74.8929569  40.4336589  58.2756402  76.5466102
  40.7829053  57.4616453  77.1818570  41.5972719  58.7665639  75.7032730
  41.2897137  59.6618400  75.1629141  42.7901229  59.0905194  76.5788947
  43.0985675  58.1955507  77.1192593  43.6137957  59.4406225  75.9567280
  42.5175746  59.8688285  77.2916738  41.9674668  57.6793228  74.7045340
  41.1109085  57.4655912  74.0652150  42.8025343  58.0177441  74.0911557
  42.2544447  56.7749026  75.2409748  39.8595786  59.3664334  77.4249160
  40.0015199  59.3119760  78.6444951  39.1539236  60.3134374  76.8216487
  39.0728135  60.3492637  75.8155489  38.4460272  61.3055384  77.6030675
  39.1095082  61.8151097  78.3018015  37.8171689  62.3424145  76.6861949
  37.0204634  61.8761735  76.1065572  37.2366799  63.4897620  77.5217511
  38.0329325  63.9568214  78.1013518  36.7871161  64.2303292  76.8602742
  36.4767895  63.0988368  78.1983932  38.8118928  62.8081463  75.7820068
  38.4290326  63.4646996  75.1955290  37.3001951  60.7171837  78.4182616
  36.5363071  59.9304497  77.8991520  37.1244976  61.1391282  79.6688879
  37.7582840  61.8060497  80.0855771  36.0147690  60.5934333  80.5109648
  36.0747884  59.5054111  80.4844193  36.0594033  61.0563255  81.9906396
  36.1832559  62.1391298  81.9734772  35.0897356  60.8088588  82.4226174
  37.1633624  60.4330971  82.8325598  37.4847978  59.5118686  82.3466398
  37.9984147  61.1325024  82.8728343  36.6955779  60.1247271  84.2389163
  36.0648120  60.9420339  84.5885488  36.1173284  59.2008703  84.2242345
  37.8828374  59.9644737  85.1759584  38.4253075  59.0696229  84.8708866
  38.5229774  60.8375869  85.0494938  37.4884746  59.8418173  86.6057393
  36.8956516  59.0325832  86.7232156  38.3159821  59.7385404  87.1755333
  36.9861677  60.6710911  86.8887443  34.6822923  60.9945950  79.8994010
  34.5551681  62.1038079  79.3607192  33.6997716  60.0938595  79.9833814
  33.8959117  59.1897394  80.3885916  32.3328314  60.3430664  79.4366406
  31.9565540  61.3267288  79.7175726  32.3005105  60.1994232  77.8957493
  33.0212862  60.8936523  77.4637439  32.6491145  58.7799902  77.4747337
  31.9284555  58.0851848  77.9060070  32.6194336  58.7052256  76.3877056
  33.6496236  58.5309257  77.8283543  30.9328721  60.6352520  77.3481140
  30.1710627  60.0578019  77.8718494  30.8092318  61.6931839  77.5796147
  30.7881394  60.4258607  75.8602774  30.9112035  59.3680219  75.6280445
  29.7991808  60.7547372  75.5410591  31.5493746  61.0034025  75.3358098
  31.2134426  59.4582127  80.0007031  31.3955599  58.2798588  80.2737531
  30.0620690  60.0735111  80.2064503  29.9992664  61.0739510  80.0828583
  28.8616728  59.3496504  80.6278451  29.1603219  58.4102175  81.0930050
  28.0264879  60.1477497  81.6305079  27.8459824  61.1273953  81.1880020
  27.0738104  59.6489226  81.8084884  28.7280867  60.3385397  82.9582317
  29.3387294  59.4026096  83.4899236  28.6082215  61.5437996  83.5188661
  29.0542863  61.7316483  84.4053416  28.0719989  62.2625065  83.0540795
  27.9888884  59.0336379  79.4424197  27.4537456  59.9023514  78.7510948
  27.8501126  57.7562739  79.2019459  28.1990586  57.0485494  79.8323917
  27.1745362  57.3339439  78.0177703  26.2437732  57.8895263  77.9032821
  28.0397724  57.5848431  76.8027753  28.2654310  58.6508862  76.7757650
  28.9634373  57.0217412  76.9364145  27.3881184  57.1782923  75.5113255
  27.1885851  56.1088046  75.5782841  26.4445110  57.7200546  75.4465120
  28.3677562  57.5091179  74.0248198  28.0873915  59.2718985  73.9646029
  28.4612085  59.7312460  74.8796765  28.6104123  59.6944094  73.1066783
  27.0191958  59.4674283  73.8706497  26.8866800  55.8457547  78.1177047
  27.6904862  55.0270621  78.6742007  25.7129024  55.5043093  77.5838084
  25.0757088  56.2106230  77.2443904  25.3192358  54.1389583  77.4905281
  25.3186387  53.6741897  78.4764738  23.9328839  54.0646485  76.9250763
  23.8953261  54.6786828  76.0252705  23.6920155  53.0325686  76.6703344
  22.9041062  54.5723032  77.8962947  22.6798257  53.9448286  78.9383133
  22.2543403  55.6976653  77.5641119  21.5544721  56.0755573  78.1865924
  22.4678818  56.1620700  76.6930039  26.2893981  53.3942686  76.5964631
  26.7064144  53.8907980  75.5825918  26.6653185  52.1991721  77.0138912
  26.3804573  51.8542879  77.9194344  27.5003170  51.3452986  76.1816373
  27.2310376  50.3004795  76.3363658  27.3629735  51.6037058  75.1316555
  28.9347619  51.5358794  76.5448983  29.7631635  50.6137597  76.4016952
  29.2162571  52.7348590  77.0325645  28.4844220  53.4196041  77.1576279
  30.5505839  53.0804325  77.4426830  31.3045036  52.5754339  76.8387951
  30.7887523  54.5963965  77.3953858  30.0947177  55.0994173  78.0687256
  32.2250656  54.8880852  77.8331298  32.9197345  54.3857405  77.1599391
  32.4035448  55.9629428  77.8026844  32.3768941  54.5237247  78.8491459
  30.4675420  55.1499561  75.9986895  29.4014196  55.0011944  75.8273598
  30.6871009  56.2175078  76.0137480  31.2517093  54.4909540  74.8900494
  31.0322997  53.4233848  74.8740666  30.9719339  54.9332092  73.9338929
  32.3179818  54.6396964  75.0604563  30.7356717  52.6567421  78.8600354
  30.0937955  53.2060428  79.7685335  31.6418354  51.7090839  79.0428780
  32.0779955  51.2587557  78.2510016  31.9910551  51.2488929  80.3747995
  31.0842307  50.9142443  80.8785644  32.9862400  50.1018646  80.3542072
  32.6195933  49.2992529  79.7142979  33.9361252  50.4698614  79.9663974
  33.2099966  49.5556886  81.7218303  32.2790631  49.4844746  82.5221554
  34.4176385  49.1522885  82.0040913  34.6195973  48.7739927  82.9185336
  35.1452815  49.2200595  81.3069230  32.5514640  52.3897160  81.1944339
  33.5354912  53.0082936  80.8020551  31.8719518  52.6999803  82.2872528
  31.0612430  52.1624851  82.5591894  32.2300398  53.8486500  83.0841122
  32.2457127  54.7413805  82.4589036  31.2128851  54.0579835  84.2114052
  30.2095889  54.1146271  83.7891640  31.2742716  53.2054159  84.8877633
  31.4769666  55.3199619  84.9999034  32.2754362  55.3429422  85.9300987
  30.8144707  56.3880892  84.6192220  30.9482723  57.2621674  85.1072632
  30.1742508  56.3304993  83.8401825  33.6292292  53.6889798  83.6464792
  34.3462275  54.6619462  83.7293688  34.0070954  52.4725524  84.0402387
  33.4027297  51.6742541  83.9077198  35.3112256  52.2598898  84.6829399
  35.4203710  52.9598005  85.5113792  35.4518849  50.8281933  85.2272919
  35.5379521  50.1571906  84.3726300  36.3691904  50.7871254  85.8146285
  34.3576966  50.4283338  86.0327143  34.4997374  49.5309802  86.3428446
  36.4572673  52.4880342  83.7221112  37.4020550  53.2554070  83.9969312
  36.3575658  51.8078730  82.5882266  35.4814644  51.3732380  82.3359609
  37.4938308  51.6406048  81.6935819  38.4231113  51.8565802  82.2207362
  37.5427662  50.2000242  81.1883198  38.5109446  50.0271654  80.7183734
  37.4267303  49.5274336  82.0381771  36.5112631  49.9549872  80.2481633
  36.5630350  49.0451839  79.9462072  37.4568152  52.5617007  80.5001967
  38.4348011  52.6412195  79.7669394  36.3302694  53.2279187  80.2782118
  35.5882147  53.2337879  80.9633539  36.1328358  53.9691805  79.0401634
  35.1589561  54.4570256  79.0809622  36.9142439  54.7250339  78.9615088
  36.1862142  53.0724752  77.8126507  36.5250807  53.5302741  76.7267894
  35.8461673  51.7967001  77.9892038  35.6251651  51.4657720  78.9175054
  35.7758448  50.8506702  76.8838965  36.4128806  51.2037236  76.0729477
  36.2338312  49.4652704  77.2911860  35.8016258  49.2545701  78.2694002
  35.8349172  48.7628459  76.5593611  37.7362713  49.3188454  77.3625399
  38.1125368  49.3202345  76.3395427  38.1234407  50.1889778  77.8927017
  38.2949637  47.8147779  78.1999018  36.9887501  46.6247456  77.8690349
  36.8894297  46.4833291  76.7928212  37.2362828  45.6727990  78.3387433
  36.0474265  46.9955441  78.2746450  34.3485345  50.7701558  76.4254069
  33.4248564  50.9256482  77.2193635  34.1698436  50.5453518  75.1425540
  34.9558687  50.4248524  74.5198632  32.8323559  50.4287686  74.5924731
  32.1074913  50.9263795  75.2367199  32.7520766  51.0498001  73.1941109
  33.4115988  50.4934594  72.5280668  31.3320767  51.0064420  72.6529655
  30.6720038  51.5630016  73.3182821  31.3074607  51.4542669  71.6595133
  30.9971835  49.9709235  72.5925523  33.2326444  52.4700431  73.2620919
  34.2642237  52.4886702  73.6136587  33.1789811  52.9201597  72.2708225
  32.6042325  53.0342025  73.9512389  32.5153093  48.9692209  74.4760985
  33.2735085  48.2619883  73.8406270  31.4085955  48.5158326  75.0759515
  30.8970788  49.1011966  75.7207763  30.9260689  47.1349149  74.8473508
  31.7646584  46.4494019  74.9695754  29.8169189  46.7253126  75.8117896
  30.1680593  46.9091106  76.8271802  28.9444299  47.3471931  75.6114707
  29.4380485  45.2557197  75.6635576  29.9872393  44.5805093  74.7597670
  28.5897053  44.7864328  76.4529806  30.4080729  46.9556541  73.4250855
  29.5504549  47.7216708  72.9435797  30.9160955  45.9088310  72.7691218
  31.5193460  45.2442971  73.2323528  30.6569464  45.7315655  71.3575926
  31.0405727  46.5745114  70.7828124  31.3049069  44.4540303  70.8395577
  30.9238440  43.5999217  71.3993698  31.0694407  44.3293530  69.7826227
  32.3857576  44.5173461  70.9654625  29.1552039  45.7139161  71.1617793
  28.5941033  46.5154072  70.3697899  28.5203523  44.8263346  71.9221353
  29.0175890  44.3116907  72.6348742  27.1267933  44.5155695  71.6991102
  26.9748507  44.2605151  70.6503204  26.6825378  43.3387638  72.5549206
  27.4266398  42.5470772  72.4674923  26.6234912  43.6682358  73.5922546
  25.3160363  42.8064395  72.1097753  24.5490840  43.4837676  72.4854236
  25.2926304  42.8004428  71.0200422  25.0497519  41.3975364  72.6316485
  25.4518698  41.3282759  73.6423924  23.9709788  41.2439216  72.6590413
  25.6549414  40.3403686  71.8109409  25.6870536  40.5268794  70.8188310
  26.1282239  39.1699703  72.2565757  26.1185981  38.8602673  73.5570930
  25.7473960  39.5185878  74.2271103  26.4825737  37.9693932  73.8636299
  26.6486590  38.3039721  71.3918124  26.6827923  38.5349095  70.4091615
  27.0073811  37.4193244  71.7216845  26.2334505  45.7123861  71.9527589
  25.2130126  45.9100853  71.2546340  26.6229014  46.5111867  72.9350555
  27.4499790  46.2996712  73.4747806  25.8384614  47.6857389  73.3026449
  24.8790477  47.3813199  73.7209196  26.5925255  48.5020696  74.3530289
  27.6106704  48.6660149  74.0000386  26.0908056  49.4623644  74.4722389
  26.6280430  47.8242690  75.6104385  27.1063180  48.3586686  76.2486156
  25.5107888  48.5650345  72.0914757  24.3923614  49.0732077  71.9351486
  26.5125881  48.7267537  71.2439292  27.3862036  48.2491226  71.4135281
  26.4231663  49.6210684  70.0870183  25.6369000  50.3684396  70.1934165
  27.7717466  50.3248396  69.8616997  28.5089451  49.5856762  69.5482093
  27.6413208  51.4023971  68.7849993  26.9045814  52.1422225  69.0980073
  28.6054033  51.8896127  68.6391681  27.3208574  50.9446928  67.8490991
  28.2977777  50.8992953  71.1972161  28.6464552  50.0497951  71.7844761
  29.1438474  51.5396258  70.9477319  27.2843228  51.6918001  72.0058441
  26.4381172  51.0519566  72.2561164  27.7513387  52.0509435  72.9229108
  26.9355076  52.5417865  71.4193708  26.0078271  48.8671407  68.8312144
  26.5539499  47.8005007  68.5476774  25.0472051  49.4270007  68.0641870
  24.2974150  50.6845554  68.2952628  24.9112115  51.5298132  67.9839860
  24.0675731  50.7745706  69.3569449  23.0548067  50.5257324  67.4476846
  22.7428845  51.5021673  67.0770386  22.2568968  50.0956067  68.0530218
  23.4239476  49.6170547  66.3355480  23.8738967  50.1759448  65.5150075
  22.5666780  49.0551997  65.9647281  24.4612337  48.6530475  66.9435890
  24.0160515  47.7569993  67.3760342  25.4480924  48.2563846  65.8692755
  25.5121477  47.0975434  65.5016917  26.2130688  49.2215164  65.3835855
  26.0930967  50.1783858  65.6837638  27.2073851  48.9380353  64.3304917
  26.7290709  48.4641260  63.4733309  27.9344329  50.2226766  63.8458483
  27.1923662  50.9023586  63.4269584  28.6689334  50.9147077  64.9897464
  29.4115385  50.2357575  65.4088707  29.1660204  51.8092766  64.6145777
  27.9548304  51.1942888  65.7643385  28.9238572  49.9020373  62.7400730
  28.3951188  49.4598397  61.8956803  29.4194538  50.8180145  62.4184065
  29.6684375  49.1977002  63.1110317  28.2706359  47.8975020  64.7556705
  28.6584014  47.0655144  63.9800703  28.7578040  47.9972683  65.9858128
  28.4234741  48.7318918  66.5929793  29.7671348  47.0726592  66.5056024
  30.5997691  47.0076235  65.8051813  30.3017690  47.5544703  67.8584384
  29.4399419  47.9839056  68.3692598  30.6514549  46.6809006  68.4086165
  31.4212400  48.5931858  67.7872700  31.1306774  49.4025976  67.1175485
  31.6666535  49.1519198  69.1808515  31.9577279  48.3431112  69.8510776
  32.4639553  49.8940456  69.1401088  30.7543584  49.6194895  69.5512522
  32.6865798  47.9651291  67.2298725  32.4919327  47.5823123  66.2280425
  33.4757824  48.7155979  67.1845178  33.0015171  47.1460457  67.8764140
  29.1744916  45.6978691  66.6989529  29.8007876  44.6869694  66.3956858
  27.9803623  45.6792961  67.2776344  27.6222573  46.5243863  67.6991584
  27.1814065  44.4594975  67.3836307  27.7193071  43.7173517  67.9735304
  25.8604483  44.7814937  68.0888745  25.3062466  45.5166755  67.5053779
  25.2674621  43.8718388  68.1837197  26.0662433  45.1854409  69.0801233
  26.9283366  43.8315450  65.9762586  27.1762515  42.6317718  65.7459817
  26.4723414  44.6643651  65.0347991  26.4337443  45.6485416  65.2584198
  26.0191256  44.2312193  63.6944416  25.8220111  43.1591912  63.6935982
  24.7176507  44.9728384  63.3155507  25.0031217  46.0107530  63.1442647
  24.3820617  44.5294086  62.3780807  23.5730124  44.9184281  64.3485772
  23.9596589  45.3579116  65.2680660  22.7689183  45.5423577  63.9583893
  23.0311035  43.5084148  64.6426965  22.6190640  43.1051604  63.7176514
  23.8651535  42.8873652  64.9694340  21.9403437  43.5158085  65.7297818
  22.3886171  43.9284257  66.6336062  21.1455039  44.1770034  65.3846004
  21.3713226  42.1668192  66.0276422  22.1076020  41.5541095  66.3479218
  20.6662144  42.2499973  66.7459763  20.9555150  41.7844844  65.1903709
  27.0976388  44.5433166  62.6638502  26.8113009  45.0679044  61.5733328
  28.3477089  44.2472399  63.0190875  28.5235914  43.7335583  63.8707305
  29.5039023  44.7265570  62.2407367  29.3674947  45.7835019  62.0119145
  30.8268670  44.5567516  63.0163760  30.8239566  45.1979741  63.8978092
  30.9387718  43.5171709  63.3243524  32.0678104  44.9103999  62.2282882
  32.9012242  44.0435578  61.6038427  32.6536198  42.9846053  61.6774045
  33.9127451  44.7206483  60.9930048  34.6558121  44.2981397  60.4550109
  33.7529907  46.0634144  61.2110449  34.5282271  47.1554557  60.7744439
  35.4077025  46.9563594  60.1620859  34.1262683  48.4034336  61.1484976
  34.7011990  49.2745990  60.8344505  32.9850154  48.5916081  61.9314058
  32.6762947  49.5932823  62.2304708  32.2079466  47.5137023  62.3537649
  31.3228229  47.7181887  62.9561286  32.5977426  46.2228283  61.9877110
  29.6254298  44.0558953  60.8858781  29.2460722  42.8977587  60.6939344
  30.1749169  44.8178097  59.9526560  30.4364616  45.7628226  60.1948218
  30.4419034  44.3554340  58.6080263  30.4522697  43.2656708  58.5878275
  29.3690353  44.8484417  57.6523787  29.3294390  45.9369067  57.6945123
  29.6235350  44.5335481  56.6403649  28.0272420  44.2831937  58.0305313
  28.0799568  43.1972722  57.9524515  27.7728158  44.5614847  59.0532353
  26.9612799  44.7705181  57.1291608  27.2462383  45.2923058  56.0626992
  25.7142604  44.6312368  57.5581889  24.9470573  44.9471586  56.9822599
  25.5374335  44.2098734  58.4589034  31.7630353  44.9095562  58.1640533
  32.1199828  46.0188830  58.5177109  32.4562034  44.1235595  57.3578740
  32.0741784  43.2149172  57.1375892  33.7074737  44.5137734  56.7338054
  34.5151605  44.5148696  57.4657481  34.0453044  43.5234574  55.6433217
  34.9222073  43.9133191  55.1264578  34.2733429  42.5395275  56.0531758
  32.9037570  43.3797030  54.6309357  31.9809478  44.2163616  54.5628581
  32.9278055  42.2920744  53.8863609  32.2034330  42.1377735  53.1996474
  33.6704921  41.6181416  54.0060767  33.6504534  45.8609420  56.0573718
  34.6433959  46.5815110  56.0356845  32.5024585  46.1706869  55.4646080
  31.7127942  45.5456660  55.5412794  32.3345341  47.4090067  54.7086619
  33.0673320  47.4506698  53.9028265  30.9416816  47.4819334  54.1030585
  30.8891980  48.3160269  53.4033209  30.7212230  46.5528940  53.5773363
  29.9958795  47.6740782  55.1369153  29.1143936  47.7208125  54.7595583
  32.5087465  48.6082885  55.6181009  33.0228119  49.6396767  55.2219581
  32.0548189  48.4705769  56.8510917  31.5244597  47.6544822  57.1209213
  32.2440271  49.5195417  57.8288309  31.9028533  50.4716237  57.4223342
  31.4462429  49.2151823  59.0919741  31.9365237  48.3843489  59.5993595
  31.4957230  50.1042703  59.7206030  29.9961960  48.8619794  58.8305151
  29.2471158  49.5414803  57.8476147  29.7257220  50.3385349  57.2786335
  27.9274663  49.2119703  57.6001970  27.3473690  49.7387684  56.8425211
  27.3412619  48.1982853  58.3408460  26.0388619  47.8913309  58.0680965
  25.6644272  48.4324027  57.3690689  28.0500807  47.5065777  59.3238325
  27.5779953  46.7128888  59.9028782  29.3716515  47.8417031  59.5585312
  29.9421809  47.3089023  60.3192674  33.7337797  49.7272963  58.1735141
  34.5685472  48.8023821  58.1835090  34.0278967  50.9818871  58.4638021
  33.2543090  51.6069672  58.6396890  35.3762572  51.4940420  58.6234618
  36.1065535  50.6852740  58.5977573  35.6613951  52.4443698  57.4673542
  36.6705508  52.8424032  57.5735297  35.5843953  51.8965675  56.5281611
  34.7177982  53.5266236  57.4685571  34.9078455  54.1176606  56.7363295
  35.3863960  52.2968307  59.9077127  34.3372089  52.6035878  60.4724282
  36.5617210  52.7274193  60.3074445  37.4156749  52.4744864  59.8311179
  36.6539740  53.5483748  61.4731956  36.3060937  52.9798446  62.3356641
  38.0834274  54.0079313  61.7126132  38.3689285  54.7465616  60.9636040
  38.1596971  54.6319364  63.0917700  37.8747617  53.8937207  63.8414034
  39.1786351  54.9685375  63.2829918  37.4806212  55.4829425  63.1441501
  39.0563600  52.8213246  61.6219682  38.7280682  52.0928696  62.3633714
  38.9405810  52.4000341  60.6233646  40.5174506  53.1632557  61.8607781
  40.6340981  53.5841988  62.8594272  41.1212683  52.2598439  61.7750429
  40.8466102  53.8913656  61.1194213  35.7386876  54.7718178  61.3382436
  34.9954118  55.1028727  62.2750946  35.7634584  55.4384928  60.1910906
  36.3730855  55.1618213  59.4348453  34.9301675  56.6458012  60.0132852
  35.3206003  57.4448898  60.6434587  34.9257696  57.1248350  58.5658957
  35.9641439  57.3199803  58.2979474  34.5448499  56.2994189  57.9644902
  34.0801091  58.3878831  58.2996591  33.0685509  58.2017160  58.6604812
  34.5184785  59.2143504  58.8590213  34.0326967  58.7489253  56.8044499
  33.5484711  59.7225359  56.7289056  35.0654091  58.8300432  56.4652972
  33.2804281  57.7309173  55.9221553  33.4857298  57.9731914  54.8794400
  33.6699236  56.7381229  56.1474366  31.8067961  57.7517116  56.1564744
  31.4456149  58.6714519  55.9473681  31.3611365  57.0709356  55.5581170
  31.6163213  57.5268209  57.1225192  33.4853976  56.3882254  60.4688691
  32.9327573  57.1101688  61.3444971  32.8880497  55.3381860  59.9041128
  33.3740637  54.7536164  59.2391556  31.4858255  55.0431319  60.1909181
  30.8541636  55.8851292  59.9078226  31.0196916  53.8079764  59.4313055
  31.6776724  52.9710115  59.6650793  29.5954768  53.4610261  59.8359123
  28.9367842  54.2973945  59.6020044  29.2671677  52.5768218  59.2895640
  29.5601698  53.2598204  60.9065996  31.0875142  54.0655575  57.9432850
  32.1146504  54.2958379  57.6603289  30.7529850  53.1788024  57.4049031
  30.4438820  54.9080307  57.6901499  31.2501789  54.8473581  61.6976992
  30.3071998  55.4326190  62.2822266  32.1371466  54.0625267  62.3069453
  32.8798290  53.6383131  61.7697628  32.1145208  53.8427758  63.7540253
  31.2796808  53.1983088  64.0293496  33.3994323  53.2232480  64.2776414
  34.2050972  53.9554986  64.2246085  33.2023628  52.7967270  65.7090534
  32.3971070  52.0640797  65.7628318  34.1232591  52.3520387  66.0862840
  32.9439360  53.6650338  66.3151561  33.8282872  52.0513421  63.4328662
  33.9970207  52.3836004  62.4085443  34.7503975  51.6313156  63.8345999
  33.0480774  51.2902511  63.4435470  31.9946792  55.1490881  64.5522948
  31.1207890  55.2922303  65.4249765  32.8653880  56.0968500  64.2282215
  33.5486720  55.9423349  63.5006588  32.8844218  57.3634610  64.9302495
  33.0081646  57.1936347  65.9998035  34.0335877  58.2160780  64.4401067
  33.7805992  58.4728435  63.4114340  34.0281099  59.1186562  65.0511897
  35.4208807  57.5844471  64.4794702  35.5516218  56.9499926  63.6028430
  36.4865553  58.6697230  64.4829213  36.3567375  59.3043451  65.3595632
  37.4743049  58.2096619  64.5111222  36.3933983  59.2740052  63.5805549
  35.5767438  56.7341094  65.7042013  34.8278493  55.9421673  65.6950229
  36.5727588  56.2914717  65.7154840  35.4431115  57.3495310  66.5938628
  31.5913300  58.1493084  64.7650115  31.0367435  58.6465950  65.7373221
  31.1333765  58.2025357  63.5321379  31.6119298  57.6987850  62.7991159
  29.9252137  58.9097420  63.1975936  30.0578644  59.9733901  63.3954715
  29.5772924  58.7277812  61.7231720  30.0924825  57.8296763  61.3824579
  28.5000225  58.5715847  61.6666722  29.9652012  59.8987893  60.8398579
  29.0633448  60.3397866  60.4152673  30.4872919  60.6456167  61.4379985
  30.8676306  59.4681824  59.7121732  31.5848694  58.4806028  59.8287234
  30.8407160  60.2079454  58.6140892  31.4266571  59.9623668  57.8289359
  30.2343711  61.0143039  58.5668330  28.8551988  58.2743894  64.0108035
  28.0147725  58.9612060  64.5672884  28.8910320  56.9578641  64.0953206
  29.6420107  56.4075600  63.7037906  27.8336027  56.2771427  64.7681443
  26.8858275  56.4854420  64.2717243  28.0704161  54.7794483  64.7515394
  28.3594942  54.4966107  63.7393457  28.8894061  54.5615771  65.4370228
  26.8372242  53.9881548  65.1667483  26.9870488  52.9559459  64.8502072
  26.7556345  54.0263194  66.2530198  25.5590929  54.5290708  64.5431713
  25.6581057  55.2351485  63.5129224  24.4631201  54.2558103  65.0874490
  27.8023823  56.7672009  66.1849058  26.7507000  57.1079180  66.7389213
  28.9828196  56.8451565  66.7628449  29.8384172  56.6037680  66.2834873
  29.0673517  57.2816610  68.1291846  28.4684962  56.6272860  68.7626391
  30.4896602  57.2435690  68.6088520  31.0954527  57.7565770  67.8618999
  30.5586160  57.7740509  69.5585542  30.9963276  55.8297432  68.7837278
  31.2067010  55.3897472  67.8089214  32.2645476  55.8629471  69.6054239
  32.0548545  56.3024209  70.5806113  32.6389734  54.8478761  69.7378510
  33.0156705  56.4625240  69.0912038  29.9806544  54.9418041  69.4649335
  29.0705706  54.9042141  68.8662400  30.3882078  53.9362438  69.5690964
  29.7496116  55.3436385  70.4514665  28.5512093  58.6802516  68.2509688
  27.8564901  59.0003815  69.1948131  28.8896579  59.5267098  67.2977186
  29.4574870  59.2556665  66.5076522  28.4709575  60.8956348  67.3968314
  28.8220941  61.3166644  68.3389229  29.0345571  61.7213696  66.2572654
  30.1093261  61.8063664  66.4177225  28.8478078  61.1723026  65.3343623
  28.4311310  63.1010894  66.1524078  27.9328518  63.1843241  65.1865452
  27.6973245  63.2153570  66.9502630  29.4788995  64.1835014  66.2732820
  30.0105157  64.0847836  67.2197163  30.1885331  64.1101821  65.4491802
  28.8432789  65.4986952  66.2282400  28.2309925  65.7443700  66.9929940
  29.0084650  66.3714706  65.2451822  29.8150325  66.0754138  64.2437148
  30.2987598  65.1888393  64.2340384  29.9449411  66.7367494  63.4914791
  28.3918084  67.5435825  65.2577678  27.7833658  67.7824068  66.0277422
  28.5328577  68.1931531  64.4973325  26.9612725  60.9344002  67.3851927
  26.3626863  61.5524910  68.2428588  26.3417555  60.2149444  66.4578140
  26.8503017  59.5843643  65.8546152  24.9040076  60.3003755  66.3060135
  24.6273280  61.3253876  66.0592385  24.4113480  59.3911841  65.2093848
  24.5993386  58.3634363  65.5200182  23.3377730  59.5479635  65.1047087
  25.0875814  59.6476763  63.8867763  24.9207613  60.6894098  63.6127998
  26.1563097  59.4711465  64.0082631  24.5471531  58.7446717  62.7934465
  24.8041092  57.7093883  63.0176358  23.4631536  58.8463486  62.7414239
  25.1149727  59.0975450  61.4893076  25.7650217  59.8702101  61.4664114
  24.8349672  58.4712115  60.3524218  23.9896331  57.4493282  60.3496264
  23.5608067  57.1502737  61.2137875  23.7785786  56.9748587  59.4833503
  25.3951658  58.8639373  59.2066391  26.0372598  59.6435548  59.2031781
  25.1744870  58.3797543  58.3481717  24.3143878  59.8640901  67.5997520
  23.3924846  60.4806659  68.1354821  24.8839832  58.8075514  68.1330841
  25.7302611  58.4015072  67.7602019  24.3033063  58.2148098  69.3134979
  23.2995748  57.8519352  69.0922642  25.1425411  57.0548073  69.7787505
  26.1730766  57.3034632  69.5252431  25.0406570  56.9911317  70.8621087
  24.7778468  55.7217447  69.1583866  25.1738186  55.6553580  68.1450258
  25.3868064  54.6332902  70.0084407  24.9909378  54.6987495  71.0219010
  25.1400809  53.6597944  69.5847271  26.4697947  54.7541686  70.0334447
  23.2696848  55.5515757  69.0877553  22.8415596  56.3492322  68.4806700
  23.0329965  54.5869844  68.6387080  22.8510030  55.5962584  70.0931447
  24.2585852  59.2115910  70.4150270  23.2716533  59.3233905  71.1040317
  25.3195093  59.9678598  70.5653718  26.1706558  59.8477523  70.0350671
  25.2690204  61.0208213  71.5456182  25.3415447  60.5936925  72.5458183
  26.4228784  62.0021689  71.3491204  26.3685986  62.3546574  70.3191180
  26.2492763  62.8371211  72.0279555  27.7977076  61.4153462  71.6108010
  27.7753694  60.9961856  72.6167365  27.9412679  60.6133796  70.8866863
  29.1671038  62.5795572  71.4845122  30.5632918  61.5650782  71.9978274
  30.6616215  60.7137880  71.3242287  31.4761867  62.1598420  71.9665310
  30.3984771  61.2065964  73.0139121  23.9645346  61.8430949  71.4953772
  23.4306020  62.2623709  72.5292977  23.4442043  62.0631205  70.2935432
  23.9126225  61.7077072  69.4723458  22.2249970  62.8748981  70.1076726
  22.2739324  63.7726521  70.7239048  22.1023587  63.2894129  68.6590652
  21.9606571  62.3831179  68.0702960  21.2174818  63.9200358  68.5729971
  23.3176708  64.0468657  68.1399663  23.3223483  65.0527218  68.5598859
  24.2249559  63.5235169  68.4416978  23.2668017  64.1557627  66.3424909
  24.9594672  63.8372102  65.8408419  25.2604624  62.8473447  66.1838682
  25.0314655  63.8820413  64.7541464  25.6163998  64.5884194  66.2792774
  20.9217306  62.1838699  70.5414672  19.9569436  62.8651176  70.9130159
  20.9089944  60.8519271  70.5484711  21.7063777  60.3392586  70.1999739
  19.7718527  60.0940767  71.0722845  18.9169853  60.1936361  70.4034131
  20.1324590  58.6257768  71.1822547  19.2228323  58.0349703  71.2900795
  20.6635373  58.3133806  70.2831082  20.9619513  58.4261187  72.3138320
  21.1901507  57.4962208  72.3832203  19.3574617  60.5507124  72.4657812
  20.2059424  60.9197475  73.2880552  18.0640211  60.4471919  72.7384787
  17.4455097  60.0371977  72.0533161  17.4786126  60.9703025  73.9811541
  17.6156915  62.0503698  74.0337194  15.9876448  60.6667797  74.0203733
  15.8763667  59.5881042  73.9100299  15.6236560  60.9705505  75.0018698
  15.1813261  61.3727498  72.9398760  14.9851705  62.3955577  73.2615713
  15.7661341  61.3875286  72.0201569  13.8570988  60.6557489  72.6890203
  13.4563848  60.3341702  73.6503290  13.1685876  61.3635369  72.2274058
  14.0260345  59.4474093  71.7807185  14.1383339  59.8072625  70.7579795
  14.9326160  58.9227881  72.0823501  12.8628870  58.5135312  71.8546220
  12.0227938  58.9993441  71.5747489  13.0203950  57.7300974  71.2369468
  12.7589147  58.1796350  72.8021462  18.1478350  60.4249087  75.2637327
  18.4885189  61.1963617  76.1849974  18.3340647  59.1092451  75.3100247
  18.0399794  58.5180893  74.5457290  18.8757441  58.4747689  76.5057811
  18.2387542  58.7278145  77.3533135  18.9493497  56.9536640  76.3875141
  19.2477346  56.5832032  77.3682406  17.9383255  56.6135189  76.1633907
  19.9004826  56.4273784  75.3405979  20.7946837  57.0506800  75.3412894
  20.1683617  55.4082919  75.6195290  19.2881347  56.4267243  73.9583249
  18.4896888  57.3563020  73.6498002  19.6171779  55.4956633  73.1757140
  20.2287014  59.0156469  76.8824473  20.6014781  59.0272931  78.0519228
  20.9462533  59.5110330  75.9041156  20.6326598  59.4800194  74.9445341
  22.2470349  60.0263858  76.1733381  22.6462622  59.6190455  77.1022034
  23.1601518  59.6097944  75.0268028  22.6288989  59.7890323  74.0920604
  24.0730581  60.2050794  75.0451834  23.5392829  58.1333615  75.0968270
  23.7326519  57.5458663  76.1761892  23.6712884  57.5323377  73.9383017
  23.9209709  56.5542254  73.9058246  23.5226247  58.0505033  73.0841915
  22.2800939  61.5367984  76.3956932  22.9391460  62.0249157  77.3214912
  21.5764798  62.2709941  75.5541940  20.8889158  61.8356446  74.9560085
  21.7894627  63.7152330  75.4310140  22.8055734  63.9169845  75.0920238
  20.8275898  64.2884730  74.4313229  21.0885069  65.3383663  74.2981106
  20.9809948  63.7546747  73.4934389  19.3770977  64.1783171  74.8419219
  19.1018862  63.1395573  75.0245075  19.1797941  64.7685913  75.7367680
  18.3892056  64.8223479  73.4769943  18.6467204  66.5837045  73.6891624
  19.7099674  66.8086563  73.6054877  18.0992392  67.1268560  72.9188693
  18.2877523  66.8880786  74.6723204  21.6390350  64.4930980  76.7050072
  22.3414447  65.4743777  76.9517963  20.7354520  64.0232913  77.5364099
  20.1805264  63.2141887  77.2965976  20.4976339  64.6659753  78.8151979
  20.5669958  65.7502707  78.7280680  19.1008074  64.3061597  79.2622118
  18.9066017  64.7653865  80.2314869  18.3841482  64.6825802  78.5322753
  18.9589601  62.7956014  79.3794375  18.9274155  62.3892073  78.3685223
  19.8443566  62.4214410  79.8934212  17.7241467  62.3686368  80.1309720
  17.7304081  62.8111467  81.1270868  16.8355409  62.6987345  79.5929063
  17.7101857  60.8546595  80.2500471  17.7379096  60.4168732  79.2522119
  18.5863196  60.5317582  80.8123845  16.4848729  60.4104068  80.9490757
  15.6729167  60.7091421  80.4279384  16.4857787  59.4030985  81.0227587
  16.4592025  60.8156168  81.8738703  21.4784725  64.2752726  79.9514923
  21.4475380  64.9286687  80.9772479  22.2871468  63.2103101  79.8096234
  22.2663266  62.6491542  78.9701177  23.1781949  62.8027771  80.8931598
  22.5867275  62.5966234  81.7852171  23.9648570  61.5555809  80.5339311
  24.4713288  61.7808189  79.5953932  24.7047071  61.4307206  81.3245839
  23.1685770  60.2786932  80.3828775  22.4250260  60.4143939  79.5974999
  24.0920063  59.1137329  80.0152815  24.8355937  58.9771149  80.8004644
  23.5036254  58.2022111  79.9102258  24.5950311  59.3314770  79.0731277
  22.4849276  59.9867234  81.6979798  21.8211233  60.8124491  81.9541838
  21.9044322  59.0683366  81.6102756  23.2352484  59.8684191  82.4797225
  24.1617323  63.9116913  81.2864914  24.7165529  64.5683192  80.4175836
  24.3818965  64.1148947  82.5938265  23.9570443  63.2405145  83.7029991
  24.2821627  62.2212702  83.4943380  22.8699004  63.2664975  83.7774432
  24.6292650  63.8246069  84.9159440  25.4785241  63.1995197  85.1918498
  23.9178664  63.8550153  85.7412250  25.0624068  65.1907206  84.5405687
  25.9883767  65.3442588  85.0947391  24.3866680  66.0259424  84.7246370
  25.3643454  65.0826081  83.0403855  25.2702890  66.0073329  82.4710564
  26.7481725  64.4844405  82.8119035  26.8924817  63.2504536  82.8491622
  27.7610204  65.3117832  82.6017457  27.6499427  66.3153501  82.6265356
  29.0737864  64.7679293  82.2567032  29.0408806  63.6805245  82.1891214
  29.4761030  65.3312649  80.8904403  29.4839171  66.4174384  80.9813541
  30.4858621  64.9773046  80.6825974  28.5372326  64.9180265  79.7337163
  27.5187641  65.2415636  79.9485337  28.8870805  65.4023223  78.8220332
  28.5328846  63.4055785  79.5125985  29.6063641  62.7549816  79.4576575
  27.3396590  62.8254774  79.4059717  27.2777357  61.8281357  79.2590820
  26.5016354  63.3852981  79.4724439  30.0668845  65.1142847  83.3422441
  29.7923879  66.0089144  84.1181901  31.1941929  64.3919971  83.4397396
  31.6343602  63.2482316  82.6293032  31.4622185  63.4597214  81.5739646
  31.0741115  62.3586431  82.9171448  33.1053813  63.1382592  82.9676048
  33.6827913  63.6998218  82.2332042  33.4008136  62.0895215  82.9364550
  33.2756803  63.6969847  84.3341896  34.2741530  64.1328937  84.3678740
  33.1527597  63.0068128  85.1688469  32.2198961  64.8060672  84.4126856
  31.7682286  64.9128693  85.3989350  32.8129538  66.1459115  83.9768302
  32.5355544  66.5951610  82.8426867  33.5957357  66.7912036  84.8577619
  33.7050225  66.5164546  86.2892448  34.3882409  65.6834052  86.4545980
  32.7240471  66.2669009  86.6936074  34.2264576  67.7928177  86.8226347
  34.8634881  67.5780990  87.6806481  33.3848278  68.4081791  87.1405826
  34.9842786  68.4543194  85.7399861  36.0144947  68.0982947  85.7401713
  34.9762252  69.5418475  85.8129059  34.2871028  68.0156723  84.4652278
  33.5322777  68.7200384  84.1156485  35.3315951  67.8010806  83.3665531
  36.0868270  66.7648871  83.3814460  35.3486883  68.7912160  82.4431286
  34.7480707  69.5873044  82.6031320  36.1537866  68.7599357  81.2081549
  35.7547988  67.9891005  80.5488212  36.1380173  70.1039854  80.4592117
  35.8399477  70.8560683  81.1897082  37.1652651  70.2898401  80.1456517
  35.2131405  70.1794609  79.2442470  35.5833385  69.4588765  78.5149922
  34.2228481  69.8759081  79.5837698  35.1274933  71.5682261  78.5933324
  35.7276980  72.5405614  79.1175313  34.4507596  71.6843447  77.5378141
  37.5805306  68.3887057  81.5492749  38.1515327  68.8526844  82.5485273
  38.1297635  67.5084007  80.7403328  37.5674521  67.0162949  80.0608204
  39.5428647  67.2195686  80.7972726  39.8322869  66.8660541  79.8076456
  40.0487400  68.1617303  81.0082721  39.9582911  66.2021275  81.8203671
  41.0804557  66.2333456  82.3093519  39.0846231  65.2641870  82.1298533
  38.1097126  65.3137639  81.8706410  39.5283825  64.1348415  82.9409865
  40.5014478  64.3565489  83.3792662  38.5444845  63.8614324  84.0598740
  37.5678153  63.6745249  83.6134637  38.8766246  62.9701677  84.5922556
  38.4425541  65.0177875  85.0283082  39.3929409  65.1296400  85.5501844
  38.2318181  65.9237959  84.4601170  37.3490165  64.8250815  86.0527329
  36.3524671  64.1422071  85.8062987  37.5374896  65.4281947  87.2282015
  36.8427194  65.3380683  87.9557129  38.3740369  65.9720039  87.3849225
  39.7046530  62.9318930  82.0572436  39.1492346  62.8624659  80.9720200
  40.4950962  61.9908688  82.5059786  40.8982031  62.0430538  83.4305763
  40.8015602  60.8345152  81.6867690  40.0815622  60.7506812  80.8727211
  42.2153821  60.9142806  81.0862102  42.3179709  60.1578837  80.3081104
  42.4500586  62.2945804  80.4861590  42.3480871  63.0515206  81.2638113
  43.4536092  62.3416921  80.0633518  41.7166424  62.4796277  79.7013286
  43.1965256  60.6483529  82.0990093  44.0748877  60.7003341  81.7151104
  40.7332068  59.5975088  82.5255348  41.0941273  59.5921574  83.7085938
  40.3032496  58.5196527  81.9126164  39.9592395  58.5418785  80.9632680
  40.3252867  57.2480065  82.6053149  39.7681101  57.3351441  83.5380852
  39.6914284  56.1378852  81.7576342  40.2613874  56.0303587  80.8347669
  39.7652265  55.2187182  82.3388277  38.2423224  56.4085244  81.4256478
  37.2390772  56.0273592  82.2973262  37.5004832  55.5182417  83.2249930
  35.9216218  56.2851986  82.0026127  35.1382846  55.9696306  82.6917437
  35.5952736  56.9361040  80.8545796  34.2817150  57.1879597  80.5929570
  33.6937645  56.8642220  81.2793299  36.5617941  57.3326201  79.9688781
  36.2931870  57.8504373  79.0481088  37.8811213  57.0716280  80.2505318
  38.6591229  57.3828484  79.5534268  41.7822581  56.9643552  82.8424866
  42.6524238  57.4989572  82.1447135  42.0580707  56.1643664  83.8575488
  41.3548816  55.9065182  84.5351466  43.3979261  55.6529632  84.0324555
  44.0549624  56.4655625  84.3424312  43.4470241  54.5519054  85.0947501
  44.3856023  54.0104464  84.9764612  43.4103049  55.0018920  86.0868508
  42.2953807  53.5635774  84.9656786  42.1015060  52.9386336  83.9184452
  41.5113853  53.4323048  86.0311229  40.7312952  52.7913336  86.0043814
  41.6994046  53.9741386  86.8624867  43.8062546  55.1255184  82.6688137
  42.9509023  54.6477974  81.9120693  45.0980771  55.2384937  82.3643516
  45.7070273  55.6265063  83.0705564  45.6634742  54.9578594  81.0304087
  46.7487351  54.9093244  81.1195835  45.1519524  53.6142107  80.4133028
  44.1003202  53.7225286  80.1479045  45.7355209  53.4226318  79.5128333
  45.2988349  52.4087147  81.3607635  45.2172929  52.5433578  82.5862769
  45.4978635  51.2189957  80.7878148  45.6007571  50.3955455  81.3635252
  45.5445879  51.1480781  79.7813912  45.4155279  56.1640667  80.0911097
  44.9093342  57.2350819  80.4793153  45.7454280  56.1124300  78.9062685
  51.1656789  76.8500824  51.3584104  51.3438520  75.8921845  51.6244687
  51.7974247  77.4513409  51.8678078  51.1194623  76.9039132  50.3509056
  49.8002583  77.2176698  51.8360108  49.8707752  78.0568903  52.5279901
  48.9007281  77.6199266  50.6722857  48.9634425  76.8276702  49.9262992
  47.8820615  77.6772844  51.0558591  49.2741852  78.9374418  50.0388273
  49.3500846  79.7133225  50.8006338  50.2380791  78.8195592  49.5437370
  48.2558349  79.3665576  49.0142258  47.4069735  78.5712858  48.6069001
  48.3150368  80.6336692  48.6054809  47.6548334  80.9712344  47.9197094
  49.0198333  81.2505726  48.9833612  49.1074137  76.0834399  52.5656676
  49.3879741  74.9207343  52.3217794  48.1903026  76.4435764  53.4574130
  48.1553656  77.4111882  53.7448260  47.2484215  75.4910346  54.0851566
  46.9625335  74.6875728  53.4063221  47.7490202  74.8842601  55.4222459
  47.1290526  74.0229989  55.6711831  49.2070047  74.4453597  55.3077534
  49.8276948  75.3062326  55.0592733  49.5355559  74.0232137  56.2574626
  49.3000412  73.6928753  54.5246758  47.4961597  75.8435657  56.5881380
  47.8505785  76.8282463  56.2833558  46.4192951  75.8804968  56.7527530
  48.1854654  75.4348097  57.8646524  49.2624747  75.3981058  57.7009342
  47.9619348  76.1599388  58.6471619  47.8311926  74.4503547  58.1703302
  45.9038959  76.1708032  54.3416862  45.8212420  77.3908478  54.4106595
  44.8598552  75.3724527  54.4941253  44.9826463  74.3745823  54.3978117
  43.5114722  75.8845072  54.7792575  43.5045124  76.9707082  54.6886026
  42.4867558  75.3018280  53.7897288  42.5089430  74.2121853  53.8066327
  41.4891254  75.6486266  54.0591065  42.7160743  75.7170602  52.3535658
  42.2170115  76.9135194  51.8749732  41.6400697  77.5530379  52.5429958
  42.4425849  77.3057420  50.5589915  42.0422006  78.2534847  50.1990237
  43.1715127  76.4975924  49.7101448  43.3485522  76.8024190  48.6787197
  43.6778496  75.2972635  50.1727964  44.2536346  74.6528968  49.5084446
  43.4514472  74.9138181  51.4860810  43.8518049  73.9694531  51.8548472
  43.1116011  75.5182588  56.1947716  43.3161917  74.3964591  56.6204865
  42.5333105  76.4666552  56.9138906  42.4817227  77.4021823  56.5367606
  42.0000037  76.2288145  58.2610571  42.1413207  75.1960402  58.5796573
  42.6717263  77.1491252  59.2772942  42.5460099  78.1792703  58.9439840
  42.0713378  76.9889428  60.6608780  42.1970912  75.9590900  60.9950790
  42.5754408  77.6601451  61.3561968  41.0093905  77.2323120  60.6270967
  44.1626308  76.8656079  59.3035192  44.5845967  77.0451653  58.3146785
  44.6450073  77.5213551  60.0283697  44.3304631  75.8264108  59.5863664
  40.4873192  76.4435730  58.2787851  39.9747746  77.3478745  57.6251408
  39.7880088  75.5881981  59.0150831  40.2711682  74.9139978  59.5913731
  38.3330344  75.5348581  58.9620035  37.9549221  76.4310271  58.4700569
  37.8515948  74.3090023  58.1824848  38.3626149  73.4332544  58.5825140
  36.7782774  74.2076753  58.3431787  38.1309029  74.4219634  56.6990436
  37.6112666  75.3035292  56.3236494  39.2051852  74.5501112  56.5663868
  37.6703697  73.2007281  55.9325853  38.1953419  72.3219609  56.3071135
  36.5975532  73.0703985  56.0746360  37.9679478  73.3755833  54.4502972
  37.4339337  74.2589993  54.1002891  39.0407691  73.5315682  54.3370610
  37.5523550  72.1968372  53.6492409  36.5582104  72.0523829  53.7536884
  37.7687355  72.3580027  52.6759448  38.0473871  71.3782155  53.9731247
  37.7137427  75.5474542  60.3337866  38.3542237  75.2411099  61.3356959
  36.4308014  75.8752310  60.3328086  35.9531157  75.9011603  59.4432900
  35.6711129  76.1754155  61.5294358  36.2584797  76.1126242  62.4454907
  35.1216673  77.6078978  61.3943090  34.2495384  77.5821147  60.7409893
  34.7256091  78.1867929  62.7469823  35.5973880  78.2133266  63.4007384
  34.3425576  79.1982761  62.6118064  33.9531561  77.5634799  63.1974242
  36.0983252  78.4397443  60.7535190  35.7537407  79.3319060  60.6703965
  34.4845806  75.2099294  61.6923061  34.1304791  74.5070486  60.7458259
  33.8842522  75.1667638  62.8879216  34.3790605  75.4845933  63.7090480
  32.5245054  74.6111078  63.0599562  32.4958676  73.5954544  62.6653333
  32.1188186  74.5735537  64.5465909  32.9568694  74.0153932  64.9639959
  32.1453921  75.5985473  64.9164315  30.7882823  73.9044378  64.9751690
  30.7445470  73.8943623  66.0642450  29.5781653  74.6502412  64.4253564
  29.6209631  74.6603351  63.3362442  28.6650389  74.1500072  64.7479505
  29.5818198  75.6745198  64.7981034  30.7174773  72.4321032  64.5913479
  31.5320368  71.8910025  65.0728063  29.7637092  72.0167239  64.9167518
  30.8059459  72.3334754  63.5094307  31.5246178  75.4492443  62.2458499
  30.5465251  74.9297286  61.7226500  31.8178206  76.7434007  62.1431396
  32.6881510  77.0250822  62.5712516  30.9915244  77.7824010  61.4792390
  29.9850886  77.8259301  61.8955217  31.6704603  79.1620722  61.6790154
  32.6754303  79.1130770  61.2598078  30.8915498  80.2798696  60.9996677
  29.8865552  80.3297854  61.4187071  31.4005527  81.2296932  61.1635285
  30.8290642  80.0815849  59.9296774  31.7798708  79.4427525  63.0748997
  32.2002897  80.2970434  63.1975181  30.7169472  77.6926783  59.9684060
  29.5666794  77.6928777  59.5261562  31.7714013  77.6817391  59.1716194
  32.7047956  77.5336403  59.5279074  31.6041468  77.8858979  57.7455005
  31.2413586  76.9491465  57.3224392  30.8485464  78.6603244  57.6134745
  32.8641018  78.2987622  57.0185848  33.1909285  77.7122130  55.9933719
  33.5699949  79.2926288  57.5544179  33.3723173  79.5990041  58.4963081
  34.6444894  79.9565369  56.8216352  34.3099723  80.1935040  55.8116628
  35.0431532  81.2372667  57.5100385  35.2920997  80.9891145  58.5418065
  35.9307193  81.6169569  57.0039139  33.9684627  82.2889199  57.4931016
  33.7826893  82.5985200  56.4646383  33.0535617  81.8768408  57.9188352
  34.4084999  83.4834689  58.3065573  34.5907863  83.1620238  59.3320053
  35.3310575  83.8777618  57.8805058  33.3453271  84.5648568  58.2975694
  33.2554041  84.9450519  57.2799909  32.4001389  84.1151781  58.6017199
  33.6794526  85.6840576  59.2164877  34.5550395  86.1011541  58.9345697
  32.9479782  86.3795446  59.1798416  33.7624015  85.3320457  60.1595180
  35.8971265  79.1350265  56.7071365  36.3272688  78.5112852  57.6751227
  36.4817200  79.1750638  55.5150746  36.0260010  79.6803130  54.7686547
  37.7618121  78.5632165  55.2457772  38.0181228  77.8736032  56.0500393
  37.7670567  77.7894688  53.9133809  37.8067099  78.5071151  53.0939228
  38.9789714  76.8416159  53.8247714  38.9397554  76.1233368  54.6436956
  38.9558108  76.3093153  52.8738672  39.8997354  77.4208419  53.8939923
  36.5569630  77.0364600  53.8094774  36.5522971  76.5509818  52.9812929
  38.7002061  79.7188626  55.1502906  38.4610933  80.6597993  54.4150441
  39.7616301  79.6658569  55.9225772  39.8266809  78.9821185  56.6630969
  40.7928458  80.6836584  55.8330886  40.5375467  81.3670669  55.0232279
  40.9380409  81.4814323  57.1562840  41.6582455  82.2880582  57.0193161
  39.5899042  82.0666130  57.5406459  38.8692408  81.2605048  57.6782489
  39.6884223  82.6277530  58.4699020  39.2433381  82.7320644  56.7499717
  41.4299692  80.5970977  58.2824083  40.6111166  79.9365132  58.5673806
  42.2592538  80.0024883  57.8992292  41.8862621  81.3770404  59.4849673
  41.0573300  81.9715836  59.8690114  42.2271043  80.6879541  60.2576806
  42.7054663  82.0375607  59.2008592  42.0887831  80.0222164  55.3496993
  42.3540942  78.8608775  55.6599687  42.8557617  80.7506472  54.5421047
  42.5927043  81.7025697  54.3305774  44.0389058  80.2025289  53.8971189
  44.1339178  79.1481421  54.1566189  43.9678277  80.3285721  52.3511125
  44.1675158  81.3665396  52.0849391  44.9880113  79.4131996  51.6481503
  44.7886563  78.3749558  51.9134936  44.9022695  79.5345971  50.5683308
  45.9960256  79.6813991  51.9644996  42.6577268  79.9695111  51.9030045
  42.6139204  80.0474797  50.9471791  45.2324019  80.9342611  54.4659642
  45.1993884  82.1401474  54.6367430  46.2730880  80.1894604  54.7915534
  46.2164987  79.1874673  54.6779452  47.4843941  80.7517502  55.3804258
  47.4202851  81.8390884  55.4214713  47.6401842  80.2186016  56.8013203
  47.2916957  79.1884028  56.7282072  48.7051255  80.2257516  57.0335894
  46.8731764  80.9376553  57.9087957  47.1738272  81.9850758  57.8838933
  45.3685470  80.8414624  57.7711938  45.0670744  79.7942882  57.7964766
  44.8930581  81.3758635  58.5936454  45.0606902  81.2848814  56.8242491
  47.3210836  80.3412520  59.2361356  48.3940890  80.4893138  59.3579408
  46.7920315  80.8325109  60.0527565  47.0982463  79.2743551  59.2493110
  48.7621236  80.4616054  54.5514938  48.7878928  79.5823859  53.6822729
  49.8131802  81.2169736  54.8380107  49.6925287  81.9886909  55.4783191
  51.1215829  81.0162041  54.2404489  51.0799715  80.2293398  53.4873141
  51.5708542  82.3167647  53.5655930  50.7720539  82.5932607  52.8774308
  51.6408025  83.0615923  54.3583346  52.8956671  82.2538333  52.8083147
  53.1409040  83.2707926  52.5021226  53.6484700  81.8947026  53.5100355
  52.8696990  81.3457969  51.5816601  51.7664505  80.9283275  51.1361041
  53.9749356  81.0548890  51.0646442  52.0917302  80.5788683  55.3339409
  52.4140675  81.3584381  56.2368338  52.5265152  79.3220883  55.2756053
  52.2156916  78.7054175  54.5385808  53.4406607  78.7918677  56.2816546
  54.0729602  79.5747998  56.7003597  52.7104872  78.0814447  57.4335226
  53.4451410  77.5825934  58.0656068  51.9316076  79.0775262  58.2578661
  51.1963884  79.5764844  57.6265229  51.4207946  78.5583452  59.0688048
  52.6143900  79.8180735  58.6743989  51.8092774  76.9833096  56.8916515
  52.4105629  76.2538134  56.3490716  51.2993555  76.4897676  57.7189940
  51.0709148  77.4179714  56.2178632  54.4404569  77.7976511  55.7499377
  54.2415371  77.1508441  54.7143038  55.5084186  77.6806600  56.5125739
  55.5933032  78.2728193  57.3263560  56.5818674  76.7812741  56.2123229
  56.3873798  76.2535342  55.2786396  57.8774793  77.5800753  56.0615272
  58.0214061  78.1745623  56.9637297  58.7037589  76.8772964  55.9544575
  57.8337002  78.5080373  54.8391746  57.8304047  77.8545832  53.9667712
  56.8914705  79.0539317  54.8871521  58.9860561  79.4949466  54.7287164
  59.8698767  79.4994556  55.6111306  58.9935944  80.2784156  53.7541183
  56.6775765  75.7519295  57.3212609  56.4965961  76.0712561  58.4868657
  56.9919281  74.5056736  56.9567472  57.6748921  74.1855173  55.6923817
  58.3805745  74.9808114  55.4523403  56.9366519  74.1025678  54.8947479
  58.3504677  72.8878657  55.9787365  59.3714186  73.0816496  56.3076836
  58.3701086  72.2869910  55.0695252  57.5557314  72.2167422  57.0414182
  58.1885640  71.6009046  57.6804534  56.7720996  71.5987872  56.6030663
  56.9291467  73.3511333  57.8649197  55.8733489  73.1692306  58.0656697
  57.6769647  73.5250341  59.1891027  57.3281933  72.9109780  60.2033012
  58.7060337  74.3567279  59.1786921  59.0513950  74.7365926  58.3089060
  59.4077646  74.6947241  60.4044337  59.7761282  73.7888699  60.8859269
  60.6037497  75.6048688  60.0911906  61.2181690  75.1213848  59.3316965
  60.2272205  76.5518424  59.7044521  61.3888593  75.8459955  61.2530314
  62.1273645  76.4163743  61.0274703  58.4606872  75.3624892  61.4081284
  58.5914102  75.1360232  62.6123401  57.5175389  76.1681875  60.9011091
  57.4079987  76.2102789  59.8979498  56.6715447  77.0366868  61.7313191
  57.2893848  77.8390009  62.1346363  55.5048815  77.6600817  60.9529613
  55.0327266  76.8588006  60.3845270  54.7939623  78.0593737  61.6763283
  55.9345072  78.7580518  60.0119398  57.1277933  79.1314995  60.0010789
  55.0664923  79.2637840  59.2772248  56.1131758  76.2966806  62.9180153
  55.6440778  75.1678883  62.8087312  56.1858164  76.9525762  64.0668966
  56.5643108  77.8888557  64.0817966  55.7195075  76.3781363  65.3173249
  56.0183088  75.3320086  65.3839113  56.2587714  77.1274495  66.5622944
  56.0144371  76.5465839  67.4516740  57.7653482  77.3168351  66.4790517
  58.0104332  77.8980510  65.5901079  58.1151857  77.8452686  67.3658836
  58.2518292  76.3431235  66.4214108  55.6142641  78.4087910  66.6912296
  55.9563125  78.8626082  67.4649563  54.2202475  76.4717618  65.3334472
  53.6215228  77.2269155  64.5712953  53.6185398  75.7108787  66.2330548
  54.1405575  75.0290273  66.7647272  52.1860117  75.7880532  66.4339263
  51.6498470  75.7136930  65.4878305  51.7076401  74.6800960  67.3807860
  52.3121414  74.7054308  68.2874484  50.2483164  74.8766776  67.7411847
  49.6430930  74.8509980  66.8350137  49.9290680  74.0802398  68.4133959
  50.1220214  75.8403412  68.2346430  51.9271005  73.2918581  66.7539409
  53.0037599  73.1224591  66.7684037  51.4389491  72.5807124  67.4203338
  51.4029154  73.1016774  65.3377127  51.8909825  73.8122167  64.6706113
  51.6156675  72.0859560  65.0043271  50.3261712  73.2704724  65.3225411
  51.8032034  77.1598189  66.9713502  50.8943682  77.8016010  66.4483288
  52.5297350  77.6178760  67.9888101  53.2769696  77.0545932  68.3688789
  52.3241901  78.9550670  68.5360965  51.4174711  78.9567446  69.1410402
  53.5017025  79.4032868  69.4152033  54.3905824  79.2933165  68.7939961
  53.3302246  80.4601781  69.6193506  53.7048916  78.6612452  70.7253230
  52.8160527  78.8286012  71.3336471  53.7980053  77.5980690  70.5037708
  54.9338184  79.1291871  71.4855954  55.6493122  80.0432984  71.0111029
  55.1845679  78.5593889  72.5678374  52.2585994  79.9332955  67.3998633
  51.3187690  80.6975499  67.2956757  53.2994870  79.9046700  66.5671163
  54.0495221  79.2580611  66.7657204  53.4323697  80.7889782  65.4005306
  53.6046032  81.8141187  65.7284356  54.6250753  80.3432957  64.5275877
  55.5085664  80.3368642  65.1659461  54.4338053  79.3341757  64.1626321
  54.8940782  81.2503928  63.3328955  54.0479729  82.0250830  62.9024017
  56.0903238  81.1332278  62.7808541  56.3340523  81.7052632  61.9849447
  56.7545239  80.4722668  63.1577755  52.1534030  80.7774302  64.5866148
  51.6137589  81.8194144  64.2532829  51.6557485  79.5843037  64.3027006
  52.1029971  78.7422611  64.6359158  50.4656995  79.4525838  63.4778587
  50.6454237  79.9439152  62.5216202  50.0891328  77.9861238  63.2134247
  49.9567395  77.4589179  64.1582132  48.7889150  77.9575706  62.4322689
  48.9206657  78.4842219  61.4870805  48.5055339  76.9236848  62.2350994
  48.0050375  78.4442635  63.0125858  51.1619731  77.2742213  62.4145239
  52.1012762  77.2951707  62.9671295  50.8634658  76.2396096  62.2454925
  51.2940209  77.7750540  61.4554458  49.2666613  80.1329094  64.1215756
  48.5268093  80.8850323  63.4756127  49.0619477  79.8312223  65.3909720
  49.6496412  79.1531463  65.8545759  47.9495978  80.4109366  66.1400101
  46.9993846  80.0967247  65.7081941  48.0070593  79.9368804  67.5895151
  49.0470646  79.9654526  67.9145871  47.4185578  80.6260318  68.1951854
  47.4668398  78.5354500  67.7534711  46.4389695  78.5188022  67.3911091
  48.0747831  77.8601854  67.1513708  47.4988955  78.0904889  69.1946082
  48.5270009  78.1169163  69.5557176  46.8868658  78.7657666  69.7925371
  46.9590211  76.6823608  69.3136752  45.9877302  76.6323337  68.8215454
  47.6495068  75.9954449  68.8243132  46.8113596  76.3032491  70.7329132
  46.1712451  76.9393786  71.1864464  46.4504828  75.3619086  70.7941195
  47.7113417  76.3491269  71.1890124  47.9251164  81.9464465  66.0916989
  46.8503013  82.5646898  65.9991255  49.1164999  82.5442511  66.1626998
  49.9369667  81.9924048  66.3686104  49.2726554  83.9751645  66.0091704
  48.7279270  84.4944326  66.7976695  50.7364368  84.3530706  66.1024655
  51.2936305  83.8479312  65.3134981  50.8417550  85.4318515  65.9874004
  51.1288150  84.0517705  67.0737311  48.6692121  84.4311064  64.6622064
  47.9008369  85.3783194  64.6087165  49.0020192  83.7231470  63.5878327
  49.6143013  82.9265517  63.6910119  48.5099332  84.0526862  62.2461486
  48.8401996  85.0545348  61.9716988  49.0394728  83.0672621  61.2161112
  48.7143811  82.0749443  61.5287134  48.5713324  83.3194123  60.2646045
  50.5399893  83.0775174  61.0564054  50.8589707  84.0645960  60.7217002
  51.0050254  82.8520094  62.0160875  50.9600389  82.0362099  60.0335080
  50.6278834  81.0593203  60.3848745  50.4685574  82.2683138  59.0886942
  52.4587216  82.0156684  59.8301308  52.9474517  81.8569706  60.7914104
  52.7161672  81.2009442  59.1533403  52.9153078  83.3035014  59.2499031
  52.6772319  84.0585301  59.8770804  53.9164437  83.2775969  59.1189226
  52.4628808  83.4505411  58.3589552  47.0181826  84.0195970  62.1527402
  46.4136849  84.8050510  61.4305328  46.4308144  83.0635091  62.8494551
  46.9862963  82.3995323  63.3697185  44.9796266  82.9418196  62.9023944
  44.5445407  82.9914705  61.9042289  44.5900467  81.6251450  63.5605984
  45.1085239  81.5379485  64.5154170  43.0898671  81.5728374  63.7928334
  42.5706832  81.6595151  62.8383515  42.8274160  80.6255686  64.2638981
  42.7934383  82.3958395  64.4431385  45.0532519  80.4733994  62.6703963
  44.8072925  80.7514256  61.6455518  46.1359372  80.4096140  62.7791316
  44.4360159  79.1334262  62.9897982  43.3533016  79.1963070  62.8808227
  44.8264578  78.3805003  62.3051400  44.6819447  78.8544964  64.0144040
  44.3945958  84.0819895  63.7208084  43.3883272  84.7014716  63.3368353
  45.0326111  84.3194036  64.8646073  45.7989962  83.7146580  65.1235202
  44.6771255  85.4141461  65.7679295  43.7065353  85.2205587  66.2246328
  45.7149799  85.5394234  66.8688445  45.7591956  84.5706604  67.3664813
  46.6673128  85.7386962  66.3774665  45.4403656  86.6183730  67.8909413
  45.4287516  87.5816104  67.3809023  44.4802763  86.4555408  68.3806516
  46.5175679  86.6433298  68.9410081  47.4175296  85.7831355  68.9606497
  46.4263658  87.6093641  69.8485007  47.1200091  87.6785850  70.5793694
  45.6638099  88.2700996  69.8033512  44.6127258  86.7082627  65.0138104
  43.6673110  87.4514310  65.1508243  45.6173017  86.9461134  64.1907033
  46.3969990  86.3049299  64.1582177  45.6827404  88.1602124  63.3754270
  45.5758357  89.0312752  64.0218945  47.0181823  88.2695827  62.6201907
  47.2232854  87.3010534  62.1641392  46.8975509  89.0201674  61.8390565
  48.1922093  88.6649091  63.5343852  47.9809227  88.9190284  64.7447733
  49.3406465  88.7214562  63.0358548  44.5290773  88.2739783  62.3824458
  43.9454795  89.3398607  62.2241852  44.1998420  87.1768840  61.7275036
  44.6685389  86.3002009  61.9059674  43.1845615  87.2149663  60.6955960
  43.3519988  88.0684358  60.0385923  43.2385271  85.9526379  59.8697627
  42.9076058  85.1172713  60.4868146  42.5668428  86.0633118  59.0184746
  44.6316289  85.6889417  59.3765623  45.2629857  86.4920044  59.7567987
  44.9502767  84.7408501  59.8097920  44.7542332  85.6216485  57.8763511
  44.2735816  84.7202708  57.4960994  44.2959037  86.4980682  57.4181786
  46.2494758  85.5877835  57.5320496  46.7125927  86.4341441  58.0392941
  46.6490759  84.6585140  57.9381003  46.5468328  85.6604545  56.0702634
  46.1770137  86.5216650  55.6938991  47.5464196  85.6327886  55.9282749
  46.1181457  84.8760526  55.6001144  41.7865440  87.3859492  61.2626955
  41.0050766  88.1359423  60.6922947  41.4880017  86.6961344  62.3760436
  42.2142532  86.1482399  62.8147574  40.1115303  86.6226688  62.9381675
  39.4351843  87.2635415  62.3725372  39.6085063  85.1857495  62.8506259
  40.1645898  84.6058299  63.5872150  38.5526311  85.1985372  63.1209299
  39.7728208  84.5501102  61.4746083  40.8455217  84.5382243  61.2815476
  39.4021523  83.5263862  61.5265042  39.0615885  85.2916009  60.3466362
  37.8673224  85.0029676  60.1002762  39.6935801  86.1417676  59.6808155
  39.8936863  87.1385692  64.3862627  38.7598743  87.3306491  64.8121661
  40.9663008  87.3336441  65.1445218  41.8627655  86.9915744  64.8291830
  40.9024554  88.0316588  66.4327428  41.8629270  88.5258844  66.5788063
  40.1164121  88.7825920  66.3531525  40.6193242  87.1496507  67.6207316
  40.0860858  87.5895027  68.6327854  40.9628760  85.8916211  67.4992379
  41.2949644  85.5121978  66.6241067  40.8470591  85.0122890  68.6174501
  40.2349874  85.4384758  69.4123289  40.2504108  83.6753976  68.1764090
  40.8970346  83.2123780  67.4310292  40.1345428  82.7579821  69.3883423
  39.4876518  83.2201515  70.1340179  39.7096662  81.8021413  69.0818311
  41.1233431  82.5947449  69.8169760  38.8950943  83.9227802  67.4870549
  38.2983167  84.5074465  68.1871424  39.1073085  84.5226778  66.6020761
  38.1248807  82.6788790  67.0819984  37.9118822  82.0786657  67.9665749
  37.1880801  82.9696716  66.6066634  38.7208755  82.0938955  66.3815098
  42.2352048  84.8243724  69.1980704  43.1533071  84.4651226  68.5005908
  42.4051539  85.0737838  70.4858282  41.4341014  85.7962006  71.3251107
  40.6156513  85.1235241  71.5815205  41.0434005  86.6462722  70.7657986
  42.2302318  86.2178418  72.5241274  41.6016224  86.1575791  73.4125629
  42.5686855  87.2450020  72.3881410  43.3950114  85.2778532  72.6127788
  43.1513056  84.4076947  73.2223119  44.2648247  85.7829390  73.0327940
  43.6891525  84.8396836  71.1724742  44.4226685  85.4821341  70.6853297
  44.1910509  83.3814013  71.1537192  43.3886117  82.4644020  71.1427777
  45.5185568  83.1645897  71.2099485  46.4960600  84.1484121  71.6741154
  46.0902572  84.6642168  72.5443854  46.6761137  84.8691456  70.8764795
  47.7213342  83.3371241  72.0020879  47.7007086  83.0296634  73.0476220
  48.6215932  83.9220244  71.8136027  47.6496359  82.1711686  71.0947020
  48.1892785  81.3105742  71.4900019  48.0315458  82.4147922  70.1032929
  46.1499680  81.8548686  71.0149294  45.8467383  81.5111845  70.0259748
  45.7963560  80.7933408  72.0519242  45.7027633  79.6242293  71.7015919
  45.6109226  81.1994579  73.3003818  45.8059227  82.1620336  73.5360135
  45.1999061  80.2888765  74.3764780  45.7817409  79.3679396  74.3384950
  45.4402357  80.9612805  75.7218280  44.9491390  80.3584596  76.4857195
  46.5137698  80.9806524  75.9095760  44.8891703  82.3881657  75.7662312
  44.3554830  82.8610671  74.7270146  44.9974852  83.0382405  76.8366366
  43.7197936  79.8203523  74.2754592  43.3430078  78.7909367  74.8708968
  42.8932891  80.5880324  73.5499203  43.2279887  81.4695979  73.1880946
  41.5114176  80.1947066  73.2544718  41.0325554  79.8470515  74.1698548
  40.7081376  81.3568010  72.6978470  41.3613826  81.9915314  72.0991088
  39.9037995  80.9708307  72.0716146  40.1440932  82.1330020  73.7843211
  40.8604049  82.8334874  74.2136445  39.2958346  82.6844330  73.3787557
  39.6443521  81.2149070  74.8847376  38.6715124  80.4931340  74.6820270
  40.3435294  81.1851289  76.0278380  40.0434751  80.5869647  76.7843222
  41.1672698  81.7609874  76.1275378  41.3988871  79.1112851  72.2600520
  40.4824369  78.3080110  72.3298203  42.3040146  79.1558749  71.2857291
  43.0575290  79.8239992  71.3627052  42.2531162  78.3029183  70.1010113
  41.2279934  78.2481330  69.7346494  43.1394853  78.8580798  68.9891032
  44.1409965  78.9833197  69.4006726  43.1655326  78.1167804  68.1904188
  42.6518917  80.1838568  68.4328489  41.6670632  80.0356816  67.9898389
  42.5681964  80.8561710  69.2867170  43.5584580  80.8254772  67.3969929
  43.1372647  81.7435405  66.7192746  44.7957541  80.3803610  67.2926476
  45.4204411  80.7888573  66.6122078  45.1127309  79.6331039  67.8936749
  42.7045836  76.8960900  70.4149876  43.7084975  76.6959401  71.0875988
  41.9286863  75.9277919  69.9445737  41.0194599  76.1561116  69.5687058
  42.3181813  74.5351229  69.9999965  43.3669673  74.4685034  70.2893215
  41.4836200  73.7530595  71.0090190  40.4329449  73.8797796  70.7480149
  41.7536247  72.7002862  70.9261579  41.7099041  74.2209831  72.4295918
  42.7445582  73.9999709  72.6917849  41.5518593  75.2991931  72.4538195
  40.7802258  73.5503859  73.4279353  40.8377467  74.0928508  74.3716101
  39.7625598  73.6024488  73.0409664  41.1151455  72.1584035  73.6703209
  41.9034331  71.7787248  73.1657953  40.4603875  71.3651038  74.5167041
  39.4126491  71.8155732  75.2042108  39.1072594  72.7709000  75.0850981
  38.9281953  71.1998369  75.8416062  40.8521329  70.1057593  74.6656872
  41.6408226  69.7596767  74.1381500  40.3597449  69.4993186  75.3059078
  42.1565047  74.0204256  68.5938495  41.1459041  74.2582563  67.9298668
  43.2007465  73.3665892  68.1128268  43.9735477  73.1112230  68.7108785
  43.2829250  73.0368217  66.7107686  42.3718257  73.3395573  66.1946790
  44.4525003  73.7689707  66.0952028  45.3106029  73.5654912  66.7357926
  44.6493858  73.3880055  65.0931042  44.2153747  75.2626889  66.0292602
  43.9547046  75.6266230  67.0230932  45.4651097  75.9723728  65.5428600
  45.7261564  75.6092733  64.5488216  45.2806630  77.0458052  65.5001638
  46.2875985  75.7726017  66.2296672  43.0421107  75.5729641  65.1241646
  42.1456633  75.0888947  65.5116671  42.8855261  76.6510564  65.0881164
  43.2492200  75.2026488  64.1201371  43.4331082  71.5653073  66.4585776
  44.2610126  70.8849621  67.0730325  42.6557890  71.0723678  65.5156150
  42.0345468  71.6493644  64.9667686  42.6252490  69.6591210  65.3105936
  43.4225882  69.1992931  65.8944667  41.2965762  69.0953062  65.7438806
  40.5001278  69.6537600  65.2520476  41.1875073  67.6254057  65.3734369
  41.9834045  67.0661922  65.8652991  40.2203598  67.2397113  65.6958747
  41.2804225  67.5145866  64.2930735  41.1991031  69.2501856  67.2551871
  41.8500467  68.5006320  67.7052347  41.5634416  70.2459253  67.5078914
  39.8008961  69.0800513  67.7811762  39.4360262  68.0843107  67.5292429
  39.8021515  69.2027240  68.8642501  39.1494203  69.8296030  67.3318975
  42.9120750  69.2683781  63.8982208  42.4310079  69.8784689  62.9426175
  43.7143563  68.2153976  63.8128813  44.1026311  67.8513256  64.6712481
  44.0536806  67.5521725  62.5695272  43.2188133  67.6164495  61.8716990
  45.2694417  68.2202640  61.9374532  45.1092580  69.2952906  61.8552444
  46.1527648  68.0306495  62.5472782  45.5866311  67.7275629  60.5587935
  44.7669022  68.0659203  59.4870175  43.8940870  68.6971932  59.6537149
  45.0537224  67.6070723  58.2189592  44.4086400  67.8669891  57.3796663
  46.1760308  66.8064846  58.0135008  46.4043412  66.4470431  57.0101185
  47.0076419  66.4635926  59.0857774  47.8816719  65.8320766  58.9265316
  46.7160153  66.9289042  60.3466858  47.3654550  66.6758561  61.1847160
  44.3949893  66.0903359  62.8065676  45.0248322  65.7378727  63.8170138
  44.0005850  65.2580261  61.8420642  43.3632499  65.6019077  61.1380410
  44.4134633  63.8520329  61.7790908  43.9424309  63.3815551  60.9160274
  45.9305117  63.7549314  61.6208717  46.4162606  64.2137892  62.4820323
  46.2231270  62.7070135  61.5549585  46.2356166  64.2746426  60.7126258
  43.9827261  63.0995987  62.9999439  44.6559794  62.1697340  63.4368459
  42.8628664  63.5336249  63.5663797  42.3411785  64.2842300  63.1368066
  42.3563521  62.9617861  64.7938782  41.3627284  63.3662098  64.9868874
  42.2914621  61.8799367  64.6777293  43.2509776  63.2767820  65.9670589
  43.3820098  62.4535632  66.8701925  43.8466437  64.4758059  65.9615996
  43.6666487  65.1286372  65.2122583  44.7710142  64.8654386  67.0029523
  44.5526777  64.3306229  67.9272902  46.1771631  64.5232355  66.5676348
  46.3666070  65.0059423  65.6088834  46.8712234  64.9117936  67.3128884
  46.3723141  63.0324018  66.4274735  45.8214482  62.5528483  67.2365941
  45.9436083  62.7348783  65.4705027  47.8221818  62.6069792  66.4839123
  48.2995015  62.8272015  65.5290474  48.3280758  63.1565704  67.2777135
  47.9133728  61.1091680  66.7645415  47.0848072  60.8404260  67.4197951
  47.8101339  60.5839197  65.8150389  49.1975523  60.7237469  67.4065785
  49.2932105  61.2100173  68.2866298  49.2064648  59.7270814  67.5699138
  49.9654272  60.9722954  66.7993793  44.6975298  66.3198566  67.3053330
  44.5477886  67.1322753  66.4128452  44.8513369  66.6385521  68.5910502
  44.8773101  65.8976205  69.2769402  44.9645484  68.0338980  69.0627830
  44.3666562  68.6807155  68.4207151  44.4716539  68.1806235  70.4951881
  43.4637411  67.7666764  70.5244942  45.1306773  67.5754072  71.1176842
  44.4486800  69.6046018  71.0188991  45.4433923  70.0467131  70.9624551
  43.7624155  70.1741280  70.3921752  43.9658295  69.6772060  72.4583862
  43.7126407  68.6550521  73.0984228  43.8714994  70.8868114  72.9856429
  43.5559844  70.9956425  73.9389044  44.1154326  71.6959017  72.4324967
  46.4139907  68.4824754  68.9859635  47.3172618  67.7887632  69.4403242
  46.6386369  69.6457411  68.4079253  45.8867555  70.2450167  68.0986642
  48.0003173  70.0556053  68.1338417  48.6393899  69.1818749  68.0062461
  48.0366527  70.8760350  66.8524511  47.5816602  71.8292773  67.1215428
  49.0752196  71.0382897  66.5640900  47.2717976  70.2592513  65.6783798
  46.2059363  70.2589041  65.9065036  47.5181843  71.0629209  64.4132229
  48.5838483  71.0633369  64.1841842  46.9692329  70.6149644  63.5849186
  47.1785308  72.0879965  64.5613980  47.6587804  68.8055294  65.4621112
  47.4321102  68.2311674  66.3603474  47.0962350  68.4005315  64.6209093
  48.7259322  68.7408072  65.2497506  48.5536222  70.8302655  69.3290681
  47.8508599  71.6480663  69.9139390  49.8062943  70.5469476  69.6901741
  50.2834744  69.8042683  69.1994340  50.4918326  71.1873867  70.8217452
  49.7791503  71.7576003  71.4175971  51.1308729  70.1226371  71.7118896
  51.1841564  69.1946529  71.1425870  52.1389476  70.4530266  71.9623456
  50.3447222  69.8884563  72.9870176  50.3422324  70.8184416  73.5555437
  49.3253093  69.6419919  72.6901137  50.9040580  68.7722948  73.8470618
  51.9812953  68.2202058  73.5105271  50.2610317  68.4584253  74.8744922
  51.5456818  72.2478611  70.4437229  52.2843956  72.0952726  69.4698724
  51.6241961  73.2896687  71.2812886  51.1165585  73.2012435  72.1499567
  52.3362024  74.5794130  71.0021438  51.8769377  75.0795637  70.1494866
  52.2513281  75.5104761  72.2217486  52.2233321  74.8814952  73.1115229
  53.1510208  76.1255416  72.2403876  51.0255271  76.4074841  72.1973626
  50.0819490  76.1427793  71.4071774  51.0210620  77.3880779  72.9757905
  53.8034509  74.5153630  70.5934281  54.2229469  75.1784652  69.6392422
  54.5801502  73.7500357  71.3478618  54.1836554  73.2403271  72.1244495
  56.0107693  73.6166640  71.0907567  56.4473050  74.6121883  71.1711756
  56.4207575  72.9765356  71.8719383  56.3651569  73.0283572  69.7310139
  57.3683541  73.4169665  69.1256841  55.5269727  72.1089719  69.2524223
  54.6934897  71.8864245  69.7776633  55.8157560  71.3293835  68.0407890
  56.8590646  71.0137899  68.0381384  54.9302844  70.0869398  67.9995739
  53.8931635  70.4208823  67.9685600  55.1642740  69.5443349  67.0836433
  55.1318436  69.1712917  69.1960840  55.0529277  69.7594023  70.1104138
  54.3576857  68.4039926  69.1902837  56.4974290  68.5120824  69.1353165
  56.5333879  67.8612956  68.2616562  57.2569008  69.2882399  69.0410742
  56.7865855  67.7181880  70.3203487  56.5668871  66.7338362  70.2666503
  57.3171275  68.1900223  71.4462117  57.6246558  69.4804644  71.5691206
  57.4544680  70.1124956  70.7999180  58.0265745  69.8208091  72.4309364
  57.5353198  67.3603849  72.4636953  57.2975884  66.3828544  72.3741520
  57.9376355  67.7121046  73.3207449  55.6856165  72.1218822  66.7422816
  55.2387969  73.2656743  66.7339771  56.1517853  71.5088093  65.6631962
  56.5964619  70.6064308  65.7530573  56.1339631  72.1450289  64.3462308
  55.7197407  73.1516204  64.4036123  57.5508300  72.2238956  63.6832306
  57.5027988  72.9215487  62.8471246  58.6168708  72.6987158  64.6864966
  58.6658099  72.0012612  65.5227153  59.5876508  72.7418204  64.1927077
  58.3532629  73.6898425  65.0556568  57.9345716  70.9623399  63.1211722
  58.8045821  71.0407955  62.7230179  55.1458362  71.4298360  63.4332941
  54.6712818  70.3596538  63.7507418  54.8584408  72.0369505  62.2824258
  55.2704538  72.9407643  62.0994906  53.9728111  71.4555496  61.2632109
  53.0153327  71.1873684  61.7097678  53.7231144  72.4723358  60.1418197
  54.7266191  72.7030445  59.7842572  53.1832605  71.9173174  59.3746088
  52.9796594  73.7732574  60.4475626  53.4618292  74.2483105  61.3019265
  52.9906446  74.7308895  59.2608128  52.5081960  74.2566775  58.4061402
  52.4514070  75.6412012  59.5228361  54.0201947  74.9802448  59.0040076
  51.5598911  73.4533847  60.8121190  51.5463055  72.8084511  61.6907404
  51.0236976  74.3766880  61.0314562  51.0767254  72.9422926  59.9793917
  54.5945138  70.1917585  60.6359486  53.9059135  69.2148922  60.3410676
  55.9022179  70.2626264  60.4061038  56.3587389  71.1558592  60.5236749
  56.7094503  69.1247639  60.0096460  56.4127612  68.7739662  59.0212049
  58.1749448  69.5415532  59.9590343  58.2776460  70.3933633  59.2867462
  58.4960030  69.8288107  60.9602859  58.9771089  68.4776071  59.4954597
  59.8952759  68.7567344  59.4698235  56.5633598  67.9896891  61.0160360
  56.3758517  66.8404971  60.6422277  56.6378608  68.3311789  62.2931536
  56.8462648  69.2911802  62.5278121  56.4975495  67.3659683  63.3826444
  57.3374755  66.6713210  63.3920619  56.4757001  68.1289681  64.7181653
  57.1823329  68.9580666  64.6812208  55.4622267  68.5197977  64.8088521
  56.7844537  67.2619073  65.9019231  57.9747092  67.0574807  66.1818977
  55.8463163  66.8235622  66.5919853  55.2305766  66.5037085  63.2017086
  55.2769544  65.2946690  63.3743485  54.1139145  67.1324271  62.8309248
  54.1330293  68.1373086  62.7311901  52.8340663  66.4230080  62.5721947
  52.8171936  65.5004615  63.1524727  51.6080625  67.2725683  62.9618459
  51.6893470  68.2035547  62.4008143  50.7246549  66.7260005  62.6317631
  51.4873672  67.5807392  64.4292955  50.8570382  66.7040060  65.2884486
  50.4487340  65.7812123  64.8763333  50.7360207  66.9708970  66.6413126
  50.2345938  66.2546134  67.2921665  51.2441406  68.1234638  67.1604126
  51.1069992  68.3680526  68.5201782  50.6445230  67.6654859  68.9829042
  51.8821929  69.0234086  66.3162120  52.2953192  69.9465138  66.7227877
  51.9946923  68.7510869  64.9605284  52.4880605  69.4645068  64.3004376
  52.6884504  66.0535745  61.1058688  51.6427347  65.5710272  60.6948360
  53.7190791  66.3217771  60.3108689  54.5101608  66.8270110  60.6837331
  53.7323995  65.9582676  58.8831972  54.6271545  66.3623578  58.4096744
  53.7326704  64.4442938  58.7124216  52.9335480  64.0136687  59.3157993
  53.5585011  64.2133491  57.6615031  55.0341464  63.8266430  59.1295337
  56.0173445  63.9022615  58.3990370  55.0582977  63.2183062  60.3091255
  55.9118252  62.7870500  60.6341004  54.2230346  63.1895029  60.8762294
  52.5692743  66.5328911  58.0944553  52.0745834  65.9167949  57.1480699
  52.1205945  67.7080972  58.5107750  52.4779429  68.1273977  59.3572906
  51.1657862  68.4529975  57.7297728  50.3831029  67.7835843  57.3728525
  50.5361833  69.5933632  58.5232211  51.3255219  70.2163081  58.9439165
  49.6563450  70.4359659  57.6148267  48.8664390  69.8137680  57.1940904
  49.2111653  71.2476475  58.1902298  50.2594409  70.8517232  56.8076587
  49.7185585  69.0382676  59.6879990  48.8304752  68.5693977  59.2642421
  50.3295169  68.2807809  60.1789605  49.3034961  70.0812165  60.6972789
  48.6920760  70.8388498  60.2071187  48.7271607  69.6087323  61.4927004
  50.1911183  70.5502349  61.1218357  51.9880629  69.0523820  56.6220462
  53.0678809  69.5964569  56.8828346  51.4925842  68.9759828  55.3993140
  50.5640690  68.6209272  55.2207243  52.3095425  69.3540408  54.2707474
  53.1144853  70.0090857  54.6040377  52.9307450  68.1102936  53.6031987
  52.1218214  67.5839183  53.0965718  53.6476441  68.4701854  52.8652058
  53.6326719  67.1549032  54.5725886  53.7026774  67.6495675  55.5413544
  53.0169283  66.2603083  54.6656583  55.0326153  66.7393546  54.1355579
  55.3818206  66.8255259  52.9557443  55.8417815  66.2856258  55.0961500
  56.7813821  65.9956879  54.8655245  55.5104637  66.2344796  56.0488903
  51.5062363  70.1310934  53.2712267  51.5911647  71.3558200  53.1923343
  50.6995763  69.3964217  52.5249915  50.3536568  68.5134314  52.8725073
  50.3176860  69.8042664  51.2007183  51.0867860  70.4426913  50.7659793
  50.1477676  68.5696747  50.3129767  51.0678598  67.9923016  50.4033641
  49.3184382  67.9982809  50.7298962  49.8740587  68.8623164  48.8412042
  48.9418891  69.4220529  48.7646814  50.6925417  69.4650699  48.4476613
  49.7604419  67.5796891  48.0397452  50.7487550  67.1266622  47.9616238
  49.0892472  66.8982346  48.5624468  49.2210073  67.8537284  46.6539831
  48.2735480  68.3840180  46.7499738  49.9359153  68.4815521  46.1221531
  49.0081684  66.5922734  45.8944490  48.3454219  66.0105601  46.3868680
  48.6485357  66.8089956  44.9758654  49.8860658  66.1009510  45.8050201
  49.0437333  70.5873290  51.2511513  47.9721203  70.0371825  51.0162823
  49.1370240  71.8701574  51.5660243  50.0040456  72.3041675  51.8488816
  47.9381961  72.6762687  51.5582592  48.1141745  73.6129872  52.0871158
  47.5328412  72.9965991  50.1180565  47.4088284  72.0496088  49.5927665
  46.5771421  73.5195353  50.1537914  48.5555871  73.8565566  49.3810654
  48.7189080  74.7674079  49.9570662  49.4857062  73.2910094  49.3250829
  48.1416077  74.2064807  47.9641829  47.0516998  73.7890963  47.5203652
  48.9163015  74.9023325  47.2836318  48.5888270  75.0745653  46.3980385
  46.8625769  71.8949065  52.3025430  45.7120537  71.8234361  51.8703609
  49.7138127  75.1486078  47.7577660  46.8892476  74.0585763  46.6129719
  46.5582833  73.2734470  48.1618970  47.2680707  71.3129637  53.4311822
  48.2296424  71.4205875  53.7208308  46.3859602  70.4983326  54.2550306
  45.8671429  69.7592499  53.6445516  47.2129996  69.7726357  55.2942543
  47.5579754  70.4800565  56.0483410  46.6087851  69.0005254  55.7705637
  48.3262197  69.1766399  54.6647410  48.8547314  68.7146275  55.3195843
  45.3319187  71.3682196  54.9301232  45.5060842  72.5801503  55.0442955
  44.2426711  70.7453489  55.3720120  44.1563978  69.7480803  55.2374330
  43.1063393  71.4731472  55.9941130  43.3326893  72.5393826  55.9967210
  41.8029679  71.2530163  55.2304229  41.5775375  70.1866504  55.2183830
  40.6724216  71.9959391  55.8821681  40.8969373  73.0624983  55.8941603
  39.7534949  71.8248918  55.3214403  40.5450187  71.6404727  56.9046712
  41.9540558  71.7363097  53.8885183  41.1360123  71.5994538  53.4051181
  42.8407137  71.1389826  57.4742627  42.7822975  69.9802729  57.8814536
  42.6727497  72.1851209  58.2685654  42.5321581  73.0997983  57.8639685
  42.6986050  72.0680345  59.7285912  42.8192742  71.0219956  60.0102663
  43.8585102  72.8686689  60.3165710  43.9873286  73.7332290  59.6653868
  43.6009896  73.2058556  61.3206070  45.1562011  72.0728147  60.3658921
  44.9617886  71.1340587  60.8845846  45.6997103  71.7782865  58.9641711
  45.8948139  72.7166308  58.4449954  46.6257601  71.2091021  59.0451746
  44.9658107  71.1992730  58.4036043  46.1749616  72.8399851  61.1723538
  45.7989906  72.9911998  62.1842231  47.1069816  72.2761926  61.2120782
  46.3558877  73.8075375  60.7041583  41.4365759  72.5608852  60.3310485
  40.7954168  73.4546429  59.8060826  41.1011782  72.0083458  61.4771858
  41.6738750  71.2956732  61.9063890  39.8380918  72.3390890  62.0985645
  39.2757390  73.0159649  61.4553713  39.0054374  71.0739942  62.3244510
  39.5169172  70.3522878  62.9613400  38.0604539  71.3598778  62.7863782
  38.6622761  70.3574898  61.0547964  39.3140543  69.2114314  60.6482975
  38.8222212  68.8106628  59.4870892  39.2040706  67.9125206  59.0016713
  37.8798858  69.6616010  59.1188852  37.3286190  69.6095018  58.2742016
  37.7646743  70.6432098  60.0781367  37.0409114  71.4481119  59.9500704
  40.0919134  73.1107766  63.3757841  40.9334831  72.7401688  64.1883327
  39.3718983  74.2142380  63.5118773  38.7143543  74.4638085  62.7869982
  39.4816918  75.0838831  64.6723698  40.3626965  74.8076147  65.2516846
  39.6113385  76.5399975  64.2556595  40.6034971  76.6166907  63.8108689
  38.8578448  76.7793091  63.5052748  39.4983291  77.5254967  65.4256241
  38.4911034  77.4362980  65.8326141  40.5188043  77.2732192  66.5334162
  41.5263408  77.3627084  66.1272627  40.3816194  78.0062980  67.3283229
  40.3778466  76.2703326  66.9364667  39.6394116  78.9438531  64.8988386
  38.8493224  79.1433985  64.1749325  39.5598778  79.6489036  65.7262922
  40.6103769  79.0580920  64.4168896  38.2694390  74.9880607  65.5687935
  37.1422212  75.2641666  65.1490001  38.5313007  74.6613482  66.8213610
  39.4876837  74.4829252  67.0926470  37.5029556  74.5879018  67.8401215
  36.5286276  74.8677140  67.4395105  37.3902930  73.1965111  68.4759582
  37.0197098  72.5054759  67.7188336  38.7271732  72.6997907  69.0043285
  39.0981953  73.3901180  69.7618849  38.5994418  71.7113238  69.4455976
  39.4433612  72.6414362  68.1847121  36.3573552  73.1786291  69.5916749
  35.3826222  73.4548616  69.1895641  36.3025331  72.1781396  70.0207610
  36.6454032  73.8900528  70.3656293  37.9215177  75.5446770  68.8852396
  39.0838283  75.5933484  69.2625924  36.9878916  76.3350399  69.3557422
  36.0165398  76.2473955  69.0932666  37.3548450  77.3849196  70.2458697
  38.4396942  77.4411896  70.3355083  36.8471431  78.6991235  69.7144895
  37.2384364  78.8162412  68.7039093  35.7580483  78.6702165  69.6807730
  37.2947071  79.8681430  70.5675001  38.2069577  79.6276322  71.1134435
  37.5619514  81.0013751  69.6231774  36.6499772  81.2427802  69.0771688
  37.8894790  81.8750371  70.1866853  38.3409853  80.7114414  68.9180923
  36.2767318  80.3028234  71.6101051  36.0716998  79.4730549  72.2865263
  36.6740420  81.1441422  72.1779331  35.3537113  80.6033029  71.1142782
  36.7894631  77.0991256  71.5843950  35.6721598  76.6236013  71.7016935
  37.5671639  77.3578582  72.6141216  38.5117577  77.6983478  72.5049948
  37.0786095  77.1061372  73.9539011  36.6641878  76.0996608  74.0118581
  38.2113079  77.2264267  74.9697647  38.5725754  78.2542078  74.9343955
  37.7888205  77.0240231  75.9539584  39.3729810  76.2693897  74.7080211
  39.0010546  75.2464225  74.7655519  39.7611966  76.4585473  73.7072163
  40.4935735  76.4637698  75.7355043  40.9160887  77.4633223  75.6331589
  40.0941349  76.3400364  76.7421017  41.5660686  75.4742196  75.5280946
  41.4306981  74.7834231  74.8038195  42.7064457  75.4393538  76.2446825
  42.9321133  76.3639942  77.2144744  42.2420078  77.0784801  77.3971335
  43.7889414  76.3326304  77.7482923  43.6346950  74.4768410  75.9964421
  43.4656632  73.7906846  75.2748344  44.4888973  74.4525330  76.5348159
  35.9575882  78.0542786  74.3447544  36.0662192  79.2770503  74.2129152
  34.8871042  77.4672186  74.8514392  34.7436815  76.4786730  74.7020844
  33.8834963  78.2002804  75.5770519  33.5941065  79.0982932  75.0312261
  32.6413481  77.3062156  75.7473285  32.2848438  77.1801027  74.7250274
  32.9150604  76.3345912  76.1585797  31.4934764  77.9493195  76.6312590
  31.9076797  78.3131715  77.5715505  30.8546141  79.1686596  75.8248028
  30.4397641  78.8054871  74.8845348  30.0621515  79.6229046  76.4195845
  31.6248275  79.9118422  75.6185227  30.4002240  76.8571573  77.0762162
  30.8844267  76.0748882  77.6607694  29.6307181  77.3378112  77.6803137
  29.9434498  76.4174340  76.1895935  34.4634814  78.6425610  76.9456246
  35.2672071  77.9163965  77.5511361  34.0515784  79.8193056  77.4138586
  33.4102531  80.3864793  76.8780274  34.5525147  80.3472012  78.6715648
  35.3512269  79.7069966  79.0461261  35.1051614  81.7574506  78.4842896
  34.3562025  82.3318330  77.9390880  35.2421023  82.1887529  79.4759173
  36.4311743  81.7978558  77.7236766  37.2129767  81.3610859  78.3450605
  36.3334830  81.2204867  76.8043271  36.8024872  83.2527706  77.3789528
  35.9783392  83.7123388  76.8333557  36.9791416  83.8049019  78.3020150
  38.0184899  83.3230725  76.5458903  38.4104240  82.4530584  76.2148881
  38.6261645  84.4707756  76.2039983  38.1287388  85.6564304  76.6314834
  37.2996262  85.6743562  77.2079822  38.5893115  86.5169457  76.3717032
  39.7406774  84.4393636  75.4322476  40.1087940  83.5528867  75.1180040
  40.1976728  85.3025841  75.1751399  33.4686967  80.3477124  79.7292998
  32.3615089  80.8306940  79.5034814  33.8092297  79.7873513  80.8813978
  34.7310186  79.3844573  80.9712919  32.9143309  79.7249797  82.0271796
  32.1650834  80.5123731  81.9450877  32.4194649  78.7540156  82.0480521
  33.6899959  79.9129938  83.3216245  33.7435669  79.0083341  84.1570518
  34.2863531  81.0930455  83.4814909  34.2144720  81.7919755  82.7559364
  35.0531526  81.4193677  84.6870635  35.6514309  80.5493093  84.9575458
  35.7128654  82.2558713  84.4565421  34.1634881  81.7990125  85.8711479
  33.6713134  80.9012629  86.6346522  33.9079007  82.9778626  86.1065823
  22.8868846  27.4548425  38.0715200  50.8131316  40.4845674  56.7761485
  91.6092336  66.1758268  91.5447574  55.8537088  63.1097845  74.0055992
  69.6411540 110.7429879  30.0477699  75.5716746  11.6691675  93.5487385
  58.3283953  44.0983112  83.2606873  71.2045395  47.0247701  86.5958492
  67.8223184  22.1900614  74.7974715  87.3593718  17.1402239  62.6503806
  69.0203961  26.8394177  49.6044101  72.4918825  25.1553756  56.7761488
  73.9740992 103.8889555  75.0080424  87.6984934  49.8088396  73.2110406
  20.1285766  55.4280165  16.6231616  86.9330896  61.5191325  31.2302842
  83.0681118  53.0453297  87.8453091  48.2517318  96.8342104  91.5447568
  35.2296550   5.0456663  76.2797354  50.9172694  -0.3594579  65.2590578
  75.4241814  57.7011377  78.9070988  26.8397850  23.8713920  76.7484494
  29.1441094  84.7745737  17.4461058  59.5232178  40.9956784   4.8632381
  50.0803113  30.3540755  59.0174225  69.4821279  75.4033736  45.5065450
  10.2675083  63.6324579  88.1358048  84.0157095  74.4937921  65.2117422
  52.3626606  10.7678269  57.9290927  46.8454217  92.4100663  63.4654284
  37.9542299  16.7099723  67.1252693  90.8465218  67.0920987  69.9852180
  58.5827664  36.7868719 108.8826549  58.5041295  36.4528582 109.7762307
  59.4037330  37.2790487 108.8818022  64.9378669  50.5322767 111.8863045
  64.2866648  51.1176847 111.4997059  65.7323031  51.0628962 111.9458083
  58.8634296  47.6211904 112.2850179  59.6365172  47.0740891 112.1463055
  59.2159695  48.4856153 112.4964641  61.2000574  43.7804570 109.9168629
  61.4526094  43.2586091 109.1552092  60.2625133  43.6170715 110.0195313
  66.4153934  48.2213199 112.4232029  65.7799767  48.2947825 113.1352934
  66.0851340  48.8106797 111.7451109  60.9196862  45.6832676 112.1193004
  60.8033120  45.0077579 112.7874089  61.0299122  45.1965050 111.3025157
  62.9033890  40.1732723 110.8201042  63.0708293  41.0412959 111.1871513
  62.7131059  40.3360004 109.8962331  62.8823111  42.6290380 111.8047709
  62.7622736  43.0747431 112.6433189  62.1875699  42.9775698 111.2461247
  68.5808177  43.1011853 112.6328043  69.4926033  43.3339240 112.4575741
  68.0717824  43.6848898 112.0703122  61.6774607  43.9435232 114.0981275
  62.3798651  44.3956276 114.5655201  61.3455236  43.3019051 114.7261168
  56.3697769  48.2751613 114.7471305  56.8822290  49.0694863 114.8976870
  57.0220482  47.5777903 114.6804906  66.2311118  44.2715348 111.2114708
  65.7157742  45.0419953 111.4503096  65.9588427  43.5980484 111.8347770
  66.0197422  42.1442440 113.0374490  65.7147557  42.4588589 113.8884633
  66.9727864  42.2223860 113.0801823  64.4643853  48.3032663 114.6867444
  63.9365215  47.5685423 114.3740681  63.9631356  49.0807340 114.4407412
  59.5232168  40.9956791 111.0669940  58.6869480  41.3331477 111.3879215
  59.3836938  40.8605770 110.1297077  62.6096454  46.1212874 107.6902417
  61.7023515  45.8902127 107.8893566  63.1067486  45.3250493 107.8776398
  65.5158037  43.7266928 115.2299452  66.2629856  44.2388325 114.9206574
  65.7849626  43.4050980 116.0903846  63.7884687  46.2225468 112.2126407
  62.8795906  45.9384501 112.3098876  63.8179771  46.6424547 111.3529714
  63.4860775  47.7634212 109.5514485  63.0480205  47.0470071 109.0920123
  64.2271216  47.9910327 108.9899577  67.6072002  46.6218594 109.1446543
  66.9901173  45.8965422 109.0479596  67.1388491  47.3827954 108.8013617
  59.3970548  40.8404018 108.2667847  58.5200015  40.7192819 107.9030094
  59.8728301  40.0490096 108.0146736  65.0978177  39.6052711 113.3347181
  65.3141791  40.4877349 113.0336009  64.6172244  39.2138925 112.6052823
  60.0740736  50.0209486 113.3202272  60.2228856  50.7044950 112.6668945
  60.8807180  50.0014576 113.8351728  57.8293369  46.0474663 114.3263341
  57.5839411  45.1436993 114.5243551  57.9989284  46.0491814 113.3842819
  63.5736142  52.5157616 110.7914020  63.0010109  53.1347803 110.3384491
  64.1468935  53.0656978 111.3253942  69.4221418  52.1160636 108.8826549
  69.3435050  51.7820500 109.7762307  70.2431085  52.6082404 108.8818022
  63.9582940  43.8518429 108.1330072  64.9042045  43.7224637 108.2018490
  63.5797185  43.1133091 108.6099500  62.1425857  41.7768405 108.0684957
  61.2357313  41.4801518 108.1447671  62.4201838  41.4798223 107.2019244
  60.9124642  38.6355340 108.2096937  61.7743806  38.9610239 108.4692754
  61.0974986  37.8486836 107.6970002  67.8482156  39.6683957 114.4088508
  66.9608011  39.9533608 114.1908703  68.2636145  39.5077721 113.5615785
  66.9925370  49.4328632 108.5036528  67.6961220  49.6378634 109.1194183
  66.2688019  50.0005394 108.7685611  67.8223180  45.1838493 114.6238798
  67.7658382  45.6407045 113.7846430  68.3751523  44.4229178 114.4461641
  71.6327986  40.9728225 115.4488917  71.3764920  40.5724861 116.2797125
  71.0080854  41.6872019 115.3239057  68.9012067  49.8711161 110.5534988
  69.7357671  49.4392360 110.3712463  68.7396410  49.6993175 111.4811882
  68.5557959  46.3743274 111.9191327  68.5006763  46.2087546 110.9779771
  67.9304015  47.0819307 112.0753517  58.5827665  13.7930841  95.6071856
  58.5041296  13.4590705  96.5007614  59.4037332  14.2852609  95.6063328
  64.9378670  27.5384889  98.6108352  64.2866650  28.1238970  98.2242366
  65.7323033  28.0691084  98.6703389  58.8634297  24.6274026  99.0095486
  59.6365173  24.0803014  98.8708362  59.2159696  25.4918276  99.2209947
  61.2000575  20.7866693  96.6413936  61.4526095  20.2648214  95.8797399
  60.2625134  20.6232838  96.7440620  66.4153935  25.2275321  99.1477336
  65.7799768  25.3009948  99.8598241  66.0851341  25.8168920  98.4696415
  60.9196864  22.6894799  98.8438311  60.8033122  22.0139702  99.5119395
  61.0299123  22.2027172  98.0270464  62.9033891  17.1794845  97.5446349
  63.0708294  18.0475082  97.9116820  62.7131061  17.3422127  96.6207638
  62.8823112  19.6352503  98.5293016  62.7622738  20.0809554  99.3678496
  62.1875701  19.9837821  97.9706554  60.6430004  32.4056145 102.1783147
  60.5654034  33.3563970 102.2571627  60.0391648  32.0602017 102.8358073
  68.5808178  20.1073976  99.3573350  69.4926035  20.3401363  99.1821047
  68.0717826  20.6911020  98.7948428  71.0666993  26.0254232 104.1031295
  70.3818031  26.4053134 103.5528328  71.1510842  26.6349559 104.8363243
  62.7405723  24.8274203 104.0137016  63.2044068  25.1061906 103.2241639
  62.4762521  23.9257647 103.8310107  61.6774609  20.9497355 100.8226581
  62.3798652  21.4018399 101.2900508  61.3455237  20.3081174 101.4506474
  62.9168373  27.7638298 100.8988686  62.7814048  28.6089833 101.3273534
  63.4578186  27.9657575 100.1354620  56.3697771  25.2813736 101.4716612
  56.8822291  26.0756986 101.6222176  57.0220484  24.5840026 101.4050213
  58.1792655  28.3979492 103.5539365  58.3559284  29.3197457 103.3660349
  58.9749489  28.0837911 103.9833745  66.2311120  21.2777471  97.9360015
  65.7157743  22.0482075  98.1748402  65.9588428  20.6042607  98.5593077
  71.2045394  24.0309825  99.8713189  70.4274837  23.6920985  99.4268351
  71.8836875  24.0362448  99.1968154  66.0197423  19.1504563  99.7619796
  65.7147558  19.4650712 100.6129939  66.9727865  19.2285983  99.8047129
  64.4643855  25.3094786 101.4112750  63.9365216  24.5747546 101.0985988
  63.9631357  26.0869462 101.1652719  69.4436701  23.5043806 106.5279797
  68.7860375  24.1943068 106.6159925  70.2477100  23.8940238 106.8713783
  68.2542159  21.8588179 104.5783738  68.7674041  22.4918171 105.0805448
  68.9043383  21.2589375 104.2127098  59.5232169  18.0018913  97.7915247
  58.6869482  18.3393600  98.1124522  59.3836939  17.8667893  96.8542384
  62.6096455  23.1274996  94.4147723  61.7023517  22.8964250  94.6138872
  63.1067487  22.3312615  94.6021705  65.5164534  31.8372503  97.3344409
  64.8426232  32.1404200  97.9429367  65.9030356  32.6401584  96.9849866
  65.5158038  20.7329050 101.9544759  66.2629857  21.2450448 101.6451881
  65.7849628  20.4113103 102.8149153  63.7884688  23.2287591  98.9371713
  62.8795908  22.9446624  99.0344183  63.8179772  23.6486670  98.0775020
  69.0203956  26.8394181 102.7062881  68.5666283  25.9985090 102.7628071
  68.3897922  27.4755579 103.0437661  67.4636895  28.6770677 103.6412699
  67.7559869  29.2375734 102.9225065  67.9735516  28.9699238 104.3965858
  63.4860776  24.7696335  96.2759792  63.0480206  24.0532194  95.8165429
  64.2271217  24.9972450  95.7144883  62.4270520  29.4551028 104.7306152
  62.3846699  29.6811875 103.8014684  63.3433219  29.2214403 104.8791953
  71.6033891  23.0453532 102.3336111  71.4651789  23.2355128 101.4057300
  71.2470110  23.8072915 102.7904162  60.5436321  26.3314057 104.5268115
  61.3376919  25.8364378 104.3250690  59.8328013  25.8031921 104.1635821
  63.7155749  32.0052176  99.5491489  63.8907505  31.5340219 100.3637111
  63.0288537  32.6317942  99.7772749  67.6072004  23.6280716  95.8691850
  66.9901174  22.9027545  95.7724902  67.1388492  24.3890077  95.5258924
  58.2816834  35.1541539 106.3231349  58.5213432  35.7860063 107.0010367
  57.4386031  34.8029579 106.6096708  59.3970550  17.8466141  94.9913154
  58.5200016  17.7254941  94.6275400  59.8728303  17.0552219  94.7392042
  62.5834476  30.1992431 102.2375674  61.8001998  30.7414111 102.3313899
  63.2827221  30.7166411 102.6369915  66.9760906  24.7658748 102.4548303
  66.0417185  24.8860210 102.2853007  67.1537575  23.8631215 102.1908313
  70.3633458  20.6076067 102.9898337  70.8293910  21.4404059 102.9158640
  70.8140958  20.1421049 103.6943596  68.4309689  26.9519888  99.9884489
  68.7069533  26.8376483 100.8978363  67.5614188  26.5537373  99.9496662
  65.0663753  31.2006239 103.6317303  65.2486147  30.3827895 104.0945055
  65.8896739  31.4173931 103.1942193  65.4005918  30.1274424 100.8932351
  65.9293685  29.6166879 100.2802513  65.6634138  29.8116955 101.7577884
  58.7561666  31.1789541 103.6530127  58.0872042  31.6635669 103.1694167
  58.6174536  31.4258761 104.5673506  66.0335322  31.1615260 107.2376468
  65.9086462  30.3605000 106.7287413  66.6914413  31.6561453 106.7490438
  68.0970231  28.9624280 108.8656018  67.1500566  28.8429631 108.7934345
  68.4453004  28.0746778 108.9482279  65.1016664  28.7576996 105.0660370
  64.9541626  27.8293704 105.2467940  65.9270157  28.7797087 104.5817445
  68.7050786  29.5805555 106.1525243  69.6297333  29.3748416 106.0149694
  68.5366089  29.3321956 107.0614584  65.0978178  16.6114834 100.0592487
  65.3141793  17.4939472  99.7581316  64.6172245  16.2201047  99.3298129
  68.4946102  30.0991222 101.5087334  68.6682979  29.5337645 100.7561187
  68.9874993  30.8992117 101.3266824  74.3485493  22.8627645 103.1277634
  74.7916639  22.1134971 102.7296757  73.4712003  22.8537782 102.7451366
  69.4821274  29.4157987  98.6084233  70.1772179  30.0364680  98.8271547
  69.8244425  28.5653338  98.8836611  71.3812698  26.8657692 100.1371563
  71.9064022  27.2044965  99.4120883  71.2935050  25.9304708  99.9534698
  63.0653358  32.9329676 104.4966817  62.6258349  32.4406054 105.1899673
  63.8161475  32.3902643 104.2558892  60.0740737  27.0271608 100.0447579
  60.2228858  27.7107073  99.3914252  60.8807181  27.0076698 100.5597035
  57.8293370  23.0536786 101.0508648  57.5839412  22.1499116 101.2488858
  57.9989285  23.0553936 100.1088126  63.5736143  29.5219739  97.5159326
  63.0010110  30.1409926  97.0629798  64.1468937  30.0719100  98.0499248
  66.7933403  29.8056889  98.6467909  67.7264076  29.7402450  98.8500784
  66.7056616  30.6413156  98.1882441  69.4221419  29.1222759  95.6071856
  69.3435051  28.7882623  96.5007614  70.2431086  29.6144527  95.6063328
  63.9582941  20.8580551  94.8575379  64.9042046  20.7286759  94.9263797
  63.5797186  20.1195213  95.3344807  62.1425859  18.7830528  94.7930264
  61.2357314  18.4863640  94.8692978  62.4201840  18.4860346  93.9264550
  60.9124643  15.6417463  94.9342243  61.7743807  15.9672361  95.1938060
  61.0974987  14.8548959  94.4215309  67.8482158  16.6746080 101.1333814
  66.9608013  16.9595730 100.9154009  68.2636147  16.5139843 100.2861091
  66.9925371  26.4390754  95.2281834  67.6961221  26.6440757  95.8439490
  66.2688020  27.0067516  95.4930918  67.8223181  22.1900616 101.3484105
  67.7658383  22.6469167 100.5091737  68.3751524  21.4291300 101.1706947
  71.6327987  17.9790348 102.1734224  71.3764922  17.5786983 103.0042432
  71.0080855  18.6934142 102.0484363  59.0135534  32.1523148 106.4323702
  58.8967918  33.0968580 106.3302392  58.1927980  31.8496710 106.8209501
  68.9012069  26.8773284  97.2780294  69.7357672  26.4454482  97.0957769
  68.7396411  26.7055297  98.2057189  68.5557961  23.3805397  98.6436634
  68.5006765  23.2149668  97.7025078  67.9304016  24.0881430  98.7998823
  61.7943650  31.5582396 106.3089709  60.8439281  31.5584258 106.1954081
  62.0976136  30.8115131 105.7925743  77.5296344  37.3942935 107.3735471
  78.1674754  37.2749682 106.6698811  77.4117187  38.3423779 107.4323423
  74.3386050  37.3470363 107.3096996  74.0004561  37.2311428 106.4217531
  75.2075818  36.9461528 107.2898002  70.1972866  39.2005839 103.2993887
  69.6337731  39.1095776 102.5310175  70.0825261  38.3805744 103.7796379
  67.7437298  40.6957031 106.1378107  68.5358589  40.3547856 105.7224407
  67.9833948  40.8052006 107.0580261  75.7772424  42.8676807  98.6108352
  75.1260404  43.4530887  98.2242366  76.5716787  43.3983002  98.6703389
  69.7028051  39.9565944  99.0095486  70.4758927  39.4094931  98.8708362
  70.0553450  40.8210193  99.2209947  71.5413094  41.2842326 112.2162385
  71.2502960  42.1887957 112.1009052  72.1770078  41.3258854 112.9306455
  72.4669301  38.6619175 108.8063745  73.0632873  38.4375197 108.0920708
  72.5244272  37.9203920 109.4089193  72.0394329  36.1158610  96.6413936
  72.2919850  35.5940132  95.8797399  71.1018888  35.9524756  96.7440620
  77.0837612  35.1194389 104.4488679  77.8700701  34.7013812 104.0979096
  77.3476316  36.0240481 104.6170328  77.2547689  40.5567239  99.1477336
  76.6193522  40.6301865  99.8598241  76.9245096  41.1460838  98.4696415
  71.7590618  38.0186716  98.8438311  71.6426876  37.3431620  99.5119395
  71.8692878  37.5319090  98.0270464  74.1022159  37.4796863 102.5485000
  73.7380366  36.9527484 103.2597922  74.9589275  37.0895332 102.3751486
  73.7427646  32.5086763  97.5446349  73.9102048  33.3766999  97.9116820
  73.5524815  32.6714045  96.6207638  76.5002979  40.9703742 109.2112179
  76.2003702  41.8728781 109.1027986  76.1554039  40.7035925 110.0633332
  69.9515461  37.4217539 105.2448884  69.0265957  37.2893753 105.4526575
  70.1999874  38.2011758 105.7418826  73.7216867  34.9644421  98.5293016
  73.6016492  35.4101471  99.3678496  73.0269455  35.3129738  97.9706554
  67.3124272  37.0650812 106.0792673  67.4416653  37.3185291 106.9932084
  66.6321723  37.6578520 105.7597328  71.4823759  47.7348062 102.1783147
  71.4047789  48.6855887 102.2571627  70.8785403  47.3893935 102.8358073
  79.4201933  35.4365894  99.3573350  80.3319789  35.6693280  99.1821047
  78.9111580  36.0202938  98.7948428  78.0271515  40.4191712 106.7486931
  77.3980378  40.5837426 106.0462999  77.6397177  40.8333322 107.5197895
  81.9060747  41.3546150 104.1031295  81.2211785  41.7345051 103.5528328
  81.9904597  41.9641477 104.8363243  73.5799477  40.1566120 104.0137016
  74.0437823  40.4353823 103.2241639  73.3156275  39.2549565 103.8310107
  70.4723558  39.7037602 106.9516779  71.0424915  40.1324870 106.3134264
  71.0631670  39.4220186 107.6500965  72.5168363  36.2789273 100.8226581
  73.2192407  36.7310316 101.2900508  72.1848992  35.6373091 101.4506474
  66.2593697  34.5372825 106.1243715  65.4692751  34.7930354 105.6483825
  66.7504945  35.3521163 106.2295755  68.2108443  34.9017405 103.0827192
  67.4139606  35.0136099 103.6010687  67.9834035  35.2404057 102.2168082
  74.0414110  41.4262108 111.0309706  74.1058543  41.8882515 111.8667878
  73.3325034  40.7959473 111.1592016  64.5431400  34.7903316 108.5558706
  64.7939439  35.6750326 108.8216282  65.0790949  34.6107917 107.7833797
  73.7562128  43.0930215 100.8988686  73.6207803  43.9381751 101.3273534
  74.2971940  43.2949493 100.1354620  67.2091525  40.6105653 101.4716612
  67.7216046  41.4048904 101.6222176  67.8614238  39.9131944 101.4050213
  69.0186410  43.7271410 103.5539365  69.1953038  44.6489374 103.3660349
  69.8143243  43.4129829 103.9833745  70.1417725  45.2449583 109.5549707
  70.6925151  45.1166647 108.7826701  69.3029201  45.5444472 109.2044600
  73.9384896  41.5100711 113.8993938  74.4713233  40.7488999 113.6693246
  73.4098978  41.2174363 114.6418093  65.1740442  38.9394308 102.2476182
  66.0115664  39.3491316 102.0309890  65.3518710  37.9993750 102.2176376
  77.0704874  36.6069388  97.9360015  76.5551498  37.3773993  98.1748402
  76.7982183  35.9334524  98.5593077  74.6551985  31.4519089 102.9945253
  73.7993582  31.0625939 102.8150892  75.0678937  31.5311050 102.1345039
  72.4294018  29.0704162 106.4002995  73.2947014  28.8746971 106.0408884
  72.4971527  28.8414514 107.3272352  82.0439148  39.3601743  99.8713189
  81.2668591  39.0212902  99.4268351  82.7230629  39.3654366  99.1968154
  76.8591177  34.4796480  99.7619796  76.5541313  34.7942629 100.6129939
  77.8121619  34.5577900  99.8047129  75.3037609  40.6386704 101.4112750
  74.7758971  39.9039463 101.0985988  74.8025112  41.4161380 101.1652719
  80.2830455  38.8335724 106.5279797  79.6254130  39.5234986 106.6159925
  81.0870854  39.2232156 106.8713783  70.0356337  31.3006370 103.7719362
  70.6100089  31.0781551 103.0392555  70.6227319  31.3695064 104.5247963
  79.0935914  37.1880097 104.5783738  79.6067796  37.8210089 105.0805448
  79.7437138  36.5881292 104.2127098  70.3625924  33.3310831  97.7915247
  69.5263236  33.6685517  98.1124522  70.2230694  33.1959811  96.8542384
  72.3379004  28.1747619 102.4994431  71.6843417  27.8596636 101.8751046
  72.2959479  27.5523359 103.2254254  73.4490209  38.4566914  94.4147723
  72.5417271  38.2256167  94.6138872  73.9461241  37.6604533  94.6021705
  76.3558288  47.1664421  97.3344409  75.6819987  47.4696118  97.9429367
  76.7424110  47.9693501  96.9849866  75.5716745  34.6629552 106.8242079
  74.6539306  34.8844499 106.6663767  75.9876888  34.7375863 105.9653786
  76.3551793  36.0620968 101.9544759  77.1023612  36.5742365 101.6451881
  76.6243382  35.7405021 102.8149153  74.6278443  38.5579509  98.9371713
  73.7189662  38.2738542  99.0344183  74.6573527  38.9778587  98.0775020
  79.8597710  42.1686098 102.7062881  79.4060037  41.3277008 102.7628071
  79.2291677  42.8047497 103.0437661  78.8030630  33.0978084 103.9363548
  78.0653387  32.5855471 104.2673791  79.0557403  32.6578466 103.1246825
  78.3030649  44.0062595 103.6412699  78.5953624  44.5667652 102.9225065
  78.8129270  44.2991156 104.3965858  65.1966613  36.2785023 102.9186916
  64.9991013  35.6854384 102.1937982  64.6413277  35.9737233 103.6362854
  73.1763337  36.1708129 105.0381509  73.2311947  35.2181966 104.9623985
  72.3654539  36.3267568 105.5222807  74.3254531  40.0988252  96.2759792
  73.8873961  39.3824111  95.8165429  75.0664971  40.3264367  95.7144883
  71.1155697  34.7885189 102.7971888  70.3023562  35.0879360 103.2037080
  71.6114691  34.3940878 103.5146370  73.2664275  44.7842946 104.7306152
  73.2240453  45.0103792 103.8014684  74.1826973  44.5506321 104.8791953
  82.4427645  38.3745449 102.3336111  82.3045544  38.5647045 101.4057300
  82.0863864  39.1364832 102.7904162  70.6069771  32.3603545 108.4133123
  71.2469151  32.2192304 107.7156086  69.7747302  32.0738058 108.0371725
  71.3830075  41.6605975 104.5268115  72.1770674  41.1656295 104.3250690
  70.6721768  41.1323838 104.1635821  76.2024920  44.0424071 108.8780483
  76.2561942  44.6115007 109.6458199  75.3339701  44.2125956 108.5134520
  67.6912839  35.8049057 100.6027868  66.7610427  35.7433512 100.8197830
  67.7870311  35.2825010  99.8064509  67.6098388  32.3303870 103.1906109
  67.8705205  33.2449203 103.0815270  68.4315560  31.8628312 103.3402722
  69.0823313  33.7441627 110.3604934  69.7546367  33.5358989 109.7117583
  68.2553100  33.5463713 109.9210166  75.1613020  38.2084333 110.4367414
  76.0905080  38.3595492 110.2636382  74.7404050  38.2968353 109.5816061
  73.9601351  42.2334997 108.2065952  73.8212437  41.8653781 109.0791890
  73.1715948  42.7482636 108.0349910  74.5549503  47.3344094  99.5491489
  74.7301259  46.8632137 100.3637111  73.8682291  47.9609860  99.7772749
  75.5106567  41.6116600 105.5954790  75.1756399  41.5717370 106.4912440
  75.0110512  40.9461316 105.1225200  69.4850811  37.0184230 111.1207371
  69.3470608  36.2864469 111.7218910  70.3955734  36.9293130 110.8391559
  78.4465758  38.9572634  95.8691850  77.8294929  38.2319462  95.7724902
  77.9782247  39.7181994  95.5258924  72.1133111  36.7304189 110.6091051
  72.8232730  36.0897381 110.5677669  72.0702419  36.9817084 111.5317231
  69.1210589  50.4833456 106.3231349  69.3607187  51.1151980 107.0010367
  68.2779785  50.1321496 106.6096708  70.2364304  33.1758058  94.9913154
  69.3593770  33.0546859  94.6275400  70.7122057  32.3844137  94.7392042
  61.7566444  37.9635218 105.0854661  62.4437484  37.6496948 104.4975676
  61.6014573  38.8676583 104.8121912  66.5601166  32.8525415 109.5139685
  66.4759355  32.2451084 108.7790095  65.7383873  33.3434433 109.5149181
  73.6338451  46.2912579 108.7272853  73.5608622  47.0967550 109.2392157
  73.1915844  46.4904545 107.9020874  73.4228230  45.5284349 102.2375674
  72.6395752  46.0706029 102.3313899  74.1220975  46.0458328 102.6369915
  76.7324880  31.3378978 104.8809880  77.2293580  30.5848941 104.5610950
  75.9611862  31.3743295 104.3153089  76.0937134  46.1899413 110.8831011
  76.8065106  46.8246878 110.8106913  75.6027163  46.2863279 110.0671013
  77.8154661  40.0950665 102.4548303  76.8810940  40.2152128 102.2853007
  77.9931329  39.1923132 102.1908313  73.3159849  33.4796361 104.6081564
  72.9457637  32.9267402 105.2962470  73.8118941  32.8754495 104.0556564
  81.2027212  35.9367985 102.9898337  81.6687664  36.7695976 102.9158640
  81.6534713  35.4712966 103.6943596  71.1449048  43.9393856 111.7036582
  71.8458507  44.5730339 111.8565976  70.6744163  44.2808588 110.9432222
  79.2703443  42.2811806  99.9884489  79.5463287  42.1668401 100.8978363
  78.4007942  41.8829291  99.9496662  75.9057507  46.5298157 103.6317303
  76.0879902  45.7119813 104.0945055  76.7290493  46.7465849 103.1942193
  76.2399673  45.4566342 100.8932351  76.7687439  44.9458797 100.2802513
  76.5027892  45.1408872 101.7577884  66.7416766  43.4730211 108.6367685
  67.3270202  42.7273899 108.7695589  66.5441604  43.7834168 109.5204349
  69.5955421  46.5081459 103.6530127  68.9265796  46.9927586 103.1694167
  69.4568291  46.7550679 104.5673506  61.3334420  36.0435811 107.3572128
  61.3718520  35.5099402 108.1509246  60.8274713  35.5171017 106.7383105
  68.7125183  30.8900352 110.8534670  68.7766509  31.7515183 110.4412068
  68.6492303  30.2774354 110.1207029  64.9642998  34.7699914 100.4326059
  65.2596439  33.8610592 100.3793113  64.0631034  34.7487653 100.1107062
  76.8729077  46.4907178 107.2376468  76.7480216  45.6896918 106.7287413
  77.5308168  46.9853371 106.7490438  68.4937245  32.8455910 106.4153608
  67.7723831  33.4591878 106.2761081  69.2830501  33.3813675 106.3370254
  78.9363985  44.2916198 108.8656018  77.9894321  44.1721549 108.7934345
  79.2846758  43.4038696 108.9482279  66.6930840  32.4514011 100.5565385
  66.3643546  31.5711390 100.3740491  67.0470210  32.3961680 101.4441774
  75.9410418  44.0868914 105.0660370  75.7935381  43.1585621 105.2467940
  76.7663912  44.1089005 104.5817445  69.8072663  32.7386981 100.9240862
  70.1468735  33.2672902 100.2019471  70.2544783  33.0767387 101.6999429
  79.5444540  44.9097473 106.1525243  80.4691088  44.7040334 106.0149694
  79.3759844  44.6613874 107.0614584  71.7940810  31.2361603  99.1234155
  72.5149172  31.6142855  98.6197872  71.1706114  31.9550479  99.2269133
  75.9371933  31.9406752 100.0592487  76.1535547  32.8231390  99.7581316
  75.4566000  31.5492965  99.3298129  70.6771154  34.8992465 106.6363232
  70.5315735  35.2132768 107.5287513  70.1996358  35.5177365 106.0834131
  72.5367537  31.8895013 106.6844122  72.5229106  30.9936106 106.3476419
  73.2539965  31.8965677 107.3182408  79.3339856  45.4283140 101.5087334
  79.5076734  44.8629563 100.7561187  79.8268748  46.2284035 101.3266824
  65.1516816  37.4397809 109.5750893  64.6070284  38.2157617 109.7071167
  66.0296166  37.7868614 109.4170015  71.9404433  30.7709393 101.9531692
  72.0620344  29.8426039 102.1522579  71.6506475  30.7848079 101.0410007
  74.8095623  28.4564304 105.0898412  74.8317320  28.5203637 104.1350391
  75.2263682  27.6168812 105.2838918  85.1879248  38.1919563 103.1277634
  85.6310394  37.4426888 102.7296757  84.3105758  38.1829699 102.7451366
  80.3215029  44.7449905  98.6084233  81.0165934  45.3656597  98.8271547
  80.6638179  43.8945256  98.8836611  82.2206452  42.1949610 100.1371563
  82.7457776  42.5336883  99.4120883  82.1328805  41.2596625  99.9534698
  73.9047113  48.2621593 104.4966817  73.4652103  47.7697972 105.1899673
  74.6555230  47.7194561 104.2558892  66.3839452  44.4533134 104.4991445
  67.2097472  44.1536906 104.1190088  66.0333504  43.6840757 104.9481233
  71.3520985  43.8059602 106.5689118  70.7300994  43.1430308 106.2691346
  72.0225852  43.8320734 105.8862766  64.5848057  42.3719461 105.4580378
  63.7479965  41.9441635 105.2764380  64.5571702  42.5651904 106.3951169
  70.9134492  42.3563526 100.0447579  71.0622612  43.0398990  99.3914252
  71.7200935  42.3368616 100.5597035  68.6687125  38.3828703 101.0508648
  68.4233167  37.4791033 101.2488858  68.8383039  38.3845854 100.1088126
  67.9382772  34.1157061  98.5494809  67.2452017  34.1901416  97.8934845
  67.6934524  33.3517405  99.0716326  74.4129897  44.8511656  97.5159326
  73.8403864  45.4701843  97.0629798  74.9862691  45.4011018  98.0499248
  77.6327157  45.1348806  98.6467909  78.5657830  45.0694368  98.8500784
  77.5450370  45.9705073  98.1882441  80.2615174  44.4514677  95.6071856
  80.1828805  44.1174540  96.5007614  81.0824841  44.9436445  95.6063328
  74.7976696  36.1872469  94.8575379  75.7435801  36.0578677  94.9263797
  74.4190941  35.4487131  95.3344807  72.9819613  34.1122445  94.7930264
  72.0751068  33.8155558  94.8692978  73.2595594  33.8152263  93.9264550
  63.8997553  35.4328809 105.2429310  63.5800338  34.5794117 104.9503684
  63.3530982  35.6477387 105.9987278  67.6777461  38.1491250 108.9598817
  67.8963471  39.0808358 108.9786851  68.0903235  37.7899224 109.7453621
  74.5981679  28.6559335 100.9474505  73.7882407  28.3106420 101.3229751
  75.2866096  28.3466879 101.5362117  76.5272227  27.7337382 102.5698802
  77.0803266  28.1532835 103.2288825  76.7642313  26.8073130 102.6121758
  71.7518398  30.9709381  94.9342243  72.6137562  31.2964279  95.1938060
  71.9368742  30.1840877  94.4215309  63.7685813  39.0531720 107.2122432
  63.0749285  38.6385673 106.6992386  64.5158804  39.0952257 106.6155851
  79.9051034  29.8437907 102.0777466  79.3249703  30.5022711 101.6955519
  79.6386967  29.0215252 101.6664884  65.6822556  38.9849974 105.0888447
  65.6593244  39.0837661 104.1370330  65.9923192  39.8315125 105.4105613
  68.3409934  41.0426129 109.2035061  69.2953187  41.0110071 109.1364993
  68.1422457  40.5816753 110.0185287  68.9309316  39.6127245 111.7705859
  69.7502205  40.1071324 111.7940696  69.2046124  38.6959213 111.7423426
  78.6875912  32.0037997 101.1333814  77.8001767  32.2887648 100.9154009
  79.1029901  31.8431761 100.2861091  66.6960163  46.5845749 106.2205259
  66.5614631  45.8246149 105.6543257  66.2792225  47.3086648 105.7534048
  77.8319126  41.7682672  95.2281834  78.5354976  41.9732675  95.8439490
  77.1081774  42.3359434  95.4930918  78.6616936  37.5192533 101.3484105
  78.6052137  37.9761085 100.5091737  79.2145278  36.7583218 101.1706947
  82.4721742  33.3082265 102.1734224  82.2158676  32.9078901 103.0042432
  81.8474610  34.0226059 102.0484363  69.8529288  47.4815066 106.4323702
  69.7361673  48.4260498 106.3302392  69.0321735  47.1788627 106.8209501
  79.7405823  42.2065201  97.2780294  80.5751427  41.7746400  97.0957769
  79.5790166  42.0347215  98.2057189  79.3951715  38.7097315  98.6436634
  79.3400519  38.5441586  97.7025078  78.7697770  39.4173348  98.7998823
  72.7047841  28.2105424  98.2221952  72.6926511  29.1547264  98.3790223
  73.5971263  28.0275569  97.9281413  70.8783803  48.1343328 109.6479630
  71.7811049  48.1666938 109.9646125  70.6521173  47.2043778 109.6625966
  72.6337405  46.8874314 106.3089709  71.6833036  46.8876176 106.1954081
  72.9369891  46.1407049 105.7925743  81.0366620  54.5297757 103.2993887
  80.4731485  54.4387694 102.5310175  80.9219015  53.7097661 103.7796379
  86.6166179  58.1968725  98.6108352  85.9654159  58.7822805  98.2242366
  87.4110542  58.7274920  98.6703389  80.5421806  55.2857862  99.0095486
  81.3152682  54.7386849  98.8708362  80.8947205  56.1502111  99.2209947
  82.8788084  51.4450528  96.6413936  83.1313604  50.9232049  95.8797399
  81.9412643  51.2816673  96.7440620  88.0941444  55.8859157  99.1477336
  87.4587277  55.9593783  99.8598241  87.7638850  56.4752755  98.4696415
  82.5984373  53.3478634  98.8438311  82.4820631  52.6723537  99.5119395
  82.7086632  52.8611008  98.0270464  84.9415913  52.8088781 102.5485000
  84.5774121  52.2819402 103.2597922  85.7983029  52.4187250 102.3751486
  84.5821400  47.8378681  97.5446349  84.7495803  48.7058917  97.9116820
  84.3918570  48.0005962  96.6207638  84.5610621  50.2936338  98.5293016
  84.4410247  50.7393389  99.3678496  83.8663210  50.6421656  97.9706554
  90.2595687  50.7657811  99.3573350  91.1713544  50.9985198  99.1821047
  89.7505335  51.3494856  98.7948428  83.3562118  51.6081190 100.8226581
  84.0586161  52.0602234 101.2900508  83.0242746  50.9665009 101.4506474
  77.0987452  49.8664743 106.1243715  76.3086506  50.1222271 105.6483825
  77.5898699  50.6813081 106.2295755  79.0502197  50.2309322 103.0827192
  78.2533360  50.3428016 103.6010687  78.8227789  50.5695974 102.2168082
  75.3825155  50.1195233 108.5558706  75.6333193  51.0042243 108.8216282
  75.9184703  49.9399835 107.7833797  78.0485280  55.9397571 101.4716612
  78.5609800  56.7340821 101.6222176  78.7007993  55.2423861 101.4050213
  76.0134197  54.2686225 102.2476182  76.8509419  54.6783234 102.0309890
  76.1912464  53.3285667 102.2176376  87.9098629  51.9361306  97.9360015
  87.3945252  52.7065911  98.1748402  87.6375937  51.2626442  98.5593077
  85.4945740  46.7811007 102.9945253  84.6387336  46.3917857 102.8150892
  85.9072691  46.8602967 102.1345039  83.2687772  44.3996080 106.4002995
  84.1340769  44.2038888 106.0408884  83.3365281  44.1706431 107.3272352
  87.6984932  49.8088398  99.7619796  87.3935067  50.1234547 100.6129939
  88.6515374  49.8869818  99.8047129  86.1431364  55.9678621 101.4112750
  85.6152725  55.2331381 101.0985988  85.6418866  56.7453298 101.1652719
  80.8750091  46.6298288 103.7719362  81.4493843  46.4073469 103.0392555
  81.4621074  46.6986982 104.5247963  81.2019678  48.6602749  97.7915247
  80.3656991  48.9977435  98.1124522  81.0624448  48.5251728  96.8542384
  83.1772759  43.5039536 102.4994431  82.5237171  43.1888554 101.8751046
  83.1353233  42.8815277 103.2254254  84.2883964  53.7858832  94.4147723
  83.3811026  53.5548085  94.6138872  84.7854996  52.9896451  94.6021705
  87.1945547  51.3912886 101.9544759  87.9417366  51.9034283 101.6451881
  87.4637137  51.0696938 102.8149153  85.4672197  53.8871426  98.9371713
  84.5583417  53.6030459  99.0344183  85.4967281  54.3070505  98.0775020
  89.6424384  48.4270002 103.9363548  88.9047141  47.9147388 104.2673791
  89.8951158  47.9870384 103.1246825  76.0360368  51.6076941 102.9186916
  75.8384767  51.0146301 102.1937982  75.4807032  51.3029151 103.6362854
  85.1648285  55.4280170  96.2759792  84.7267715  54.7116029  95.8165429
  85.9058726  55.6556285  95.7144883  81.9549451  50.1177107 102.7971888
  81.1417317  50.4171277 103.2037080  82.4508445  49.7232796 103.5146370
  81.4463526  47.6895462 108.4133123  82.0862905  47.5484221 107.7156086
  80.6141057  47.4029976 108.0371725  78.5306593  51.1340974 100.6027868
  77.6004181  51.0725430 100.8197830  78.6264065  50.6116927  99.8064509
  78.4492142  47.6595787 103.1906109  78.7098960  48.5741121 103.0815270
  79.2709315  47.1920230 103.3402722  89.2859513  54.2864552  95.8691850
  88.6688683  53.5611380  95.7724902  88.8176001  55.0473912  95.5258924
  81.0758059  48.5049976  94.9913154  80.1987525  48.3838777  94.6275400
  81.5515812  47.7136054  94.7392042  72.5960199  53.2927136 105.0854661
  73.2831239  52.9788866 104.4975676  72.4408327  54.1968500 104.8121912
  77.3994921  48.1817332 109.5139685  77.3153110  47.5743002 108.7790095
  76.5777627  48.6726351 109.5149181  87.5718635  46.6670896 104.8809880
  88.0687334  45.9140858 104.5610950  86.8005616  46.7035213 104.3153089
  84.1553603  48.8088279 104.6081564  83.7851391  48.2559319 105.2962470
  84.6512696  48.2046412 104.0556564  72.1728175  51.3727729 107.3572128
  72.2112274  50.8391320 108.1509246  71.6668468  50.8462935 106.7383105
  75.8036752  50.0991831 100.4326059  76.0990194  49.1902510 100.3793113
  74.9024788  50.0779571 100.1107062  79.3330999  48.1747828 106.4153608
  78.6117585  48.7883796 106.2761081  80.1224255  48.7105593 106.3370254
  77.5324594  47.7805929 100.5565385  77.2037300  46.9003308 100.3740491
  77.8863965  47.7253598 101.4441774  80.6466417  48.0678899 100.9240862
  80.9862490  48.5964820 100.2019471  81.0938538  48.4059305 101.6999429
  82.6334564  46.5653520  99.1234155  83.3542927  46.9434773  98.6197872
  82.0099868  47.2842397  99.2269133  86.7765687  47.2698669 100.0592487
  86.9929302  48.1523307  99.7581316  86.2959754  46.8784883  99.3298129
  83.3761291  47.2186931 106.6844122  83.3622860  46.3228024 106.3476419
  84.0933720  47.2257594 107.3182408  82.7798187  46.1001311 101.9531692
  82.9014099  45.1717957 102.1522579  82.4900230  46.1139997 101.0410007
  85.6489378  43.7856221 105.0898412  85.6711075  43.8495554 104.1350391
  86.0657437  42.9460730 105.2838918  81.7528246  57.6855444 100.0447579
  81.9016367  58.3690908  99.3914252  82.5594690  57.6660534 100.5597035
  79.5080879  53.7120621 101.0508648  79.2626921  52.8082951 101.2488858
  79.6776794  53.7137772 100.1088126  78.7776527  49.4448979  98.5494809
  78.0845772  49.5193334  97.8934845  78.5328279  48.6809322  99.0716326
  85.2523652  60.1803574  97.5159326  84.6797619  60.7993761  97.0629798
  85.8256446  60.7302936  98.0499248  91.1008928  59.7806594  95.6071856
  91.0222560  59.4466458  96.5007614  91.9218595  60.2728362  95.6063328
  85.6370450  51.5164387  94.8575379  86.5829555  51.3870595  94.9263797
  85.2584695  50.7779049  95.3344807  83.8213368  49.4414363  94.7930264
  82.9144823  49.1447476  94.8692978  84.0989349  49.1444181  93.9264550
  74.7391308  50.7620726 105.2429310  74.4194092  49.9086035 104.9503684
  74.1924736  50.9769305 105.9987278  85.4375433  43.9851253 100.9474505
  84.6276162  43.6398338 101.3229751  86.1259850  43.6758797 101.5362117
  87.3665982  43.0629300 102.5698802  87.9197020  43.4824753 103.2288825
  87.6036068  42.1365048 102.6121758  82.5912152  46.3001298  94.9342243
  83.4531316  46.6256197  95.1938060  82.7762496  45.5132794  94.4215309
  74.6079568  54.3823638 107.2122432  73.9143039  53.9677591 106.6992386
  75.3552559  54.4244175 106.6155851  90.7444789  45.1729825 102.0777466
  90.1643458  45.8314629 101.6955519  90.4780721  44.3507169 101.6664884
  76.5216310  54.3141892 105.0888447  76.4986999  54.4129579 104.1370330
  76.8316947  55.1607043 105.4105613  89.5269667  47.3329915 101.1333814
  88.6395522  47.6179566 100.9154009  89.9423656  47.1723679 100.2861091
  88.6712880  57.0974590  95.2281834  89.3748730  57.3024592  95.8439490
  87.9475529  57.6651352  95.4930918  89.5010690  52.8484451 101.3484105
  89.4445892  53.3053003 100.5091737  90.0539033  52.0875136 101.1706947
  93.3115496  48.6374183 102.1734224  93.0552431  48.2370819 103.0042432
  92.6868364  49.3517977 102.0484363  90.5799578  57.5357119  97.2780294
  91.4145181  57.1038317  97.0957769  90.4183920  57.3639133  98.2057189
  90.2345470  54.0389232  98.6436634  90.1794274  53.8733504  97.7025078
  89.6091525  54.7465265  98.7998823  83.5441595  43.5397341  98.2221952
  83.5320265  44.4839181  98.3790223  84.4365017  43.3567487  97.9281413
  64.9378671   4.5447012  85.3353658  64.2866651   5.1301092  84.9487672
  65.7323034   5.0753207  85.3948696  58.8634298   1.6336149  85.7340793
  59.6365174   1.0865136  85.5953669  59.2159697   2.4980398  85.9455254
  66.4153936   2.2337444  85.8722643  65.7799769   2.3072070  86.5843547
  66.0851343   2.8231043  85.1941722  60.6430006   9.4118267  88.9028453
  60.5654035  10.3626092  88.9816934  60.0391649   9.0664140  89.5603380
  62.7405724   1.8336325  90.7382323  63.2044069   2.1124028  89.9486945
  62.4762522   0.9319770  90.5555413  62.9168375   4.7700420  87.6233993
  62.7814049   5.6151956  88.0518841  63.4578187   4.9719698  86.8599927
  56.3697772   2.2875858  88.1961918  56.8822293   3.0819108  88.3467483
  57.0220485   1.5902149  88.1295520  58.1792657   5.4041614  90.2784671
  58.3559285   6.3259579  90.0905655  58.9749490   5.0900034  90.7079051
  64.4643856   2.3156909  88.1358057  63.9365217   1.5809668  87.8231294
  63.9631359   3.0931585  87.8898025  65.5164535   8.8434626  84.0589716
  64.8426234   9.1466323  84.6674674  65.9030357   9.6463706  83.7095173
  69.0203957   3.8456303  89.4308188  68.5666284   3.0047213  89.4873378
  68.3897924   4.4817702  89.7682968  67.4636896   5.6832800  90.3658006
  67.7559871   6.2437857  89.6470371  67.9735517   5.9761361  91.1211165
  63.4860777   1.7758457  83.0005099  63.0480207   1.0594316  82.5410736
  64.2271218   2.0034572  82.4390190  62.4270521   6.4613151  91.4551459
  62.3846700   6.6873997  90.5259991  63.3433220   6.2276526  91.6037260
  60.5436322   3.3376180  91.2513422  61.3376921   2.8426500  91.0495997
  59.8328015   2.8094043  90.8881127  63.7155750   9.0114298  86.2736795
  63.8907506   8.5402342  87.0882418  63.0288538   9.6380065  86.5018056
  58.2816835  12.1603661  93.0476655  58.5213434  12.7922185  93.7255674
  57.4386032  11.8091701  93.3342015  62.5834477   7.2054554  88.9620981
  61.8001999   7.7476234  89.0559205  63.2827222   7.7228533  89.3615222
  68.4309690   3.9582011  86.7129796  68.7069534   3.8438605  87.6223670
  67.5614189   3.5599496  86.6741969  65.0663754   8.2068362  90.3562610
  65.2486149   7.3890018  90.8190362  65.8896740   8.4236054  89.9187500
  65.4005920   7.1336547  87.6177658  65.9293686   6.6229001  87.0047820
  65.6634139   6.8179077  88.4823191  58.7561668   8.1851664  90.3775434
  58.0872043   8.6697791  89.8939474  58.6174537   8.4320884  91.2918812
  66.0335323   8.1677383  93.9621775  65.9086463   7.3667122  93.4532720
  66.6914415   8.6623576  93.4735744  68.0970232   5.9686403  95.5901325
  67.1500567   5.8491754  95.5179651  68.4453005   5.0808901  95.6727586
  65.1016665   5.7639119  91.7905677  64.9541628   4.8355826  91.9713247
  65.9270159   5.7859210  91.3062752  68.7050787   6.5867678  92.8770550
  69.6297334   6.3810539  92.7395001  68.5366090   6.3384079  93.7859891
  68.4946103   7.1053345  88.2332641  68.6682981   6.5399768  87.4806493
  68.9874994   7.9054240  88.0512131  69.4821276   6.4220110  85.3329539
  70.1772180   7.0426802  85.5516854  69.8244426   5.5715461  85.6081917
  63.0653360   9.9391798  91.2212123  62.6258350   9.4468177  91.9144980
  63.8161477   9.3964766  90.9804198  60.0740739   4.0333731  86.7692885
  60.2228859   4.7169195  86.1159558  60.8807182   4.0138821  87.2842341
  57.8293372   0.0598908  87.7753954  57.5839414  -0.8438762  87.9734165
  57.9989286   0.0616059  86.8333432  63.5736144   6.5281861  84.2404633
  63.0010111   7.1472048  83.7875105  64.1468938   7.0781223  84.7744555
  66.7933404   6.8119011  85.3713215  67.7264077   6.7464573  85.5746091
  66.7056617   7.6475278  84.9127748  69.4221421   6.1284882  82.3317163
  69.3435052   5.7944745  83.2252921  70.2431087   6.6206650  82.3308635
  66.9925372   3.4452877  81.9527141  67.6961223   3.6502880  82.5684797
  66.2688021   4.0129639  82.2176225  59.0135535   9.1585271  93.1569008
  58.8967919  10.1030703  93.0547699  58.1927982   8.8558832  93.5454808
  68.9012070   3.8835406  84.0025601  69.7357674   3.4516605  83.8203076
  68.7396413   3.7117420  84.9302496  61.7943651   8.5644519  93.0335015
  60.8439282   8.5646381  92.9199388  62.0976138   7.8177254  92.5171050
  77.5296345  14.4005057  94.0980778  78.1674755  14.2811805  93.3944118
  77.4117188  15.3485901  94.1568730  74.3386051  14.3532485  94.0342303
  74.0004563  14.2373550  93.1462837  75.2075819  13.9523651  94.0143309
  70.1972867  16.2067962  90.0239193  69.6337732  16.1157899  89.2555481
  70.0825262  15.3867866  90.5041686  67.7437299  17.7019153  92.8623414
  68.5358591  17.3609978  92.4469713  67.9833949  17.8114129  93.7825567
  75.7772426  19.8738930  85.3353658  75.1260405  20.4593010  84.9487672
  76.5716788  20.4045125  85.3948696  69.7028053  16.9628067  85.7340793
  70.4758929  16.4157054  85.5953669  70.0553452  17.8272316  85.9455254
  71.5413095  18.2904449  98.9407692  71.2502961  19.1950080  98.8254358
  72.1770080  18.3320977  99.6551762  72.4669302  15.6681298  95.5309052
  73.0632874  15.4437320  94.8166015  72.5244274  14.9266043  96.1334500
  72.0394331  13.1220733  83.3659243  72.2919851  12.6002254  82.6042706
  71.1018890  12.9586878  83.4685926  77.0837613  12.1256511  91.1733986
  77.8700703  11.7075934  90.8224403  77.3476318  13.0302603  91.3415634
  77.2547691  17.5629362  85.8722643  76.6193524  17.6363988  86.5843547
  76.9245097  18.1522960  85.1941722  71.7590619  15.0248839  85.5683618
  71.6426877  14.3493742  86.2364702  71.8692879  14.5381213  84.7515771
  74.1022160  14.4858986  89.2730307  73.7380367  13.9589607  89.9843228
  74.9589276  14.0957455  89.0996792  73.7427647   9.5148886  84.2691655
  73.9102050  10.3829122  84.6362126  73.5524816   9.6776167  83.3452945
  76.5002980  17.9765865  95.9357486  76.2003703  18.8790903  95.8273293
  76.1554040  17.7098048  96.7878639  69.9515462  14.4279661  91.9694190
  69.0265958  14.2955875  92.1771882  70.1999875  15.2073881  92.4664133
  73.7216868  11.9706543  85.2538322  73.6016493  12.4163594  86.0923802
  73.0269456  12.3191861  84.6951860  67.3124273  14.0712935  92.8037979
  67.4416654  14.3247414  93.7177391  66.6321724  14.6640643  92.4842634
  71.4823760  24.7410185  88.9028453  71.4047790  25.6918010  88.9816934
  70.8785404  24.3956057  89.5603380  79.4201934  12.4428016  86.0818656
  80.3319790  12.6755403  85.9066354  78.9111581  13.0265061  85.5193735
  78.0271517  17.4253835  93.4732238  77.3980379  17.5899549  92.7708306
  77.6397179  17.8395444  94.2443202  81.9060748  18.3608273  90.8276601
  81.2211787  18.7407174  90.2773635  81.9904598  18.9703599  91.5608549
  73.5799478  17.1628243  90.7382323  74.0437824  17.4415946  89.9486945
  73.3156277  16.2611687  90.5555413  70.4723559  16.7099724  93.6762086
  71.0424917  17.1386993  93.0379571  71.0631671  16.4282309  94.3746272
  72.5168364  13.2851395  87.5471888  73.2192408  13.7372439  88.0145814
  72.1848993  12.6435214  88.1751781  66.2593698  11.5434948  92.8489021
  65.4692752  11.7992476  92.3729132  66.7504946  12.3583286  92.9541062
  68.2108444  11.9079527  89.8072498  67.4139607  12.0198221  90.3255994
  67.9834036  12.2466179  88.9413389  74.0414111  18.4324230  97.7555013
  74.1058544  18.8944638  98.5913185  73.3325035  17.8021595  97.8837323
  64.5431401  11.7965438  95.2804012  64.7939440  12.6812448  95.5461588
  65.0790950  11.6170040  94.5079104  73.7562129  20.0992338  87.6233993
  73.6207804  20.9443874  88.0518841  74.2971942  20.3011615  86.8599927
  67.2091527  17.6167776  88.1961918  67.7216047  18.4111026  88.3467483
  67.8614239  16.9194066  88.1295520  69.0186411  20.7333532  90.2784671
  69.1953040  21.6551497  90.0905655  69.8143245  20.4191951  90.7079051
  70.1417727  22.2511706  96.2795014  70.6925152  22.1228769  95.5072008
  69.3029203  22.5506595  95.9289907  73.9384898  18.5162834 100.6239245
  74.4713235  17.7551122 100.3938553  73.4098979  18.2236486 101.3663399
  65.1740443  15.9456430  88.9721489  66.0115665  16.3553439  88.7555196
  65.3518711  15.0055872  88.9421683  77.0704875  13.6131511  84.6605322
  76.5551499  14.3836115  84.8993709  76.7982184  12.9396647  85.2838383
  74.6551986   8.4581212  89.7190560  73.7993583   8.0688062  89.5396199
  75.0678938   8.5373172  88.8590346  72.4294019   6.0766285  93.1248302
  73.2947016   5.8809093  92.7654191  72.4971528   5.8476636  94.0517658
  82.0439150  16.3663865  86.5958495  81.2668592  16.0275025  86.1513657
  82.7230631  16.3716489  85.9213460  76.8591179  11.4858603  86.4865103
  76.5541314  11.8004752  87.3375246  77.8121621  11.5640023  86.5292436
  75.3037610  17.6448826  88.1358057  74.7758972  16.9101586  87.8231294
  74.8025113  18.4223503  87.8898025  80.2830456  15.8397847  93.2525103
  79.6254131  16.5297108  93.3405232  81.0870856  16.2294279  93.5959090
  70.0356338   8.3068493  90.4964668  70.6100090   8.0843674  89.7637861
  70.6227320   8.3757187  91.2493270  79.0935915  14.1942219  91.3029045
  79.6067797  14.8272211  91.8050755  79.7437139  13.5943415  90.9372405
  70.3625925  10.3372954  84.5160554  69.5263237  10.6747640  84.8369828
  70.2230695  10.2021933  83.5787691  72.3379006   5.1809741  89.2239738
  71.6843418   4.8658759  88.5996353  72.2959480   4.5585482  89.9499561
  73.4490211  15.4629036  81.1393030  72.5417272  15.2318290  81.3384179
  73.9461243  14.6666656  81.3267011  76.3558289  24.1726544  84.0589716
  75.6819988  24.4758240  84.6674674  76.7424111  24.9755624  83.7095173
  76.3551794  13.0683091  88.6790066  77.1023613  13.5804488  88.3697188
  76.6243383  12.7467143  89.5394459  74.6278444  15.5641631  85.6617020
  73.7189663  15.2800664  85.7589490  74.6573528  15.9840710  84.8020327
  79.8597711  19.1748221  89.4308188  79.4060039  18.3339131  89.4873378
  79.2291678  19.8109619  89.7682968  78.8030631  10.1040207  90.6608855
  78.0653388   9.5917593  90.9919098  79.0557405   9.6640588  89.8492132
  78.3030651  21.0124718  90.3658006  78.5953625  21.5729775  89.6470371
  78.8129271  21.3053279  91.1211165  65.1966614  13.2847145  89.6432222
  64.9991014  12.6916506  88.9183289  64.6413278  12.9799356  90.3608161
  73.1763338  13.1770252  91.7626815  73.2311948  12.2244088  91.6869292
  72.3654540  13.3329691  92.2468114  74.3254532  17.1050375  83.0005099
  73.8873962  16.3886234  82.5410736  75.0664973  17.3326490  82.4390190
  71.1155698  11.7947312  89.5217194  70.3023564  12.0941482  89.9282386
  71.6114692  11.4003000  90.2391676  73.2664276  21.7905069  91.4551459
  73.2240455  22.0165915  90.5259991  74.1826975  21.5568443  91.6037260
  82.4427647  15.3807572  89.0581417  82.3045545  15.5709168  88.1302606
  82.0863865  16.1426955  89.5149468  70.6069773   9.3665667  95.1378429
  71.2469152   9.2254426  94.4401393  69.7747303   9.0800181  94.7617031
  71.3830077  18.6668098  91.2513422  72.1770675  18.1718418  91.0495997
  70.6721769  18.1385961  90.8881127  76.2024921  21.0486193  95.6025789
  76.2561943  21.6177129  96.3703505  75.3339702  21.2188078  95.2379826
  67.6912840  12.8111179  87.3273174  66.7610428  12.7495635  87.5443136
  67.7870312  12.2887132  86.5309816  67.6098389   9.3365992  89.9151416
  67.8705206  10.2511325  89.8060576  68.4315562   8.8690435  90.0648029
  69.0823315  10.7503749  97.0850241  69.7546368  10.5421112  96.4362889
  68.2553101  10.5525835  96.6455473  75.1613021  15.2146455  97.1612721
  76.0905081  15.3657615  96.9881688  74.7404051  15.3030476  96.3061368
  73.9601353  19.2397120  94.9311259  73.8212438  18.8715904  95.8037197
  73.1715949  19.7544759  94.7595217  74.5549505  24.3406216  86.2736795
  74.7301260  23.8694259  87.0882418  73.8682293  24.9671982  86.5018056
  75.5106568  18.6178722  92.3200097  75.1756400  18.5779492  93.2157746
  75.0110513  17.9523438  91.8470507  69.4850812  14.0246352  97.8452678
  69.3470610  13.2926591  98.4464217  70.3955735  13.9355252  97.5636865
  78.4465759  15.9634757  82.5937156  77.8294930  15.2381585  82.4970209
  77.9782248  16.7244117  82.2504230  72.1133112  13.7366312  97.3336357
  72.8232731  13.0959504  97.2922976  72.0702421  13.9879207  98.2562538
  69.1210590  27.4895579  93.0476655  69.3607188  28.1214103  93.7255674
  68.2779786  27.1383619  93.3342015  70.2364305  10.1820181  81.7158460
  69.3593772  10.0608982  81.3520707  70.7122058   9.3906259  81.4637349
  61.7566445  14.9697341  91.8099968  62.4437485  14.6559071  91.2220983
  61.6014574  15.8738705  91.5367219  66.5601168   9.8587537  96.2384991
  66.4759356   9.2513207  95.5035401  65.7383874  10.3496556  96.2394488
  73.6338452  23.2974701  95.4518159  73.5608623  24.1029673  95.9637464
  73.1915845  23.4966667  94.6266181  73.4228231  22.5346471  88.9620981
  72.6395753  23.0768152  89.0559205  74.1220977  23.0520451  89.3615222
  76.7324882   8.3441101  91.6055186  77.2293581   7.5911063  91.2856257
  75.9611863   8.3805417  91.0398396  76.0937135  23.1961535  97.6076318
  76.8065107  23.8309000  97.5352220  75.6027164  23.2925401  96.7916320
  77.8154662  17.1012788  89.1793610  76.8810941  17.2214250  89.0098314
  77.9931331  16.1985255  88.9153620  73.3159850  10.4858484  91.3326871
  72.9457638   9.9329524  92.0207777  73.8118943   9.8816617  90.7801871
  81.2027214  12.9430107  89.7143644  81.6687666  13.7758099  89.6403947
  81.6534714  12.4775089  90.4188902  71.1449049  20.9455979  98.4281889
  71.8458508  21.5792462  98.5811283  70.6744164  21.2870710  97.6677528
  79.2703445  19.2873929  86.7129796  79.5463289  19.1730523  87.6223670
  78.4007943  18.8891413  86.6741969  75.9057509  23.5360279  90.3562610
  76.0879903  22.7181935  90.8190362  76.7290495  23.7527972  89.9187500
  76.2399674  22.4628465  87.6177658  76.7687441  21.9520919  87.0047820
  76.5027894  22.1470995  88.4823191  66.7416767  20.4792334  95.3612992
  67.3270204  19.7336022  95.4940896  66.5441605  20.7896291  96.2449655
  69.5955422  23.5143581  90.3775434  68.9265797  23.9989709  89.8939474
  69.4568292  23.7612802  91.2918812  61.3334422  13.0497934  94.0817435
  61.3718521  12.5161525  94.8754553  60.8274714  12.5233140  93.4628412
  73.7360691  25.5487325  96.9758092  74.2878999  25.7118946  97.7407178
  74.0766884  26.1391763  96.3038117  68.7125184   7.8962475  97.5779977
  68.7766510   8.7577305  97.1657375  68.6492304   7.2836476  96.8452336
  64.9642999  11.7762036  87.1571366  65.2596440  10.8672715  87.1038420
  64.0631035  11.7549776  86.8352368  76.8729078  23.4969300  93.9621775
  76.7480217  22.6959040  93.4532720  77.5308169  23.9915494  93.4735744
  68.4937246   9.8518033  93.1398915  67.7723832  10.4654001  93.0006388
  69.2830502  10.3875798  93.0615561  78.9363986  21.2978320  95.5901325
  77.9894322  21.1783672  95.5179651  79.2846759  20.4100818  95.6727586
  66.6930841   9.4576134  87.2810691  66.3643547   8.5773513  87.0985797
  67.0470211   9.4023803  88.1687081  75.9410420  21.0931037  91.7905677
  75.7935382  20.1647744  91.9713247  76.7663913  21.1151127  91.3062752
  69.8072664   9.7449104  87.6486169  70.1468736  10.2735025  86.9264777
  70.2544784  10.0829510  88.4244735  79.5444541  21.9159595  92.8770550
  80.4691089  21.7102457  92.7395001  79.3759845  21.6675996  93.7859891
  71.7940811   8.2423725  85.8479462  72.5149174   8.6204978  85.3443179
  71.1706115   8.9612602  85.9514440  75.9371934   8.9468874  86.7837794
  76.1535548   9.8293512  86.4826622  75.4566001   8.5555088  86.0543436
  70.6771155  11.9054587  93.3608539  70.5315736  12.2194891  94.2532820
  70.1996359  12.5239488  92.8079437  72.5367538   8.8957135  93.4089428
  72.5229107   7.9998229  93.0721726  73.2539966   8.9027799  94.0427714
  79.3339858  22.4345263  88.2332641  79.5076735  21.8691685  87.4806493
  79.8268749  23.2346158  88.0512131  65.1516818  14.4459932  96.2996200
  64.6070286  15.2219740  96.4316474  66.0296167  14.7930736  96.1415321
  71.9404434   7.7771516  88.6776998  72.0620345   6.8488162  88.8767886
  71.6506477   7.7910202  87.7655314  85.1879249  15.1981686  89.8522941
  85.6310395  14.4489011  89.4542064  84.3105759  15.1891822  89.4696673
  80.3215030  21.7512027  85.3329539  81.0165935  22.3718720  85.5516854
  80.6638180  20.9007378  85.6081917  82.2206453  19.2011733  86.8616870
  82.7457777  19.5399005  86.1366190  82.1328806  18.2658748  86.6780005
  73.8826502  23.1145806  98.9906747  74.1913628  22.8694953  99.8629446
  74.6801984  23.3192445  98.5025617  73.9047114  25.2683716  91.2212123
  73.4652104  24.7760095  91.9144980  74.6555231  24.7256684  90.9804198
  66.3839453  21.4595257  91.2236751  67.2097473  21.1599029  90.8435395
  66.0333505  20.6902879  91.6726540  71.3520986  20.8121725  93.2934425
  70.7300996  20.1492430  92.9936653  72.0225853  20.8382857  92.6108073
  64.5848058  19.3781583  92.1825685  63.7479966  18.9503758  92.0009686
  64.5571704  19.5714027  93.1196476  70.9134493  19.3625648  86.7692885
  71.0622613  20.0461113  86.1159558  71.7200937  19.3430738  87.2842341
  68.6687126  15.3890826  87.7753954  68.4233168  14.4853156  87.9734165
  68.8383041  15.3907976  86.8333432  67.9382774  11.1219184  85.2740116
  67.2452019  11.1963539  84.6180152  67.6934526  10.3579527  85.7961633
  74.4129899  21.8573779  84.2404633  73.8403866  22.4763966  83.7875105
  74.9862692  22.4073141  84.7744555  77.6327158  22.1410929  85.3713215
  78.5657832  22.0756491  85.5746091  77.5450371  22.9767196  84.9127748
  80.2615175  21.4576799  82.3317163  80.1828807  21.1236663  83.2252921
  81.0824842  21.9498567  82.3308635  74.7976697  13.1934592  81.5820685
  75.7435802  13.0640800  81.6509103  74.4190942  12.4549254  82.0590114
  72.9819614  11.1184568  81.5175571  72.0751070  10.8217681  81.5938284
  73.2595595  10.8214386  80.6509857  63.8997555  12.4390931  91.9674617
  63.5800339  11.5856240  91.6748991  63.3530983  12.6539510  92.7232584
  67.6777462  15.1553372  95.6844124  67.8963472  16.0870480  95.7032157
  68.0903236  14.7961347  96.4698927  74.5981680   5.6621458  87.6719812
  73.7882408   5.3168543  88.0475058  75.2866097   5.3529001  88.2607423
  71.7518399   7.9771503  81.6587550  72.6137563   8.3026402  81.9183367
  71.9368743   7.1902999  81.1460616  63.7685815  16.0593843  93.9367739
  63.0749286  15.6447796  93.4237693  64.5158806  16.1014379  93.3401157
  65.6822557  15.9912097  91.8133753  65.6593245  16.0899784  90.8615637
  65.9923194  16.8377247  92.1350920  68.3409935  18.0488252  95.9280368
  69.2953189  18.0172194  95.8610299  68.1422459  17.5878875  96.7430594
  68.9309317  16.6189368  98.4951166  69.7502206  17.1133446  98.5186003
  69.2046125  15.7021336  98.4668733  78.6875913   9.0100120  87.8579121
  77.8001768   9.2949771  87.6399316  79.1029902   8.8493883  87.0106398
  66.6960164  23.5907871  92.9450566  66.5614632  22.8308272  92.3788564
  66.2792226  24.3148771  92.4779355  77.8319127  18.7744795  81.9527141
  78.5354977  18.9794797  82.5684797  77.1081776  19.3421557  82.2176225
  78.6616937  14.5254656  88.0729411  78.6052139  14.9823207  87.2337044
  79.2145280  13.7645341  87.8952254  82.4721743  10.3144388  88.8979531
  82.2158677   9.9141024  89.7287738  81.8474611  11.0288182  88.7729670
  69.8529290  24.4877188  93.1569008  69.7361674  25.4322621  93.0547699
  69.0321736  24.1850750  93.5454808  79.7405824  19.2127324  84.0025601
  80.5751428  18.7808522  83.8203076  79.5790167  19.0409338  84.9302496
  79.3951716  15.7159437  85.3681940  79.3400520  15.5503709  84.4270385
  78.7697772  16.4235470  85.5244130  72.7047842   5.2167546  84.9467259
  72.6926512   6.1609386  85.1035530  73.5971264   5.0337692  84.6526720
  70.8783804  25.1405450  96.3724937  71.7811051  25.1729060  96.6891432
  70.6521174  24.2105901  96.3871273  72.6337406  23.8936437  93.0335015
  71.6833037  23.8938298  92.9199388  72.9369892  23.1469171  92.5171050
  88.3690099  29.7296975  94.0980778  89.0068509  29.6103722  93.3944118
  88.2510942  30.6777819  94.1568730  85.1779806  29.6824403  94.0342303
  84.8398317  29.5665468  93.1462837  86.0469574  29.2815568  94.0143309
  81.0366621  31.5359880  90.0239193  80.4731486  31.4449817  89.2555481
  80.9219016  30.7159784  90.5041686  78.5831053  33.0311071  92.8623414
  79.3752345  32.6901896  92.4469713  78.8227703  33.1406046  93.7825567
  86.6166180  35.2030847  85.3353658  85.9654160  35.7884928  84.9487672
  87.4110543  35.7337042  85.3948696  80.5421807  32.2919984  85.7340793
  81.3152683  31.7448972  85.5953669  80.8947206  33.1564234  85.9455254
  82.3806850  33.6196367  98.9407692  82.0896716  34.5241998  98.8254358
  83.0163834  33.6612894  99.6551762  83.3063057  30.9973215  95.5309052
  83.9026629  30.7729238  94.8166015  83.3638028  30.2557961  96.1334500
  82.8788085  28.4512651  83.3659243  83.1313606  27.9294172  82.6042706
  81.9412644  28.2878796  83.4685926  87.9231368  27.4548429  91.1733986
  88.7094457  27.0367852  90.8224403  88.1870072  28.3594521  91.3415634
  88.0941445  32.8921279  85.8722643  87.4587278  32.9655906  86.5843547
  87.7638852  33.4814878  85.1941722  82.5984374  30.3540756  85.5683618
  82.4820632  29.6785660  86.2364702  82.7086634  29.8673130  84.7515771
  84.9415915  29.8150904  89.2730307  84.5774122  29.2881525  89.9843228
  85.7983031  29.4249373  89.0996792  84.5821402  24.8440803  84.2691655
  84.7495804  25.7121040  84.6362126  84.3918571  25.0068085  83.3452945
  87.3396735  33.3057782  95.9357486  87.0397458  34.2082821  95.8273293
  86.9947794  33.0389965  96.7878639  80.7909216  29.7571579  91.9694190
  79.8659713  29.6247793  92.1771882  81.0393630  30.5365798  92.4664133
  84.5610623  27.2998461  85.2538322  84.4410248  27.7455512  86.0923802
  83.8663211  27.6483778  84.6951860  78.1518027  29.4004853  92.8037979
  78.2810409  29.6539332  93.7177391  77.4715479  29.9932561  92.4842634
  82.3217515  40.0702103  88.9028453  82.2441544  41.0209928  88.9816934
  81.7179158  39.7247975  89.5603380  90.2595689  27.7719934  86.0818656
  91.1713545  28.0047321  85.9066354  89.7505336  28.3556978  85.5193735
  88.8665271  32.7545752  93.4732238  88.2374133  32.9191467  92.7708306
  88.4790933  33.1687362  94.2443202  92.7454503  33.6900190  90.8276601
  92.0605541  34.0699092  90.2773635  92.8298352  34.2995517  91.5608549
  84.4193233  32.4920161  90.7382323  84.8831578  32.7707864  89.9486945
  84.1550031  31.5903605  90.5555413  81.3117314  32.0391642  93.6762086
  81.8818671  32.4678910  93.0379571  81.9025426  31.7574227  94.3746272
  83.3562119  28.6143313  87.5471888  84.0586162  29.0664357  88.0145814
  83.0242747  27.9727132  88.1751781  77.0987453  26.8726866  92.8489021
  76.3086507  27.1284394  92.3729132  77.5898700  27.6875203  92.9541062
  79.0502198  27.2371445  89.8072498  78.2533362  27.3490139  90.3255994
  78.8227791  27.5758097  88.9413389  84.8807866  33.7616148  97.7555013
  84.9452298  34.2236555  98.5913185  84.1718790  33.1313513  97.8837323
  75.3825156  27.1257356  95.2804012  75.6333194  28.0104366  95.5461588
  75.9184704  26.9461958  94.5079104  84.5955884  35.4284256  87.6233993
  84.4601558  36.2735791  88.0518841  85.1365696  35.6303533  86.8599927
  78.0485281  32.9459694  88.1961918  78.5609802  33.7402944  88.3467483
  78.7007994  32.2485984  88.1295520  79.8580166  36.0625450  90.2784671
  80.0346794  36.9843415  90.0905655  80.6536999  35.7483869  90.7079051
  79.1432522  28.1090082 100.1546835  79.0286037  27.2075339 100.4553934
  78.2877040  28.3553778  99.8031651  80.9811481  37.5803624  96.2795014
  81.5318906  37.4520687  95.5072008  80.1422957  37.8798513  95.9289907
  84.7778652  33.8454751 100.6239245  85.3106989  33.0843040 100.3938553
  84.2492733  33.5528403 101.3663399  76.0134198  31.2748348  88.9721489
  76.8509420  31.6845356  88.7555196  76.1912465  30.3347790  88.9421683
  87.9098630  28.9423428  84.6605322  87.3945253  29.7128033  84.8993709
  87.6375938  28.2688565  85.2838383  85.4945741  23.7873129  89.7190560
  84.6387337  23.3979980  89.5396199  85.9072693  23.8665090  88.8590346
  83.2687773  21.4058202  93.1248302  84.1340770  21.2101011  92.7654191
  83.3365282  21.1768554  94.0517658  92.8832904  31.6955783  86.5958495
  92.1062347  31.3566943  86.1513657  93.5624385  31.7008406  85.9213460
  87.6984933  26.8150521  86.4865103  87.3935069  27.1296670  87.3375246
  88.6515375  26.8931940  86.5292436  86.1431365  32.9740744  88.1358057
  85.6152726  32.2393503  87.8231294  85.6418868  33.7515420  87.8898025
  91.1224211  31.1689764  93.2525103  90.4647885  31.8589026  93.3405232
  91.9264610  31.5586196  93.5959090  80.8750093  23.6360410  90.4964668
  81.4493844  23.4135592  89.7637861  81.4621075  23.7049105  91.2493270
  89.9329670  29.5234137  91.3029045  90.4461551  30.1564129  91.8050755
  90.5830894  28.9235333  90.9372405  81.2019680  25.6664871  84.5160554
  80.3656992  26.0039558  84.8369828  81.0624449  25.5313851  83.5787691
  83.1772760  20.5101659  89.2239738  82.5237173  20.1950676  88.5996353
  83.1353234  19.8877400  89.9499561  84.2883965  30.7920954  81.1393030
  83.3811027  30.5610208  81.3384179  84.7854997  29.9958573  81.3267011
  87.1952044  39.5018461  84.0589716  86.5213743  39.8050158  84.6674674
  87.5817866  40.3047542  83.7095173  86.4110501  26.9983593  93.5487385
  85.4933062  27.2198540  93.3909074  86.8270644  27.0729903  92.6899093
  87.1945548  28.3975008  88.6790066  87.9417367  28.9096406  88.3697188
  87.4637138  28.0759061  89.5394459  85.4672199  30.8933549  85.6617020
  84.5583418  30.6092582  85.7589490  85.4967282  31.3132628  84.8020327
  90.6991466  34.5040139  89.4308188  90.2453793  33.6631048  89.4873378
  90.0685433  35.1401537  89.7682968  89.6424386  25.4332125  90.6608855
  88.9047142  24.9209511  90.9919098  89.8951159  24.9932506  89.8492132
  89.1424405  36.3416635  90.3658006  89.4347380  36.9021692  89.6470371
  89.6523026  36.6345196  91.1211165  76.0360369  28.6139063  89.6432222
  75.8384769  28.0208424  88.9183289  75.4807033  28.3091273  90.3608161
  84.0157093  28.5062170  91.7626815  84.0705702  27.5536006  91.6869292
  83.2048295  28.6621609  92.2468114  85.1648286  32.4342293  83.0005099
  84.7267716  31.7178152  82.5410736  85.9058727  32.6618408  82.4390190
  81.9549452  27.1239229  89.5217194  81.1417318  27.4233400  89.9282386
  82.4508447  26.7294918  90.2391676  84.1058030  37.1196986  91.4551459
  84.0634209  37.3457833  90.5259991  85.0220729  36.8860361  91.6037260
  93.2821401  30.7099490  89.0581417  93.1439300  30.9001086  88.1302606
  92.9257620  31.4718873  89.5149468  81.4463527  24.6957585  95.1378429
  82.0862907  24.5546344  94.4401393  80.6141058  24.4092098  94.7617031
  82.2223831  33.9960015  91.2513422  83.0164430  33.5010335  91.0495997
  81.5115524  33.4677878  90.8881127  87.0418676  36.3778111  95.6025789
  87.0955698  36.9469047  96.3703505  86.1733457  36.5479996  95.2379826
  78.5306595  28.1403097  87.3273174  77.6004183  28.0787553  87.5443136
  78.6264067  27.6179050  86.5309816  78.4492144  24.6657910  89.9151416
  78.7098961  25.5803243  89.8060576  79.2709316  24.1982352  90.0648029
  79.9217069  26.0795667  97.0850241  80.5940122  25.8713029  96.4362889
  79.0946856  25.8817753  96.6455473  86.0006775  30.5438373  97.1612721
  86.9298835  30.6949533  96.9881688  85.5797805  30.6322394  96.3061368
  84.7995107  34.5689037  94.9311259  84.6606193  34.2007822  95.8037197
  84.0109703  35.0836677  94.7595217  85.3943259  39.6698134  86.2736795
  85.5695015  39.1986177  87.0882418  84.7076047  40.2963900  86.5018056
  86.3500322  33.9470640  92.3200097  86.0150155  33.9071410  93.2157746
  85.8504268  33.2815356  91.8470507  80.3244566  29.3538270  97.8452678
  80.1864364  28.6218509  98.4464217  81.2349490  29.2647170  97.5636865
  89.2859514  31.2926674  82.5937156  88.6688685  30.5673503  82.4970209
  88.8176002  32.0536035  82.2504230  82.9526867  29.0658229  97.3336357
  83.6626485  28.4251422  97.2922976  82.9096175  29.3171124  98.2562538
  79.9604344  42.8187497  93.0476655  80.2000943  43.4506021  93.7255674
  79.1173541  42.4675537  93.3342015  81.0758060  25.5112099  81.7158460
  80.1987526  25.3900899  81.3520707  81.5515813  24.7198177  81.4637349
  72.5960200  30.2989258  91.8099968  73.2831240  29.9850988  91.2220983
  72.4408329  31.2030623  91.5367219  77.3994922  25.1879455  96.2384991
  77.3153111  24.5805125  95.5035401  76.5777629  25.6788473  96.2394488
  84.4732206  38.6266619  95.4518159  84.4002378  39.4321590  95.9637464
  84.0309599  38.8258585  94.6266181  84.2621986  37.8638389  88.9620981
  83.4789508  38.4060069  89.0559205  84.9614731  38.3812369  89.3615222
  87.5718636  23.6733018  91.6055186  88.0687336  22.9202981  91.2856257
  86.8005618  23.7097335  91.0398396  86.9330890  38.5253453  97.6076318
  87.6458862  39.1600918  97.5352220  86.4420918  38.6217319  96.7916320
  88.6548417  32.4304706  89.1793610  87.7204695  32.5506168  89.0098314
  88.8325085  31.5277172  88.9153620  84.1553605  25.8150401  91.3326871
  83.7851392  25.2621442  92.0207777  84.6512697  25.2108535  90.7801871
  92.0420968  28.2722025  89.7143644  92.5081420  29.1050017  89.6403947
  92.4928469  27.8067007  90.4188902  81.9842803  36.2747896  98.4281889
  82.6852263  36.9084379  98.5811283  81.5137918  36.6162628  97.6677528
  90.1097199  34.6165846  86.7129796  90.3857043  34.5022441  87.6223670
  89.2401698  34.2183331  86.6741969  86.7451263  38.8652197  90.3562610
  86.9273658  38.0473853  90.8190362  87.5684249  39.0819889  89.9187500
  87.0793429  37.7920382  87.6177658  87.6081195  37.2812837  87.0047820
  87.3421648  37.4762912  88.4823191  77.5810521  35.8084252  95.3612992
  78.1663958  35.0627939  95.4940896  77.3835360  36.1188208  96.2449655
  80.4349177  38.8435499  90.3775434  79.7659552  39.3281627  89.8939474
  80.2962046  39.0904719  91.2918812  72.1728176  28.3789852  94.0817435
  72.2112276  27.8453442  94.8754553  71.6668469  27.8525057  93.4628412
  84.5754445  40.8779242  96.9758092  85.1272753  41.0410864  97.7407178
  84.9160639  41.4683680  96.3038117  79.5518938  23.2254392  97.5779977
  79.6160265  24.0869223  97.1657375  79.4886059  22.6128394  96.8452336
  75.8036754  27.1053954  87.1571366  76.0990195  26.1964632  87.1038420
  74.9024789  27.0841693  86.8352368  87.7122832  38.8261218  93.9621775
  87.5873972  38.0250958  93.4532720  88.3701924  39.3207411  93.4735744
  79.3331001  25.1809950  93.1398915  78.6117586  25.7945918  93.0006388
  80.1224256  25.7167715  93.0615561  89.7757741  36.6270238  95.5901325
  88.8288076  36.5075589  95.5179651  90.1240514  35.7392736  95.6727586
  77.5324595  24.7868052  87.2810691  77.2037301  23.9065430  87.0985797
  77.8863966  24.7315720  88.1687081  86.7804174  36.4222954  91.7905677
  86.6329137  35.4939662  91.9713247  87.6057668  36.4443045  91.3062752
  80.6466418  25.0741021  87.6486169  80.9862491  25.6026943  86.9264777
  81.0938539  25.4121427  88.4244735  90.3838296  37.2451513  92.8770550
  91.3084843  37.0394374  92.7395001  90.2153599  36.9967914  93.7859891
  82.6334566  23.5715643  85.8479462  83.3542928  23.9496896  85.3443179
  82.0099870  24.2904520  85.9514440  86.7765688  24.2760792  86.7837794
  86.9929303  25.1585430  86.4826622  86.2959756  23.8847005  86.0543436
  81.5164910  27.2346505  93.3608539  81.3709491  27.5486808  94.2532820
  81.0390113  27.8531405  92.8079437  83.3761293  24.2249053  93.4089428
  83.3622861  23.3290146  93.0721726  84.0933721  24.2319717  94.0427714
  90.1733612  37.7637180  88.2332641  90.3470490  37.1983603  87.4806493
  90.6662503  38.5638075  88.0512131  75.9910572  29.7751850  96.2996200
  75.4464040  30.5511657  96.4316474  76.8689922  30.1222654  96.1415321
  82.7798189  23.1063433  88.6776998  82.9014100  22.1780080  88.8767886
  82.4900231  23.1202119  87.7655314  85.6489379  20.7918344  91.8143718
  85.6711076  20.8557677  90.8595698  86.0657438  19.9522852  92.0084224
  96.0273003  30.5273603  89.8522941  96.4704149  29.7780929  89.4542064
  95.1499514  30.5183740  89.4696673  91.1608785  37.0803945  85.3329539
  91.8559689  37.7010638  85.5516854  91.5031935  36.2299296  85.6081917
  76.7776594  28.9021746  99.1926357  76.0358330  29.0504381  99.7790987
  76.4569338  29.1630011  98.3293106  93.0600208  34.5303650  86.8616870
  93.5851532  34.8690923  86.1366190  92.9722560  33.5950666  86.6780005
  84.7220257  38.4437724  98.9906747  85.0307383  38.1986871  99.8629446
  85.5195739  38.6484362  98.5025617  84.7440869  40.5975634  91.2212123
  84.3045859  40.1052012  91.9144980  85.4948986  40.0548601  90.9804198
  77.2233208  36.7887175  91.2236751  78.0491227  36.4890946  90.8435395
  76.8727260  36.0194797  91.6726540  82.1914741  36.1413643  93.2934425
  81.5694750  35.4784348  92.9936653  82.8619608  36.1674775  92.6108073
  75.4241813  34.7073501  92.1825685  74.5873721  34.2795675  92.0009686
  75.3965458  34.9005944  93.1196476  81.7528248  34.6917566  86.7692885
  81.9016368  35.3753030  86.1159558  82.5594691  34.6722656  87.2842341
  79.5080881  30.7182744  87.7753954  79.2626923  29.8145074  87.9734165
  79.6776795  30.7199894  86.8333432  78.7776528  26.4511101  85.2740116
  78.0845773  26.5255456  84.6180152  78.5328280  25.6871445  85.7961633
  85.2523653  37.1865697  84.2404633  84.6797620  37.8055884  83.7875105
  85.8256447  37.7365058  84.7744555  88.4720913  37.4702847  85.3713215
  89.4051586  37.4048408  85.5746091  88.3844126  38.3059114  84.9127748
  91.1008930  36.7868717  82.3317163  91.0222561  36.4528581  83.2252921
  91.9218596  37.2790485  82.3308635  85.6370452  28.5226509  81.5820685
  86.5829556  28.3932717  81.6509103  85.2584697  27.7841171  82.0590114
  83.8213369  26.4476486  81.5175571  82.9144824  26.1509598  81.5938284
  84.0989350  26.1506304  80.6509857  74.7391309  27.7682849  91.9674617
  74.4194094  26.9148157  91.6748991  74.1924737  27.9831427  92.7232584
  78.5171217  30.4845290  95.6844124  78.7357227  31.4162398  95.7032157
  78.9296991  30.1253264  96.4698927  85.4375435  20.9913375  87.6719812
  84.6276163  20.6460460  88.0475058  86.1259851  20.6820919  88.2607423
  87.3665983  20.0691422  89.2944109  87.9197021  20.4886876  89.9534132
  87.6036069  19.1427170  89.3367065  82.5912153  23.3063421  81.6587550
  83.4531317  23.6318319  81.9183367  82.7762498  22.5194917  81.1460616
  74.6079569  31.3885761  93.9367739  73.9143041  30.9739713  93.4237693
  75.3552560  31.4306297  93.3401157  90.7444790  22.1791947  88.8022773
  90.1643459  22.8376751  88.4200825  90.4780723  21.3569292  88.3910190
  76.5216312  31.3204014  91.8133753  76.4987000  31.4191702  90.8615637
  76.8316948  32.1669165  92.1350920  79.1803690  33.3780169  95.9280368
  80.1346943  33.3464112  95.8610299  78.9816213  32.9170793  96.7430594
  79.7703072  31.9481285  98.4951166  80.5895961  32.4425364  98.5186003
  80.0439879  31.0313254  98.4668733  89.5269668  24.3392038  87.8579121
  88.6395523  24.6241688  87.6399316  89.9423657  24.1785801  87.0106398
  77.5353918  38.9199789  92.9450566  77.4008386  38.1600190  92.3788564
  77.1185981  39.6440689  92.4779355  88.6712881  34.1036712  81.9527141
  89.3748732  34.3086715  82.5684797  87.9475530  34.6713474  82.2176225
  89.5010692  29.8546574  88.0729411  89.4445893  30.3115125  87.2337044
  90.0539034  29.0937258  87.8952254  93.3115498  25.6436306  88.8979531
  93.0552432  25.2432941  89.7287738  92.6868366  26.3580099  88.7729670
  80.6923044  39.8169106  93.1569008  80.5755428  40.7614538  93.0547699
  79.8715491  39.5142667  93.5454808  90.5799579  34.5419242  84.0025601
  91.4145183  34.1100440  83.8203076  90.4183922  34.3701255  84.9302496
  90.2345471  31.0451355  85.3681940  90.1794275  30.8795626  84.4270385
  89.6091526  31.7527388  85.5244130  75.0237986  26.2819419  99.1943363
  75.6696850  25.7718373  99.6830588  74.8155137  27.0188101  99.7686788
  83.5441596  20.5459464  84.9467259  83.5320266  21.4901304  85.1035530
  84.4365018  20.3629609  84.6526720  81.7177558  40.4697368  96.3724937
  82.6204805  40.5020978  96.6891432  81.4914928  39.5397819  96.3871273
  83.4731160  39.2228354  93.0335015  82.5226791  39.2230216  92.9199388
  83.7763647  38.4761089  92.5171050  99.2083854  45.0588893  94.0980778
  99.8462264  44.9395640  93.3944118  99.0904697  46.0069737  94.1568730
  96.0173560  45.0116321  94.0342303  95.6792072  44.8957386  93.1462837
  96.8863328  44.6107486  94.0143309  91.8760376  46.8651797  90.0239193
  91.3125241  46.7741734  89.2555481  91.7612771  46.0451702  90.5041686
  89.4224808  48.3602989  92.8623414  90.2146100  48.0193813  92.4469713
  89.6621458  48.4697964  93.7825567  97.4559935  50.5322765  85.3353658
  96.8047914  51.1176845  84.9487672  98.2504297  51.0628960  85.3948696
  91.3815562  47.6211902  85.7340793  92.1546438  47.0740889  85.5953669
  91.7340961  48.4856151  85.9455254  93.2200604  48.9488284  98.9407692
  92.9290470  49.8533915  98.8254358  93.8557589  48.9904812  99.6551762
  94.1456811  46.3265133  95.5309052  94.7420383  46.1021155  94.8166015
  94.2031783  45.5849878  96.1334500  93.7181840  43.7804568  83.3659243
  93.9707360  43.2586089  82.6042706  92.7806399  43.6170714  83.4685926
  98.7625122  42.7840347  91.1733986  99.5488212  42.3659770  90.8224403
  99.0263827  43.6886439  91.3415634  98.9335200  48.2213197  85.8722643
  98.2981033  48.2947823  86.5843547  98.6032606  48.8106796  85.1941722
  93.4378128  45.6832674  85.5683618  93.3214386  45.0077578  86.2364702
  93.5480388  45.1965048  84.7515771  95.7809669  45.1442821  89.2730307
  95.4167876  44.6173442  89.9843228  96.6376785  44.7541290  89.0996792
  95.4215156  40.1732721  84.2691655  95.5889559  41.0412957  84.6362126
  95.2312325  40.3360003  83.3452945  98.1790489  48.6349700  95.9357486
  97.8791212  49.5374739  95.8273293  97.8341549  48.3681883  96.7878639
  91.6302971  45.0863497  91.9694190  90.7053467  44.9539711  92.1771882
  91.8787384  45.8657716  92.4664133  95.4004377  42.6290378  85.2538322
  95.2804002  43.0747429  86.0923802  94.7056965  42.9775696  84.6951860
  88.9911782  44.7296770  92.8037979  89.1204163  44.9831249  93.7177391
  88.3109233  45.3224478  92.4842634  93.1611269  55.3994020  88.9028453
  93.0835299  56.3501845  88.9816934  92.5572913  55.0539893  89.5603380
 101.0989443  43.1011852  86.0818656 102.0107299  43.3339238  85.9066354
 100.5899090  43.6848896  85.5193735  99.7059026  48.0837670  93.4732238
  99.0767888  48.2483384  92.7708306  99.3184688  48.4979280  94.2443202
 103.5848257  49.0192108  90.8276601 102.8999296  49.3991009  90.2773635
 103.6692107  49.6287435  91.5608549  95.2586987  47.8212078  90.7382323
  95.7225333  48.0999781  89.9486945  94.9943786  46.9195523  90.5555413
  92.1511068  47.3683560  93.6762086  92.7212426  47.7970828  93.0379571
  92.7419180  47.0866144  94.3746272  94.1955873  43.9435231  87.5471888
  94.8979917  44.3956274  88.0145814  93.8636502  43.3019049  88.1751781
  87.9381207  42.2018783  92.8489021  87.1480261  42.4576312  92.3729132
  88.4292455  43.0167121  92.9541062  89.8895953  42.5663362  89.8072498
  89.0927116  42.6782057  90.3255994  89.6621545  42.9050015  88.9413389
  95.7201620  49.0908066  97.7555013  95.7846053  49.5528473  98.5913185
  95.0112544  48.4605431  97.8837323  86.2218910  42.4549274  95.2804012
  86.4726949  43.3396284  95.5461588  86.7578459  42.2753875  94.5079104
  95.4349638  50.7576173  87.6233993  95.2995313  51.6027709  88.0518841
  95.9759451  50.9595451  86.8599927  88.8879035  48.2751611  88.1961918
  89.4003556  49.0694861  88.3467483  89.5401748  47.5777902  88.1295520
  90.6973920  51.3917367  90.2784671  90.8740549  52.3135332  90.0905655
  91.4930754  51.0775787  90.7079051  89.9826277  43.4381999 100.1546835
  89.8679792  42.5367257 100.4553934  89.1270794  43.6845696  99.8031651
  91.8205236  52.9095541  96.2795014  92.3712661  52.7812605  95.5072008
  90.9816712  53.2090430  95.9289907  95.6172407  49.1746669 100.6239245
  96.1500743  48.4134957 100.3938553  95.0886488  48.8820321 101.3663399
  86.8527952  46.6040266  88.9721489  87.6903174  47.0137274  88.7555196
  87.0306220  45.6639708  88.9421683  98.7492384  44.2715346  84.6605322
  98.2339008  45.0419951  84.8993709  98.4769693  43.5980482  85.2838383
  96.3339495  39.1165047  89.7190560  95.4781092  38.7271897  89.5396199
  96.7466447  39.1957008  88.8590346  94.1081528  36.7350120  93.1248302
  94.9734525  36.5392929  92.7654191  94.1759037  36.5060472  94.0517658
 103.7226659  47.0247701  86.5958495 102.9456101  46.6858860  86.1513657
 104.4018139  47.0300324  85.9213460  98.5378688  42.1442438  86.4865103
  98.2328823  42.4588587  87.3375246  99.4909130  42.2223858  86.5292436
  96.9825119  48.3032662  88.1358057  96.4546481  47.5685421  87.8231294
  96.4812622  49.0807338  87.8898025 101.9617965  46.4981682  93.2525103
 101.3041640  47.1880943  93.3405232 102.7658365  46.8878114  93.5959090
  91.7143847  38.9652328  90.4964668  92.2887599  38.7427509  89.7637861
  92.3014829  39.0341022  91.2493270 100.7723424  44.8526055  91.3029045
 101.2855306  45.4856047  91.8050755 101.4224648  44.2527250  90.9372405
  92.0413434  40.9956789  84.5160554  91.2050746  41.3331475  84.8369828
  91.9018204  40.8605769  83.5787691  94.0166515  35.8393577  89.2239738
  93.3630927  35.5242594  88.5996353  93.9746989  35.2169317  89.9499561
  95.1277720  46.1212872  81.1393030  94.2204781  45.8902125  81.3384179
  95.6248752  45.3250491  81.3267011  98.0345798  54.8310379  84.0589716
  97.3607497  55.1342076  84.6674674  98.4211620  55.6339459  83.7095173
  97.2504255  42.3275510  93.5487385  96.3326816  42.5490457  93.3909074
  97.6664399  42.4021821  92.6899093  98.0339303  43.7266926  88.6790066
  98.7811122  44.2388323  88.3697188  98.3030892  43.4050979  89.5394459
  96.3065953  46.2225467  85.6617020  95.3977172  45.9384500  85.7589490
  96.3361037  46.6424545  84.8020327 101.5385220  49.8332056  89.4308188
 101.0847548  48.9922966  89.4873378 100.9079187  50.4693455  89.7682968
 100.4818140  40.7624042  90.6608855  99.7440897  40.2501428  90.9919098
 100.7344914  40.3224424  89.8492132  99.9818160  51.6708553  90.3658006
 100.2741134  52.2313610  89.6470371 100.4916780  51.9637114  91.1211165
  86.8754123  43.9430981  89.6432222  86.6778523  43.3500342  88.9183289
  86.3200787  43.6383191  90.3608161  94.8550847  43.8354087  91.7626815
  94.9099457  42.8827924  91.6869292  94.0442049  43.9913526  92.2468114
  96.0042041  47.7634210  83.0005099  95.5661471  47.0470069  82.5410736
  96.7452482  47.9910325  82.4390190  92.7943207  42.4531147  89.5217194
  91.9811073  42.7525318  89.9282386  93.2902201  42.0586836  90.2391676
  94.9451785  52.4488904  91.4551459  94.9027964  52.6749750  90.5259991
  95.8614484  52.2152279  91.6037260 104.1215156  46.0391407  89.0581417
 103.9833054  46.2293003  88.1302606 103.7651374  46.8010790  89.5149468
  92.2857282  40.0249503  95.1378429  92.9256661  39.8838262  94.4401393
  91.4534812  39.7384016  94.7617031  93.0617586  49.3251933  91.2513422
  93.8558184  48.8302253  91.0495997  92.3509278  48.7969796  90.8881127
  97.8812430  51.7070029  95.6025789  97.9349452  52.2760965  96.3703505
  97.0127211  51.8771914  95.2379826  89.3700349  43.4695015  87.3273174
  88.4397937  43.4079470  87.5443136  89.4657821  42.9470967  86.5309816
  89.2885898  39.9949828  89.9151416  89.5492715  40.9095161  89.8060576
  90.1103070  39.5274270  90.0648029  90.7610823  41.4087585  97.0850241
  91.4333877  41.2004947  96.4362889  89.9340610  41.2109671  96.6455473
  96.8400530  45.8730291  97.1612721  97.7692590  46.0241450  96.9881688
  96.4191560  45.9614311  96.3061368  95.6388862  49.8980955  94.9311259
  95.4999947  49.5299739  95.8037197  94.8503458  50.4128594  94.7595217
  96.2337014  54.9990051  86.2736795  96.4088769  54.5278095  87.0882418
  95.5469802  55.6255818  86.5018056  97.1894077  49.2762558  92.3200097
  96.8543909  49.2363328  93.2157746  96.6898022  48.6107274  91.8470507
  91.1638321  44.6830188  97.8452678  91.0258119  43.9510427  98.4464217
  92.0743244  44.5939088  97.5636865 100.1253268  46.6218592  82.5937156
  99.5082439  45.8965420  82.4970209  99.6569757  47.3827952  82.2504230
  93.7920621  44.3950147  97.3336357  94.5020240  43.7543339  97.2922976
  93.7489930  44.6463042  98.2562538  90.7998099  58.1479414  93.0476655
  91.0394697  58.7797938  93.7255674  89.9567295  57.7967454  93.3342015
  91.9151814  40.8404016  81.7158460  91.0381281  40.7192817  81.3520707
  92.3909567  40.0490095  81.4637349  83.4353954  45.6281176  91.8099968
  84.1224994  45.3142906  91.2220983  83.2802083  46.5322541  91.5367219
  88.2388677  40.5171373  96.2384991  88.1546865  39.9097042  95.5035401
  87.4171383  41.0080391  96.2394488  95.3125961  53.9558537  95.4518159
  95.2396132  54.7613508  95.9637464  94.8703354  54.1550502  94.6266181
  95.1015740  53.1930307  88.9620981  94.3183262  53.7351987  89.0559205
  95.8008486  53.7104286  89.3615222  98.4112390  39.0024936  91.6055186
  98.9081090  38.2494898  91.2856257  97.6399372  39.0389253  91.0398396
  97.7724644  53.8545371  97.6076318  98.4852616  54.4892836  97.5352220
  97.2814673  53.9509237  96.7916320  99.4942171  47.7596623  89.1793610
  98.5598450  47.8798086  89.0098314  99.6718840  46.8569090  88.9153620
  94.9947359  41.1442319  91.3326871  94.6245147  40.5913360  92.0207777
  95.4906452  40.5400453  90.7801871 102.8814723  43.6013943  89.7143644
 103.3475175  44.4341934  89.6403947 103.3322223  43.1358924  90.4188902
  92.8236558  51.6039814  98.4281889  93.5246017  52.2376297  98.5811283
  92.3531673  51.9454546  97.6677528 100.9490954  49.9457764  86.7129796
 101.2250798  49.8314359  87.6223670 100.0795452  49.5475249  86.6741969
  97.5845018  54.1944115  90.3562610  97.7667412  53.3765771  90.8190362
  98.4078004  54.4111807  89.9187500  97.9187183  53.1212300  87.6177658
  98.4474950  52.6104755  87.0047820  98.1815403  52.8054830  88.4823191
  88.4204276  51.1376169  95.3612992  89.0057713  50.3919857  95.4940896
  88.2229114  51.4480126  96.2449655  91.2742931  54.1727417  90.3775434
  90.6053306  54.6573544  89.8939474  91.1355801  54.4196637  91.2918812
  83.0121931  43.7081769  94.0817435  83.0506030  43.1745360  94.8754553
  82.5062223  43.1816975  93.4628412  90.3912693  38.5546310  97.5779977
  90.4554019  39.4161141  97.1657375  90.3279813  37.9420312  96.8452336
  86.6430508  42.4345872  87.1571366  86.9383949  41.5256550  87.1038420
  85.7418544  42.4133611  86.8352368  98.5516587  54.1553136  93.9621775
  98.4267726  53.3542875  93.4532720  99.2095678  54.6499329  93.4735744
  90.1724755  40.5101868  93.1398915  89.4511341  41.1237836  93.0006388
  90.9618011  41.0459633  93.0615561 100.6151495  51.9562156  95.5901325
  99.6681831  51.8367507  95.5179651 100.9634268  51.0684654  95.6727586
  88.3718350  40.1159969  87.2810691  88.0431056  39.2357348  87.0985797
  88.7257720  40.0607638  88.1687081  97.6197929  51.7514872  91.7905677
  97.4722891  50.8231579  91.9713247  98.4451422  51.7734963  91.3062752
  91.4860173  40.4032939  87.6486169  91.8256245  40.9318860  86.9264777
  91.9332293  40.7413345  88.4244735 101.2232050  52.5743431  92.8770550
 102.1478598  52.3686292  92.7395001 101.0547354  52.3259832  93.7859891
  93.4728320  38.9007561  85.8479462  94.1936683  39.2788813  85.3443179
  92.8493624  39.6196437  85.9514440  97.6159443  39.6052710  86.7837794
  97.8323057  40.4877347  86.4826622  97.1353510  39.2138923  86.0543436
  92.3558664  42.5638423  93.3608539  92.2103245  42.8778726  94.2532820
  91.8783868  43.1823323  92.8079437  94.2155047  39.5540971  93.4089428
  94.2016616  38.6582064  93.0721726  94.9327475  39.5611635  94.0427714
 101.0127367  53.0929098  88.2332641 101.1864244  52.5275521  87.4806493
 101.5056258  53.8929993  88.0512131  86.8304326  45.1043767  96.2996200
  86.2857795  45.8803575  96.4316474  87.7083676  45.4514572  96.1415321
  93.6191943  38.4355351  88.6776998  93.7407854  37.5071997  88.8767886
  93.3293986  38.4494037  87.7655314  96.4883134  36.1210262  91.8143718
  96.5104830  36.1849595  90.8595698  96.9051193  35.2814770  92.0084224
 102.0002539  52.4095863  85.3329539 102.6953444  53.0302555  85.5516854
 102.3425689  51.5591214  85.6081917  87.6170348  44.2313663  99.1926357
  86.8752084  44.3796299  99.7790987  87.2963093  44.4921929  98.3293106
 103.8993962  49.8595568  86.8616870 104.4245286  50.1982841  86.1366190
 103.8116315  48.9242583  86.6780005  95.5834623  55.9267551  91.2212123
  95.1439613  55.4343930  91.9144980  96.3342740  55.3840519  90.9804198
  88.0626962  52.1179092  91.2236751  88.8884982  51.8182864  90.8435395
  87.7121014  51.3486715  91.6726540  93.0308495  51.4705560  93.2934425
  92.4088504  50.8076265  92.9936653  93.7013362  51.4966692  92.6108073
  86.2635567  50.0365419  92.1825685  85.4267475  49.6087593  92.0009686
  86.2359213  50.2297862  93.1196476  92.5922002  50.0209484  86.7692885
  92.7410122  50.7044948  86.1159558  93.3988446  50.0014574  87.2842341
  90.3474635  46.0474661  87.7753954  90.1020677  45.1436991  87.9734165
  90.5170550  46.0491812  86.8333432  89.6170283  41.7803019  85.2740116
  88.9239528  41.8547374  84.6180152  89.3722035  41.0163363  85.7961633
  96.0917408  52.5157614  84.2404633  95.5191375  53.1347801  83.7875105
  96.6650201  53.0656976  84.7744555  99.3114667  52.7994764  85.3713215
 100.2445341  52.7340326  85.5746091  99.2237880  53.6351031  84.9127748
 101.9402684  52.1160635  82.3317163 101.8616316  51.7820498  83.2252921
 102.7612351  52.6082403  82.3308635  96.4764206  43.8518427  81.5820685
  97.4223311  43.7224635  81.6509103  96.0978451  43.1133089  82.0590114
  94.6607123  41.7768403  81.5175571  93.7538579  41.4801516  81.5938284
  94.9383104  41.4798221  80.6509857  85.5785064  43.0974767  91.9674617
  85.2587848  42.2440075  91.6748991  85.0318492  43.3123345  92.7232584
  89.3564971  45.8137208  95.6844124  89.5750981  46.7454316  95.7032157
  89.7690745  45.4545182  96.4698927  96.2769189  36.3205293  87.6719812
  95.4669917  35.9752378  88.0475058  96.9653606  36.0112837  88.2607423
  98.2059737  35.3983340  89.2944109  98.7590776  35.8178793  89.9534132
  98.4429824  34.4719088  89.3367065  93.4305908  38.6355339  81.6587550
  94.2925072  38.9610237  81.9183367  93.6156252  37.8486834  81.1460616
  85.4473324  46.7177678  93.9367739  84.7536795  46.3031631  93.4237693
  86.1946315  46.7598215  93.3401157 101.5838544  37.5083865  88.8022773
 101.0037213  38.1668669  88.4200825 101.3174477  36.6861210  88.3910190
  87.3610066  46.6495932  91.8133753  87.3380754  46.7483619  90.8615637
  87.6710703  47.4961083  92.1350920  90.0197444  48.7072087  95.9280368
  90.9740698  48.6756029  95.8610299  89.8209968  48.2462711  96.7430594
  90.6096826  47.2773203  98.4951166  91.4289715  47.7717282  98.5186003
  90.8833634  46.3605171  98.4668733 100.3663422  39.6683955  87.8579121
  99.4789277  39.9533606  87.6399316 100.7817411  39.5077719  87.0106398
  88.3747673  54.2491707  92.9450566  88.2402141  53.4892107  92.3788564
  87.9579735  54.9732606  92.4779355  99.5106636  49.4328630  81.9527141
 100.2142486  49.6378633  82.5684797  98.7869285  50.0005392  82.2176225
 100.3404446  45.1838491  88.0729411 100.2839648  45.6407043  87.2337044
 100.8932789  44.4229176  87.8952254 104.1509252  40.9728223  88.8979531
 103.8946186  40.5724859  89.7287738 103.5262120  41.6872017  88.7729670
  91.5316799  55.1461024  93.1569008  91.4149183  56.0906456  93.0547699
  90.7109245  54.8434585  93.5454808 101.4193333  49.8711159  84.0025601
 102.2538937  49.4392358  83.8203076 101.2577676  49.6993173  84.9302496
 101.0739225  46.3743273  85.3681940 101.0188029  46.2087544  84.4270385
 100.4485281  47.0819306  85.5244130  85.8631740  41.6111337  99.1943363
  86.5090604  41.1010291  99.6830588  85.6548892  42.3480019  99.7686788
  94.3835351  35.8751382  84.9467259  94.3714021  36.8193222  85.1035530
  95.2758773  35.6921527  84.6526720  92.5571313  55.7989285  96.3724937
  93.4598560  55.8312896  96.6891432  92.3308683  54.8689736  96.3871273
  94.3124915  54.5520272  93.0335015  93.3620546  54.5522134  92.9199388
  94.6157401  53.8053007  92.5171050 102.7154130  62.1943715  90.0239193
 102.1518995  62.1033652  89.2555481 102.6006525  61.3743619  90.5041686
 102.2209316  62.9503820  85.7340793 102.9940192  62.4032807  85.5953669
 102.5734715  63.8148069  85.9455254 104.5575594  59.1096486  83.3659243
 104.8101115  58.5878007  82.6042706 103.6200153  58.9462631  83.4685926
 104.2771883  61.0124592  85.5683618 104.1608141  60.3369495  86.2364702
 104.3874143  60.5256966  84.7515771  98.7774962  57.5310701  92.8489021
  97.9874016  57.7868229  92.3729132  99.2686209  58.3459039  92.9541062
 100.7289707  57.8955280  89.8072498  99.9320871  58.0073974  90.3255994
 100.5015299  58.2341932  88.9413389  97.0612665  57.7841191  95.2804012
  97.3120703  58.6688201  95.5461588  97.5972213  57.6045793  94.5079104
  99.7272790  63.6043529  88.1961918 100.2397311  64.3986779  88.3467483
 100.3795503  62.9069819  88.1295520  97.6921707  61.9332183  88.9721489
  98.5296929  62.3429192  88.7555196  97.8699974  60.9931625  88.9421683
 102.5537601  54.2944246  90.4964668 103.1281353  54.0719427  89.7637861
 103.1408584  54.3632940  91.2493270 102.8807189  56.3248707  84.5160554
 102.0444501  56.6623393  84.8369828 102.7411958  56.1897686  83.5787691
 104.8560269  51.1685494  89.2239738 104.2024682  50.8534512  88.5996353
 104.8140743  50.5461235  89.9499561  97.7147878  59.2722899  89.6432222
  97.5172278  58.6792259  88.9183289  97.1594542  58.9675109  90.3608161
 103.6336961  57.7823065  89.5217194 102.8204827  58.0817235  89.9282386
 104.1295956  57.3878754  90.2391676 103.1251036  55.3541420  95.1378429
 103.7650416  55.2130179  94.4401393 102.2928567  55.0675934  94.7617031
 100.2094104  58.7986932  87.3273174  99.2791692  58.7371388  87.5443136
 100.3051576  58.2762885  86.5309816 100.1279653  55.3241745  89.9151416
 100.3886470  56.2387078  89.8060576 100.9496825  54.8566188  90.0648029
 102.7545569  56.1695934  81.7158460 101.8775035  56.0484735  81.3520707
 103.2303322  55.3782012  81.4637349  94.2747709  60.9573094  91.8099968
  94.9618749  60.6434824  91.2220983  94.1195838  61.8614458  91.5367219
  99.0782431  55.8463290  96.2384991  98.9940620  55.2388960  95.5035401
  98.2565138  56.3372309  96.2394488  93.8515685  59.0373687  94.0817435
  93.8899785  58.5037278  94.8754553  93.3455978  58.5108893  93.4628412
  97.4824263  57.7637789  87.1571366  97.7777704  56.8548468  87.1038420
  96.5812298  57.7425529  86.8352368 101.0118510  55.8393786  93.1398915
 100.2905095  56.4529754  93.0006388 101.8011765  56.3751551  93.0615561
  99.2112104  55.4451887  87.2810691  98.8824810  54.5649266  87.0985797
  99.5651475  55.3899556  88.1687081 102.3253927  55.7324857  87.6486169
 102.6650000  56.2610778  86.9264777 102.7726048  56.0705263  88.4244735
 104.3122075  54.2299478  85.8479462 105.0330437  54.6080731  85.3443179
 103.6887379  54.9488355  85.9514440 104.4585698  53.7647269  88.6776998
 104.5801609  52.8363915  88.8767886 104.1687740  53.7785955  87.7655314
 103.4315757  65.3501401  86.7692885 103.5803877  66.0336866  86.1159558
 104.2382200  65.3306492  87.2842341 101.1868390  61.3766579  87.7753954
 100.9414432  60.4728909  87.9734165 101.3564304  61.3783730  86.8333432
 100.4564037  57.1094937  85.2740116  99.7633282  57.1839292  84.6180152
 100.2115789  56.3455280  85.7961633  96.4178818  58.4266684  91.9674617
  96.0981602  57.5731993  91.6748991  95.8712246  58.6415263  92.7232584
 104.2699662  53.9647256  81.6587550 105.1318826  54.2902155  81.9183367
 104.4550007  53.1778752  81.1460616  96.2867078  62.0469596  93.9367739
  95.5930550  61.6323549  93.4237693  97.0340069  62.0890132  93.3401157
  98.2003821  61.9787850  91.8133753  98.1774509  62.0775537  90.8615637
  98.5104457  62.8253001  92.1350920  69.1210591   4.4957701  79.7721962
  69.3607189   5.1276226  80.4500981  68.2779788   4.1445741  80.0587321
  81.0366623   8.5422002  76.7484500  80.4731488   8.4511939  75.9800788
  80.9219018   7.7221907  77.2286993  78.5831055  10.0373194  79.5868721
  79.3752346   9.6964018  79.1715020  78.8227705  10.1468169  80.5070874
  86.6166181  12.2092970  72.0598965  85.9654161  12.7947050  71.6732979
  87.4110544  12.7399165  72.1194002  80.5421808   9.2982107  72.4586099
  81.3152684   8.7511094  72.3198975  80.8947207  10.1626356  72.6700561
  82.3806851  10.6258489  85.6652999  82.0896717  11.5304120  85.5499665
  83.0163835  10.6675017  86.3797068  88.0941446   9.8983402  72.5967949
  87.4587279   9.9718028  73.3088854  87.7638853  10.4877001  71.9187029
  87.3396736  10.3119905  82.6602792  87.0397459  11.2144944  82.5518600
  86.9947796  10.0452088  83.5123945  78.1518029   6.4066975  79.5283286
  78.2810410   6.6601454  80.4422698  77.4715480   6.9994683  79.2087941
  82.3217516  17.0764225  75.6273760  82.2441546  18.0272050  75.7062241
  81.7179160  16.7310098  76.2848686  84.4193234   9.4982283  77.4627629
  84.8831580   9.7769986  76.6732252  84.1550032   8.5965728  77.2800720
  81.3117315   9.0453765  80.4007393  81.8818672   9.4741033  79.7624877
  81.9025427   8.7636349  81.0991578  84.8807867  10.7678271  84.4800319
  84.9452300  11.2298678  85.3158491  84.1718791  10.1375636  84.6082629
  84.5955885  12.4346378  74.3479300  84.4601560  13.2797914  74.7764148
  85.1365697  12.6365656  73.5845234  78.0485282   9.9521816  74.9207225
  78.5609803  10.7465066  75.0712790  78.7007995   9.2548107  74.8540826
  79.8580167  13.0687572  77.0029978  80.0346795  13.9905537  76.8150962
  80.6537000  12.7545992  77.4324358  80.9811482  14.5865746  83.0040320
  81.5318908  14.4582810  82.2317314  80.1422958  14.8860635  82.6535213
  84.7778653  10.8516874  87.3484552  85.3106990  10.0905162  87.1183859
  84.2492735  10.5590526  88.0908706  76.0134199   8.2810470  75.6966795
  76.8509421   8.6907479  75.4800503  76.1912467   7.3409913  75.6666989
  86.1431366   9.9802867  74.8603364  85.6152728   9.2455626  74.5476601
  85.6418869  10.7577543  74.6143332  87.1952045  16.5080584  70.7835023
  86.5213744  16.8112281  71.3919981  87.5817867  17.3109664  70.4340480
  90.6991467  11.5102261  76.1553494  90.2453794  10.6693171  76.2118685
  90.0685434  12.1463660  76.4928274  89.1424406  13.3478758  77.0903312
  89.4347381  13.9083815  76.3715678  89.6523027  13.6407319  77.8456471
  85.1648288   9.4404415  69.7250405  84.7267718   8.7240274  69.2656043
  85.9058728   9.6680530  69.1635497  84.1058032  14.1259109  78.1796766
  84.0634210  14.3519955  77.2505298  85.0220730  13.8922483  78.3282567
  82.2223832  11.0022138  77.9758728  83.0164431  10.5072458  77.7741303
  81.5115525  10.4740001  77.6126434  87.0418677  13.3840233  82.3271096
  87.0955699  13.9531170  83.0948812  86.1733458  13.5542118  81.9625133
  84.7995108  11.5751160  81.6556565  84.6606194  11.2069944  82.5282503
  84.0109705  12.0898799  81.4840523  85.3943260  16.6760256  72.9982102
  85.5695016  16.2048300  73.8127725  84.7076048  17.3026023  73.2263363
  86.3500324  10.9532763  79.0445403  86.0150156  10.9133533  79.9403053
  85.8504269  10.2877479  78.5715813  79.9604346  19.8249619  79.7721962
  80.2000944  20.4568143  80.4500981  79.1173542  19.4737659  80.0587321
  72.5960201   7.3051381  78.5345274  73.2831241   6.9913111  77.9466290
  72.4408330   8.2092746  78.2612526  84.4732208  15.6328742  82.1763466
  84.4002379  16.4383713  82.6882771  84.0309601  15.8320707  81.3511487
  84.2621987  14.8700512  75.6866288  83.4789509  15.4122192  75.7804512
  84.9614732  15.3874491  76.0860529  86.9330891  15.5315576  84.3321625
  87.6458863  16.1663040  84.2597526  86.4420920  15.6279442  83.5161627
  81.9842805  13.2810019  85.1527196  82.6852264  13.9146502  85.3056590
  81.5137920  13.6224751  84.3922835  90.1097200  11.6227969  73.4375103
  90.3857044  11.5084563  74.3468977  89.2401699  11.2245454  73.3987276
  86.7451264  15.8714320  77.0807916  86.9273659  15.0535976  77.5435669
  87.5684250  16.0882012  76.6432806  87.0793430  14.7982505  74.3422965
  87.6081196  14.2874959  73.7293127  87.3421650  14.4825035  75.2068498
  77.5810523  12.8146374  82.0858298  78.1663959  12.0690062  82.2186202
  77.3835361  13.1250331  82.9694962  80.4349178  15.8497622  77.1020741
  79.7659553  16.3343749  76.6184781  80.2962048  16.0966842  78.0164119
  72.1728177   5.3851974  80.8062741  72.2112277   4.8515565  81.5999859
  71.6668470   4.8587180  80.1873719  84.5754446  17.8841365  83.7003399
  85.1272754  18.0472987  84.4652484  84.9160640  18.4745803  83.0283424
  87.7122834  15.8323341  80.6867081  87.5873973  15.0313080  80.1778027
  88.3701925  16.3269534  80.1981051  89.7757742  13.6332361  82.3146631
  88.8288078  13.5137712  82.2424958  90.1240515  12.7454859  82.3972893
  86.7804175  13.4285077  78.5150983  86.6329138  12.5001784  78.6958553
  87.6057669  13.4505168  78.0308059  90.3838297  14.2513636  79.6015856
  91.3084845  14.0456497  79.4640307  90.2153601  14.0030037  80.5105198
  90.1733613  14.7699303  74.9577948  90.3470491  14.2045726  74.2051800
  90.6662505  15.5700198  74.7757438  75.9910573   6.7813972  83.0241506
  75.4464041   7.5573780  83.1561781  76.8689923   7.1284777  82.8660628
  91.1608786  14.0866067  72.0574846  91.8559691  14.7072760  72.2762161
  91.5031936  13.2361419  72.3327224  76.7776595   5.9083868  85.9171663
  76.0358331   6.0566504  86.5036294  76.4569339   6.1692134  85.0538413
  84.7220258  15.4499847  85.7152053  85.0307384  15.2048993  86.5874753
  85.5195740  15.6546485  85.2270924  84.7440870  17.6037756  77.9457430
  84.3045860  17.1114135  78.6390287  85.4948987  17.0610724  77.7049505
  77.2233209  13.7949297  77.9482058  78.0491229  13.4953069  77.5680701
  76.8727261  13.0256920  78.3971847  82.1914742  13.1475765  80.0179732
  81.5694751  12.4846470  79.7181959  82.8619609  13.1736897  79.3353379
  75.4241814  11.7135624  78.9070992  74.5873722  11.2857798  78.7254993
  75.3965459  11.9068067  79.8441783  81.7528249  11.6979689  73.4938192
  81.9016369  12.3815153  72.8404865  82.5594692  11.6784779  74.0087648
  79.5080882   7.7244866  74.4999261  79.2626924   6.8207196  74.6979471
  79.6776796   7.7262017  73.5578739  85.2523654  14.1927819  70.9649940
  84.6797621  14.8118006  70.5120411  85.8256448  14.7427181  71.4989861
  88.4720914  14.4764969  72.0958522  89.4051587  14.4110531  72.2991397
  88.3844127  15.3121236  71.6373054  91.1008931  13.7930840  69.0562469
  91.0222562  13.4590703  69.9498227  91.9218598  14.2852608  69.0553942
  78.5171218   7.4907413  82.4089430  78.7357228   8.4224520  82.4277464
  78.9296992   7.1315387  83.1944234  74.6079570   8.3947883  80.6613045
  73.9143042   7.9801836  80.1483000  75.3552561   8.4368420  80.0646464
  76.5216313   8.3266137  78.5379060  76.4987001   8.4253824  77.5860943
  76.8316949   9.1731288  78.8596226  79.1803691  10.3842292  82.6525675
  80.1346944  10.3526234  82.5855606  78.9816214   9.9232916  83.4675900
  79.7703073   8.9543408  85.2196472  80.5895962   9.4487487  85.2431309
  80.0439881   8.0375376  85.1914040  77.5353920  15.9261911  79.6695872
  77.4008388  15.1662312  79.1033870  77.1185982  16.6502811  79.2024661
  88.6712883  11.1098835  68.6772448  89.3748733  11.3148838  69.2930103
  87.9475531  11.6775597  68.9421531  80.6923045  16.8231228  79.8814315
  80.5755430  17.7676661  79.7793005  79.8715492  16.5204790  80.2700114
  90.5799580  11.5481364  70.7270908  91.4145184  11.1162563  70.5448383
  90.4183923  11.3763378  71.6547802  81.7177560  17.4759490  83.0970243
  82.6204806  17.5083101  83.4136738  81.4914930  16.5459941  83.1116579
  83.4731162  16.2290477  79.7580322  82.5226793  16.2292339  79.6444694
  83.7763648  15.4823212  79.2416357  99.2083855  22.0651015  80.8226084
  99.8462265  21.9457763  80.1189425  99.0904698  23.0131859  80.8814037
  96.0173561  22.0178443  80.7587609  95.6792073  21.9019508  79.8708144
  96.8863330  21.6169609  80.7388615  91.8760377  23.8713920  76.7484500
  91.3125242  23.7803857  75.9800788  91.7612772  23.0513824  77.2286993
  89.4224809  25.3665111  79.5868721  90.2146101  25.0255936  79.1715020
  89.6621459  25.4760086  80.5070874  97.4559936  27.5384888  72.0598965
  96.8047916  28.1238968  71.6732979  98.2504299  28.0691082  72.1194002
  91.3815563  24.6274025  72.4586099  92.1546439  24.0803012  72.3198975
  91.7340962  25.4918274  72.6700561  93.2200606  25.9550407  85.6652999
  92.9290472  26.8596038  85.5499665  93.8557590  25.9966935  86.3797068
  94.1456812  23.3327255  82.2554358  94.7420385  23.1083278  81.5411321
  94.2031784  22.5912001  82.8579806  93.7181841  20.7866691  70.0904549
  93.9707361  20.2648212  69.3288012  92.7806400  20.6232836  70.1931233
  98.7625124  19.7902469  77.8979293  99.5488213  19.3721892  77.5469710
  99.0263828  20.6948561  78.0660941  98.9335201  25.2275319  72.5967949
  98.2981034  25.3009946  73.3088854  98.6032607  25.8168918  71.9187029
  93.4378130  22.6894797  72.2928924  93.3214388  22.0139700  72.9610009
  93.5480389  22.2027171  71.4761077  95.7809670  22.1504944  75.9975613
  95.4167878  21.6235565  76.7088535  96.6376786  21.7603413  75.8242099
  95.4215157  17.1794844  70.9936962  95.5889560  18.0475080  71.3607433
  95.2312327  17.3422125  70.0698251  98.1790491  25.6411822  82.6602792
  97.8791214  26.5436861  82.5518600  97.8341550  25.3744006  83.5123945
  91.6302972  22.0925619  78.6939497  90.7053469  21.9601833  78.9017189
  91.8787385  22.8719839  79.1909439  95.4004378  19.6352501  71.9783629
  95.2804004  20.0809552  72.8169109  94.7056967  19.9837819  71.4197167
  88.9911783  21.7358893  79.5283286  89.1204164  21.9893372  80.4422698
  88.3109234  22.3286601  79.2087941  93.1611270  32.4056143  75.6273760
  93.0835300  33.3563968  75.7062241  92.5572914  32.0602015  76.2848686
 101.0989444  20.1073974  72.8063963 102.0107301  20.3401361  72.6311660
 100.5899092  20.6911018  72.2439041  99.7059027  25.0899793  80.1977544
  99.0767889  25.2545507  79.4953612  99.3184689  25.5041402  80.9688508
 103.5848259  26.0254231  77.5521908 102.8999297  26.4053132  77.0018941
 103.6692108  26.6349557  78.2853856  95.2586989  24.8274201  77.4627629
  95.7225334  25.1061904  76.6732252  94.9943787  23.9257645  77.2800720
  92.1511070  24.3745682  80.4007393  92.7212427  24.8032951  79.7624877
  92.7419182  24.0928267  81.0991578  94.1955875  20.9497353  74.2717195
  94.8979918  21.4018397  74.7391121  93.8636503  20.3081172  74.8997088
  87.9381209  19.2080906  79.5734328  87.1480263  19.4638434  79.0974439
  88.4292456  20.0229244  79.6786369  89.8895954  19.5725485  76.5317805
  89.0927117  19.6844179  77.0501301  89.6621546  19.9112137  75.6658695
  95.7201622  26.0970188  84.4800319  95.7846054  26.5590596  85.3158491
  95.0112546  25.4667553  84.6082629  86.2218912  19.4611396  82.0049319
  86.4726950  20.3458406  82.2706895  86.7578460  19.2815998  81.2324411
  95.4349639  27.7638296  74.3479300  95.2995314  28.6089832  74.7764148
  95.9759452  27.9657573  73.5845234  88.8879037  25.2813734  74.9207225
  89.4003557  26.0756984  75.0712790  89.5401750  24.5840024  74.8540826
  90.6973921  28.3979490  77.0029978  90.8740550  29.3197455  76.8150962
  91.4930755  28.0837909  77.4324358  89.9826278  20.4444122  86.8792141
  89.8679793  19.5429379  87.1799240  89.1270796  20.6907819  86.5276958
  91.8205237  29.9157664  83.0040320  92.3712662  29.7874727  82.2317314
  90.9816713  30.2152553  82.6535213  95.6172408  26.1808792  87.3484552
  96.1500745  25.4197080  87.1183859  95.0886489  25.8882444  88.0908706
  86.8527954  23.6102388  75.6966795  87.6903176  24.0199396  75.4800503
  87.0306221  22.6701830  75.6666989  98.7492386  21.2777469  71.3850628
  98.2339009  22.0482073  71.6239016  98.4769694  20.6042605  72.0083690
  96.3339497  16.1227170  76.4435867  95.4781093  15.7334020  76.2641505
  96.7466448  16.2019130  75.5835652  94.1081529  13.7412243  79.8493608
  94.9734526  13.5455051  79.4899498  94.1759038  13.5122594  80.7762965
 103.7226660  24.0309823  73.3203802 102.9456103  23.6920983  72.8758964
 104.4018141  24.0362447  72.6458767  98.5378689  19.1504561  73.2110410
  98.2328824  19.4650710  74.0620553  99.4909131  19.2285981  73.2537743
  96.9825121  25.3094784  74.8603364  96.4546482  24.5747544  74.5476601
  96.4812623  26.0869461  74.6143332 101.9617967  23.5043805  79.9770410
 101.3041641  24.1943066  80.0650538 102.7658366  23.8940237  80.3204396
  91.7143848  15.9714450  77.2209975  92.2887600  15.7489632  76.4883168
  92.3014831  16.0403145  77.9738576 100.7723425  21.8588177  78.0274352
 101.2855307  22.4918169  78.5296061 101.4224649  21.2589373  77.6617712
  92.0413435  18.0018911  71.2405860  91.2050748  18.3393598  71.5615135
  91.9018205  17.8667891  70.3032997  94.0166516  12.8455699  75.9485044
  93.3630928  12.5304717  75.3241659  93.9746990  12.2231440  76.6744867
  95.1277721  23.1274994  67.8638337  94.2204783  22.8964248  68.0629486
  95.6248753  22.3312614  68.0512318  98.0345800  31.8372502  70.7835023
  97.3607498  32.1404198  71.3919981  98.4211622  32.6401582  70.4340480
  97.2504256  19.3337633  80.2732692  96.3326818  19.5552580  80.1154380
  97.6664400  19.4083943  79.4144399  98.0339304  20.7329049  75.4035372
  98.7811123  21.2450446  75.0942494  98.3030894  20.4113101  76.2639766
  96.3065954  23.2287589  72.3862327  95.3977174  22.9446622  72.4834796
  96.3361038  23.6486668  71.5265633 101.5385222  26.8394179  76.1553494
 101.0847549  25.9985089  76.2118685 100.9079188  27.4755577  76.4928274
 100.4818141  17.7686165  77.3854162  99.7440898  17.2563551  77.7164404
 100.7344915  17.3286546  76.5737439  99.9818161  28.6770675  77.0903312
 100.2741135  29.2375733  76.3715678 100.4916782  28.9699236  77.8456471
  86.8754125  20.9493103  76.3677529  86.6778524  20.3562464  75.6428595
  86.3200789  20.6445314  77.0853468  94.8550848  20.8416210  78.4872122
  94.9099458  19.8890046  78.4114599  94.0442050  20.9975649  78.9713420
  96.0042042  24.7696333  69.7250405  95.5661472  24.0532192  69.2656043
  96.7452483  24.9972448  69.1635497  92.7943208  19.4593270  76.2462501
  91.9811074  19.7587440  76.6527693  93.2902202  19.0648958  76.9636983
  94.9451786  29.4551027  78.1796766  94.9027965  29.6811873  77.2505298
  95.8614485  29.2214401  78.3282567 104.1215157  23.0453530  75.7826724
 103.9833055  23.2355126  74.8547913 103.7651376  23.8072913  76.2394775
  92.2857283  17.0311625  81.8623736  92.9256662  16.8900384  81.1646699
  91.4534814  16.7446139  81.4862338  93.0617587  26.3314056  77.9758728
  93.8558185  25.8364376  77.7741303  92.3509279  25.8031919  77.6126434
  97.8812431  28.7132151  82.3271096  97.9349454  29.2823087  83.0948812
  97.0127213  28.8834036  81.9625133  89.3700350  20.4757137  74.0518481
  88.4397938  20.4141593  74.2688443  89.4657822  19.9533090  73.2555122
  89.2885899  17.0011950  76.6396723  89.5492717  17.9157283  76.5305883
  90.1103072  16.5336393  76.7893335  90.7610825  18.4149707  83.8095547
  91.4333878  18.2067069  83.1608196  89.9340611  18.2171793  83.3700779
  96.8400531  22.8792413  83.8858028  97.7692591  23.0303573  83.7126995
  96.4191561  22.9676434  83.0306674  95.6388863  26.9043078  81.6556565
  95.4999949  26.5361862  82.5282503  94.8503459  27.4190717  81.4840523
  96.2337015  32.0052174  72.9982102  96.4088771  31.5340217  73.8127725
  95.5469803  32.6317940  73.2263363  97.1894078  26.2824680  79.0445403
  96.8543911  26.2425450  79.9403053  96.6898024  25.6169396  78.5715813
  91.1638322  21.6892310  84.5697984  91.0258120  20.9572549  85.1709523
  92.0743245  21.6001210  84.2882172 100.1253270  23.6280715  69.3182463
  99.5082440  22.9027543  69.2215515  99.6569758  24.3890075  68.9749537
  93.7920623  21.4012270  84.0581664  94.5020241  20.7605462  84.0168282
  93.7489931  21.6525164  84.9807845  90.7998100  35.1541537  79.7721962
  91.0394698  35.7860061  80.4500981  89.9567297  34.8029577  80.0587321
  91.9151816  17.8466139  68.4403767  91.0381282  17.7254940  68.0766014
  92.3909569  17.0552217  68.1882656  83.4353956  22.6343299  78.5345274
  84.1224996  22.3205029  77.9466290  83.2802084  23.5384663  78.2612526
  88.2388678  17.5233495  82.9630298  88.1546867  16.9159165  82.2280708
  87.4171384  18.0142514  82.9639794  95.3125962  30.9620659  82.1763466
  95.2396133  31.7675631  82.6882771  94.8703355  31.1612625  81.3511487
  95.1015742  30.1992429  75.6866288  94.3183264  30.7414109  75.7804512
  95.8008487  30.7166409  76.0860529  98.4112392  16.0087059  78.3300493
  98.9081091  15.2557021  78.0101563  97.6399373  16.0451375  77.7643702
  97.7724646  30.8607493  84.3321625  98.4852618  31.4954958  84.2597526
  97.2814674  30.9571359  83.5161627  99.4942172  24.7658746  75.9038916
  98.5598451  24.8860208  75.7343621  99.6718841  23.8631213  75.6398926
  94.9947361  18.1504442  78.0572178  94.6245148  17.5975482  78.7453083
  95.4906453  17.5462575  77.5047178 102.8814724  20.6076065  76.4388951
 103.3475176  21.4404057  76.3649253 103.3322224  20.1421047  77.1434209
  92.8236559  28.6101937  85.1527196  93.5246019  29.2438420  85.3056590
  92.3531674  28.9516668  84.3922835 100.9490955  26.9519887  73.4375103
 101.2250799  26.8376481  74.3468977 100.0795454  26.5537371  73.3987276
  97.5845019  31.2006237  77.0807916  97.7667413  30.3827893  77.5435669
  98.4078005  31.4173930  76.6432806  97.9187184  30.1274423  74.3422965
  98.4474951  29.6166877  73.7293127  98.1815404  29.8116953  75.2068498
  88.4204277  28.1438292  82.0858298  89.0057714  27.3981980  82.2186202
  88.2229116  28.4542249  82.9694962  91.2742932  31.1789539  77.1020741
  90.6053308  31.6635667  76.6184781  91.1355802  31.4258760  78.0164119
  83.0121932  20.7143892  80.8062741  83.0506031  20.1807483  81.5999859
  82.5062225  20.1879098  80.1873719  95.4148201  33.2133283  83.7003399
  95.9666509  33.3764904  84.4652484  95.7554394  33.8037721  83.0283424
  90.3912694  15.5608433  84.3025284  90.4554021  16.4223263  83.8902681
  90.3279814  14.9482434  83.5697642  86.6430509  19.4407994  73.8816673
  86.9383951  18.5318673  73.8283726  85.7418545  19.4195734  73.5597675
  98.5516588  31.1615258  80.6867081  98.4267728  30.3604998  80.1778027
  99.2095679  31.6561452  80.1981051  90.1724756  17.5163991  79.8644221
  89.4511342  18.1299958  79.7251695  90.9618012  18.0521756  79.7860867
 100.6151497  28.9624278  82.3146631  99.6681832  28.8429630  82.2424958
 100.9634270  28.0746776  82.3972893  88.3718351  17.1222092  74.0055998
  88.0431057  16.2419471  73.8231104  88.7257722  17.0669761  74.8932387
  97.6197930  28.7576995  78.5150983  97.4722892  27.8293702  78.6958553
  98.4451423  28.7797085  78.0308059  91.4860174  17.4095062  74.3731476
  91.8256247  17.9380983  73.6510084  91.9332295  17.7475468  75.1490042
 101.2232052  29.5805553  79.6015856 102.1478599  29.3748415  79.4640307
 101.0547355  29.3321954  80.5105198  93.4728321  15.9069683  72.5724768
  94.1936684  16.2850936  72.0688485  92.8493625  16.6258560  72.6759746
  97.6159444  16.6114832  73.5083101  97.8323059  17.4939470  73.2071929
  97.1353511  16.2201046  72.7788743  92.3558666  19.5700545  80.0853845
  92.2103246  19.8840848  80.9778127  91.8783869  20.1885446  79.5324744
  94.2155048  16.5603093  80.1334735  94.2016617  15.6644187  79.7967033
  94.9327477  16.5673757  80.7673021 101.0127368  30.0991221  74.9577948
 101.1864245  29.5337643  74.2051800 101.5056259  30.8992116  74.7757438
  86.8304328  22.1105890  83.0241506  86.2857796  22.8865698  83.1561781
  87.7083678  22.4576694  82.8660628  93.6191944  15.4417474  75.4022305
  93.7407856  14.5134120  75.6013192  93.3293987  15.4556160  74.4900620
 102.0002540  29.4157985  72.0574846 102.6953445  30.0364678  72.2762161
 102.3425691  28.5653336  72.3327224  87.6170350  21.2375786  85.9171663
  86.8752086  21.3858421  86.5036294  87.2963094  21.4984052  85.0538413
 103.8993964  26.8657691  73.5862177 104.4245288  27.2044963  72.8611497
 103.8116316  25.9304706  73.4025311  95.5614012  30.7791764  85.7152053
  95.8701139  30.5340911  86.5874753  96.3589494  30.9838403  85.2270924
  95.5834624  32.9329674  77.9457430  95.1439615  32.4406053  78.6390287
  96.3342741  32.3902642  77.7049505  88.0626963  29.1241215  77.9482058
  88.8884983  28.8244987  77.5680701  87.7121015  28.3548837  78.3971847
  93.0308496  28.4767683  80.0179732  92.4088506  27.8138388  79.7181959
  93.7013363  28.5028815  79.3353379  86.2635568  27.0427541  78.9070992
  85.4267477  26.6149716  78.7254993  86.2359214  27.2359985  79.8441783
  92.5922003  27.0271606  73.4938192  92.7410124  27.7107071  72.8404865
  93.3988447  27.0076696  74.0087648  90.3474636  23.0536784  74.4999261
  90.1020678  22.1499114  74.6979471  90.5170551  23.0553934  73.5578739
  89.6170284  18.7865142  71.9985422  88.9239529  18.8609497  71.3425458
  89.3722036  18.0225485  72.5206939  96.0917409  29.5219737  70.9649940
  95.5191376  30.1409924  70.5120411  96.6650203  30.0719099  71.4989861
  99.3114669  29.8056887  72.0958522 100.2445342  29.7402449  72.2991397
  99.2237882  30.6413154  71.6373054 101.9402685  29.1222757  69.0562469
 101.8616317  28.7882621  69.9498227 102.7612352  29.6144525  69.0553942
  96.4764207  20.8580550  68.3065992  97.4223312  20.7286758  68.3754410
  96.0978452  20.1195211  68.7835420  94.6607125  18.7830526  68.2420877
  93.7538580  18.4863639  68.3183591  94.9383106  18.4860344  67.3755163
  85.5785065  20.1036889  78.6919924  85.2587849  19.2502198  78.3994298
  85.0318493  20.3185468  79.4477891  89.3564972  22.8199330  82.4089430
  89.5750982  23.7516438  82.4277464  89.7690746  22.4607305  83.1944234
  96.2769190  13.3267416  74.3965119  95.4669919  12.9814501  74.7720365
  96.9653607  13.0174959  74.9852730  93.4305909  15.6417461  68.3832856
  94.2925073  15.9672359  68.6428674  93.6156253  14.8548957  67.8705922
  85.4473325  23.7239801  80.6613045  84.7536796  23.3093754  80.1483000
  86.1946316  23.7660337  80.0646464  87.3610067  23.6558055  78.5379060
  87.3380756  23.7545742  77.5860943  87.6710704  24.5023205  78.8596226
  90.0197445  25.7134210  82.6525675  90.9740699  25.6818152  82.5855606
  89.8209969  25.2524833  83.4675900  90.6096827  24.2835326  85.2196472
  91.4289716  24.7779404  85.2431309  90.8833635  23.3667294  85.1914040
 100.3663424  16.6746078  74.5824428  99.4789279  16.9595729  74.3644622
 100.7817413  16.5139841  73.7351705  88.3747674  31.2553829  79.6695872
  88.2402142  30.4954230  79.1033870  87.9579736  31.9794729  79.2024661
  99.5106637  26.4390753  68.6772448 100.2142487  26.6440755  69.2930103
  98.7869286  27.0067515  68.9421531 100.3404447  22.1900614  74.7974718
 100.2839649  22.6469165  73.9582350 100.8932790  21.4291299  74.6197561
 104.1509253  17.9790346  75.6224837 103.8946188  17.5786981  76.4533045
 103.5262121  18.6934140  75.4974977  91.5316800  32.1523146  79.8814315
  91.4149184  33.0968579  79.7793005  90.7109246  31.8496708  80.2700114
 101.4193335  26.8773282  70.7270908 102.2538938  26.4454480  70.5448383
 101.2577677  26.7055296  71.6547802 101.0739227  23.3805395  72.0927247
 101.0188031  23.2149667  71.1515691 100.4485282  24.0881428  72.2489437
  85.8631742  18.6173460  85.9188669  86.5090605  18.1072414  86.4075894
  85.6548893  19.3542141  86.4932094  94.3835352  12.8813504  71.6712565
  94.3714022  13.8255344  71.8280836  95.2758774  12.6983650  71.3772027
  92.5571314  32.8051408  83.0970243  93.4598561  32.8375018  83.4136738
  92.3308684  31.8751859  83.1116579  94.3124916  31.5582395  79.7580322
  93.3620547  31.5584256  79.6444694  94.6157402  30.8115129  79.2416357
 102.7154132  39.2005838  76.7484500 102.1518997  39.1095774  75.9800788
 102.6006527  38.3805742  77.2286993 100.2618564  40.6957029  79.5868721
 101.0539855  40.3547854  79.1715020 100.5015214  40.8052004  80.5070874
 102.2209317  39.9565942  72.4586099 102.9940193  39.4094929  72.3198975
 102.5734716  40.8210192  72.6700561 104.0594360  41.2842325  85.6652999
 103.7684226  42.1887955  85.5499665 104.6951344  41.3258852  86.3797068
 104.5575595  36.1158608  70.0904549 104.8101116  35.5940130  69.3288012
 103.6200154  35.9524754  70.1931233 104.2771884  38.0186714  72.2928924
 104.1608142  37.3431618  72.9610009 104.3874144  37.5319088  71.4761077
 102.4696727  37.4217537  78.6939497 101.5447223  37.2893751  78.9017189
 102.7181140  38.2011756  79.1909439  99.8305538  37.0650811  79.5283286
  99.9597919  37.3185289  80.4422698  99.1502989  37.6578519  79.2087941
 104.0005025  47.7348060  75.6273760 103.9229055  48.6855886  75.7062241
 103.3966669  47.3893933  76.2848686 102.9904824  39.7037600  80.4007393
 103.5606181  40.1324868  79.7624877 103.5812936  39.4220185  81.0991578
  98.7774963  34.5372823  79.5734328  97.9874017  34.7930352  79.0974439
  99.2686211  35.3521161  79.6786369 100.7289709  34.9017403  76.5317805
  99.9320872  35.0136097  77.0501301 100.5015301  35.2404055  75.6658695
  97.0612666  34.7903314  82.0049319  97.3120705  35.6750324  82.2706895
  97.5972215  34.6107915  81.2324411  99.7272791  40.6105651  74.9207225
 100.2397312  41.4048902  75.0712790 100.3795504  39.9131942  74.8540826
 101.5367676  43.7271408  77.0029978 101.7134304  44.6489372  76.8150962
 102.3324509  43.4129827  77.4324358 100.8220032  35.7736040  86.8792141
 100.7073548  34.8721297  87.1799240  99.9664550  36.0199736  86.5276958
 102.6598991  45.2449582  83.0040320 103.2106417  45.1166645  82.2317314
 101.8210467  45.5444471  82.6535213  97.6921708  38.9394306  75.6966795
  98.5296930  39.3491314  75.4800503  97.8699976  37.9993748  75.6666989
 102.5537603  31.3006368  77.2209975 103.1281355  31.0781550  76.4883168
 103.1408585  31.3695063  77.9738576 102.8807190  33.3310829  71.2405860
 102.0444502  33.6685516  71.5615135 102.7411960  33.1959809  70.3032997
 104.8560270  28.1747617  75.9485044 104.2024683  27.8596634  75.3241659
 104.8140745  27.5523358  76.6744867  97.7147879  36.2785021  76.3677529
  97.5172279  35.6854382  75.6428595  97.1594543  35.9737231  77.0853468
 103.6336963  34.7885187  76.2462501 102.8204828  35.0879358  76.6527693
 104.1295957  34.3940876  76.9636983 103.1251037  32.3603543  81.8623736
 103.7650417  32.2192302  81.1646699 102.2928568  32.0738056  81.4862338
 103.9011341  41.6605973  77.9758728 104.6951940  41.1656293  77.7741303
 103.1903034  41.1323836  77.6126434 100.2094105  35.8049055  74.0518481
  99.2791693  35.7433511  74.2688443 100.3051577  35.2825008  73.2555122
 100.1279654  32.3303868  76.6396723 100.3886471  33.2449201  76.5305883
 100.9496826  31.8628310  76.7893335 101.6004579  33.7441625  83.8095547
 102.2727633  33.5358987  83.1608196 100.7734366  33.5463711  83.3700779
 102.0032076  37.0184228  84.5697984 101.8651874  36.2864467  85.1709523
 102.9137000  36.9293128  84.2882172 101.6391855  50.4833454  79.7721962
 101.8788453  51.1151979  80.4500981 100.7961051  50.1321495  80.0587321
 102.7545570  33.1758057  68.4403767 101.8775036  33.0546857  68.0766014
 103.2303323  32.3844135  68.1882656  94.2747710  37.9635216  78.5345274
  94.9618750  37.6496946  77.9466290  94.1195839  38.8676581  78.2612526
  99.0782432  32.8525413  82.9630298  98.9940621  32.2451082  82.2280708
  98.2565139  33.3434431  82.9639794 103.6630314  43.9393854  85.1527196
 104.3639773  44.5730337  85.3056590 103.1925429  44.2808586  84.3922835
  99.2598032  43.4730209  82.0858298  99.8451468  42.7273897  82.2186202
  99.0622870  43.7834166  82.9694962 102.1136687  46.5081457  77.1020741
 101.4447062  46.9927585  76.6184781 101.9749557  46.7550677  78.0164119
  93.8515686  36.0435810  80.8062741  93.8899786  35.5099400  81.5999859
  93.3455979  35.5171015  80.1873719 101.2306449  30.8900350  84.3025284
 101.2947775  31.7515181  83.8902681 101.1673569  30.2774352  83.5697642
  97.4824264  34.7699912  73.8816673  97.7777705  33.8610590  73.8283726
  96.5812300  34.7487651  73.5597675 101.0118511  32.8455908  79.8644221
 100.2905097  33.4591876  79.7251695 101.8011767  33.3813673  79.7860867
  99.2112106  32.4514009  74.0055998  98.8824812  31.5711388  73.8231104
  99.5651476  32.3961678  74.8932387 102.3253929  32.7386979  74.3731476
 102.6650001  33.2672901  73.6510084 102.7726049  33.0767385  75.1490042
 104.3122076  31.2361601  72.5724768 105.0330438  31.6142854  72.0688485
 103.6887380  31.9550478  72.6759746 103.1952420  34.8992463  80.0853845
 103.0497001  35.2132766  80.9778127 102.7177624  35.5177363  79.5324744
  97.6698082  37.4397807  83.0241506  97.1251550  38.2157615  83.1561781
  98.5477432  37.7868612  82.8660628 104.4585699  30.7709391  75.4022305
 104.5801610  29.8426038  75.6013192 104.1687741  30.7848077  74.4900620
  98.4564104  36.5667704  85.9171663  97.7145840  36.7150339  86.5036294
  98.1356848  36.8275969  85.0538413  98.9020718  44.4533132  77.9482058
  99.7278738  44.1536904  77.5680701  98.5514770  43.6840755  78.3971847
 103.8702251  43.8059601  80.0179732 103.2482260  43.1430306  79.7181959
 104.5407118  43.8320733  79.3353379  97.1029323  42.3719459  78.9070992
  96.2661231  41.9441633  78.7254993  97.0752968  42.5651902  79.8441783
 103.4315758  42.3563524  73.4938192 103.5803878  43.0398988  72.8404865
 104.2382201  42.3368614  74.0087648 101.1868391  38.3828702  74.4999261
 100.9414433  37.4791032  74.6979471 101.3564305  38.3845852  73.5578739
 100.4564038  34.1157059  71.9985422  99.7633283  34.1901414  71.3425458
 100.2115790  33.3517403  72.5206939  96.4178819  35.4328807  78.6919924
  96.0981604  34.5794115  78.3994298  95.8712248  35.6477385  79.4477891
 100.1958727  38.1491248  82.4089430 100.4144737  39.0808356  82.4277464
 100.6084501  37.7899222  83.1944234 104.2699664  30.9709379  68.3832856
 105.1318828  31.2964277  68.6428674 104.4550008  30.1840875  67.8705922
  96.2867079  39.0531719  80.6613045  95.5930551  38.6385671  80.1483000
  97.0340070  39.0952255  80.0646464  98.2003822  38.9849972  78.5379060
  98.1774510  39.0837660  77.5860943  98.5104458  39.8315123  78.8596226
 100.8591200  41.0426127  82.6525675 101.8134453  41.0110070  82.5855606
 100.6603723  40.5816751  83.4675900 101.4490582  39.6127243  85.2196472
 102.2683471  40.1071322  85.2431309 101.7227390  38.6959212  85.1914040
  99.2141429  46.5845747  79.6695872  99.0795897  45.8246148  79.1033870
  98.7973491  47.3086647  79.2024661 102.3710554  47.4815064  79.8814315
 102.2542939  48.4260496  79.7793005 101.5503001  47.1788625  80.2700114
  96.7025496  33.9465377  85.9188669  97.3484360  33.4364331  86.4075894
  96.4942647  34.6834059  86.4932094 103.3965069  48.1343326  83.0970243
 104.2992315  48.1666936  83.4136738 103.1702439  47.2043777  83.1116579
 104.6909441  51.3727727  80.8062741 104.7293540  50.8391318  81.5999859
 104.1849734  50.8462933  80.1873719  90.7998101  12.1603659  66.4967269
  91.0394700  12.7922184  67.1746287  89.9567298  11.8091699  66.7832628
 102.7154133  16.2067960  63.4729807 102.1518998  16.1157897  62.7046095
 102.6006528  15.3867865  63.9532299 100.2618565  17.7019152  66.3114027
 101.0539857  17.3609976  65.8960327 100.5015215  17.8114127  67.2316181
 102.2209319  16.9628065  59.1831406 102.9940195  16.4157052  59.0444282
 102.5734718  17.8272314  59.3945867 104.0594361  18.2904447  72.3898305
 103.7684227  19.1950078  72.2744972 104.6951346  18.3320975  73.1042375
  99.8305539  14.0712933  66.2528592  99.9597920  14.3247412  67.1668004
  99.1502990  14.6640641  65.9333248 104.0005026  24.7410183  62.3519067
 103.9229056  25.6918008  62.4307547 103.3966670  24.3956056  63.0093993
 102.9904825  16.7099723  67.1252699 103.5606183  17.1386991  66.4870184
 103.5812937  16.4282307  67.8236885  99.7272792  17.6167774  61.6452532
 100.2397313  18.4111024  61.7958096 100.3795505  16.9194065  61.5786133
 101.5367677  20.7333530  63.7275285 101.7134306  21.6551495  63.5396269
 102.3324511  20.4191950  64.1569664 102.6598993  22.2511704  69.7285627
 103.2106418  22.1228768  68.9562621 101.8210469  22.5506593  69.3780520
  97.6921709  15.9456428  62.4212102  98.5296931  16.3553437  62.2045810
  97.8699977  15.0055871  62.3912296 103.9011343  18.6668096  64.7004035
 104.6951941  18.1718416  64.4986610 103.1903035  18.1385959  64.3371740
 101.6391856  27.4895577  66.4967269 101.8788454  28.1214101  67.1746287
 100.7961052  27.1383617  66.7832628  94.2747711  14.9697339  65.2590581
  94.9618751  14.6559069  64.6711596  94.1195840  15.8738704  64.9857832
 103.6630315  20.9455977  71.8772502 104.3639774  21.5792460  72.0301896
 103.1925430  21.2870709  71.1168141  99.2598033  20.4792332  68.8103605
  99.8451470  19.7336020  68.9431509  99.0622871  20.7896289  69.6940269
 102.1136688  23.5143579  63.8266047 101.4447063  23.9989707  63.3430087
 101.9749558  23.7612800  64.7409426  93.8515688  13.0497932  67.5308048
  93.8899787  12.5161523  68.3245166  93.3455980  12.5233138  66.9119025
  97.6698083  14.4459930  69.7486813  97.1251552  15.2219738  69.8807087
  98.5477433  14.7930735  69.5905935  98.4564105  13.5729826  72.6416970
  97.7145841  13.7212462  73.2281600  98.1356850  13.8338092  71.7783719
  98.9020719  21.4595255  64.6727365  99.7278739  21.1599027  64.2926008
  98.5514771  20.6902878  65.1217153 103.8702252  20.8121723  66.7425038
 103.2482261  20.1492428  66.4427266 104.5407119  20.8382855  66.0598686
  97.1029324  19.3781582  65.6316298  96.2661232  18.9503756  65.4500299
  97.0752970  19.5714025  66.5687089 103.4315759  19.3625647  60.2183499
 103.5803879  20.0461111  59.5650171 104.2382203  19.3430737  60.7332954
 101.1868392  15.3890824  61.2244568 100.9414434  14.4853154  61.4224778
 101.3564307  15.3907975  60.2824046 100.1958728  15.1553371  69.1334737
 100.4144738  16.0870478  69.1522771 100.6084502  14.7961345  69.9189541
  96.2867081  16.0593841  67.3858352  95.5930552  15.6447794  66.8728306
  97.0340072  16.1014378  66.7891771  98.2003823  15.9912095  65.2624367
  98.1774511  16.0899782  64.3106250  98.5104460  16.8377246  65.5841533
 100.8591201  18.0488250  69.3770981 101.8134455  18.0172192  69.3100913
 100.6603725  17.5878874  70.1921207 101.4490583  16.6189366  71.9441779
 102.2683472  17.1133445  71.9676616 101.7227391  15.7021334  71.9159346
  99.2141430  23.5907869  66.3941179  99.0795898  22.8308270  65.8279177
  98.7973492  24.3148769  65.9269968 102.3710556  24.4877186  66.6059622
 102.2542940  25.4322619  66.5038312 101.5503002  24.1850748  66.9945421
 103.3965070  25.1405448  69.8215550 104.2992317  25.1729059  70.1382045
 103.1702440  24.2105899  69.8361886 104.6909442  28.3789850  67.5308048
 104.7293542  27.8453441  68.3245166 104.1849735  27.8525055  66.9119025
  36.9040155  52.1160636 108.8826546  36.8253786  51.7820500 109.7762304
  37.7249821  52.6082404 108.8818019  43.2591160  65.8614684 111.8863042
  42.6079139  66.4468765 111.4997056  44.0535522  66.3920879 111.9458080
  37.1846787  62.9503822 112.2850176  37.9577663  62.4032809 112.1463052
  37.5372186  63.8148071 112.4964638  39.5213065  59.1096488 109.9168626
  39.7738585  58.5878009 109.1552089  38.5837624  58.9462633 110.0195310
  44.7366425  63.5505116 112.4232026  44.1012258  63.6239743 113.1352931
  44.4063831  64.1398715 111.7451106  39.2409353  61.0124594 112.1193001
  39.1245611  60.3369497 112.7874086  39.3511613  60.5256968 111.3025154
  41.2246381  55.5024640 110.8201039  41.3920784  56.3704877 111.1871510
  41.0343550  55.6651922 109.8962328  41.2035602  57.9582298 111.8047706
  41.0835227  58.4039349 112.6433186  40.5088190  58.3067616 111.2461244
  46.9020668  58.4303771 112.6328040  47.8138524  58.6631158 112.4575737
  46.3930315  59.0140815 112.0703118  39.9987099  59.2727150 114.0981272
  40.7011142  59.7248194 114.5655198  39.6667727  58.6310969 114.7261165
  34.6910261  63.6043531 114.7471302  35.2034781  64.3986781 114.8976867
  35.3432973  62.9069821 114.6804903  44.5523609  59.6007266 111.2114705
  44.0370233  60.3711870 111.4503093  44.2800918  58.9272402 111.8347767
  44.3409913  57.4734358 113.0374487  44.0360048  57.7880507 113.8884630
  45.2940355  57.5515778 113.0801820  42.7856344  63.6324581 114.6867441
  42.2577706  62.8977341 114.3740678  42.2843847  64.4099257 114.4407409
  37.8444659  56.3248708 111.0669937  37.0081971  56.6623395 111.3879212
  37.7049429  56.1897688 110.1297074  40.9308945  61.4504791 107.6902414
  40.0236006  61.2194045 107.8893563  41.4279977  60.6542411 107.8776395
  43.8370528  59.0558845 115.2299449  44.5842347  59.5680243 114.9206571
  44.1062117  58.7342898 116.0903843  42.1097178  61.5517386 112.2126404
  41.2008397  61.2676419 112.3098873  42.1392262  61.9716465 111.3529711
  41.8073266  63.0926130 109.5514482  41.3692696  62.3761989 109.0920120
  42.5483707  63.3202245 108.9899574  45.9284493  61.9510511 109.1446540
  45.3113664  61.2257340 109.0479592  45.4600982  62.7119872 108.8013614
  37.7183039  56.1695936 108.2667844  36.8412506  56.0484737 107.9030091
  38.1940792  55.3782014 108.0146733  43.4190668  54.9344629 113.3347178
  43.6354282  55.8169267 113.0336006  42.9384735  54.5430842 112.6052820
  38.3953227  65.3501403 113.3202269  38.5441348  66.0336868 112.6668942
  39.2019671  65.3306493 113.8351725  36.1505860  61.3766581 114.3263338
  35.9051902  60.4728911 114.5243548  36.3201775  61.3783731 113.3842816
  41.8948633  67.8449534 110.7914017  41.3222600  68.4639721 110.3384488
  42.4681426  68.3948895 111.3253938  47.7433909  67.4452554 108.8826546
  47.6647541  67.1112418 109.7762304  48.5643576  67.9374322 108.8818019
  42.2795431  59.1810346 108.1330069  43.2254536  59.0516555 108.2018487
  41.9009676  58.4425008 108.6099497  40.4638348  57.1060323 108.0684954
  39.5569804  56.8093436 108.1447668  40.7414329  56.8090141 107.2019240
  39.2337133  53.9647258 108.2096933  40.0956297  54.2902156 108.4692751
  39.4187477  53.1778754 107.6969999  46.1694647  54.9975875 114.4088505
  45.2820502  55.2825525 114.1908699  46.5848637  54.8369638 113.5615782
  45.3137861  64.7620550 108.5036525  46.0173711  64.9670552 109.1194180
  44.5900510  65.3297311 108.7685608  46.1435671  60.5130411 114.6238795
  46.0870873  60.9698962 113.7846427  46.6964014  59.7521095 114.4461638
  49.9540477  56.3020143 115.4488914  49.6977411  55.9016778 116.2797122
  49.3293345  57.0163937 115.3239054  47.2224558  65.2003079 110.5534985
  48.0570162  64.7684277 110.3712460  47.0608901  65.0285092 111.4811879
  46.8770450  61.7035192 111.9191324  46.8219254  61.5379463 110.9779768
  46.2516506  62.4111225 112.0753514  36.9040156  29.1222759  95.6071853
  36.8253787  28.7882623  96.5007611  37.7249823  29.6144527  95.6063325
  43.2591161  42.8676807  98.6108349  42.6079141  43.4530887  98.2242362
  44.0535524  43.3983002  98.6703386  37.1846788  39.9565944  99.0095483
  37.9577664  39.4094931  98.8708359  37.5372187  40.8210193  99.2209944
  39.5213066  36.1158610  96.6413933  39.7738587  35.5940132  95.8797396
  38.5837625  35.9524756  96.7440617  44.7366426  40.5567239  99.1477333
  44.1012259  40.6301865  99.8598238  44.4063832  41.1460838  98.4696412
  39.2409355  38.0186716  98.8438308  39.1245613  37.3431620  99.5119392
  39.3511614  37.5319090  98.0270461  41.2246382  32.5086763  97.5446346
  41.3920785  33.3766999  97.9116817  41.0343552  32.6714045  96.6207635
  41.2035603  34.9644421  98.5293012  41.0835229  35.4101471  99.3678493
  40.5088192  35.3129738  97.9706551  38.9642495  47.7348062 102.1783144
  38.8866525  48.6855887 102.2571624  38.3604139  47.3893935 102.8358070
  46.9020670  35.4365894  99.3573347  47.8138526  35.6693280  99.1821044
  46.3930317  36.0202938  98.7948425  49.3879484  41.3546150 104.1031292
  48.7030522  41.7345051 103.5528325  49.4723333  41.9641477 104.8363239
  41.0618214  40.1566120 104.0137013  41.5256559  40.4353823 103.2241636
  40.7975012  39.2549565 103.8310104  39.9987100  36.2789273 100.8226578
  40.7011143  36.7310316 101.2900505  39.6667728  35.6373091 101.4506471
  55.8482236  38.2216813 105.2233964  55.0945945  37.6524211 105.0677969
  55.9829778  38.1879477 106.1704599  41.2380864  43.0930215 100.8988683
  41.1026539  43.9381751 101.3273531  41.7790677  43.2949493 100.1354617
  34.6910262  40.6105653 101.4716609  35.2034782  41.4048904 101.6222173
  35.3432975  39.9131944 101.4050210  36.5005146  43.7271410 103.5539362
  36.6771775  44.6489374 103.3660346  37.2961980  43.4129829 103.9833741
  44.5523611  36.6069388  97.9360012  44.0370234  37.3773993  98.1748399
  44.2800919  35.9334524  98.5593073  49.5257885  39.3601743  99.8713185
  48.7487328  39.0212902  99.4268348  50.2049366  39.3654366  99.1968151
  44.3409914  34.4796480  99.7619793  44.0360049  34.7942629 100.6129936
  45.2940356  34.5577900  99.8047126  42.7856346  40.6386704 101.4112747
  42.2577707  39.9039463 101.0985985  42.2843848  41.4161380 101.1652715
  47.7649192  38.8335724 106.5279793  47.1072866  39.5234986 106.6159922
  48.5689591  39.2232156 106.8713780  46.5754651  37.1880097 104.5783735
  47.0886532  37.8210089 105.0805445  47.2255874  36.5881292 104.2127095
  37.8444660  33.3310831  97.7915244  37.0081973  33.6685517  98.1124519
  37.7049430  33.1959811  96.8542381  40.9308946  38.4566914  94.4147720
  40.0236008  38.2256167  94.6138869  41.4279978  37.6604533  94.6021702
  43.8377025  47.1664421  97.3344406  43.1638724  47.4696118  97.9429364
  44.2242847  47.9693501  96.9849863  43.8370529  36.0620968 101.9544756
  44.5842348  36.5742365 101.6451878  44.1062119  35.7405021 102.8149150
  42.1097179  38.5579509  98.9371710  41.2008399  38.2738542  99.0344180
  42.1392263  38.9778587  98.0775017  47.3416447  42.1686098 102.7062878
  46.8878774  41.3277008 102.7628068  46.7110413  42.8047497 103.0437658
  45.7849386  44.0062595 103.6412696  46.0772360  44.5667652 102.9225062
  46.2948007  44.2991156 104.3965855  41.8073267  40.0988252  96.2759789
  41.3692697  39.3824111  95.8165426  42.5483708  40.3264367  95.7144880
  40.7483011  44.7842946 104.7306149  40.7059190  45.0103792 103.8014681
  41.6645710  44.5506321 104.8791950  49.9246382  38.3745449 102.3336107
  49.7864280  38.5647045 101.4057297  49.5682601  39.1364832 102.7904159
  49.9515761  40.4421976 107.3447379  50.3852268  40.3497266 108.1930433
  50.6647342  40.4179477 106.7067395  38.8648812  41.6605975 104.5268112
  39.6589410  41.1656295 104.3250687  38.1540504  41.1323838 104.1635817
  42.0368240  47.3344094  99.5491486  42.2119996  46.8632137 100.3637108
  41.3501028  47.9609860  99.7772746  45.9284495  38.9572634  95.8691846
  45.3113665  38.2319462  95.7724899  45.4600983  39.7181994  95.5258921
  36.6029325  50.4833456 106.3231346  36.8425923  51.1151980 107.0010364
  35.7598522  50.1321496 106.6096705  37.7183041  33.1758058  94.9913151
  36.8412507  33.0546859  94.6275397  38.1940794  32.3844137  94.7392039
  40.9046967  45.5284349 102.2375671  40.1214489  46.0706029 102.3313896
  41.6039712  46.0458328 102.6369912  52.0673374  37.0419344 106.5228168
  52.0563250  37.9244059 106.1522101  51.1990754  36.6890895 106.3282705
  45.2973397  40.0950665 102.4548300  44.3629676  40.2152128 102.2853004
  45.4750066  39.1923132 102.1908310  48.6845949  35.9367985 102.9898334
  49.1506401  36.7695976 102.9158637  49.1353449  35.4712966 103.6943593
  46.7522180  42.2811806  99.9884486  47.0282024  42.1668401 100.8978360
  45.8826679  41.8829291  99.9496659  43.3876244  46.5298157 103.6317300
  43.5698638  45.7119813 104.0945052  44.2109230  46.7465849 103.1942190
  43.7218409  45.4566342 100.8932348  44.2506176  44.9458797 100.2802510
  43.9846629  45.1408872 101.7577881  37.0774157  46.5081459 103.6530124
  36.4084533  46.9927586 103.1694164  36.9387027  46.7550679 104.5673503
  44.3547813  46.4907178 107.2376465  44.2298953  45.6896918 106.7287410
  45.0126904  46.9853371 106.7490435  46.4182722  44.2916198 108.8656015
  45.4713057  44.1721549 108.7934342  46.7665495  43.4038696 108.9482276
  43.4229155  44.0868914 105.0660367  43.2754117  43.1585621 105.2467937
  44.2482648  44.1089005 104.5817442  47.0263277  44.9097473 106.1525240
  47.9509824  44.7040334 106.0149691  46.8578580  44.6613874 107.0614581
  43.4190669  31.9406752 100.0592484  43.6354284  32.8231390  99.7581312
  42.9384736  31.5492965  99.3298126  46.8158593  45.4283140 101.5087331
  46.9895471  44.8629563 100.7561184  47.3087484  46.2284035 101.3266821
  52.6697984  38.1919563 103.1277631  53.1129130  37.4426888 102.7296754
  51.7924494  38.1829699 102.7451363  47.8033765  44.7449905  98.6084230
  48.4984670  45.3656597  98.8271544  48.1456916  43.8945256  98.8836607
  49.7025189  42.1949610 100.1371560  50.2276513  42.5336883  99.4120880
  49.6147541  41.2596625  99.9534695  41.3865849  48.2621593 104.4966814
  40.9470840  47.7697972 105.1899670  42.1373966  47.7194561 104.2558889
  38.3953228  42.3563526 100.0447576  38.5441349  43.0398990  99.3914248
  39.2019672  42.3368616 100.5597031  52.2130849  39.6624801 105.5200079
  53.0477740  40.1014605 105.6837639  52.3489978  39.1863455 104.7008324
  36.1505861  38.3828703 101.0508645  35.9051903  37.4791033 101.2488855
  36.3201776  38.3845854 100.1088123  41.8948634  44.8511656  97.5159323
  41.3222601  45.4701843  97.0629795  42.4681428  45.4011018  98.0499245
  45.1145894  45.1348806  98.6467905  46.0476567  45.0694368  98.8500781
  45.0269107  45.9705073  98.1882438  47.7433910  44.4514677  95.6071853
  47.6647542  44.1174540  96.5007611  48.5643577  44.9436445  95.6063325
  42.2795432  36.1872469  94.8575376  43.2254537  36.0578677  94.9263794
  41.9009677  35.4487131  95.3344804  56.2588651  38.3792423 107.9554208
  56.9892040  38.1177711 108.5161912  55.6495597  37.6421145 107.9956276
  40.4638350  34.1122445  94.7930261  39.5569805  33.8155558  94.8692974
  40.7414331  33.8152263  93.9264547  39.2337134  30.9709381  94.9342240
  40.0956298  31.2964279  95.1938057  39.4187478  30.1840877  94.4215306
  46.1694649  32.0037997 101.1333811  45.2820504  32.2887648 100.9154006
  46.5848638  31.8431761 100.2861088  45.3137862  41.7682672  95.2281831
  46.0173712  41.9732675  95.8439487  44.5900511  42.3359434  95.4930915
  46.1435672  37.5192533 101.3484101  46.0870874  37.9761085 100.5091734
  46.6964015  36.7583218 101.1706944  49.9540478  33.3082265 102.1734221
  49.6977413  32.9078901 103.0042429  49.3293346  34.0226059 102.0484360
  54.2652816  36.0478339 104.6805512  53.7052374  36.1171528 105.4537074
  53.6596320  35.8719323 103.9605009  37.3348025  47.4815066 106.4323699
  37.2180409  48.4260498 106.3302389  36.5140471  47.1788627 106.8209498
  47.2224560  42.2065201  97.2780291  48.0570163  41.7746400  97.0957766
  47.0608902  42.0347215  98.2057186  46.8770452  38.7097315  98.6436631
  46.8219256  38.5441586  97.7025075  46.2516507  39.4173348  98.7998820
  40.1156141  46.8874314 106.3089706  39.1651772  46.8876176 106.1954078
  40.4188627  46.1407049 105.7925740  55.8508835  52.7234852 107.3735468
  56.4887245  52.6041600 106.6698808  55.7329678  53.6715696 107.4323420
  52.6598541  52.6762281 107.3096993  52.3217052  52.5603345 106.4217528
  53.5288309  52.2753446 107.2897999  48.5185357  54.5297757 103.2993884
  47.9550222  54.4387694 102.5310172  48.4037752  53.7097661 103.7796376
  53.1418324  53.8297132 113.2683198  53.1306965  53.4349931 112.3963702
  53.3038963  53.0963205 113.8616970  46.0649789  56.0248949 106.1378104
  46.8571080  55.6839773 105.7224404  46.3046439  56.1343924 107.0580258
  54.0984915  58.1968725  98.6108349  53.4472895  58.7822805  98.2242362
  54.8929278  58.7274920  98.6703386  48.0240543  55.2857862  99.0095483
  48.7971419  54.7386849  98.8708359  48.3765941  56.1502111  99.2209944
  49.8625585  56.6134244 112.2162382  49.5715451  57.5179875 112.1009049
  50.4982569  56.6550772 112.9306452  50.7881792  53.9911093 108.8063742
  51.3845364  53.7667115 108.0920705  50.8456763  53.2495838 109.4089190
  50.3606820  51.4450528  96.6413933  50.6132341  50.9232049  95.8797396
  49.4231379  51.2816673  96.7440617  55.4050103  50.4486306 104.4488676
  56.1913192  50.0305729 104.0979093  55.6688807  51.3532398 104.6170325
  55.5760180  55.8859157  99.1477333  54.9406013  55.9593783  99.8598238
  55.2457587  56.4752755  98.4696412  60.8058530  50.3861540 105.3521655
  61.5383702  49.8160756 105.5859484  60.0497886  49.9983140 105.7928160
  50.0803109  53.3478634  98.8438308  49.9639367  52.6723537  99.5119392
  50.1905369  52.8611008  98.0270461  52.4234650  52.8088781 102.5484997
  52.0592857  52.2819402 103.2597919  53.2801766  52.4187250 102.3751483
  58.3283951  44.0983114 109.8116263  57.9967275  44.9678525 109.5877478
  57.7329564  43.7819398 110.4910294  52.0640137  47.8378681  97.5446346
  52.2314539  48.7058917  97.9116817  51.8737306  48.0005962  96.6207635
  54.8215470  56.2995660 109.2112176  54.5216193  57.2020698 109.1027983
  54.4766530  56.0327843 110.0633329  48.2727952  52.7509456 105.2448880
  47.3478448  52.6185671 105.4526572  48.5212365  53.5303676 105.7418823
  58.2212614  48.8178200 106.8909613  57.3129491  48.7493608 106.5968374
  58.1700210  49.2950145 107.7191439  52.0429358  50.2936338  98.5293012
  51.9228983  50.7393389  99.3678493  51.3481946  50.6421656  97.9706551
  45.6336763  52.3942730 106.0792670  45.7629144  52.6477209 106.9932081
  44.9534214  52.9870438 105.7597325  49.8036250  63.0639980 102.1783144
  49.7260280  64.0147805 102.2571624  49.1997894  62.7185852 102.8358070
  52.2953480  50.2367845 114.8344511  51.5186814  50.7961766 114.8247375
  52.9344043  50.7224628 115.3559381  60.0874260  47.0194638 108.6687487
  59.4448641  47.3127171 108.0227282  59.5829189  46.9047559 109.4740684
  57.7414424  50.7657811  99.3573347  58.6532280  50.9985198  99.1821044
  57.2324071  51.3494856  98.7948425  50.5499852  53.0453299 114.3962478
  51.2914536  53.5838343 114.1197301  49.8436838  53.6719587 114.5534029
  56.0255192  55.1882439 112.9934639  56.4338548  54.7464850 112.2489271
  55.3032453  54.6135067 113.2468832  52.3786262  50.1255046 110.3668196
  53.2247457  50.5494460 110.5102845  52.3184899  49.4688670 111.0606759
  56.3484006  55.7483630 106.7486928  55.7192869  55.9129344 106.0462996
  55.9609668  56.1625239 107.5197892  60.2273238  56.6838068 104.1031292
  59.5424276  57.0636969 103.5528325  60.3117088  57.2933394 104.8363239
  55.5285707  47.7859414 112.0249370  55.2846639  48.5401475 111.4883645
  55.8045638  48.1644762 112.8596617  57.4824170  54.3298027 110.7026635
  57.6941065  54.9729787 110.0261016  57.4353918  53.4960343 110.2348565
  55.0850399  46.9415847 107.6063207  54.2234878  47.2397101 107.8979945
  55.1112833  47.1586246 106.6744240  51.9011968  55.4858038 104.0137013
  52.3650314  55.7645741 103.2241636  51.6368766  54.5841482 103.8310104
  48.7936049  55.0329519 106.9516776  49.3637406  55.4616788 106.3134261
  49.3844161  54.7512104 107.6500962  50.8380854  51.6081190 100.8226578
  51.5404898  52.0602234 101.2900505  50.5061483  50.9665009 101.4506471
  44.5806188  49.8664743 106.1243712  43.7905242  50.1222271 105.6483822
  45.0717436  50.6813081 106.2295752  58.5969998  57.2069982 108.8748993
  59.4187441  56.8050169 108.5931674  58.5932401  57.1038216 109.8265108
  46.5320934  50.2309322 103.0827188  45.7352097  50.3428016 103.6010684
  46.3046526  50.5695974 102.2168079  52.3626601  56.7554025 111.0309703
  52.4271034  57.2174433 111.8667875  51.6537525  56.1251390 111.1592013
  42.8643891  50.1195233 108.5558703  43.1151930  51.0042243 108.8216279
  43.4003440  49.9399835 107.7833794  66.6875991  53.5508731 105.2233964
  65.9339699  52.9816129 105.0677969  66.8223532  53.5171395 106.1704599
  52.0774619  58.4222133 100.8988683  51.9420294  59.2673669 101.3273531
  52.6184431  58.6241411 100.1354617  45.5304016  55.9397571 101.4716609
  46.0428537  56.7340821 101.6222173  46.1826729  55.2423861 101.4050210
  47.3398901  59.0563327 103.5539362  47.5165529  59.9781292 103.3660346
  48.1355734  58.7421746 103.9833741  48.4630216  60.5741501 109.5549704
  49.0137642  60.4458564 108.7826698  47.6241692  60.8736390 109.2044597
[truncated: 2,593,144 more chars]
