# Supplementary material for: The Lysine Deprotonation Mechanism in a Ubiquitin Conjugating Enzyme
Source: J Phys Chem B. 2025 May 12;129(20):4962–8. doi: 10.1021/acs.jpcb.5c01486 (PMC12105026; doi:10.1021/acs.jpcb.5c01486)
Supplement: Supplementary file 2 [file jp5c01486_si_002.zip › SI/N79A/heat/heat.in]

Explicit solvent initial heating mdin
 &cntrl
    imin=0, irest=0, ntx=1,
    ntpr=1000, ntwx=1000, nstlim=200000,
    dt=0.002, ntt=3, gamma_ln=5.0, ig=-1,
    ntc=2, ntf=2, cut=8, ntb=1,
    iwrap=1, ioutfm=1, nmropt=1,
/
&wt
  TYPE='TEMP0', ISTEP1=0, ISTEP2=150000,
  VALUE1=10.0, VALUE2=300.0,
/
&wt TYPE='END' /
