# Supplementary material for: The Lysine Deprotonation Mechanism in a Ubiquitin Conjugating Enzyme
Source: J Phys Chem B. 2025 May 12;129(20):4962–8. doi: 10.1021/acs.jpcb.5c01486 (PMC12105026; doi:10.1021/acs.jpcb.5c01486)
Supplement: Supplementary file 2 [file jp5c01486_si_002.zip › SI/N79A/opt/opt.in]

&cntrl
   imin=1,
   ncyc=1000,
   maxcyc=5000,
   ntpr=50,
   cut=8,
   nmropt=0
   restraintmask='!:WAT&@CA,C,O,N'
   restraint_wt=10.0,
 /
