# Supplementary material for: The Lysine Deprotonation Mechanism in a Ubiquitin Conjugating Enzyme
Source: J Phys Chem B. 2025 May 12;129(20):4962–8. doi: 10.1021/acs.jpcb.5c01486 (PMC12105026; doi:10.1021/acs.jpcb.5c01486)
Supplement: Supplementary file 2 [file jp5c01486_si_002.zip › SI/README.txt]

#This document explains the files and subdirectories in this directory
1. build -> contains the pdb, the leaprc script, the thioester frcmod (.fcrmod), initial coordinates (.rst7), parameter set (.parm7), 
and constant ph input (.cpin)

2. opt, heat, npt -> each contain the input file (.in) for optimizing, heating, and equilibrating the system

3. phremd -> contains the input files (remd.in and ubc13.groupfile) needed for pH-REMD. 
The script, setup.sh, will set up the directories needed to run pH-REMD, and the script, postproc.sh,
will process the pH information after the simulation ends

4. restraints -> contains the opt, heat, npt, phremd, and cphmd input files needed to run the distance
restrained simulations. The restraints are contained in the dist.rst file.
