# Supplementary material for: The Lysine Deprotonation Mechanism in a Ubiquitin Conjugating Enzyme
Source: J Phys Chem B. 2025 May 12;129(20):4962–8. doi: 10.1021/acs.jpcb.5c01486 (PMC12105026; doi:10.1021/acs.jpcb.5c01486)
Supplement: Supplementary file 2 [file jp5c01486_si_002.zip › SI/WT/build/5ait2.solv10.rst7]

default_name
 82005
  38.8630319  33.4106047  38.7338305  38.4574809  33.0266286  37.8922893
  38.1577312  33.9469370  39.2185975  39.3613201  32.6774192  39.2178216
  39.9061167  34.3997604  38.3359734  39.6567905  35.3829641  38.7350300
  41.2608062  33.9839727  38.8814666  41.4526256  33.0104219  38.4303530
  42.0115175  34.6964919  38.5396347  41.3295377  33.8632245  40.3929512
  40.5253413  33.2186434  40.7477529  42.6676058  33.2614056  40.7797557
  43.4723392  33.9057097  40.4256720  42.7259218  33.1708640  41.8644226
  42.7671611  32.2746950  40.3274380  41.1259252  35.2073114  41.0694025
  40.1477957  35.6057758  40.7999805  41.1815366  35.0825307  42.1508082
  41.9020719  35.8998519  40.7436989  40.0638949  34.5440494  36.8275183
  40.0198801  33.5630284  36.1075498  40.2911268  35.7714737  36.3486549
  40.2436745  37.0308030  37.0991880  41.1345139  37.1186024  37.7211179
  39.3564268  37.0449984  37.7321881  40.1915047  38.0672611  36.0198077
  40.6392235  38.9960529  36.3733509  39.1570183  38.2506615  35.7294569
  40.9581912  37.4923281  34.8999930  42.0200762  37.6717969  35.0681895
  40.6735771  37.8869124  33.9245969  40.6688704  35.9932982  34.9604973
  39.8326441  35.6881756  34.3314313  41.9079506  35.2151863  34.5649482
  42.8766525  35.1212084  35.3161837  41.8689236  34.6968702  33.3530891
  41.1156836  34.9325216  32.7228533  42.8627330  33.7424640  32.9084628
  42.7617466  32.8180526  33.4771143  42.6877460  33.4235789  31.4211492
  42.7036323  34.3603459  30.8640905  43.5216494  32.7979795  31.1028245
  41.3840555  32.7003006  31.1548137  41.3991600  31.7818325  31.7415752
  40.5795868  33.3444338  31.5098132  41.1550111  32.3645701  29.7011904
  41.1566710  33.2689547  29.0927624  41.9234410  31.6818782  29.3384967
  39.8516499  31.7147033  29.5709308  39.0991725  32.2931809  29.2256183
  39.5874485  30.4388732  29.8773149  40.5404906  29.6268756  30.3244922
  41.4826499  29.9729034  30.4371892  40.3179564  28.6677234  30.5494486
  38.3515091  29.9626540  29.7264204  37.6194207  30.5668896  29.3813900
  38.1528601  28.9997980  29.9578196  44.2268477  34.3077157  33.1851679
  45.0644382  33.6594923  33.7995396  44.4114294  35.5484562  32.7545606
  43.6279727  36.0635148  32.3790483  45.7129848  36.2011549  32.7915318
  46.3787980  35.7410597  32.0613917  45.5754072  37.6654231  32.4623281
  45.1341322  37.7462719  31.4689304  44.9038429  38.1127304  33.1951429
  46.8997336  38.3907356  32.4850265  47.3172625  38.3845243  33.4918690
  47.6017950  37.9180092  31.7981921  46.6552674  39.8090813  32.0532803
  46.0997296  39.7774398  31.1160101  46.0458285  40.2869407  32.8203096
  47.8596609  40.6005860  31.8547510  48.1887367  40.7152721  30.9067766
  48.5255793  41.1902333  32.8272441  48.1052005  41.0450308  34.0459163
  47.2828014  40.4884481  34.2302404  48.6022946  41.4892520  34.8046419
  49.6170671  41.8969206  32.5742138  49.9471610  41.9877554  31.6240101
  50.1141419  42.3416366  33.3326617  46.3590125  36.0852740  34.1350778
  47.5446906  35.7902896  34.2672966  45.5472155  36.3245500  35.1356054
  44.5788595  36.5512946  34.9596141  46.0028269  36.2738128  36.5130178
  46.7815595  37.0301423  36.6112036  44.8875033  36.5703643  37.4879294
  44.0432052  35.9137492  37.2778871  45.3578815  36.3438436  38.8875475
  46.2019335  37.0004849  39.0984956  44.5472013  36.5601119  39.5833394
  45.6682220  35.3054134  39.0035248  44.5475480  38.0563701  37.3048857
  45.4593028  38.5852242  37.5825857  44.3733012  38.1707853  36.2350040
  43.3815030  38.6311661  38.0678154  43.5552518  38.5175267  39.1378609
  43.2756141  39.6891220  37.8277816  42.4692500  38.1030859  37.7902807
  46.5357283  34.9585412  36.8639504  47.5814731  34.8461937  37.4539317
  45.8322867  33.9397203  36.4646197  44.9337371  34.0517880  36.0172398
  46.3147627  32.5975549  36.7079279  46.5469008  32.4363001  37.7606425
  45.2934993  31.5811160  36.2566688  45.0480992  31.7449993  35.2073731
  45.8797594  30.1822399  36.4293034  46.1249963  30.0174379  37.4784935
  45.1502511  29.4395787  36.1062359  46.7832336  30.0894448  35.8266239
  44.0038422  31.7855046  37.0522849  44.1825257  31.4171179  38.0624652
  43.8085065  32.8573217  37.0862185  42.8191630  31.0807716  36.4665055
  43.0135834  30.0087847  36.4326737  41.9409538  31.2709368  37.0835023
  42.6395657  31.4489873  35.4564254  47.6469890  32.3018662  36.0162644
  48.5827559  31.8276007  36.6679327  47.7109173  32.5873522  34.7128010
  46.9026876  32.9827638  34.2539832  48.9221798  32.3752473  33.9220591
  49.0858888  31.3033100  33.8113842  48.8300917  33.0021139  32.5294260
  48.6523784  34.0656856  32.6885878  49.8088761  32.8625040  32.0705250
  47.7652461  32.4458815  31.6197385  46.7948211  32.5646426  32.1016845
  47.7763228  33.0044936  30.6838262  48.0105869  30.9798403  31.3347753
  49.0137829  30.8734184  30.9220148  47.9449075  30.4316341  32.2745921
  46.9996270  30.4226363  30.3538671  46.0088126  30.4631656  30.8063544
  47.0110271  31.0321021  29.4502518  47.3280793  29.0145552  30.0058634
  47.3171465  28.4495577  30.8429763  46.6441675  28.6610410  29.3521109
  48.2459772  28.9768346  29.5861734  50.0431479  33.0398325  34.6673692
  51.0121837  32.4011134  35.0347170  49.8686572  34.3242936  34.9332822
  49.0313100  34.7892574  34.6127238  50.8811897  35.1159203  35.5980740
  51.7721074  35.1799783  34.9733649  50.3558248  36.5481585  35.8585856
  49.9979619  36.9151686  34.8966413  49.5132007  36.4382164  36.5412256
  51.3605089  37.5465899  36.4442875  50.8029807  38.4529392  36.6804953
  51.7392149  37.1032101  37.3652084  52.5263357  37.8924839  35.5320434
  52.3740668  37.7392170  34.3112153  53.5961394  38.3203892  36.0300787
  51.2979742  34.3954413  36.8797345  52.4870132  34.2284720  37.1394126
  50.3124967  33.9812081  37.6744375  49.3568765  34.1473437  37.3928557
  50.5549251  33.2535983  38.9426416  51.1938827  33.8652646  39.5795849
  49.2603634  32.9018261  39.7288231  48.8139669  31.9984736  39.3131494
  49.6133261  32.6654206  41.2068115  50.0593768  33.5685556  41.6233275
  48.7084138  32.4184208  41.7619907  50.3227229  31.8414854  41.2841913
  48.3011895  33.9580881  39.6271530  47.5111511  33.7212790  40.1184382
  51.2221217  31.9458718  38.6674816  52.2658635  31.5880704  39.2201218
  50.5827000  31.2369957  37.7775016  49.7093751  31.5729206  37.3972946
  51.0630822  29.9786908  37.3441903  51.1250669  29.2752888  38.1745412
  50.0783694  29.4311445  36.3132539  49.1494410  29.2260052  36.8453339
  49.9120175  30.2257857  35.5859490  50.5326946  28.1875734  35.6011273
  49.6546488  27.7264468  35.1489120  51.2478337  28.4485102  34.8210055
  51.1753586  27.1910691  36.5292648  50.9923531  27.2473620  37.7453853
  51.9591393  26.2838837  35.9661136  52.4167590  25.5901158  36.5400229
  52.0955532  26.2900856  34.9653868  52.4642880  30.1261006  36.7474502
  53.3438721  29.3354667  37.0342234  52.6492732  31.1399866  35.9114851
  51.8779133  31.7653951  35.7271824  53.9289381  31.3867880  35.2227931
  54.2221471  30.4879715  34.6803389  53.8249817  32.5493348  34.2259160
  53.0124687  33.1823416  34.5826011  54.7666926  33.0936954  34.2962879
  53.5695152  32.1656935  32.7794644  54.3151548  31.4337407  32.4690333
  52.5749297  31.7271065  32.6985752  53.6577373  33.3920774  31.8809247
  52.9646128  34.1463847  32.2533462  54.6749023  33.7815372  31.9233014
  53.3269859  33.0991838  30.4907495  52.4437219  33.4448527  30.1436802
  54.1105861  32.4195412  29.6626640  55.2798143  31.9412802  30.0766080
  55.5761803  32.0955923  31.0297371  55.8664162  31.4258013  29.4360774
  53.7224283  32.2076585  28.4094843  52.8324765  32.5648480  28.0924645
  54.3191568  31.6904077  27.7798293  55.0069820  31.7103550  36.2217980
  56.1545914  31.3656377  36.0277908  54.6288731  32.4224550  37.2724265
  53.6856897  32.7790960  37.3299728  55.5611578  32.7611539  38.3383215
  56.4663250  33.1830628  37.9015557  54.9642625  33.7837613  39.3112599
  53.8920900  33.7453438  39.1187258  55.1634619  33.4368607  40.3252026
  55.4539535  35.2116865  39.1603350  55.0125846  35.6695589  38.2750965
  55.0321604  35.9839128  40.3903444  55.4735473  35.5268780  41.2760056
  55.3728088  37.0159242  40.3066070  53.9456893  35.9663003  40.4761975
  56.9655714  35.2941658  38.9683049  57.2486303  34.7460534  38.0696672
  57.2628776  36.3377841  38.8654887  57.4664711  34.8576571  39.8323990
  55.9817325  31.5309665  39.0939755  57.1459296  31.3659422  39.4395202
  55.0187119  30.6649461  39.3426299  54.0563582  30.8743903  39.1187822
  55.3130951  29.4077503  40.0020382  55.8345550  29.5941327  40.9408887
  54.0178765  28.6516525  40.3039703  53.4776600  28.7091002  39.3590020
  54.2574384  27.6109486  40.5222490  53.1425438  29.2216608  41.4288579
  52.8450199  30.2374685  41.1686367  51.8967840  28.3599843  41.6197226
  52.1935162  27.3440724  41.8804367  51.2856335  28.7762667  42.4205377
  51.3205204  28.3435397  40.6946549  53.9239480  29.3559956  42.7316820
  54.7705493  30.0257678  42.5807819  53.2732713  29.7624514  43.5059655
  54.2872865  28.3759130  43.0407489  56.2405056  28.5663935  39.1434058
  57.2202709  28.0148153  39.6382657  55.9278019  28.5029160  37.8517220
  55.0968551  28.9806047  37.5332250  56.6777369  27.6865740  36.8835190
  56.6312856  26.6541667  37.2300397  56.0179963  27.7699182  35.5046698
  56.0648197  28.7961605  35.1403426  56.5427129  27.1140080  34.8100083
  54.9760307  27.4590154  35.5804746  58.1704269  28.0724008  36.8153762
  59.0601802  27.2328521  36.9268982  58.4388611  29.3581768  36.6664665
  57.6943354  30.0406550  36.6685706  59.7997097  29.8219737  36.4368661
  60.5098661  29.0292926  36.6723100  59.9750948  30.2141528  34.9770474
  59.0606539  30.7174061  34.6629885  60.8098775  30.9131553  34.9257306
  60.2443112  29.0385509  34.0605733  59.5430817  28.2372980  34.2937509
  60.0800879  29.3782373  33.0379575  61.6608637  28.5250322  34.1997727
  62.5735250  29.3425870  34.4435236  61.8632758  27.3027080  34.0859531
  60.1627115  30.9860149  37.3330758  59.6533717  32.0993052  37.1814656
  61.0364669  30.7258621  38.2985917  61.3280561  29.3769111  38.8100737
  62.0720942  28.9064320  38.1673008  60.4119861  28.7863616  38.7971880
  61.8351252  29.6136355  40.1987967  62.7497392  29.0330322  40.3191294
  61.0789636  29.2475363  40.8932694  62.0822110  31.0600817  40.4005369
  63.1574956  31.2374967  40.4201825  61.6378921  31.4212584  41.3280237
  61.4516476  31.7904883  39.1948898  60.5623416  32.3473978  39.4899914
  62.4507142  32.7370897  38.5512247  63.4087485  32.3126481  37.9272450
  62.1914796  34.0231555  38.6856162  61.2577379  34.3079782  38.9446564
  63.2066415  35.0594468  38.5027045  63.7170072  34.9024791  37.5524482
  62.5555889  36.4493401  38.4860546  63.3413443  37.2036839  38.4453952
  61.6447182  36.6059871  37.2896729  60.8583802  35.8522254  37.3298828
  61.1960820  37.5993076  37.3015239  62.2220273  36.4795287  36.3737995
  61.7168558  36.6657550  39.7329678  62.3504821  36.5850767  40.6162066
  61.2649506  37.6571137  39.6999632  60.9321273  35.9106628  39.7792047
  64.1924227  35.0084343  39.6754271  63.8259317  34.5699031  40.7683602
  65.4332928  35.4755899  39.4713194  66.0045958  36.0880966  38.2640293
  65.5416386  37.0619121  38.1044853  65.8018878  35.4452838  37.4074081
  67.4831746  36.1907354  38.5714480  67.7328244  37.2344687  38.7622227
  68.0488519  35.8338449  37.7107856  67.7432197  35.3413627  39.7683609
  68.5290076  35.7965031  40.3712570  68.0205787  34.3156613  39.5252390
  66.4297681  35.3558791  40.5347479  66.2009077  34.4471047  41.0913900
  66.4583944  36.5305329  41.4809519  66.4236870  37.6688637  41.0301812
  66.5488263  36.2511400  42.7776461  66.6120252  35.2878856  43.0747087
  66.5605622  37.2971995  43.8043996  66.9075539  36.8513483  44.7365544
  67.2606037  38.0711763  43.4897553  65.2061621  37.9235642  44.0336956
  65.0729036  38.8759023  44.7699566  64.1993002  37.3688266  43.3854075
  64.3778984  36.5589791  42.8089103  62.8357112  37.8287569  43.5171272
  62.7406450  38.5549393  44.3244194  62.3335476  38.4459659  42.2173907
  62.5641825  37.7712009  41.3930121  60.8378480  38.6738633  42.2793211
  60.6064655  39.3489470  43.1032294  60.4979189  39.1150613  41.3423615
  60.3309649  37.7218650  42.4370173  63.0525534  39.7493051  41.8950948
  62.7061204  40.5009394  42.6044119  64.1199884  39.5807683  42.0374927
  62.8021555  40.2361889  40.4803524  61.7349100  40.4054008  40.3373340
  63.3426047  41.1682729  40.3153277  63.1487763  39.4852281  39.7704144
  62.0207898  36.5751489  43.7919257  62.0556829  35.6389413  43.0015349
  61.2970294  36.5621556  44.9054966  61.2375727  37.4003753  45.4658108
  60.5705191  35.3680455  45.3589973  60.5562385  34.6207446  44.5656269
  61.2506366  34.7627890  46.5885373  61.2418340  35.5202744  47.3722704
  60.6531652  33.9074269  46.9039474  62.6758647  34.3165027  46.3340192
  62.6483848  33.4866985  45.6277822  63.2169436  35.1524549  45.8907139
  63.3776943  33.8768277  47.6018781  63.4651546  34.7275430  48.2776984
  62.7942653  33.0909146  48.0815140  64.7616230  33.3490886  47.2718297
  64.6555326  32.4920021  46.6068123  65.3197293  34.1355726  46.7638341
  65.4918904  32.9368955  48.4973090  64.9751175  32.2078256  48.9679495
  66.4065532  32.5914662  48.2439901  65.5906779  33.7310488  49.1134751
  59.1647994  35.7758231  45.7124423  58.9694141  36.7248461  46.4729164
  58.1795421  35.0768812  45.1503130  58.4090779  34.2375058  44.6376126
  56.7520732  35.5129705  45.1918053  56.6670428  36.1832210  46.0471609
  56.3771251  36.2683002  43.9521344  56.4486072  35.6077851  43.0880105
  55.3549144  36.6351778  44.0447967  57.0548763  37.1118481  43.8210637
  55.7694448  34.3830650  45.3722745  55.5439204  33.5833976  44.4851078
  55.1697780  34.3518588  46.5456956  55.3454206  35.0892537  47.2131518
  54.2901453  33.2731070  46.9325556  54.2061833  32.5452089  46.1255773
  54.8577169  32.5712840  48.1663810  54.9972079  33.3169945  48.9490415
  54.1337563  31.8273734  48.4989138  56.2011313  31.8822509  47.8696315
  55.9637654  30.8509671  47.6084573  56.6370775  32.3841418  47.0058285
  57.2010483  31.8974972  49.0256222  56.8821169  32.3985613  50.1332406
  58.3362972  31.4069944  48.8166556  52.9290595  33.8853226  47.1983085
  52.7934826  34.8259163  47.9730623  51.9171245  33.4047353  46.4973895
  52.0368418  32.7143454  45.2081686  52.2524429  31.6592752  45.3768198
  52.8437698  33.1612348  44.6274311  50.6970231  32.9336138  44.5843872
  50.4183787  32.0328292  44.0375386  50.7709244  33.7710017  43.8905417
  49.7322985  33.2285122  45.6674940  49.2869868  32.2933530  46.0070140
  48.9430914  33.9204542  45.3734398  50.5686423  33.8386222  46.7836619
  50.5491654  34.9283279  46.7675208  50.0924926  33.3466950  48.1316730
  50.5478859  32.3199884  48.6523605  49.1802176  34.1240364  48.6861772
  48.8977204  34.9630695  48.2000517  48.5723031  33.8359200  49.9685437
  49.3125415  33.4407270  50.6642224  48.0033527  35.1273003  50.5444303
  48.8173263  35.8497049  50.6050756  47.2514974  35.4860364  49.8414922
  47.3697195  34.9572211  51.9247802  47.3554744  33.8284849  52.4677551
  46.8861885  35.9742251  52.4754840  47.4720213  32.8118857  49.7777907
  46.8608176  32.7445343  48.7159541  47.2483501  32.0207827  50.8241010
  47.8031522  32.1739946  51.6540529  46.2606352  30.9406584  50.8392887
  46.3546234  30.3274623  49.9430432  46.4977834  30.0561468  52.0634594
  45.9973197  29.1106507  51.8544801  47.5743420  29.8932995  52.1144721
  46.0004418  30.6124485  53.4055402  46.4524083  31.5972702  53.5236640
  44.9173964  30.7158961  53.3391290  46.3558397  29.7412290  54.6103634
  47.0713637  28.7252606  54.4537601  45.9053190  30.0683955  55.7311685
  44.8289758  31.4439912  50.8884454  43.9691537  30.9682615  50.1629688
  44.5826684  32.4086622  51.7588290  45.3320870  32.7554695  52.3403751
  43.2569494  32.9788128  51.9306152  42.5433156  32.1892215  52.1659266
  43.2546636  33.9978114  53.0749149  43.9023133  34.8281360  52.7934720
  42.2353705  34.3610385  53.2060929  43.7149830  33.4305682  54.2924231
  43.6988537  34.0977332  54.9825176  42.7837743  33.6647921  50.6559452
  41.6640993  33.4410936  50.2196792  43.6470219  34.4964659  50.0729501
  44.5208401  34.7011253  50.5362595  43.3511776  35.1822263  48.8243513
  42.4002412  34.8302563  48.4244308  43.2562023  36.6782636  49.0543925
  42.5453119  36.8615833  49.8600773  44.2388648  37.0487634  49.3462904
  42.8003591  37.4333625  47.8269249  43.2772134  38.5282618  47.5516659
  41.8721852  36.8524141  47.0810756  41.5335370  37.3157654  46.2499783
  41.5075363  35.9488642  47.3470259  44.3765545  34.8862598  47.7302833
  45.5884598  34.9454656  47.9566904  43.8643930  34.5463809  46.5524234
  42.8610378  34.4820791  46.4562829  44.6930206  34.2488087  45.3852245
  45.4930766  33.5604079  45.6574631  43.8689053  33.6205647  44.2819261
  43.0690523  34.3020163  43.9921694  44.5059977  33.4215938  43.4201697
  43.4373629  32.6850331  44.6378065  45.3136967  35.5001155  44.8696699
  46.4847213  35.5048630  44.5540438  44.5209698  36.5670272  44.8212817
  43.5498860  36.4401364  45.0682520  44.9694691  37.9207208  44.3940111
  45.4966823  37.8490849  43.4426891  43.7753634  38.8577173  44.2210192
  43.3455332  39.0059217  45.2116658  44.1691735  39.8043680  43.8510649
  42.7178326  38.3598028  43.2886487  43.1374421  38.2960284  42.2846759
  42.4024649  37.3683530  43.6137219  41.5234503  39.2908435  43.2780096
  40.9883576  39.2021495  44.2234768  41.8672196  40.3173351  43.1505853
  40.6131660  38.9684463  42.1972406  39.9450799  38.2308100  42.3694414
  40.6143242  39.5543117  41.0125595  41.4483536  40.5236144  40.7462118
  42.1018042  40.8316959  41.4520362  41.4359127  40.9605118  39.8356814
  39.7521126  39.1772458  40.0872587  39.0916241  38.4397931  40.2873046
  39.7567524  39.6278780  39.1833738  45.9602497  38.6566394  45.3279525
  46.3377570  39.8047884  45.0825708  46.3845218  37.9938569  46.3854143
  46.1163964  37.0288401  46.5156089  47.2375994  38.6011325  47.3663751
  47.4314833  39.6440451  47.1156928  46.5424403  38.5474830  48.7151544
  45.5755018  39.0329246  48.5829594  46.3902777  37.4956147  48.9570626
  47.2889231  39.2155767  49.8347684  48.2873355  38.5582820  50.5471147
  48.5375387  37.5307047  50.2833290  48.9552446  39.1873041  51.5714889
  49.7388485  38.6673837  52.1226237  48.6276341  40.4716424  51.8988046
  49.2904202  41.0902122  52.9140957  49.9577770  40.5327919  53.3209337
  47.6447519  41.1304697  51.2092939  47.3818147  42.1553389  51.4712249
  46.9869913  40.4917720  50.1799810  46.2067460  41.0129825  49.6253125
  48.5293083  37.8121910  47.4154505  48.5353113  36.5761251  47.3501661
  49.6324661  38.5353565  47.5501705  49.5785713  39.5279099  47.7291463
  50.9483261  37.9191436  47.4706397  50.8614176  36.8379165  47.5778503
  51.5741614  38.2187329  46.1485590  51.7763847  39.2808674  46.0104453
  52.5106964  37.6626364  46.1066196  50.7673529  37.7829543  44.9763001
  49.5613663  38.4082555  44.6757977  49.1871830  39.1941338  45.3319091
  48.8423963  38.0422594  43.5612951  47.8919084  38.5245966  43.3332067
  49.3330497  37.0565365  42.7294709  48.7691962  36.7654598  41.8432184
  50.5360616  36.4385849  43.0173585  50.9190681  35.6615377  42.3558422
  51.2470187  36.8015227  44.1325236  52.1960255  36.3142793  44.3563086
  51.9328805  38.4022207  48.5024199  52.0356066  39.5756521  48.7694687
  52.6903570  37.4766131  49.0499359  52.5406487  36.4980964  48.8494566
  53.7530510  37.8327312  49.9471478  53.6092282  38.8600351  50.2819025
  53.7903042  36.9299797  51.1599487  53.8396850  35.8827485  50.8616743
  54.6581222  37.1740129  51.7726801  52.5945416  37.0669015  52.0401347
  51.4120203  36.4036957  51.8034525  50.5416548  36.7133927  52.7467296
  49.5421721  36.2784985  52.7461625  51.1142906  37.5665804  53.5751401
  50.6856238  37.9823036  54.3897068  52.3977312  37.8044757  53.1536192
  53.0364503  38.4893256  53.7114004  54.9849090  37.6751797  49.1199952
  55.1595313  36.6680554  48.4756337  55.8219502  38.6973246  49.0932401
  55.7090417  39.4579975  49.7480132  56.9463595  38.7525480  48.1480084
  57.0957215  37.7920277  47.6548645  56.7163116  39.8243732  47.0744206
  56.8303740  40.8121086  47.5210388  57.7221257  39.6572329  45.9580792
  57.6083578  38.6698357  45.5106369  57.5535451  40.4211346  45.1990434
  58.7306515  39.7600556  46.3585849  55.3015586  39.7389334  46.5346198
  54.5920188  39.8938021  47.3474365  55.1552997  40.5060838  45.7742329
  55.1391374  38.7554189  46.0936895  58.2428655  39.1115091  48.8251911
  58.2467669  39.8956137  49.7675216  59.3366978  38.5372948  48.3432080
  59.2763135  37.9226914  47.5440110  60.6451108  38.7834151  48.9257587
  60.5624353  39.5768373  49.6685543  61.2625276  37.5486239  49.5941830
  61.3584253  36.7531156  48.8552180  62.6296580  37.8845682  50.1544195
  62.5345047  38.6797388  50.8938453  63.0570410  36.9997312  50.6261269
  63.2823250  38.2162546  49.3468852  60.3681117  37.0440416  50.7108951
  59.3937260  36.7748995  50.3031733  60.8225473  36.1677898  51.1732487
  60.2445329  37.8263945  51.4597295  61.5903371  39.2085049  47.8543591
  61.7571187  38.5078072  46.8648842  62.2421603  40.3446700  48.0971271
  62.0606905  40.8477279  48.9539239  63.2203290  40.8883337  47.1745597
  63.3236114  40.2388130  46.3053331  62.8415411  42.2804792  46.7210141
  62.7026682  42.9208477  47.5920726  63.9413477  42.8461868  45.8499082
  64.0804947  42.2065623  44.9783468  63.6673277  43.8494578  45.5236246
  64.8698038  42.8907341  46.4191920  61.5153939  42.2310513  45.9746385
  61.6500472  41.5575250  45.1282747  60.7788992  41.8105373  46.6593596
  61.0311806  43.5749960  45.4770453  61.7669921  43.9959524  44.7918613
  60.0813007  43.4498525  44.9572699  60.8958463  44.2489658  46.3229468
  64.5899912  40.9984226  47.7854115  64.7792301  41.6536395  48.8060938
  65.5401767  40.3634705  47.1120583  65.2702319  39.7926203  46.3237949
  66.9484064  40.4363529  47.4591579  67.0940639  40.3951497  48.5385955
  67.7179425  39.2849785  46.8190861  67.5892062  39.3182428  45.7372264
  68.7767712  39.3758182  47.0614295  67.3384348  38.3370936  47.2006451
  67.4993101  41.7541175  46.9725372  67.2747863  42.1171011  45.8225160
  68.2525840  42.4395199  47.8361037  68.4183260  42.0583759  48.7566244
  68.8546719  43.7341200  47.5008521  68.0546681  44.4381515  47.2718703
  69.4139456  44.0894114  48.3663464  69.7906318  43.6463294  46.3104699
  70.6108087  42.7527306  46.2411503  69.6653122  44.5552166  45.3377891
  68.8339267  45.7755232  45.2658096  68.8599066  46.2810005  46.2311686
  67.8074904  45.4932976  45.0315529  69.4703471  46.5893229  44.1693207
  70.2038109  47.2779317  44.5887820  68.7098045  47.1537547  43.6297903
  70.1089660  45.5923891  43.2897311  70.9553318  46.0358098  42.7651912
  69.4036951  45.1878839  42.5637365  70.5980071  44.4792845  44.2185034
  70.5041202  43.4759403  43.8030711  72.0646744  44.7501623  44.5713398
  72.3586626  45.4012660  45.5735652  72.9636277  44.2907519  43.7023099
  72.6269344  43.8326370  42.8675239  74.4107176  44.2972722  43.9579821
  74.5949459  43.9625369  44.9788207  75.1642412  43.3697761  42.9940105
  74.7048426  43.4973251  42.0138149  76.1946478  43.7236761  42.9605885
  75.1461841  41.8796269  43.3786848  75.7566403  41.3673394  42.6350414
  75.6039012  41.7698866  44.3618196  73.7615260  41.2275686  43.4082158
  73.4545035  40.4478247  44.3124257  72.9403965  41.5152263  42.4137344
  72.0164582  41.1078438  42.3918498  73.2404888  42.1411551  41.6800729
  75.0003570  45.7144836  43.9506138  74.6033909  46.5329789  43.1467598
  75.9357755  45.9846340  44.8662781  76.2083454  45.2364124  45.4875425
  76.5139648  47.3279327  45.0901323  77.1500342  47.2928636  45.9746011
  77.3531040  47.8127940  43.9021142  76.7368843  47.6797307  43.0129198
  77.5643921  48.8729581  44.0417899  78.6679317  47.0494097  43.7299468
  79.0890734  46.2714227  44.6207470  79.3005803  47.2573180  42.6798407
  75.4727587  48.3893216  45.4417948  75.6743152  49.5879290  45.2332948
  74.3498288  47.9395593  45.9647340  74.1157827  46.9575548  45.9332867
  73.4643376  48.8267912  46.6576460  73.4690073  49.8055681  46.1779867
  72.0428091  48.2791368  46.6326391  71.3583087  49.1063056  46.8206555
  71.8548883  47.8712855  45.6394406  71.8373774  47.2575457  47.6144005
  70.9320678  46.9422337  47.5634829  73.9822906  48.7985620  48.0658142
  74.7078915  47.8805354  48.4197909  73.5858776  49.7578880  48.8907144
  72.9897125  51.0554307  48.5682317  72.2719612  50.9459400  47.7552464
  73.7663287  51.7613810  48.2739519  72.3422219  51.4281145  49.8564167
  71.3467199  50.9879439  49.9140776  72.2644810  52.5125597  49.9341105
  73.2390696  50.8831335  50.9108686  72.6841047  50.7103541  51.8329641
  74.0918321  51.5301485  51.1164590  73.7197031  49.5560456  50.3396811
  74.7715380  49.3503679  50.5382720  72.8573271  48.4082389  50.9017428
  73.2290179  47.7432227  51.8865121  71.7268030  48.1819135  50.2496960
  71.4984690  48.7522710  49.4480382  70.8018477  47.1198132  50.6286451
  70.5377764  47.1944132  51.6835387  69.5521193  47.2638879  49.8100417
  69.6810803  46.7735037  48.8451626  68.7022375  46.8225329  50.3306247
  69.1871875  48.6822334  49.5227566  68.7227425  49.5074434  50.5252786
  68.6518658  49.1275727  51.5444815  68.3500210  50.8024601  50.2461383
  67.9484665  51.4379698  51.0354304  68.4851584  51.2955576  48.9661434
  68.2129285  52.3274621  48.7444146  68.9645536  50.4822725  47.9685499
  69.0761238  50.8668438  46.9547663  69.3030702  49.1839309  48.2503310
  69.6709803  48.5323368  47.4577611  71.3678465  45.7431882  50.3631287
  71.0315189  44.7459436  50.9986554  72.3120337  45.7609623  49.4606934
  72.7090545  46.6568417  49.2160021  72.7828478  44.6091910  48.7815955
  72.0464138  44.2470716  48.0642157  74.0416970  44.9981666  48.0295538
  73.8591036  45.9736585  47.5788049  74.8426701  45.0820860  48.7640602
  74.4442166  44.0162560  46.9569165  73.5247407  43.5015853  46.6780277
  74.8143261  44.5854904  46.1042206  75.4858944  42.9980050  47.3745602
  76.2747275  43.2736054  48.3069591  75.5367558  41.9198980  46.7410947
  73.0590369  43.4745243  49.7307167  73.5140987  43.6741460  50.8489648
  72.7918278  42.2674131  49.2629317  72.5670232  42.1246947  48.2886659
  72.8146298  41.1100465  50.1414148  72.5536690  40.2114082  49.5824444
  73.8066703  40.9910503  50.5770694  71.8085547  41.3072031  51.2542990
  72.0424069  40.9356926  52.3992929  70.6867234  41.9188997  50.9126286
  70.5500276  42.2196041  49.9581704  69.6322783  42.1767161  51.8714649
  69.9136688  41.8020722  52.8556196  69.4291995  43.2457649  51.9346562
  68.3916468  41.4709484  51.4177397  68.2831405  41.0759972  50.2701204
  67.4449486  41.3358304  52.3231896  67.5985500  41.6975150  53.2536144
  66.1640377  40.6939121  52.0317413  66.1068356  40.4725887  50.9659819
  66.0650869  39.3817412  52.8090272  65.1972147  38.8177311  52.4672808
  67.3125705  38.5732786  52.5742364  68.1808828  39.1364876  52.9161851
  67.2478226  37.6357020  53.1263750  67.4137997  38.3612745  51.5098551
  65.9601425  39.6530931  54.2171767  65.8984013  38.8249990  54.6988908
  64.9893320  41.5762834  52.4494690  64.9337645  42.0090336  53.5969204
  64.0542161  41.8389556  51.5428559  64.0877641  41.4027724  50.6325163
  62.9761663  42.8069429  51.8147016  62.9593566  43.0535685  52.8763007
  63.1995501  44.0874319  51.0210854  63.2011797  43.8946477  49.9482710
  62.4046495  44.7933808  51.2616456  64.4857554  44.7712863  51.3331815
  64.5734979  45.6859946  52.3800315  63.6807343  45.9179963  52.9607623
  65.7847710  46.3021206  52.6882526  65.8399241  47.0167106  53.5094834
  66.9162569  46.0068107  51.9522704  67.8681170  46.4873881  52.1783402
  66.8321280  45.0905209  50.9191841  67.7272043  44.8463697  50.3470575
  65.6209636  44.4829490  50.6079940  65.5638857  43.7716317  49.7840586
  61.6068207  42.2527262  51.4924678  61.3934259  41.7267640  50.4185812
  60.6982098  42.3432918  52.4543914  60.9212810  42.8118428  53.3208777
  59.3844951  41.7937164  52.2981234  59.4446281  40.9158756  51.6547892
  58.7648834  41.3815924  53.6272904  58.8589864  42.2330942  54.3012255
  57.7098178  41.1822345  53.4396919  59.4076374  40.1555864  54.2653694
  59.3053816  39.3257079  53.5661225  60.4646355  40.3754718  54.4153945
  58.7707797  39.7754497  55.6045562  58.6083074  40.6850050  56.1828390
  57.8127555  39.2935229  55.4095291  59.6659456  38.8256780  56.3926480
  59.7221416  37.8783408  55.8564626  60.6615618  39.2642637  56.4596576
  59.1371939  38.5900077  57.7576140  58.2148135  38.1832077  57.6957441
  59.7511510  37.9586328  58.2521060  59.0854444  39.4676499  58.2547710
  58.5379822  42.8553240  51.6743806  58.6489972  44.0077074  52.0094167
  57.6946556  42.4275990  50.7526862  57.7353721  41.4538547  50.4876137
  56.6832444  43.2659463  50.1377925  56.5392634  44.1648883  50.7371854
  57.0981530  43.6758997  48.7453648  57.3784160  42.7567106  48.2309300
  56.2281687  44.1144322  48.2565739  58.2506500  44.6532525  48.6940674
  58.1521592  45.3477942  49.5283409  59.5865962  43.9417227  48.7842341
  59.6860179  43.2472976  47.9499752  60.3925389  44.6745033  48.7443632
  59.6429511  43.3911505  49.7232734  58.1688247  45.4230170  47.3999476
  57.2224109  45.9620019  47.3564091  58.9937501  46.1334616  47.3463974
  58.2310828  44.7307838  46.5602832  55.4019148  42.5062201  49.9932665
  55.3611978  41.2750745  49.9727819  54.3362077  43.2426025  49.8569459
  54.3607120  44.2507791  49.9124336  53.0784912  42.6086443  49.6684328
  53.2359993  41.5570126  49.4289305  52.2218668  42.6983843  50.9171851
  51.3017322  42.1514493  50.7114826  52.7703335  42.1984724  51.7155412
  51.8828998  44.1156848  51.3466041  52.8261696  44.6479222  51.4693484
  51.3019521  44.5853099  50.5528465  51.0987771  44.1688974  52.6470310
  50.8640162  43.1043597  53.2645063  50.6978748  45.2773341  53.0539517
  52.3949637  43.2567013  48.5061720  52.4176956  44.4507575  48.3477322
  51.7869098  42.4293105  47.6854474  51.7035552  41.4532858  47.9314703
  51.1984037  42.8721722  46.4595485  51.2655502  43.9560671  46.3659413
  51.9535459  42.2418906  45.3159164  53.0083490  42.3796830  45.5536197
  51.7204639  41.1771729  45.3037076  51.6631144  42.8338857  43.9640860
  51.7779433  43.9170422  44.0051602  52.6328596  42.2627975  42.9557451
  52.5182926  41.1796487  42.9137698  52.4281846  42.6876411  41.9730361
  53.6526219  42.5085625  43.2520301  50.2361531  42.5565691  43.5213999
  49.5413027  42.9898308  44.2408209  50.0666722  43.0007084  42.5405239
  50.0754576  41.4799636  43.4648615  49.7859514  42.4046077  46.4295187
  49.4971138  41.2395451  46.7183354  48.8955198  43.3011773  46.0477668
  49.1724410  44.2612781  45.9007282  47.5082464  42.9411799  45.8135866
  47.4106806  41.8556580  45.7986730  46.6186631  43.4890658  46.8964442
  46.7590044  42.9029604  47.8046755  46.8544963  44.5338328  47.0987922
  45.1517979  43.4343641  46.5716237  44.5657078  44.4263044  45.8055311
  45.1922622  45.2372495  45.4341858  43.2206790  44.4042217  45.5094317
  42.7706242  45.1904953  44.9033581  42.4446117  43.3759650  45.9872997
  41.3791740  43.3449185  45.7593119  43.0150827  42.3818247  46.7565864
  42.3960535  41.5692179  47.1368140  44.3634351  42.4143554  47.0445131
  44.8102981  41.6268365  47.6513304  47.1000494  43.5314724  44.5027243
  47.5942229  44.5877880  44.1199649  46.1632634  42.8802829  43.8401399
  45.8274337  41.9841773  44.1631146  45.6679391  43.3835693  42.5802265
  46.0869009  44.3670301  42.3672120  46.0847205  42.4304425  41.4778724
  45.6907651  42.8488885  40.5516967  47.1739911  42.4238478  41.4385538
  45.5797294  41.0199414  41.6464412  45.6037873  40.7452316  42.7009822
  44.1404854  40.9371390  41.1305201  44.1156911  41.2112816  40.0758496
  43.7692599  39.9192470  41.2496351  43.5104811  41.6218605  41.6982801
  46.4745520  40.0735975  40.8795517  47.4925149  40.1445164  41.2627247
  46.1120808  39.0526392  40.9993856  46.4653030  40.3401863  39.8226960
  44.1375862  43.6055568  42.6380068  43.3770113  42.7003300  42.9761299
  43.6787427  44.8197919  42.3344878  44.4714256  45.8900813  41.7172995
  44.8831921  45.5320021  40.7737276  45.2858907  46.1645070  42.3876994
  43.4860024  47.0036661  41.5295708  43.4304490  47.2210474  40.4629133
  43.8671212  47.8772108  42.0585031  42.1582248  46.5901753  42.0713724
  41.4191952  46.8142834  41.3021457  41.8758132  47.0845633  43.0008474
  42.2402205  45.0836180  42.2878140  41.7919338  44.7379020  43.2192741
  41.5961518  44.3760284  41.1302340  42.2908476  43.9327841  40.2396756
  40.2792781  44.2860784  41.1270004  39.6993485  44.7343636  41.8218539
  39.6334704  43.5126437  40.0912005  39.9802942  42.4812454  40.1546828
  38.1133840  43.5243582  40.2171563  37.8715239  43.1233889  41.2014462
  37.7964902  44.5658043  40.1617624  37.3769324  42.7022462  39.1297406
  38.0039474  41.8318380  38.9364981  36.4297275  42.3784861  39.5611122
  37.1120882  43.4432457  37.8137428  36.9868461  44.6821003  37.8338579
  37.0137766  42.7913251  36.7503128  39.9889041  44.0685822  38.7605149
  40.3828252  43.3447391  37.8514388  39.8359103  45.3724311  38.6499295
  39.5411973  45.9321859  39.4372783  40.0405672  46.0345430  37.3713935
  39.2647979  45.7488915  36.6609822  39.9742904  47.5130253  37.5822196
  40.6798378  47.7747847  38.3707525  40.2703291  48.0012679  36.6537369
  38.6006806  47.9690098  37.9699725  37.9442732  47.8367952  37.1098857
  38.2404188  47.3591662  38.7984660  38.6057414  49.4099385  38.3766626
  39.7132616  49.9429680  38.5905423  37.5121940  49.9988755  38.4938647
  41.3671424  45.6717282  36.6969681  41.4969121  45.7907127  35.4921513
  42.3527081  45.2341036  37.4755637  42.2452595  45.2144363  38.4796390
  43.6101886  44.7673707  36.9060761  44.1348702  45.6091797  36.4542287
  44.5118070  44.1447538  37.9707707  44.8888777  44.9703642  38.5743305
  43.8840774  43.5015767  38.5875192  45.6745654  43.3444497  37.4296727
  45.4818475  42.0678109  36.9849086  44.4822469  41.6346555  37.0206096
  46.5318972  41.3312457  36.4963470  46.3515108  40.3112622  36.1569413
  47.8157538  41.8570142  36.4623501  48.8620399  41.0663076  35.9500285
  48.5696054  40.1989459  35.6606058  48.0294680  43.1389382  36.8941442
  49.0253748  43.5805529  36.8588377  46.9682643  43.8714546  37.3770318
  47.1254928  44.8902987  37.7310597  43.3036700  43.7299746  35.8648606
  42.4863848  42.8403124  36.0719544  44.0019823  43.7850883  34.7541651
  43.7435306  42.8167561  33.6893752  42.8992383  43.1457209  33.0835262
  43.5225322  41.8400051  34.1197426  45.0196755  42.8273650  32.9394481
  44.8279385  42.5930142  31.8923494  45.6948137  42.0822473  33.3602679
  45.5715030  44.1839756  33.0945938  45.1505490  44.8466516  32.3384475
  46.6592075  44.1994209  33.0256016  45.1359537  44.6319957  34.4698381
  45.8665258  44.4570992  35.2596316  44.8220888  46.0945646  34.3960418
  45.7081951  46.9318536  34.5319854  43.5666441  46.4033371  34.1628997
  42.8446959  45.6970317  34.1581269  43.1934917  47.7631153  33.8695901
  43.6173139  48.0718891  32.9140103  41.6759285  47.8728761  33.7873860
  41.2734356  47.5610325  34.7511559  41.4333734  48.9214783  33.6150477
  41.0629905  47.0217767  32.6819388  41.2140177  45.9680634  32.9164166
  39.9948909  47.2303339  32.6205459  41.8348364  47.3931811  31.0860908
  41.2017857  49.0282614  30.8085171  41.5216259  49.6845260  31.6179107
  41.5817352  49.4094862  29.8606739  40.1127343  48.9961716  30.7762884
  43.7335048  48.6942083  34.9377683  44.3045603  49.7332703  34.6354294
  43.5439256  48.3131935  36.1884103  43.0228949  47.4692194  36.3790254
  44.0513900  49.0840518  37.3201764  44.2443047  50.1200681  37.0416925
  43.0494714  49.0669586  38.4723769  42.8530949  48.0365079  38.7685316
  43.4600482  49.6160347  39.3197507  42.1190616  49.5361134  38.1524850
  45.3567499  48.4815727  37.7641712  45.4628780  47.2757536  37.8978167
  46.3396641  49.3221782  38.0176276  46.2170928  50.3193546  37.9141154
  47.6512004  48.8244168  38.4189955  48.0143705  48.1519661  37.6418104
  48.6116843  49.9627747  38.5530771  48.2662969  50.6401943  39.3340446
  49.5971526  49.5783057  38.8160145  48.6726749  50.5007294  37.6070411
  47.6130129  48.0517142  39.7362952  46.7026323  48.2114912  40.5284141
  48.5932307  47.1932793  39.9506398  49.4234255  46.6110874  38.8937458
  50.2866375  47.2509746  38.7106892  48.8398278  46.5183156  37.9778276
  49.8003867  45.2958466  39.4583244  50.8133170  45.0532943  39.1370152
  49.1098466  44.5411499  39.0819089  49.7144535  45.4018762  40.8947248
  50.6805964  45.8315786  41.1593430  49.5404694  44.5058391  41.4904988
  48.6095210  46.4172281  41.1491373  47.6235866  46.0047234  41.3633136
  49.0036602  47.3440683  42.2371077  49.5417304  48.3902020  41.9367583
  48.7279989  46.9765874  43.4781213  48.1708885  46.1534576  43.6575221
  49.1907427  47.7444864  44.6017446  49.5649933  48.7164396  44.2802751
  48.0308335  47.9608492  45.5366450  47.6148476  46.9862175  45.7918863
  48.4080269  48.4419500  46.4390679  46.9475862  48.8267296  44.9166028
  47.3783605  49.7883212  44.6375398  46.5622905  48.3297018  44.0263149
  45.8209415  49.0460172  45.8975241  45.3564708  48.0858753  46.1222320
  46.2282737  49.4751041  46.8129826  44.7870679  49.9817971  45.3203574
  45.2598656  50.9429485  45.1184893  44.4141203  49.5579693  44.3879523
  43.6551876  50.1753090  46.2638728  44.0004936  50.5684311  47.1277701
  42.9792321  50.8041318  45.8542805  43.2166773  49.2848635  46.4507271
  50.3035745  47.0227897  45.3048399  50.1561337  45.8558134  45.6482212
  51.4063555  47.7190244  45.5340671  51.4630238  48.6852893  45.2455880
  52.5603658  47.1257530  46.1778981  52.2934275  46.1408509  46.5610572
  53.7315414  46.9711168  45.2053559  54.1284735  47.9598192  44.9751133
  54.8320976  46.1111995  45.8102046  54.4360134  45.1221224  46.0403020
  55.6526020  46.0169762  45.0988713  55.1969701  46.5777877  46.7252266
  53.2465365  46.3166619  43.9301645  52.4752813  46.9368816  43.4734424
  54.0809543  46.2066035  43.2375365  52.8335010  45.3343946  44.1596281
  53.0149388  47.9756878  47.3459329  52.9947157  49.1679921  47.2802336
  53.4464622  47.3182521  48.4055927  53.4055673  46.3091000  48.4118323
  53.9790856  47.9831854  49.5564350  54.3836878  48.9560234  49.2771817
  52.8893804  48.1892045  50.5651489  52.0552002  48.6778837  50.0617252
  52.5737795  47.2088145  50.9219845  53.3312658  49.0282136  51.7315540
  54.0261324  48.4438280  52.3346747  53.8390545  49.9133755  51.3484858
  52.1587101  49.4502166  52.5828234  52.4453301  50.2672893  53.2448960
  51.3277592  49.7680116  51.9530405  51.7238833  48.3222676  53.3949179
  51.1181692  47.6591262  52.9329078  52.0764309  48.0882407  54.6705819
  52.8616010  48.9037406  55.3567611  53.2198998  49.7410059  54.9200589
  53.0987406  48.6849122  56.3138288  51.6036941  47.0173615  55.2755561
  50.9874961  46.3906407  54.7779406  51.8597279  46.8282163  56.2340807
  55.0747900  47.1789412  50.2056454  55.0452761  45.9428842  50.1983657
  56.0432441  47.8879579  50.7604842  56.0581428  48.8905833  50.6395717
  57.0879809  47.2769674  51.5540461  57.4100730  46.3507897  51.0780725
  58.2819729  48.1927027  51.6854464  57.9685453  49.2351575  51.7415732
  58.8382892  47.9321263  52.5858420  59.2333077  48.0972453  50.5580788
  59.0783468  48.8922044  49.4662394  58.2408768  49.5883806  49.4206040
  59.9673161  48.8217297  48.4274291  59.8429696  49.4743501  47.5632964
  61.0180940  47.9283076  48.4718115  61.7159840  47.8484678  47.6383398
  61.1791801  47.1370891  49.5780206  62.0141440  46.4388726  49.6365794
  60.2876194  47.2253411  50.6117073  60.4113712  46.5964614  51.4933511
  56.5743940  46.9877267  52.9305988  55.9984750  47.8383771  53.5792970
  56.8016067  45.7708730  53.3804369  57.1461514  45.0587654  52.7525108
  56.5209347  45.4007423  54.7463379  55.7967490  46.0849766  55.1884664
  55.9384413  44.0007596  54.7641993  55.0809486  43.9899217  54.0913783
  56.7021524  43.3191890  54.3896239  55.5024721  43.5598837  56.1425466
  54.9196537  42.6441604  56.0431771  56.3931644  43.3602131  56.7382823
  54.4981434  44.8179303  56.9756017  54.2730593  44.0911042  58.6199884
  55.2460036  43.9424100  59.0883563  53.6729428  44.7616051  59.2351221
  53.7646312  43.1314278  58.5271263  57.7885812  45.4819557  55.6111169
  57.7231776  45.3601295  56.8266072  58.9390811  45.6755977  54.9774018
  58.9254447  45.7410219  53.9696156  60.2149104  45.8385208  55.6632798
  60.1323611  45.4963625  56.6948866  61.3376803  45.0640981  54.9814086
  61.6738661  45.6188038  54.1054058  62.5049525  44.8764491  55.9419109
  62.1696239  44.3213803  56.8180119  63.3004908  44.3222209  55.4438656
  62.8811990  45.8512794  56.2521446  60.8359133  43.7940496  54.5483583
  61.5390505  43.3020204  54.1181192  60.6452298  47.2769451  55.6562951
  60.6438270  47.9285950  54.6371428  61.0179014  47.7727977  56.8180072
  60.9664940  47.1996113  57.6480156  61.4588549  49.1448016  56.9575327
  60.7151071  49.8342153  56.5579740  61.6482556  49.4388794  58.4412630
  60.8045069  48.9913467  58.9665268  62.5703609  48.9464414  58.7500133
  61.7261797  50.8991351  58.7739369  62.5782839  51.3353000  58.2526121
  60.8094843  51.3865493  58.4419745  61.8919690  51.0988403  60.2684979
  60.9317210  50.9316338  60.7564166  62.6195137  50.3787863  60.6430649
  62.3717362  52.5021710  60.5677392  62.4478135  52.6098969  61.6497318
  63.3582573  52.6246869  60.1206765  61.4476626  53.5444491  60.0276009
  60.5335849  53.4313669  60.4420574  61.8073633  54.4614912  60.2506460
  61.3773614  53.4450726  59.0249638  62.7531538  49.3469855  56.1644034
  63.6887407  48.5798214  56.2934970  62.7845593  50.3726898  55.3231838
  62.0016316  51.0088839  55.2743920  63.9234813  50.5982699  54.4206716
  64.8401548  50.2171713  54.8707522  63.7004771  49.9199418  53.0630504
  63.5796103  48.8494638  53.2290877  62.4673648  50.4659685  52.3583442
  62.5876992  51.5363867  52.1915358  62.3423894  49.9612748  51.4003431
  61.5874175  50.2919445  52.9776242  64.9124761  50.1041461  52.1666039
  64.9483628  51.1475003  51.8531953  65.8042275  49.8689652  52.7476106
  64.8572868  49.2171069  50.9514218  63.9659811  49.4520384  50.3696303
  65.7440190  49.3826404  50.3395362  64.8218435  48.1735027  51.2640460
  64.1949926  52.0786504  54.1703832  63.2851973  52.8891824  54.1277766
  65.4630676  52.4251257  54.0008470  66.1820782  51.7158299  53.9960979
  65.8684539  53.8259533  53.8613865  65.1054703  54.4833851  54.2782062
  67.1825891  54.0574790  54.6193431  67.1127616  53.5330528  55.5723387
  67.9455032  53.5852632  54.0004130  67.5589498  55.5109712  54.8670002
  66.8761731  56.2864975  55.8130261  66.0715595  55.8209982  56.3822421
  67.2016535  57.6136173  56.0332199  66.6384396  58.2035994  56.7562781
  68.2237536  58.1820627  55.3412905  68.5169280  59.5043162  55.5829936
  67.9435860  59.9010978  56.2428747  68.9466564  57.4283834  54.4199344
  69.7741376  57.8851087  53.8770003  68.6158718  56.0977281  54.1917178
  69.1900171  55.5082918  53.4768597  66.0194858  54.1626226  52.3926468
  66.9197321  53.6994708  51.7227207  65.0974972  54.9443341  51.8748407
  64.4077304  55.3863584  52.4655484  65.0545476  55.2103721  50.4508041
  66.0589580  55.3886945  50.0667990  64.4651483  54.0019051  49.7312083
  64.8448551  53.0610642  50.1296307  63.3832309  54.0394100  49.8582839
  64.7215171  53.9776672  48.2628730  64.2492181  54.9545993  47.4226770
  64.6153676  54.6765120  46.1842082  64.3552835  55.3506650  45.3681366
  65.2821739  53.5353417  46.1871577  65.6777483  53.0699908  45.3827515
  65.3537445  53.0746996  47.4756062  65.8591700  52.1331748  47.6904954
  64.1733373  56.4101539  50.2127788  63.2099905  56.6180832  50.9005333
  64.5082176  57.2277720  49.2482822  65.8316577  57.2770919  48.6075779
  65.8823549  56.5288050  47.8166311  66.6040497  57.0738696  49.3493395
  65.9005397  58.6725124  48.0818459  66.4518238  58.6712420  47.1415356
  66.4199070  59.3000985  48.8060659  64.4964203  59.1333026  47.8888587
  64.0962609  58.8395529  46.9184553  64.4222396  60.2151321  47.9995005
  63.7175250  58.4426850  49.0005814  63.7158721  58.9955267  49.9399756
  62.2786974  58.2331899  48.5312412  61.3594280  58.9745658  48.9438068
  62.1179844  57.2509536  47.6455318  62.9520959  56.7838270  47.3197248
  60.8288477  56.8449514  47.0803082  60.2267027  57.7162199  46.8226033
  61.0868230  56.0573641  45.8357452  61.6787327  55.1768035  46.0854555
  60.1348378  55.7448556  45.4066036  61.8452687  56.8755707  44.7954918
  62.9094887  56.4731461  44.3317957  61.3026886  58.0306544  44.4212106
  61.7699314  58.6056318  43.7347814  60.4258799  58.3275876  44.8251141
  59.8963824  56.0294172  47.9602181  58.6755224  56.1122547  47.8072652
  60.4673477  55.2625301  48.8834326  61.4754827  55.2513326  48.9437467
  59.6991716  54.4645774  49.8587468  58.7148018  54.1998559  49.4726925
  60.4434043  53.1945270  50.1941194  61.3521598  53.4389975  50.7441165
  59.5723588  52.3154457  51.0359981  58.6635501  52.0701546  50.4864528
  60.1081498  51.3978846  51.2791238  59.3101378  52.8372024  51.9563848
  60.8636593  52.4708222  48.9189402  61.5143553  53.1180237  48.3308698
  61.3989215  51.5574628  49.1784949  59.9784529  52.2190664  48.3348771
  59.5140524  55.1944113  51.1699620  60.4810480  55.5538684  51.8338145
  58.2804376  55.4455849  51.5567843  57.4883276  55.1624304  50.9977811
  58.0336123  56.2441187  52.7497638  58.8251547  56.9846702  52.8644079
  56.6956210  56.9717574  52.6503604  56.6879409  57.7808681  53.3806892
  56.6329908  57.3894123  51.6455012  55.5137110  56.0647271  52.8924132
  55.6913819  54.8379890  52.9842374  54.3889982  56.5852926  53.0098689
  58.1249944  55.3973882  54.0185084  58.6215157  54.2738574  53.9980087
  57.6801413  55.9560286  55.1307838  57.2425042  56.8661108  55.1128008
  57.8410713  55.2949455  56.4132080  58.8635635  54.9329630  56.5208068
  57.5492156  56.2715597  57.5440214  56.5668910  56.7037758  57.3534254
  57.5191296  55.6962442  58.4693359  58.5746078  57.3836178  57.6730788
  59.5558134  56.9318131  57.8187116  58.5745701  57.9607948  56.7484336
  58.2615760  58.3010501  58.8421032  57.2696395  58.7324402  58.7077029
  58.2851748  57.7272122  59.7685225  59.2844593  59.4057014  58.9096477
  60.2738983  58.9575809  59.0007476  59.2318077  59.9844889  57.9875132
  59.0376781  60.2991738  60.0689872  59.0868487  59.7631324  60.9235874
  59.7372140  61.0274605  60.0876419  58.1210616  60.7148457  59.9845462
  56.9461706  54.1026851  56.5533077  57.2633890  53.1554711  57.2504763
  55.8246645  54.1322068  55.8842625  55.5523830  54.9469856  55.3531338
  54.9077409  53.0025513  55.9338049  55.0264441  52.4359074  56.8573434
  53.5030764  53.5585517  55.8854404  53.4317342  54.1648034  54.9824075
  52.7840451  52.7411326  55.8314038  53.1988238  54.4213557  57.1001558
  53.9072924  55.2474523  57.1612911  51.7916553  54.9719263  56.9481465
  51.0825274  54.1463677  56.8874066  51.5498826  55.5952989  57.8089910
  51.7311473  55.5698372  56.0387831  53.3228977  53.6438352  58.3879592
  54.3393121  53.2626233  58.4863398  53.0973306  54.2973023  59.2306936
  52.6217756  52.8093113  58.3781258  55.0839663  51.9616461  54.8253817
  54.2278685  51.1492612  54.6103857  56.1862617  52.0036827  54.1057472
  56.8926266  52.6926653  54.3212719  56.4295482  51.0894453  53.0029904
  57.5116881  51.0223999  52.8908413  56.0361831  50.1211613  53.3124890
  55.8191066  51.4658290  51.6713157  55.9925881  50.7203152  50.7159821
  55.1161649  52.5968346  51.5889187  55.0094981  53.1875249  52.4012034
  54.4637669  53.0078400  50.3382811  53.8981905  52.1684946  49.9336553
  53.5181423  54.1633607  50.5628320  54.0377050  54.9003922  51.1751540
  53.2899360  54.5966795  49.5890472  52.2311453  53.7560612  51.2475763
  51.7605934  52.9721028  50.6542037  52.4771652  53.3654661  52.2350031
  51.2769638  54.9217741  51.3900303  51.1001322  55.3883007  50.4209160
  50.3284793  54.5869256  51.8099743  51.8591955  55.9104794  52.2838771
  52.8288066  55.7855561  52.5375456  51.2057918  56.9523705  52.7771272
  49.9354423  57.1488006  52.4669848  49.4630398  56.5016988  51.8520091
  49.4434210  57.9450288  52.8465047  51.8339568  57.7940378  53.5854934
  52.8037063  57.6360049  53.8193985  51.3400262  58.5896100  53.9639058
  55.4294435  53.4262163  49.2839904  56.2152209  54.3176866  49.4935511
  55.3124122  52.8244412  48.1184770  54.5330551  52.2112530  47.9268994
  56.2671079  53.0475627  47.0835766  57.1905774  53.4028259  47.5408418
  56.5427119  51.7773508  46.3147580  55.6196889  51.4464409  45.8387039
  57.5955548  52.0082341  45.2620284  58.5190760  52.3387432  45.7373947
  57.7782582  51.0801078  44.7204550  57.2520997  52.7731236  44.5655502
  57.0454622  50.6900138  47.2475417  58.0864548  50.9116821  47.4826978
  56.4499203  50.7354592  48.1593334  56.9479292  49.3033131  46.6504909
  57.5436325  49.2569577  45.7388503  57.3226873  48.5717603  47.3663723
  55.9070975  49.0807358  46.4154835  55.6691565  54.0533009  46.1547145
  54.5010675  53.9571790  45.8003099  56.4842863  55.0325192  45.7855588
  57.3804315  55.1263085  46.2418774  56.1362404  55.9874148  44.7510214
  55.0680208  55.9387183  44.5397522  56.4771497  57.3982188  45.2135619
  55.9421912  57.6174010  46.1376170  57.5502758  57.4743254  45.3887993
  56.0863790  58.5260493  44.2432436  56.9010801  55.6720842  43.4925990
  57.9956662  56.1741553  43.2894244  56.3072833  54.8366666  42.6502804
  55.4323610  54.4177536  42.9315669  56.8637857  54.4691519  41.3571531
  57.7921361  55.0126251  41.1813644  57.1610892  52.9726085  41.3243734
  57.7901735  52.8291195  42.2028739  56.1961951  52.4922670  41.4867049
  57.8350662  52.3558665  40.1143870  57.1777597  52.4982403  39.2566115
  59.1826986  52.9699615  39.8225548  59.8407476  52.8275697  40.6797566
  59.6191236  52.4902363  38.9464853  59.0627679  54.0361639  39.6303841
  58.0228576  50.8562348  40.3216480  57.0510243  50.3844843  40.4668753
  58.5078305  50.4257546  39.4455262  58.6440901  50.6854172  41.2008469
  55.7947591  54.8870608  40.3731931  54.6280394  54.7634333  40.6539764
  56.1835633  55.4490421  39.2521140  57.1625338  55.5911558  39.0483501
  55.1886629  56.0039054  38.3192106  54.4293459  56.5573666  38.8716756
  55.8633610  56.9543629  37.3308903  55.1164247  57.2212162  36.5832441
  56.1705391  57.8491249  37.8723167  57.0813253  56.3340427  36.6370830
  57.4557631  55.1899029  36.9602821  57.6817252  57.0013116  35.7688335
  54.3588423  54.9541831  37.5830395  53.1621711  55.1306063  37.3924221
  55.0026838  53.8452178  37.2003318  56.0008852  53.7742119  37.3369019
  54.3111699  52.7378384  36.5243929  53.7562813  53.1319559  35.6730003
  55.2288419  51.5903415  36.0531574  54.6129180  50.7573991  35.7141218
  56.1089908  52.0566632  34.9223537  56.7255890  52.8893517  35.2607871
  56.7512972  51.2373172  34.5995296  55.4876271  52.3811046  34.0876417
  56.0836921  51.0328133  37.1756811  56.7959780  51.8070720  37.4607655
  55.4230500  50.8203201  38.0162155  56.8363970  49.7689842  36.7909887
  57.4976344  49.9808207  35.9507564  57.4272201  49.4247526  37.6398303
  56.1247059  48.9940691  36.5062041  53.2395034  52.1270620  37.3859107
  52.4304345  51.4101567  36.8899629  53.2499470  52.3933992  38.6767296
  54.0453290  52.8589767  39.0898935  52.1600187  52.0148294  39.5349949
  51.7317243  51.0714464  39.1963334  52.6408624  51.8440500  40.9396506
  53.1003754  52.7877950  41.2334064  51.7712426  51.6527379  41.5683486
  53.6352325  50.7292391  41.1076702  54.5317507  50.9488447  40.5279036
  54.0009124  50.6002879  42.5743961  53.1049138  50.3802088  43.1547843
  54.7220060  49.7926001  42.6999556  54.4389206  51.5352768  42.9237456
  53.0426350  49.4427869  40.6142648  52.7862106  49.5412643  39.5594434
  53.7667910  48.6375555  40.7379653  52.1436295  49.2133022  41.1863004
  51.0169154  53.0189126  39.5564846  49.9925737  52.7913356  40.1964071
  51.1652898  54.1392915  38.8825193  51.9987560  54.3600753  38.3565081
  50.1165088  55.1327735  38.9543867  49.2099274  54.6938872  39.3710258
  50.5664712  56.2832718  39.8632627  51.4683053  56.7387509  39.4541977
  49.7761669  57.0317215  39.9210759  50.7751899  55.8981770  40.8613797
  49.7680813  55.6155288  37.5696302  48.8410265  55.1360031  36.9432513
  50.5465624  56.5550062  37.0809273  51.3531067  56.8669692  37.6027173
  50.2640249  57.1860523  35.8237104  49.2055237  57.4330396  35.7420313
  51.0705330  58.4721825  35.7436874  52.1099759  58.2652748  35.9983379
  51.0128199  58.8272036  34.7147416  50.5185776  59.5462527  36.6856743
  49.3361360  59.4438687  37.0826623  51.2571873  60.4837457  37.0594517
  50.5987702  56.2886998  34.6688748  49.7270801  55.8493964  33.9499005
  51.8640981  55.9511861  34.5507915  52.5340968  56.2104942  35.2606933
  52.3328887  55.2373289  33.4054596  51.9610278  55.7031208  32.4928498
  53.8367895  55.2581758  33.3774414  54.1991713  54.9184937  34.3476963
  54.1715306  54.5678673  32.6031529  54.3832707  56.6413118  33.0907932
  53.7804484  57.1005347  32.3073264  54.3148782  57.2399908  33.9990927
  55.8439007  56.5704263  32.6352229  56.4487965  56.2785542  33.4937162
  55.9171070  55.8049220  31.8627311  56.3503703  57.8951203  32.0854311
  57.3998735  57.7798513  31.8145865  55.7716602  58.1458030  31.1964136
  56.2143051  58.9853569  33.0892236  56.7508251  58.7534638  33.9129176
  56.5579177  59.8498613  32.6959521  55.2418342  59.0926181  33.3400110
  51.8868111  53.7961437  33.3419386  52.4385037  53.0519470  32.5369532
  50.9126535  53.3792786  34.1557448  50.4491897  54.0148148  34.7893018
  50.4861649  51.9700479  34.1445896  51.3424904  51.3491998  34.4079400
  49.3830007  51.6840143  35.0948487  49.7334365  51.7551632  36.1245243
  48.5218794  52.3382453  34.9586429  48.8971066  50.3015482  34.9083777
  47.7044879  49.9259128  34.4190231  47.0406709  50.7243368  34.0874122
  47.5837216  48.5638958  34.4473114  46.7771780  48.0327613  34.1515361
  48.7357154  48.0395746  34.9428056  49.0933390  46.7233259  35.1541576
  48.3747928  45.9455601  34.8955647  50.3275397  46.4772998  35.6750854
  50.6531307  45.4501135  35.8393378  51.1858763  47.5150716  36.0036672
  52.1648891  47.3189278  36.4408868  50.8242914  48.8314786  35.7858900
  51.5227897  49.6092587  36.0945305  49.5843420  49.1068409  35.2357674
  49.9876199  51.5078115  32.8231845  49.0893250  52.1182934  32.2588485
  50.5789725  50.4177160  32.3470807  51.3315615  50.0062454  32.8803733
  50.1916898  49.7830938  31.1016218  49.3496953  50.3252784  30.6712960
  51.3312309  49.7736579  30.0922403  51.4460770  50.7634263  29.6503487
  52.2610543  49.4850334  30.5823672  51.0242994  48.8410361  29.0814086
  51.7347005  48.8233406  28.4359498  49.8091212  48.3632957  31.4385246
  50.5145415  47.6909018  32.1842120  48.6872215  47.8975995  30.8876323
  47.7971435  48.5961086  29.9551201  48.2070909  48.5581733  28.9458609
  47.6771370  49.6359529  30.2591291  46.5509362  47.8254098  30.0881153
  45.9649991  47.8956951  29.1716892  45.9626526  48.2024407  30.9246986
  46.9941481  46.4452501  30.3377299  47.2807148  46.0295466  29.3717231
  46.2655437  45.7888100  30.8134624  48.2033545  46.5846379  31.2110231
  48.0302927  46.5312659  32.2858716  49.1881722  45.5351654  30.8134875
  49.2429280  44.4865154  31.4512994  49.9407874  45.8239086  29.7460403
  49.7506621  46.6736087  29.2342187  50.9767919  44.9261047  29.2383524
  50.4734995  44.0075448  28.9366180  51.6443684  45.5304448  28.0272250
  52.1603344  46.4463676  28.3152610  52.3642339  44.8221066  27.6171631
  50.8913685  45.7599560  27.2732920  52.0298967  44.5585108  30.2771021
  52.6449029  43.4978933  30.1899296  52.2344083  45.4214429  31.2534879
  51.7586265  46.3118532  31.2834952  53.1845611  45.1174262  32.2975112
  54.0980465  44.7228635  31.8525799  53.5296325  46.3446034  33.0947394
  52.5983414  46.7642746  33.4750974  54.1955559  46.1239357  33.9289766
  54.1939694  47.3456057  32.1691477  53.5547900  47.5419640  31.3083377
  54.4105964  48.6258963  32.9365262  55.0501087  48.4304139  33.7972872
  54.8881145  49.3616243  32.2893928  53.4503383  49.0121974  33.2782516
  55.5067599  46.8325156  31.5927444  55.3225321  45.9222112  31.0222136
  55.9374595  47.5901204  30.9380429  56.2013022  46.6174293  32.4048083
  52.6477722  44.0731611  33.2196635  51.4985891  44.0899137  33.5892776
  53.5089198  43.1663744  33.6045879  54.4953115  43.2650966  33.4112366
  53.0817097  42.0428746  34.3361455  51.9937284  42.0241394  34.3997441
  53.5515099  40.7702779  33.6349298  54.6269574  40.6788042  33.7870631
  53.0461025  39.9233324  34.0989844  53.2505748  40.7853164  32.1461807
  52.2118927  41.0927700  32.0248849  53.9045366  41.5281606  31.6894329
  53.4501023  39.4617575  31.4350896  53.1960997  39.3660898  30.2323326
  53.9014952  38.4405816  32.1547932  54.0470625  37.5426569  31.7158822
  54.0970650  38.5667640  33.1376115  53.7282321  42.1556215  35.6482895
  54.6893191  42.8597611  35.8243725  53.2460020  41.3690140  36.5616749
  52.5470066  40.6776991  36.3301829  53.7343615  41.4132526  37.8966471
  53.4759178  42.3475902  38.3949635  53.1804086  40.2549150  38.6838518
  53.3634956  39.3338948  38.1304068  53.8383153  40.1652698  40.0431323
  53.6552598  41.0858110  40.5973843  53.4224387  39.3214637  40.5937126
  54.9119605  40.0238527  39.9190904  51.6790702  40.4312015  38.7834721
  51.4847747  41.2696476  39.4523205  51.3035410  40.6668559  37.7877089
  50.9804843  39.1987887  39.3058142  51.3551833  38.9627643  40.3018027
  49.9072818  39.3826633  39.3560721  51.1739517  38.3599716  38.6371917
  55.2145912  41.2586912  37.9016234  55.9177919  42.0688301  38.4531539
  55.6865837  40.2183570  37.2455557  55.0705257  39.5663180  36.7814255
  57.1061165  39.9337377  37.2548659  57.4161559  39.7224746  38.2782635
  57.4655093  38.7341738  36.3780784  58.5263428  38.5370956  36.5326479
  56.8823559  37.8894671  36.7448246  57.1986319  38.9276270  34.9007429
  56.1408269  39.1447405  34.7523809  57.7953261  39.7630288  34.5344619
  57.5670007  37.6737816  34.1400371  57.0652585  36.8067742  34.5697484
  57.2895636  37.7702168  33.0903570  58.9916728  37.4717534  34.2244757
  59.3164794  36.8453234  34.9470997  59.8882507  38.0533198  33.4424796
  59.5131563  38.8928636  32.4720465  58.5327696  39.0894278  32.3295525
  60.2118786  39.3267230  31.8858274  61.1764171  37.7770973  33.6254342
  61.4533005  37.1327180  34.3522154  61.8717793  38.2129981  33.0367402
  57.9140117  41.1641657  36.8348836  58.9809167  41.4138219  37.3625307
  57.4018416  41.9301944  35.8867613  56.5076091  41.7047796  35.4748929
  58.0911454  43.1144042  35.4235825  59.0907617  42.8354154  35.0903683
  57.3595772  43.7694899  34.2666778  56.3574584  44.0440813  34.5960070
  58.0922653  45.0075041  33.7947307  59.0943742  44.7336177  33.4647857
  57.5477435  45.4584844  32.9651453  58.1629216  45.7229733  34.6140061
  57.2817815  42.8427823  33.1866302  56.8200820  43.2487353  32.4493134
  58.1894627  44.1295955  36.5127686  59.2891184  44.5780185  36.8537660
  57.0416939  44.4706156  37.0666151  56.1998531  43.9785639  36.8033877
  56.9538508  45.4697184  38.1016210  57.0490788  46.4516471  37.6381050
  55.6251678  45.4158974  38.8679328  55.6394913  44.5759470  39.5624667
  55.4359136  46.6970981  39.6345237  55.4210217  47.5375187  38.9405695
  54.4923735  46.6593679  40.1789582  56.2570832  46.8236571  40.3400483
  54.4573504  45.2541286  37.9421129  54.5656197  44.3275701  37.3783141
  53.5351381  45.2202228  38.5221771  54.4209270  46.0967979  37.2516909
  58.0063995  45.2057148  39.1454449  58.8447457  46.0552159  39.4529193
  57.9599813  43.9908213  39.6592854  57.2226762  43.3714093  39.3546392
  58.8991994  43.5058619  40.6595233  58.6954832  43.9732642  41.6229204
  58.7610902  42.0120425  40.8099604  58.4102849  41.6710696  39.8359109
  59.7479277  41.5932713  41.0071470  57.7840330  41.5487423  41.8950624
  58.3412464  41.5048115  42.8308424  56.5864628  42.4419391  42.0666173
  56.0284547  42.4860023  41.1313183  55.9453738  42.0438982  42.8531725
  56.9162885  43.4442562  42.3398858  57.3166848  40.1441275  41.5770828
  58.1750895  39.4730421  41.5473338  56.6208644  39.8092806  42.3463765
  56.8171763  40.1374330  40.6082972  60.3316739  43.8115339  40.3353330
  61.0417014  44.4136722  41.1291941  60.7606228  43.4415970  39.1531572
  60.2291551  42.8245888  38.5557108  62.0742707  43.8208266  38.7381291
  62.8175467  43.4715751  39.4548321  62.3673594  43.1904590  37.3897249
  62.0928886  42.1405785  37.4922722  61.7850466  43.6408571  36.5858882
  63.8397929  43.2965535  37.0652414  64.0539013  44.3528368  36.9023794
  64.7699445  42.7491041  38.1518610  64.5567315  41.6926780  38.3149649
  65.8066361  42.8654379  37.8358899  64.6093962  43.2990221  39.0791769
  64.0940554  42.6043024  35.7479651  63.5064534  43.0842295  34.9653456
  65.1532306  42.6722556  35.4997084  63.8063242  41.5558946  35.8263935
  62.2636260  45.3765787  38.7356723  63.2871719  45.9012543  39.2009551
  61.2651512  46.0956110  38.2486912  60.4846162  45.6295429  37.8086402
  61.2708613  47.5551571  38.2812890  62.0758811  47.9312272  37.6499305
  59.9572117  48.1138091  37.7747125  59.2022018  48.0306500  38.5564694
  60.0881842  49.1622370  37.5068597  59.5392086  47.3854437  36.6366196
  58.7066587  47.7410026  36.3171850  61.5300542  48.1369579  39.6551532
  62.3016227  49.0684954  39.8159418  60.8929323  47.5772330  40.6436307
  60.1642589  46.9018936  40.4618311  61.1544492  47.9548575  42.0237936
  61.0582892  49.0380803  42.0978263  60.1476352  47.2933692  42.9480447
  60.1829510  46.2154348  42.7902139  60.4538154  47.5969790  44.3772892
  60.4182301  48.6747742  44.5360086  59.7178824  47.1113817  45.0181469
  61.4492055  47.2267749  44.6227412  58.7652794  47.8663626  42.6200508
  58.7866060  48.9135800  42.9216826  58.6545865  47.8027743  41.5375523
  57.6120916  47.1817890  43.2794344  57.7218530  47.2453704  44.3620284
  56.6822758  47.6654037  42.9800040  57.5898350  46.1345635  42.9778996
  62.5622040  47.6164351  42.4603479  63.2333004  48.4240314  43.0616463
  63.0079701  46.4199329  42.1442165  62.3921452  45.7437743  41.7156508
  64.3799897  46.0282444  42.4128579  64.5495868  45.9867788  43.4887839
  64.6642441  44.6507548  41.8209594  63.7959937  44.0168908  42.0011173
  64.8131386  44.7655444  40.7472956  65.8925538  44.0107526  42.4352635
  66.7817041  44.5553552  42.1175837  65.7912058  44.0817750  43.5182162
  66.0572493  42.5576780  42.0604215  65.6724455  42.1788532  40.9707047
  66.6583659  41.7383370  42.9612645  66.7851259  40.7602205  42.7437298
  66.9759763  42.1107649  43.8447364  65.3436461  47.0292017  41.8197552
  66.2916773  47.4774382  42.4557763  65.0829885  47.3498946  40.5687941
  64.3181815  46.8978097  40.0883892  65.8707986  48.3109072  39.8440611
  66.9063601  47.9760466  39.7842301  65.3297124  48.4572532  38.4432600
  64.2961654  48.8007831  38.4864776  65.9306019  49.1828656  37.8950641
  65.3709134  47.4939872  37.9348112  65.8588090  49.6543991  40.5335609
  66.9058857  50.2603801  40.7516398  64.6759318  50.1093029  40.8911654
  63.8410778  49.5743750  40.6988889  64.5398539  51.3534420  41.5879514
  64.6935178  52.1854492  40.9007465  63.1605188  51.4647704  42.1764936
  62.4812884  51.3745763  41.3287847  63.0086238  50.6246091  42.8541048
  62.8826372  52.7629068  42.9108298  63.6072946  52.8809621  43.7164572
  62.9940893  53.9427546  41.9501308  62.2693692  53.8256323  41.1444249
  62.7928169  54.8696126  42.4872756  63.9998260  53.9771963  41.5313136
  61.5029710  52.7332202  43.5477730  61.4475722  51.9078283  44.2575326
  61.3227984  53.6731134  44.0695391  60.7476955  52.5973978  42.7736863
  65.5128986  51.4773610  42.7424873  66.0326508  52.5454762  42.9982343
  65.7469812  50.3926558  43.4537495  65.2882052  49.5229324  43.2230871
  66.6914016  50.4018448  44.5596060  66.3324671  51.0737178  45.3392546
  66.8514361  49.0198355  45.1492001  67.1864924  48.3916382  44.3238488
  67.6260678  49.0561444  45.9151815  65.5821710  48.4404905  45.7417331
  64.8028997  48.4076469  44.9803144  65.8620764  47.0417761  46.2353798
  66.6409750  47.0738634  46.9972106  64.9533808  46.6182533  46.6631666
  66.1942867  46.4217378  45.4027399  65.0315657  49.2838539  46.8742392
  64.8028952  50.2837339  46.5053907  64.1228201  48.8235877  47.2621022
  65.7724267  49.3516454  47.6708748  68.0604388  50.8236396  44.1385591
  68.7073698  51.6158274  44.8202106  68.5146981  50.2791658  43.0213005
  68.0005328  49.5450594  42.5556599  69.7968578  50.6695064  42.4774817
  70.5881696  50.4483168  43.1937218  70.0745379  49.9072994  41.1989841
  69.8817830  48.8467700  41.3609168  69.4225818  50.2779112  40.4079720
  71.4199450  50.0874791  40.8212592  71.5923367  49.6030072  40.0106003
  69.8629903  52.1875904  42.2356794  70.7991953  52.8478392  42.6825104
  68.8269180  52.7382139  41.6063330  68.0347016  52.1611629  41.3623974
  68.8167477  54.1559506  41.1874735  69.7891868  54.5763861  41.4437846
  68.6333905  54.2384452  39.6767677  67.6601292  53.8294501  39.4055013
  68.6905379  55.2797238  39.3596346  69.4181778  53.6652463  39.1831575
  67.7488250  54.9963967  41.8790235  66.6871730  55.2209903  41.3114201
  68.0146988  55.4496810  43.1162682  69.0357781  54.9629032  44.0687940
  69.9792883  55.4714342  43.8705894  69.1667652  53.8893386  43.9331460
  68.4726632  55.3021515  45.4065452  69.2918050  55.5854192  46.0675030
  67.9712585  54.4211440  45.8071951  67.5120246  56.4215054  45.2221994
  68.0271012  57.3645647  45.4050501  66.6529296  56.3422123  45.8883585
  67.0454666  56.3543266  43.7491784  66.0569153  55.9043940  43.6573895
  67.0337822  57.7519272  43.1058612  68.0887865  58.2837966  42.7637825
  65.8521440  58.3248856  42.9397143  65.0106676  57.7798145  43.0618383
  65.7214566  59.7051871  42.5190605  66.7112905  60.1454612  42.3987002
  64.9700282  59.8038978  41.1723706  65.5999777  59.3875050  40.3863172
  64.0509525  59.2226439  41.2468266  64.6121419  61.2321641  40.8017673
  65.1845708  62.1521140  41.3351510  63.6698375  61.4140641  39.8851447
  63.4068629  62.3509715  39.6146843  63.2200095  60.6147541  39.4622275
  65.0068856  60.4951948  43.6198263  63.7979071  60.2831816  43.8569386
  65.7649552  61.3894515  44.3025535  67.2401510  61.4655234  44.2517267
  67.5469155  61.8143604  43.2656696  67.6562258  60.4742375  44.4315407
  67.5864696  62.4355828  45.3381830  67.9496957  63.3534970  44.8760148
  68.3768612  61.9996196  45.9491811  66.3593467  62.6833909  46.1517224
  66.3458363  63.7285872  46.4607224  66.2721183  62.0441575  47.0302846
  65.2066324  62.4116423  45.1952050  64.3151610  61.9928230  45.6620748
  64.8403676  63.7046008  44.4684688  64.4044869  64.6557556  45.1013207
  65.0376522  63.7232714  43.1552783  65.3401723  62.8655423  42.7175028
  64.8478190  64.9009244  42.3139711  65.6263167  65.6322148  42.5307098
  64.9249213  64.5006278  40.8236262  65.7986102  63.8693795  40.6615052
  64.0249504  63.9517456  40.5471741  65.1658922  65.6687008  39.8883083
  65.3560654  66.7943652  40.3857054  65.1915623  65.4504344  38.6494028
  65.3511934  66.2733574  38.1821667  63.4859092  65.4364775  42.6656552
  63.3525504  66.5871129  43.0618174  65.0452752  64.5160136  38.4856626
  65.5210563  67.5827333  39.7924041  65.3516046  66.9090791  41.3791031
  62.4801175  64.5747661  42.5421994  62.5984852  63.7321861  41.9991404
  61.2094337  64.7988510  43.1918221  61.2215753  65.7679452  43.6903490
  60.0503431  64.7902294  42.2181715  60.0152472  65.7410330  41.6863530
  60.1824140  63.9792453  41.5022755  58.6872190  64.8016512  42.9189227
  58.5333869  65.4422576  43.9913816  57.7487238  64.1674785  42.3911918
  56.9589267  64.2571556  42.9289394  61.1347125  63.6260601  44.1297386
  61.5581608  62.5520699  43.7575471  58.0572667  63.7527273  41.5824053
  57.6422289  65.4515782  44.4458079  59.3003597  65.9486706  44.3854839
  60.7000041  63.8431286  45.3697510  61.3073489  65.0094110  46.0422255
  60.5336744  65.7372614  46.2866881  62.0445185  65.4704442  45.3848608
  61.9284271  64.4026668  47.2572342  61.3679784  64.7164595  48.1378763
  62.9588039  64.7482812  47.3407554  61.8755262  62.9048408  47.0748944
  61.7881939  62.3788456  48.0255790  62.7384170  62.5248777  46.5279509
  60.6208508  62.7044632  46.2606588  60.6040252  61.8263612  45.6150954
  59.4306359  62.6553487  47.2170402  58.9605391  63.6887469  47.6753547
  58.9671090  61.4514545  47.5246641  59.2601330  60.6511909  46.9826176
  57.9429135  61.2577691  48.5461745  57.1536337  61.9977911  48.4138716
  57.3239521  59.8596292  48.4514717  56.7055097  59.9446312  47.5579377
  58.1499231  59.1754033  48.2572895  56.4754310  59.3206107  49.6111001
  57.1655238  58.9667075  50.3770148  55.5240052  60.3518869  50.2198107
  54.8332593  60.7059359  49.4545538  54.9609810  59.8925235  51.0322698
  56.0987621  61.1932037  50.6070328  55.6760134  58.1209223  49.1435307
  56.3564703  57.3413809  48.8009038  55.0745062  57.7403533  49.9690351
  55.0213028  58.4169858  48.3238969  58.3916494  61.5298268  49.9735990
  57.7961693  62.3713016  50.6618341  59.4274669  60.8233612  50.4132768
  59.9135574  60.2029722  49.7816654  59.8650312  60.8758142  51.8057588
  59.0383925  61.0727935  52.4883763  60.4729834  59.5349032  52.1566363
  61.3080497  59.3277108  51.4874310  60.8297266  59.5554175  53.1864002
  59.7196280  58.7545207  52.0491286  60.8655006  62.0252297  51.9839413
  62.0745425  61.8018359  52.0605642  60.3441421  63.2510373  52.0705210
  59.3654688  63.3704749  52.2896844  61.1388494  64.4503118  51.7411672
  61.4765601  64.3856251  50.7068238  60.3131543  65.7384765  51.9093666
  59.7793030  65.6355347  52.8540915  60.9675585  66.6089565  51.9554072
  59.2872643  65.9545104  50.7869157  59.6435909  66.3667659  49.6731434
  58.0049424  65.7333705  51.0880082  57.2941510  65.8623443  50.3821461
  57.7519130  65.4381818  52.0201780  62.4415268  64.5657197  52.5218476
  63.4922486  64.8486852  51.9495135  62.3569403  64.3297930  53.8238601
  61.4463187  64.1673708  54.2294297  63.5250725  64.3411865  54.7158985
  63.9139992  65.3544413  54.8166460  63.1187992  63.8392332  56.0884402
  62.5860547  62.8964805  55.9639418  64.0294466  63.6682971  56.6625502
  62.2324154  64.8277728  56.8276657  62.0686960  65.9816034  56.3612538
  61.6874828  64.4511393  57.8805458  64.6916867  63.5239184  54.2351938
  65.8250949  63.9738536  54.2382319  64.4043788  62.3180461  53.8002189
  63.4631898  61.9541203  53.8428859  65.4321580  61.4942613  53.1996628
  66.2509416  61.3349068  53.9013028  64.8854764  60.1341131  52.7704496
  64.0681552  60.2884267  52.0659833  65.9755181  59.3012891  52.1084063
  66.7930356  59.1461534  52.8124653  65.5655594  58.3363764  51.8101150
  66.3491126  59.8245167  51.2282009  64.3303752  59.3842869  53.9548736
  63.5229668  59.9617069  54.4051843  63.9463638  58.4184305  53.6266109
  65.1199180  59.2298723  54.6903185  65.9587199  62.1580895  51.9432469
  67.1557018  62.2978791  51.7498821  65.0526611  62.5519799  51.0806277
  64.0646651  62.4603629  51.2692267  65.4576987  63.0984195  49.8109521
  65.9325160  62.3341629  49.1956802  64.2537727  63.6240829  49.0799685
  63.7727521  64.3968411  49.6796051  64.5641929  64.0469594  48.1245027
  63.5502344  62.8101191  48.9050511  66.4738004  64.2033828  50.0243147
  67.5529058  64.1957072  49.4165815  66.1295820  65.1340789  50.9090901
  65.2084370  65.1091888  51.3225774  67.0289625  66.2231292  51.2855353
  67.1570612  66.8981870  50.4393752  66.4706137  67.0134764  52.4569942
  66.0913515  66.2973199  53.1859518  67.2941193  67.5765768  52.8961486
  65.3564430  67.9711253  52.0601387  65.7523481  68.6460205  51.3012735
  64.5453801  67.3810817  51.6333779  64.8311166  68.7797797  53.2309889
  65.4497714  68.7387183  54.3081277  63.7945903  69.4576344  53.0702554
  68.3876276  65.6785715  51.6484458  69.3955472  66.1267992  51.1205793
  68.4156262  64.6944370  52.5351528  67.5677784  64.3803807  52.9852885
  69.6785237  64.0470413  52.9027446  70.3450978  64.7842072  53.3503655
  69.4578661  62.9317559  53.8942303  68.9690598  62.1109188  53.3694503
  70.4345445  62.6041878  54.2504582  68.6118148  63.3521896  55.0661714
  68.5002139  64.4362186  55.0891315  67.6310243  62.8886553  54.9599260
  69.2126892  62.9067756  56.3589322  70.2565133  62.2424337  56.3790060
  68.5802645  63.2923308  57.4600975  68.9382474  63.0224084  58.3651344
  67.7438806  63.8539106  57.3880459  70.4413812  63.4394761  51.7339046
  71.6566176  63.4953762  51.6834779  69.7261896  62.8507587  50.8006835
  68.7178220  62.8628716  50.8567854  70.3503703  62.1378952  49.6857969
  71.1444174  61.4858359  50.0496747  69.2997920  61.2811294  48.9801344
  68.4769309  60.9950911  49.6352535  68.9077674  61.8291908  48.1233698
  69.8670733  60.0450810  48.4598679  70.6468322  59.8965033  47.3516817
  70.8575976  60.8003752  46.7801108  71.0130067  58.5742940  47.1921802
  71.5617412  58.1914791  46.4355807  70.4896583  57.8611723  48.2312442
  70.5944436  56.5034293  48.5182335  71.1922301  55.8757466  47.8573519
  69.9377079  56.0425748  49.6157107  69.9865874  54.9844942  49.8729581
  69.1868813  56.9130987  50.4368541  68.6627872  56.5327480  51.3136427
  69.0910050  58.2777165  50.1565257  68.5016372  58.9110463  50.8195789
  69.7505017  58.7632366  49.0372544  71.0034404  63.0485041  48.6519320
  72.0992276  62.7587453  48.1603445  70.3019074  64.1207351  48.2911188
  69.3262100  64.1975551  48.5405433  70.8922490  65.1746614  47.4499588
  71.3707932  64.7065940  46.5897220  69.8546883  66.1821405  46.9448451
  70.3961203  67.1137831  46.7805506  69.5006403  65.7949276  45.9894310
  68.6674313  66.4408113  47.8574941  67.9432312  65.6424158  47.6956311
  69.0245911  66.4035246  48.8866436  68.0050903  67.7857381  47.5993891
  67.0883438  67.8339976  48.1870505  68.6869311  68.5710869  47.9256095
  67.6764504  67.9797708  46.1369555  68.5920755  68.2328493  45.6024626
  67.2715310  67.0480185  45.7420161  66.6859855  69.0625115  45.9571780
  67.0611690  69.9260754  46.3226839  66.4828508  69.1731122  44.9740179
  65.8373190  68.8280024  46.4520210  72.0222010  65.9269207  48.1652765
  73.0993570  66.0964153  47.6152489  71.7843387  66.3442184  49.4002997
  70.8855905  66.1810730  49.8312690  72.8026302  67.0756082  50.1676018
  73.2267649  67.8918677  49.5828545  72.2394980  67.6514494  51.4803771
  73.0477653  68.1588387  52.0070272  71.0975115  68.6409136  51.2230066
  70.2886227  68.1340953  50.6967616  70.7274335  69.0247186  52.1737091
  71.4632262  69.4685618  50.6152634  71.7958675  66.5894318  52.3258264
  71.4462488  66.9548014  53.1418363  74.0231499  66.2276099  50.5501519
  75.1672770  66.6473981  50.3791519  73.7656691  65.0432260  51.0882564
  72.8078881  64.7404417  51.1935019  74.8249302  64.1871671  51.6174956
  75.7890421  64.4686966  51.1940238  74.8914654  64.3492035  53.1248510
  74.9236122  65.4138571  53.3563212  74.0036741  63.9063965  53.5763470
  76.1053281  63.6942320  53.7126749  76.7516301  62.8509473  53.0722817
  76.4259418  64.0594840  54.9384374  77.2337847  63.6530399  55.3882072
  75.8621927  64.7440072  55.4218789  74.6637088  62.7100995  51.2397337
  74.3918783  61.8575376  52.0930609  74.8473888  62.4356818  49.9546343
  75.1166497  63.1739233  49.3201287  74.6271046  61.1118676  49.4130219
  73.5771160  60.8380865  49.5163032  74.9944129  61.0794146  47.9398993
  74.4246905  61.8707122  47.4526995  76.0587848  61.3045495  47.8726167
  74.7122603  59.7530620  47.2496032  75.4291235  59.0281457  47.6352253
  73.7020690  59.4399248  47.5133411  74.8383021  59.8344510  45.7386203
  75.2333122  60.8926812  45.2038214  74.5277939  58.8290393  45.0699784
  75.4357768  60.0850481  50.1834374  74.9353080  59.0098826  50.5268134
  76.6851962  60.4212019  50.4590634  77.0478672  61.3159823  50.1625217
  77.5938466  59.4952387  51.1488479  77.7495191  58.6263811  50.5093546
  78.9287483  60.1591372  51.3947894  78.7904763  61.0258237  52.0411914
  79.6038352  59.4515499  51.8761189  79.3562506  60.4796315  50.4447240
  77.0174583  59.0048673  52.4629794  76.9995766  57.8009100  52.7641722
  76.5460852  59.9583740  53.2404126  76.6166034  60.9266596  52.9619356
  75.9264011  59.6539298  54.5103340  76.6381597  59.1533883  55.1668074
  75.4704801  60.9462364  55.1806001  76.3679063  61.4997524  55.4569073
  74.9086407  61.5132228  54.4383313  74.6114978  60.7332065  56.4084049
  74.4288025  61.7027964  56.8716746  73.6600368  60.2751941  56.1381301
  75.3071977  59.8445606  57.4087559  76.3396366  60.2192632  57.9579316
  74.7628926  58.6502358  57.6288337  75.1908335  58.0176806  58.2897739
  73.9243637  58.3818732  57.1339072  74.7263384  58.7424913  54.3102556
  74.6692881  57.6253927  54.8360178  73.7700086  59.2505013  53.5415169
  73.9005528  60.1676896  53.1392445  72.5174900  58.5595854  53.2887870
  71.8761622  58.5776528  54.1699631  71.7800654  59.2231402  52.1378804
  72.4060595  59.2046304  51.2457543  70.8526415  58.6851371  51.9415696
  71.5517362  60.2563452  52.3995144  72.8144265  57.0974610  52.9833166
  72.2831623  56.2001722  53.6379891  73.7194889  56.8735919  52.0302569
  74.1249557  57.6493256  51.5263390  74.0835898  55.5160458  51.6237007
  73.1961679  55.0275380  51.2212808  75.1920954  55.4997414  50.5755425
  75.9895670  56.1731258  50.8896970  75.7473449  54.0977354  50.4190594
  74.9505007  53.4238206  50.1044502  76.5373794  54.1009894  49.6681029
  76.1539310  53.7589553  51.3719576  74.6107366  55.9837272  49.2410401
  73.8815848  55.2328280  48.9367558  74.0980559  56.9215542  49.4549055
  75.6125130  56.1990539  48.1207368  76.1252963  55.2614870  47.9059777
  75.0907190  56.5402749  47.2266459  76.3417691  56.9502121  48.4241287
  74.4788967  54.6782526  52.8134587  74.0570743  53.5222074  52.9603679
  75.2749962  55.2765700  53.6752462  75.6936987  56.1713225  53.4649953
  75.6779931  54.5984850  54.8892558  76.0841977  53.6171307  54.6442238
  76.7453446  55.3971479  55.6231445  76.4507914  56.4464720  55.6391624
  76.8218446  55.0261419  56.6452024  78.0875956  55.2603626  54.9349745
  78.0537853  55.7786974  53.9767017  78.8331629  55.7309440  55.5758969
  78.4597355  53.8050497  54.7101517  78.3704385  53.0092891  55.6711689
  78.8217813  53.4562484  53.5635181  74.5077251  54.2629497  55.7850386
  74.3930246  53.1336818  56.2803645  73.6119067  55.2221061  55.9485205
  73.7390627  56.1302404  55.5251732  72.4216615  54.9979418  56.7575773
  72.7083350  54.7060555  57.7678841  71.5466513  56.2460345  56.8401773
  71.0962312  56.4317737  55.8651271  70.4529703  56.0515075  57.8732229
  70.9026531  55.8661679  58.8486890  69.8356171  56.9484545  57.9228228
  69.8336664  55.1999230  57.5915012  72.3545582  57.3758112  57.1918447
  71.8030803  58.1599102  57.2434324  71.5916782  53.8756066  56.1762879
  71.0318072  53.0716230  56.9171972  71.5149350  53.8327532  54.8526312
  71.9557023  54.5521738  54.2974216  70.7585438  52.8010557  54.1670392
  69.7216937  52.8456848  54.5002800  70.7964054  53.0338004  52.6806881
  71.8274082  52.9830604  52.3306043  70.2043468  52.2693575  52.1775043
  70.3849237  54.0177957  52.4558876  71.2853587  51.4117751  54.4951544
  70.5103236  50.4747100  54.7800870  72.6009542  51.2921250  54.4451417
  73.1708326  52.0576455  54.1145115  73.2594116  50.0608842  54.8248585
  72.9032045  49.2360365  54.2077345  74.7556258  50.2040647  54.6256112
  74.9370697  50.4276955  53.5743422  75.1003771  51.0369254  55.2384649
  75.5075050  48.9502834  55.0108320  75.2473237  48.6914016  56.0371784
  75.2014186  48.1438011  54.3444991  77.0061553  49.1511753  54.9051981
  77.3003730  49.9773634  55.5524602  77.5103491  48.2402297  55.2277909
  77.4214735  49.4570853  53.5370351  77.5816210  50.4306876  53.3212789
  77.6069870  48.5523812  52.5734739  77.3980161  47.2471473  52.7887425
  77.0928919  46.9309514  53.6981485  77.5465020  46.5849680  52.0406983
  78.0012632  48.9595696  51.3700346  78.1553565  49.9428781  51.1983964
  78.1447169  48.2835554  50.6334720  72.9460145  49.7224556  56.2839316
  72.6200995  48.6001211  56.6234294  73.0265681  50.7182888  57.1398652
  73.3682471  51.6225226  56.8470923  72.6759748  50.5371437  58.5219360
  73.4033600  49.8833336  59.0031244  72.6756792  51.8783314  59.2426118
  71.9455822  52.5409522  58.7778624  72.4144582  51.7284249  60.2901766
  73.6667845  52.3271454  59.1764647  71.3224790  49.8769995  58.6434917
  71.1881014  48.8223184  59.2270253  70.3173005  50.5207031  58.0884397
  70.4924360  51.3685956  57.5683385  68.9407751  50.0624411  58.2188958
  68.6641725  50.0360566  59.2728854  67.9815357  50.9934194  57.4868076
  68.3556995  51.2844681  56.5052826  67.0340954  50.4667661  57.3723817
  67.6799441  52.2636041  58.2249562  68.5409483  52.9845825  58.9814269
  69.5496792  52.5883289  59.0978091  67.9199031  54.1063372  59.4543607
  68.3448337  54.8030678  60.0494238  66.6295711  54.1294095  59.0003650
  65.6152551  55.0586380  59.2181112  65.8336134  55.9191791  59.8504776
  64.4087043  54.8348805  58.6259171  63.5904591  55.5399692  58.7722891
  64.1991836  53.7179213  57.8335914  63.2353226  53.5467460  57.3542476
  65.2098036  52.7806247  57.6244617  64.9977901  51.9264507  56.9813927
  66.4470109  52.9877791  58.2255167  68.7860794  48.6669091  57.6640284
  68.0801797  47.8296811  58.2196045  69.4507233  48.4166570  56.5628307
  69.9532413  49.1393078  56.0675016  69.4524620  47.0926173  56.0172459
  68.4539341  46.8008681  55.6917868  70.3940831  47.0198852  54.8229663
  71.4130713  47.2001232  55.1654245  70.3167740  45.6566381  54.1621981
  69.2981149  45.4758702  53.8190419  70.9971720  45.6256689  53.3111994
  70.5994032  44.8874018  54.8808752  70.0371490  48.0481679  53.8853636
  70.6263662  48.0095696  53.1284399  69.8815482  46.0933437  57.0693630
  69.1799697  45.1185611  57.3365607  71.0326986  46.3600832  57.6819858
  71.5796638  47.1550659  57.3837729  71.5497442  45.5318496  58.7717124
  71.8246027  44.5487439  58.3895409  72.7804377  46.1736539  59.3910725
  72.4989877  47.1834951  59.6895787  73.0340494  45.5909509  60.2766449
  73.9783552  46.2361156  58.4687135  74.2447985  45.2248415  58.1614131
  73.7208474  46.8265300  57.5893941  75.1524624  46.8730939  59.1768470
  74.8478390  47.8345663  59.5902166  75.4861288  46.2205999  59.9837037
  76.2625633  47.0894521  58.2635503  76.1658969  46.7308352  57.3243225
  77.3890084  47.7221384  58.5897703  77.5575113  48.2273037  59.8095718
  76.8248290  48.1315585  60.4981281  78.4172852  48.7040707  60.0410491
  78.3524440  47.8536704  57.6860528  78.2259597  47.4741426  56.7586583
  79.2075114  48.3326652  57.9300250  70.4849297  45.3519821  59.8517562
  70.0864113  44.2349718  60.1648647  69.9987587  46.4742656  60.3584342
  70.3441956  47.3539493  60.0021628  68.9968880  46.5028798  61.4143027
  69.4021410  46.0332290  62.3105713  68.5915935  47.9303213  61.7539731
  68.2380728  48.3489121  60.8116864  67.7739808  47.9174655  62.4746979
  69.7305687  48.7860491  62.2938318  70.5605705  48.7439751  61.5885464
  69.2960139  50.2329711  62.4797317  68.4662886  50.2758995  63.1852896
  70.1313538  50.8169879  62.8660379  68.9787769  50.6436210  61.5211767
  70.2448447  48.2133017  63.5951337  70.6096447  47.1999028  63.4276734
  71.0583978  48.8344968  63.9697659  69.4377795  48.1920030  64.3274527
  67.7252098  45.7760614  61.0991955  67.1841477  45.1206635  61.9671070
  67.2235260  45.8885668  59.8768413  67.7338607  46.3549647  59.1405459
  65.8713532  45.4011681  59.5847313  65.4208584  44.9588521  60.4732752
  65.0217232  46.5686294  59.1432556  65.4020198  46.8887431  58.1732036
  63.9941161  46.2220440  59.0337001  65.0604149  47.7226041  60.1006428
  64.5705674  47.6001984  61.3888521  64.1640940  46.6391881  61.7040315
  64.5891287  48.6623426  62.2675189  64.1966457  48.5537860  63.2785948
  65.1013845  49.8635369  61.8575709  65.1385713  50.9364334  62.7032305
  64.7776605  50.7424429  63.5713957  65.5932839  50.0107057  60.5892507
  66.0033650  50.9678980  60.2671997  65.5688803  48.9404198  59.7155416
  65.9566860  49.0542987  58.7032480  65.7486003  44.2921298  58.5546776
  64.7850469  43.5518972  58.5655230  66.7259883  44.1751695  57.6748333
  67.5739078  44.7149854  57.7734773  66.5850077  43.3258222  56.5122265
  65.5396788  43.0215005  56.4595476  66.9225598  44.1114589  55.2663937
  67.9687646  44.4154480  55.3002486  66.7536767  43.4896640  54.3872180
  66.2890800  44.9967931  55.2117501  67.4287993  42.0736957  56.5647232
  67.5494837  41.3614020  55.5694534  68.0177692  41.7889130  57.7139226
  67.9277603  42.3901433  58.5204706  68.9097298  40.6445536  57.8035000
  69.1947740  40.3027512  56.8085024  70.1605187  41.0529315  58.5513292
  69.8593357  41.4674170  59.5134049  70.7641833  40.1600430  58.7139308
  70.9787373  42.0865810  57.7870713  70.3648130  42.9831036  57.7007868
  71.8607239  42.3073043  58.3883057  71.5026370  41.5597104  56.1292747
  72.5669978  42.9254623  55.6427577  73.3925356  43.0128840  56.3491173
  72.9622051  42.7407891  54.6438545  71.9922118  43.8515913  55.6400342
  68.2267589  39.4348846  58.4310129  68.8595626  38.4060681  58.6590878
  66.9250380  39.5722469  58.6837958  66.4789093  40.4524141  58.4684487
  66.1151940  38.5128222  59.2733897  66.5382167  37.5388849  59.0272248
  66.0844993  38.6603407  60.7815005  65.6518641  39.6241075  61.0499770
  65.4679545  37.8595168  61.1897329  67.4638754  38.5646612  61.3886084
  68.1577810  37.5687985  61.1961805  67.8818708  39.6046361  62.1085619
  68.7978024  39.5851047  62.5337531  67.2809365  40.4078832  62.2259195
  64.7066174  38.5532669  58.7509366  64.3032435  37.6573692  58.0367246
  63.9634389  39.4906322  59.0328438  76.9431462  36.0834217  22.3209100
  77.2122202  36.5491297  23.1757879  76.9871389  36.7479152  21.5615594
  77.4440368  35.2087650  22.2562271  75.4966472  35.7043143  22.4323339
  74.9359027  36.1938879  21.6361037  75.3000918  34.2230257  22.3156212
  75.9803163  33.7436053  23.0195742  74.2707205  34.0035871  22.5990670
  75.5587910  33.7028566  20.9422640  74.8934692  34.1847875  20.2258910
  76.5944074  33.8939700  20.6610588  75.3162884  32.2233405  20.9013914
  75.2303088  31.5678859  21.9464635  75.1998003  31.6780030  19.6950674
  75.0357089  30.6853486  19.6066776  75.2758964  32.2587169  18.8722175
  74.9230441  36.0592073  23.7652639  75.5701267  35.8224435  24.7733636
  73.6853700  36.5552525  23.7526986  73.1547461  36.4837445  22.8962967
  73.0313184  37.1215435  24.9255008  73.4593984  36.6902875  25.8304124
  73.1615279  38.6426278  24.9759299  72.6819922  39.0671598  24.0939330
  72.5027912  39.1957439  26.2244452  72.9821313  38.7719936  27.1069242
  72.6070050  40.2806300  26.2406467  71.4449755  38.9328273  26.2246435
  74.6213449  39.0508496  24.9380993  75.0267677  38.6528253  24.0078790
  74.6340275  40.1401989  24.9026473  75.4669137  38.5735147  26.1027168
  75.4550905  37.4841678  26.1385406  76.4920051  38.9212131  25.9746835
  75.0623486  38.9715399  27.0333096  71.5587217  36.8657104  24.8677314
  70.9464174  37.0197010  23.8302366  71.0079439  36.5178534  26.0204851
  71.5793985  36.4565398  26.8510149  69.5968816  36.2315040  26.1374048
  69.1741252  36.0817790  25.1439468  69.3547615  34.9775014  26.9625238
  69.8847826  35.0175269  27.9141407  68.2849693  34.8793055  27.1469206
  69.7882403  33.7208468  26.2850273  70.7151994  33.7471205  25.2572407
  71.1257130  34.7001603  24.9236335  71.1168142  32.5818551  24.6600045
  71.8422076  32.6076239  23.8468372  70.6001088  31.3686065  25.0902969
  70.9237900  30.4441766  24.6120084  69.6830492  31.3283344  26.1158376
  69.2738731  30.3775840  26.4575227  69.2842359  32.5005593  26.7096505
  68.5623708  32.4798376  27.5260948  68.9445234  37.3950811  26.8216402
  69.3193165  37.7466011  27.9434699  67.9869873  37.9942517  26.1285738
  67.8347131  37.7242806  25.1673102  67.1496182  39.0521476  26.6925243
  67.5232655  39.2975033  27.6866508  67.1199106  40.3360715  25.8483420
  66.3523618  41.0005954  26.2450485  68.4547408  41.0318364  25.8873378
  69.2227767  40.3680551  25.4903287  68.4105577  41.9379216  25.2830548
  68.6985165  41.2938962  26.9169007  66.7824887  40.0076258  24.4201597
  65.8038493  39.5294967  24.3782128  66.7640352  40.9242409  23.8306039
  67.5346606  39.3307308  24.0150037  65.7542007  38.4902970  26.8060840
  65.2357400  37.8768393  25.8754749  65.1692138  38.6678290  27.9765316
  65.6907837  39.0764362  28.7388337  63.8372776  38.2043161  28.2356276
  63.5206401  37.5276053  27.4419637  63.7817274  37.4613212  29.5570487
  64.5894850  36.7295738  29.5701910  63.9328563  38.1830092  30.3598105
  62.4649971  36.7585093  29.7557392  61.6826581  37.5135535  29.8329063
  62.2780714  36.1300520  28.8849911  62.4649485  35.9040268  31.0028428
  63.1902196  35.0980913  30.8908213  62.7337911  36.5170882  31.8630631
  61.0782854  35.3125178  31.2151736  60.3653620  36.1352797  31.2690610
  60.8439932  34.6851718  30.3551485  60.9930461  34.5020963  32.4564311
  61.2096913  35.0833282  33.2535096  60.0581929  34.1323373  32.5535285
  61.6532776  33.7394023  32.4065175  62.9250706  39.4252953  28.1643112
  63.1432210  40.4045903  28.8526751  61.9268273  39.3552986  27.2874864
  61.6830108  38.4490225  26.9142353  61.1447360  40.5081232  26.8662660
  61.7673102  41.4013805  26.8153529  60.5153668  40.2712645  25.4905294
  59.9021199  41.1339517  25.2301464  61.5929550  40.0761820  24.4310359
  62.2063590  39.2133332  24.6905104  61.1238755  39.9094435  23.4613650
  62.2205771  40.9660198  24.3822518  59.6679940  39.1209411  25.5538021
  59.2709108  38.9682944  24.6932068  60.0204287  40.7456882  27.8254970
  59.9370417  40.0888309  28.8622438  59.1550231  41.6948119  27.4758352
  59.2236267  42.1117235  26.5584598  58.0666819  42.1268707  28.3551188
  58.4852546  42.4385566  29.3120660  57.3018758  43.2635025  27.7784120
  57.0548128  42.9707852  26.7579338  56.3836811  43.3892005  28.3521877
  58.0591880  44.5582353  27.7574124  58.9807818  44.4511289  27.1853163
  57.1728790  45.5955939  27.0973756  56.2512245  45.7035974  27.6692034
  57.6942261  46.5522936  27.0653811  56.9348931  45.2779636  26.0822037
  58.4580657  45.0090352  29.1533669  59.0932351  44.2516251  29.6127024
  59.0039725  45.9503248  29.0896415  57.5633956  45.1488431  29.7600944
  57.0565965  41.1003865  28.5843236  56.4424540  41.0935995  29.6214392
  56.8280505  40.2787567  27.5758369  57.3147371  40.4181447  26.7018767
  55.8612470  39.1963526  27.6613419  55.0104163  39.5251533  28.2580633
  55.3595985  38.8022130  26.2696006  54.5899126  38.0378990  26.3768761
  54.7834853  39.9995583  25.5459965  55.5527695  40.7641644  25.4379274
  54.4336472  39.6949052  24.5596401  53.9484019  40.4034335  26.1183784
  56.4540457  38.2963199  25.5051961  56.1456461  38.0472816  24.6308564
  56.4546540  37.9703729  28.3502331  55.7231550  37.0895217  28.7465148
  57.7734836  37.9226502  28.4917432  58.3338442  38.6995167  28.1714719
  58.4594412  36.7723863  29.1024069  59.2166838  37.1695040  29.7784101
  57.7152448  36.2196226  29.6757510  59.1297173  35.8204721  28.1071365
  59.7028443  34.8007536  28.4976704  59.0675999  36.1552165  26.8257885
  58.5350363  36.9653089  26.5425472  59.7618128  35.3855048  25.7928580
  59.6839082  34.3212580  26.0151390  59.1543337  35.6406686  24.4310013
  59.0990754  36.7201211  24.2901892  59.8226595  35.2111678  23.6846973
  57.7796356  35.0433552  24.2767586  57.8623521  33.9634144  24.1543392
  57.1842978  35.2635008  25.1628799  57.1089305  35.6387754  23.0582934
  57.0324710  36.7171740  23.1972515  57.7267390  35.4283529  22.1852902
  55.7266732  35.0579863  22.8496649  55.8311016  34.0337950  22.4915761
  55.2030570  35.0564804  23.8056581  54.9496914  35.8520165  21.8603640
  55.4345003  35.8531791  20.9743286  54.0346247  35.4409685  21.7429224
  54.8524449  36.8009815  22.1921887  61.2208377  35.7404870  25.6928832
  61.5742559  36.9068594  25.6810044  62.0549521  34.7195286  25.5589163
  61.7063558  33.7717633  25.5768290  63.4817920  34.9243377  25.4013120
  63.8077713  35.8134116  25.9411123  64.2442237  33.7228827  25.9383538
  64.0688422  32.8775369  25.2729727  65.7517767  34.0031322  26.0229542
  65.9279895  34.8481185  26.6885718  66.2643191  33.1227718  26.4107235
  66.1345565  34.2377035  25.0296988  63.7361367  33.4075038  27.2411465
  64.2083578  32.6497943  27.5939691  63.8017218  35.1235682  23.9280893
  63.3683008  34.3515975  23.0784178  64.5552852  36.1658804  23.6263038
  64.7087397  36.9028321  24.2996930  65.0903849  36.3335215  22.2912331
  64.8480285  35.4429697  21.7113365  64.4933497  37.5626727  21.6093261
  64.7747929  37.5640925  20.5562885  62.9843760  37.5312671  21.7279907
  62.7021370  37.5302981  22.7808159  62.5626683  38.4100432  21.2401221
  62.6003647  36.6308164  21.2485921  64.9824818  38.8332507  22.2451918
  64.4757270  38.9370129  23.2046362  66.0545297  38.7265121  22.4107808
  64.7241551  40.0554179  21.4073657  63.6522071  40.1630864  21.2417307
  65.1017794  40.9375167  21.9244739  65.2310084  39.9525844  20.4478737
  66.6153148  36.3768887  22.4056635  67.1455249  36.7508483  23.4519949
  67.3211762  35.9382085  21.3693502  66.8644929  35.6930104  20.5025067
  68.7681685  35.7734600  21.4596230  69.0820869  35.9613920  22.4863830
  69.1996516  34.3545364  21.0669753  68.8949851  34.1719835  20.0364643
  70.7068679  34.1803545  21.1885225  71.0122445  34.3623063  22.2189293
  70.9799157  33.1644146  20.9031980  71.2093149  34.8894338  20.5306059
  68.5627458  33.4144385  21.9413595  68.8282565  32.5236214  21.7014651
  69.4106729  36.7692081  20.5551438  68.9251074  36.9861010  19.4647193
  70.4943805  37.3748965  21.0398050  70.7599120  37.2012356  21.9986763
  71.2670407  38.3393888  20.2746941  70.8621211  38.4373270  19.2674467
  71.1978719  39.7002655  20.9626770  71.5385617  39.5138566  21.9811471
  71.9131218  40.3460810  20.4533245  69.8304130  40.3843343  21.0000519
  69.1046865  39.7251715  21.4764198  69.9375859  41.6763640  21.7928665
  70.6628399  42.3362734  21.3168149  68.9647787  42.1671822  21.8219253
  70.2621208  41.4536803  22.8093257  69.2922858  40.6991099  19.6110704
  69.1871121  39.7745228  19.0434644  68.3198265  41.1835966  19.6988025
  69.9841048  41.3648905  19.0951037  72.7519438  37.9297766  20.0448317
  73.2968820  37.0699213  20.7372963  73.3661763  38.5389430  19.0288840
  72.8335360  39.1667778  18.4438907  74.7727903  38.3289841  18.7149358
  75.1733963  37.5507108  19.3644777  74.9690924  37.8964583  17.2496045
  75.0520333  38.8210566  16.6783445  75.9217506  37.3674186  17.2239293
  73.8843727  37.0182968  16.6390134  72.9242140  37.4996739  16.8246803
  74.0763680  36.9934464  15.5663441  73.8518964  35.5919578  17.1830939
  74.3960679  35.3102100  18.2784333  73.2514328  34.7414033  16.4996822
  75.5242110  39.6306606  18.9626333  75.2157711  40.6701019  18.3415441
  76.5181432  39.5682884  19.8449242  76.7619285  38.6910582  20.2821144
  77.2564129  40.7719816  20.2419679  77.4291072  41.4627482  19.4166696
  76.4804525  41.5116883  21.3491483  77.1653960  42.2024784  21.8408399
  75.2867205  42.2871779  20.7943719  74.6010555  41.5969459  20.3029004
  74.7700130  42.7923873  21.6103850  75.6362171  43.0262590  20.0734608
  76.0347562  40.5261856  22.4156479  76.9085979  40.0421179  22.8517456
  75.4869998  41.0562789  23.1947907  75.3883901  39.7719635  21.9668041
  78.6946165  40.5444903  20.7513519  79.0777223  39.4314615  21.1267810
  79.4560128  41.6404444  20.7677600  79.0648255  42.4742534  20.3532310
  80.7922285  41.7244838  21.3730659  81.1658304  40.7163109  21.5522532
  81.7895015  42.4640557  20.4659590  81.2760847  43.3528506  20.0991537
  82.6240782  42.7629502  21.1001860  82.3090869  41.6634421  19.2944886
  83.1568780  42.1993214  18.8676578  82.6458548  40.7025280  19.6835010
  81.2611283  41.4346193  18.2182605  80.1309796  41.9646268  18.3165773
  81.5780266  40.7172405  17.2481951  80.6725196  42.5219747  22.6737918
  80.0115819  43.5568156  22.6826582  81.3326037  42.0733654  23.7607931
  81.9811184  40.7564128  23.9113840  82.8183533  40.6897580  23.2166214
  81.2570975  39.9742368  23.6831440  82.4204234  40.7291883  25.3495439
  83.4188917  40.2946501  25.3978829  81.7256307  40.1053614  25.9118645
  82.4109621  42.1303490  25.8603906  83.3790233  42.6141335  25.7303557
  82.1326666  42.1529746  26.9140221  81.3541818  42.8515347  25.0268539
  80.3637140  42.7513695  25.4707443  81.6994082  44.3509541  24.8715055
  81.2816298  45.1796016  25.6784990  82.4690446  44.6829183  23.8456782
  82.8743726  43.9546435  23.2752185  82.7435083  46.0729796  23.4918924
  83.3284762  46.5567339  24.2741286  83.5390214  46.1109782  22.1963400
  83.6347301  47.1430037  21.8589049  84.5305657  45.6914326  22.3664031
  82.8635545  45.3454580  21.1990978  83.3664182  45.3700223  20.3817090
  81.4624567  46.8600526  23.2748053  81.3730804  48.0381126  23.6306757
  80.4823703  46.1885828  22.6711002  80.6217373  45.2129460  22.4501728
  79.2413321  46.8339910  22.2221253  79.4718813  47.5073468  21.3965720
  78.1892910  45.8100857  21.7445224  78.1067796  45.0304673  22.5018112
  77.2391110  46.3377713  21.6620241  78.5404052  45.1737560  20.3911694
  79.5660484  45.5545678  19.7845694  77.7774183  44.2781191  19.9504978
  78.6597315  47.7299679  23.2965959  78.6294172  47.3893909  24.4775927
  78.1976752  48.8828701  22.8371316  78.2515089  49.0788251  21.8477869
  77.5999537  49.8746287  23.6999398  78.1992902  49.9965594  24.6021748
  77.4731194  51.2551131  22.9977028  77.2640189  52.0122860  23.7533922
  78.7585968  51.6177581  22.2559877  78.9681155  50.8612324  21.4997666
  78.6395254  52.5885204  21.7747998  79.5865852  51.6626185  22.9634645
  76.3864627  51.2622456  22.0656952  76.3299586  52.1241146  21.6466611
  76.2115770  49.3767016  24.0578848  75.6226744  48.5628001  23.3363432
  75.6930333  49.8551247  25.1734608  76.2491631  50.4139777  25.8047311
  74.3170419  49.5627013  25.5415957  74.1380878  48.4874957  25.5388400
  73.9766028  50.1374457  26.9344748  74.3293682  51.1679643  26.9755662
  72.4862859  50.1026325  27.2087071  72.1328504  49.0723186  27.1682409
  72.2886196  50.5154194  28.1979673  71.9641419  50.6950871  26.4574000
  74.7214746  49.3723759  28.0434262  75.7774922  49.6088027  27.9129278
  74.3693383  49.7925392  28.9855315  74.5396271  47.8685194  28.0622988
  74.8919969  47.4475638  27.1206344  75.1120138  47.4431215  28.8866223
  73.4838419  47.6313003  28.1932359  73.4100013  50.1631286  24.4764290
  72.5060468  49.4908550  23.9701984  73.6610796  51.4211503  24.1283599
  74.3885264  51.9531527  24.5843138  72.8760198  52.0717553  23.1037750
  71.8671612  52.2641883  23.4688408  73.5082591  53.3774228  22.7344880
  73.6553621  53.9592000  23.6444304  74.4748349  53.1745890  22.2733051
  72.6451116  54.1589627  21.7713879  72.5710556  53.5754229  20.8537290
  71.6546468  54.2673455  22.2133514  73.2081352  55.5272065  21.4545640
  74.3307824  55.8378488  21.9070147  72.5230430  56.3006524  20.7585983
  72.7579387  51.1919410  21.8646674  71.6671776  50.9289005  21.3504643
  73.9034338  50.7162175  21.4025970  74.7772263  51.0204217  21.8076228
  73.9485997  49.8012145  20.2728658  73.5959636  50.3103743  19.3759248
  75.3755285  49.3079777  20.0259474  76.0624324  50.1535356  20.0619210
  75.6330256  48.5976698  20.8116051  75.5249121  48.6157119  18.6748122
  74.7550806  47.7111241  18.3394593  76.5075501  49.0447534  17.8839367
  76.6465546  48.6176055  16.9793250  77.1089392  49.7951751  18.1926422
  73.0145955  48.6108028  20.4828762  72.2524989  48.2388840  19.5892062
  73.0628693  48.0112886  21.6650713  73.6759335  48.3219870  22.4051512
  72.2175155  46.8459309  21.9097576  72.4101210  46.0981921  21.1404143
  72.4662473  46.2155845  23.2745231  72.3068513  46.9559853  24.0584228
  71.5003543  45.0643646  23.4639153  71.6594715  44.3232846  22.6805998
  71.6686050  44.6047105  24.4378303  70.4768952  45.4354509  23.4098033
  73.8928152  45.7026599  23.3851508  74.5886803  46.5307838  23.2506711
  74.0442112  45.2575892  24.3685586  74.0700053  44.9512654  22.6156634
  70.7351457  47.1956670  21.8365153  69.9388529  46.4828547  21.2302270
  70.3668084  48.2960383  22.4581718  71.0332150  48.8248504  23.0025608
  68.9774518  48.7497981  22.4324019  68.3425190  48.0248576  22.9417357
  68.8430459  50.0922299  23.1352481  69.7063978  50.7026086  22.8703695
  67.9338746  50.5744713  22.7761509  68.7740094  49.9428901  24.6371155
  67.9349235  49.2912427  24.8808189  69.7011817  49.4845944  24.9812355
  68.5888162  51.2797618  25.3203983  69.3934195  51.9537080  25.0262744
  67.6306850  51.7089646  25.0273640  68.6166114  51.0862478  26.8204652
  67.9358037  50.2767949  27.0838800  69.6297371  50.8210549  27.1227039
  68.2030675  52.3237180  27.5161704  67.2641468  52.5693883  27.2365749
  68.2285503  52.1731914  28.5145653  68.8340444  53.0737970  27.2725542
  68.3998606  48.8650871  21.0233037  67.2252642  48.5730869  20.7742289
  69.2408566  49.3060094  20.1062006  70.1401522  49.6837810  20.3682224
  68.8704363  49.3277063  18.7149270  68.0006368  49.9699772  18.5769562
  70.0185184  49.8786311  17.8824858  70.8941856  49.2408582  18.0031200
  69.7281637  49.9013742  16.8321158  70.2569306  50.8889368  18.2149632
  68.4643014  47.9262858  18.2554776  67.4146861  47.7532478  17.6582049
  69.2824006  46.9317896  18.5676635  70.1263452  47.1417750  19.0812420
  69.0242500  45.5181703  18.1828988  68.9575110  45.4473109  17.0972543
  70.1437273  44.5892853  18.6665269  70.1791677  44.6855158  19.7516918
  69.8416882  43.5759729  18.4018190  71.5250022  44.8760243  18.0855075
  71.7891387  45.9045054  18.3315959  72.2371517  44.1965671  18.5537841
  71.5642923  44.6903997  16.5794073  71.2793000  43.6651188  16.3434469
  70.8543468  45.3789234  16.1211368  72.9476986  44.9637817  16.0425020
  73.2442733  45.9878726  16.2691778  73.6661263  44.2721636  16.4825307
  72.9150774  44.7733915  14.5759498  72.2497392  45.4144658  14.1679687
  73.8325193  44.9513331  14.1928870  72.6407006  43.8243862  14.3656990
  67.7292007  44.9725171  18.7398644  67.0679608  44.1358796  18.1448471
  67.3886298  45.4619048  19.9076941  67.9837665  46.1418933  20.3588341
  66.1426858  45.1084838  20.5497797  65.9229320  44.0408754  20.5542148
  66.1335418  45.6344722  21.9796908  66.3193069  46.7084859  21.9704053
  64.7909860  45.3614158  22.6167067  64.6047087  44.2874977  22.6267734
  64.7897006  45.7394712  23.6390439  64.0086144  45.8600065  22.0445169
  67.3103841  45.0841614  22.7885524  68.1712071  45.0650851  22.1201807
  67.4949429  45.7906990  23.5977755  67.0906627  43.7084634  23.3635643
  66.9064874  43.0012409  22.5548520  67.9761425  43.4009392  23.9198499
  66.2302211  43.7268546  24.0324454  64.9699295  45.7741630  19.8444288
  63.9296142  45.1374417  19.5828260  65.1329257  47.0734112  19.5933901
  65.9731175  47.5480419  19.8915556  64.1265414  47.8383377  18.8830076
  63.2418086  47.9583534  19.5082621  64.6601223  49.2090835  18.5325703
  64.9641648  49.6920568  19.4612221  65.5321076  49.0701758  17.8934722
  63.6450447  50.0798908  17.8194173  63.3743854  49.6411866  16.8590096
  62.7590098  50.1456175  18.4508635  64.1716784  51.4726500  17.5816616
  65.3255539  51.7837592  17.9203996  63.3497115  52.3217601  16.9666541
  63.6514910  53.2677989  16.7821513  62.4285495  52.0155581  16.6877234
  63.7710677  47.1029351  17.6053385  62.6207891  46.9783367  17.2473450
  64.8039233  46.6489182  16.9211169  65.7335971  46.8065567  17.2829953
  64.6680700  45.9663764  15.6502020  64.1885029  46.6240747  14.9252555
  66.0644846  45.5606357  15.1045742  66.5094695  44.8862716  15.8362303
  65.9132971  45.0283918  14.1654476  67.0223870  46.7781207  14.8663343
  66.5334874  47.9155983  14.6585176  68.2701660  46.5947764  14.8778844
  63.7945167  44.7377391  15.7869833  62.9120921  44.4982367  14.9699819
  64.0582017  43.9492315  16.8138192  64.7948209  44.1801980  17.4650840
  63.3129430  42.6964459  17.0187648  63.2818652  42.1359652  16.0844229
  63.9694178  41.8340798  18.0795869  64.3110650  42.5034913  18.8690581
  63.1992823  41.1711942  18.4740157  65.1199731  41.0207727  17.5844454
  65.5486115  41.4792124  16.6932647  65.8854924  40.9432073  18.3564984
  64.6060255  39.6376477  17.2428081  64.0625345  39.2663736  18.1116419
  63.9194680  39.7416698  16.4026191  65.7066613  38.6577338  16.8781473
  66.1661753  38.3104145  17.8035212  65.2471979  37.8144958  16.3624514
  66.7504357  39.2666937  16.0029646  67.1766076  40.0478115  16.4808058
  67.4562877  38.5762544  15.7904403  66.3249199  39.5882076  15.1452559
  61.8621580  42.9146925  17.4314309  60.9575386  42.2527669  16.8849328
  61.6479181  43.8353395  18.3822791  62.4247335  44.3953798  18.7032339
  60.3295092  44.0021199  19.0580456  59.5972138  43.3092096  18.6436569
  60.4912724  43.7091765  20.5345458  61.1214296  44.4885735  20.9629633
  59.5033244  43.7483401  20.9933758  61.1145360  42.3575030  20.7960324
  62.1078314  42.3512645  20.3472271  61.2036136  42.2396411  21.8759736
  60.2888159  41.2023076  20.2232890  60.4634954  40.8589111  19.0301293
  59.4599393  40.6213423  20.9620047  59.6010221  45.3502501  18.9007197
  58.4221081  45.4839509  19.2559040  60.2994244  46.3451000  18.3813529
  61.3003853  46.2715643  18.2683525  59.6433498  47.5788890  17.9561847
  60.2805144  48.0377151  17.2001431  58.6910893  47.2980251  17.5062793
  59.3904719  48.5774625  19.0560382  58.4775125  49.4085357  18.9930099
  60.2304965  48.5258513  20.0691215  60.9111228  47.7849967  20.1584616
  60.1681831  49.5259633  21.1066224  59.2322869  50.0804763  21.0379718
  60.2669011  48.8676670  22.4705813  61.2173842  48.3414441  22.5587385
  60.1825586  49.9331992  23.5330804  59.2320806  50.4595856  23.4458477
  60.2524631  49.4713387  24.5179149  61.0020442  50.6404058  23.4050128
  59.1372448  47.8573328  22.6277584  58.2209743  48.3630336  22.3231017
  59.3487509  47.0418613  21.9361148  58.9652608  47.3002315  24.0285002
  58.7532533  48.1151197  24.7206779  58.1377695  46.5908304  24.0388698
  59.8810315  46.7939491  24.3336920  61.2980101  50.5315937  20.9207425
  62.4418101  50.1334436  20.7464437  60.9853072  51.8353763  20.9445707
  59.7084085  52.5345775  21.1750385  59.1210300  51.9975887  21.9198403
  59.1455315  52.5947742  20.2435639  60.1598454  53.8814183  21.6587527
  60.3374704  53.8589003  22.7339464  59.4088514  54.6378368  21.4308482
  61.4167030  54.1374564  20.9059085  62.0217184  54.8349269  21.4852100
  61.2783971  54.5278485  19.8976600  62.1085115  52.7725991  20.8473111
  62.6515326  52.5532469  19.9280119  63.0548280  52.6689555  22.0303052
  62.5815167  52.4784933  23.1183225  64.3714150  52.8412464  21.8396422
  65.0909421  53.4357774  20.7089258  64.5201866  54.2765478  20.3146626
  65.2229407  52.6882235  19.9267247  66.3908239  53.8590168  21.3191540
  66.3034801  54.8603514  21.7408164  67.1823011  53.8486734  20.5697821
  66.6468308  52.8477742  22.3735614  67.3153018  53.2459326  23.1369193
  67.0505415  51.9103939  21.9908925  65.2656890  52.6142867  22.9665497
  65.1106576  51.5894893  23.3039721  65.0410546  53.5593479  24.1156853
  65.2676630  53.1748621  25.2610902  64.6105874  54.7869890  23.8474518
  64.5121437  55.1431340  22.9074683  64.2632253  55.6689041  24.9640840
  65.1757983  55.9951105  25.4629818  63.5089886  56.8890212  24.4915524
  62.6261530  56.5606672  23.9430234  63.2001292  57.4437549  25.3775414
  64.3522329  57.7846818  23.6027885  65.5464219  57.4741093  23.3977143
  63.8195465  58.7954146  23.0938746  63.3929020  54.9336161  25.9592498
  63.6398238  54.9406912  27.1624774  62.3963066  54.2532938  25.4274480
  62.2486691  54.2938717  24.4291214  61.4657037  53.4682142  26.2334997
  61.1102200  54.0525258  27.0822108  60.2803186  53.0804751  25.3848470
  60.6597706  52.7856457  24.4064856  59.8016809  52.2248822  25.8612574
  59.2801470  54.1844588  25.2204486  59.7635704  55.0246300  24.7219359
  58.4470950  53.8321627  24.6121610  58.7388356  54.6591838  26.5552549
  58.9368450  54.0229763  27.6025210  58.0376461  55.7881947  26.5210653
  57.6472214  56.1626128  27.3739903  57.8986018  56.2662976  25.6423243
  61.9684595  52.2011857  26.8681660  61.3460157  51.7129489  27.7785410
  63.0622938  51.6446998  26.3789923  63.5318232  52.0653965  25.5899069
  63.6194368  50.4057814  26.9423785  62.8099087  49.7311127  27.2209204
  64.5127226  49.7012512  25.9162558  65.3196319  50.3898440  25.6655835
  64.9272178  48.8183870  26.4029226  63.7907244  49.2874413  24.6500737
  63.3251678  48.3142727  24.8059600  63.0192876  50.0304644  24.4478264
  64.7092239  49.1987782  23.4407080  64.4506881  49.7985789  22.3914181
  65.7909410  48.4673950  23.5839346  66.4379386  48.3720613  22.8142547
  65.9706229  48.0037867  24.4630723  64.4441584  50.6762437  28.1869882
  65.2168794  51.6158127  28.2493686  64.2709112  49.8321595  29.1744477
  63.4717613  49.2145662  29.1683404  65.1671011  49.7830267  30.3092246
  66.0434825  50.4002130  30.1113966  64.4819684  50.3008035  31.5583572
  64.0752043  51.2835687  31.3199986  63.6654118  49.6157751  31.7865490
  65.3963336  50.4114859  32.7571481  64.8111015  50.7011957  33.6298866
  65.8671281  49.4456206  32.9403391  66.4641470  51.4516659  32.4984492
  67.1445474  51.4864258  33.3492993  67.0194362  51.1799764  31.6007086
  65.8884800  52.7731611  32.3080388  64.8902560  52.8592969  32.4354312
  66.5806228  53.8564997  31.9780515  67.9008319  53.7955369  31.8110024
  68.3825718  52.9167049  31.9362260  68.4139959  54.6284275  31.5598935
  65.9446289  55.0128078  31.8184289  64.9441004  55.0575515  31.9489695
  66.4648498  55.8413141  31.5673389  65.6490973  48.3527067  30.5201517
  64.8795698  47.3969164  30.5226379  66.9384885  48.2234002  30.7229356
  67.5115684  49.0324317  30.9156708  67.5713303  46.9262724  30.7000263
  66.8505939  46.1512096  30.4394195  68.6566073  46.9380449  29.6665694
  69.1255474  47.9215053  29.6981935  69.4000011  46.1741307  29.8943870
  68.0949592  46.6960072  28.2965789  67.2536574  47.3695193  28.1331977
  69.1470673  46.9431042  27.2464138  69.9885471  46.2695930  27.4088736
  68.7239657  46.7632693  26.2581096  69.4907891  47.9754369  27.3115671
  67.5779029  45.2717518  28.1953696  66.7952778  45.1151730  28.9377175
  67.1713909  45.1022345  27.1983174  68.3953822  44.5740996  28.3773257
  68.2134615  46.5411223  31.9971623  68.9832230  47.2746579  32.5759616
  67.9426791  45.3437622  32.4337352  67.5162627  44.6385273  31.8498584
  68.2560419  45.0049334  33.7856034  68.8793577  45.7549896  34.2724220
  66.9727141  44.7823198  34.6186234  66.4126566  43.9521210  34.1882677
  67.3193816  44.4635432  36.0688923  67.8790864  45.2935406  36.5000947
  66.4018866  44.3105653  36.6371364  67.9253368  43.5583268  36.1076300
  66.0181345  45.9815704  34.5111072  65.7066564  46.0430942  33.4683719
  65.1541155  45.7526965  35.1349561  66.6057163  47.2921043  34.9342708
  67.4695667  47.5218935  34.3105247  65.8589197  48.0783378  34.8236778
  66.9170281  47.2314949  35.9771090  69.0619450  43.7569292  33.8698093
  68.7602140  42.7426820  33.2423850  70.0779950  43.8552015  34.7000893
  70.2828830  44.7471035  35.1274429  70.8934104  42.7303367  35.0511831
  70.3203449  41.8098612  34.9397386  72.1047169  42.6555249  34.1551626
  71.8030729  42.6247466  33.1081847  72.7511585  43.5172728  34.3213068
  72.9260452  41.4632689  34.3904485  72.3392124  40.1970570  34.3092264
  71.2771173  40.1165402  34.0777727  73.0842245  39.0631068  34.5170484
  72.6303209  38.0741044  34.4542273  74.4353254  39.1894760  34.8110400
  75.0346135  38.2941007  34.9761365  75.0277013  40.4520924  34.8959153
  76.0891034  40.5431379  35.1266456  74.2697043  41.5811082  34.6878841
  74.7296126  42.5668497  34.7578695  71.3796885  42.8861809  36.4641160
  71.7266354  44.0063472  36.9062792  71.3983762  41.7525432  37.1578669
  71.0427642  40.9059414  36.7372664  71.8751149  41.6927599  38.5271671
  71.7036957  40.6988771  38.9405817  73.3681329  41.9874142  38.5719024
  73.5547149  42.9830991  38.1695360  73.7172811  41.9416649  39.6034559
  73.9028349  41.2487346  37.9747881  71.1077551  42.6866309  39.3962497
  71.6558207  43.2206154  40.3542735  69.8400188  42.9195864  39.0614281
  69.4365463  42.3809033  38.3083479  69.0009596  43.9163440  39.7287240
  67.9844428  43.7961765  39.3540872  69.0213816  43.7028060  40.7974072
  69.4457022  45.3551023  39.5022789  69.2029508  46.2337178  40.3414246
  70.1019076  45.6070122  38.3757009  70.2069409  44.8905164  37.6716405
  70.6796684  46.9146744  38.1189577  70.2530936  47.6408418  38.8109215
  72.1721390  46.8981829  38.2995496  72.5916737  46.0538569  37.7525548
  72.5919860  47.8263587  37.9118405  72.5096953  46.7669178  39.7595891
  72.0355808  47.5870738  40.2987184  72.1139185  45.8180022  40.1215588
  73.9960638  46.8098423  39.9882072  74.1952356  46.5946635  41.0380299
  74.4681423  46.0494414  39.3660884  74.5601936  48.1718055  39.6361508
  74.4655017  48.3398268  38.5633494  74.0110710  48.9444617  40.1742641
  75.9891055  48.2248052  40.0193465  76.4981905  47.5092019  39.5205037
  76.3669409  49.1318095  39.7855014  76.0770350  48.0695614  41.0134626
  70.4050375  47.3400763  36.7521918  70.5127983  46.5371945  35.8420323
  70.0301050  48.6080075  36.6276719  69.8548258  49.1554478  37.4581451
  69.6915932  49.1837369  35.3407238  69.2628905  48.4104091  34.7033250
  68.6559513  50.3443544  35.4826920  68.5048944  50.7057073  34.4654874
  67.7450483  49.8601927  35.8347476  68.9909820  51.5173655  36.3929432
  68.0673403  51.9614624  36.7641098  69.5709323  51.1321269  37.2316035
  69.8009932  52.5940049  35.6976818  69.6575819  52.8261182  34.4928725
  70.6452788  53.2752480  36.4549207  71.2109693  54.0046530  36.0449643
  70.7202312  53.0627721  37.4394701  70.9835017  49.5528775  34.6011181
  71.8684756  50.1570827  35.1567493  71.0780333  49.1525513  33.3440653
  70.3070218  48.6556504  32.9213004  72.2841535  49.3605892  32.5514379
  73.1478697  49.4314325  33.2125542  72.5057487  48.2053020  31.5829587
  71.7547395  48.3151705  30.8006458  73.5006706  48.2668028  31.1419960
  72.3352257  46.8537297  32.2636373  71.2985367  46.7201727  32.5727314
  72.7089535  45.7747082  31.2819973  73.7457226  45.9073389  30.9727761
  72.5927859  44.7984696  31.7527032  72.0592577  45.8361615  30.4089456
  73.1665463  46.7394409  33.5266041  72.8650316  47.5137973  34.2319837
  73.0119186  45.7587240  33.9764774  74.2211280  46.8635293  33.2805179
  72.1745981  50.6778418  31.7949683  71.1322463  50.9914817  31.1986723
  73.2460141  51.4556730  31.8600240  74.0569262  51.1415306  32.3736731
  73.2638346  52.7951592  31.2962252  72.2425597  53.1295652  31.1138264
  73.9354934  53.7777063  32.2530710  74.4771057  53.1975937  33.0002153
  74.6413099  54.3750257  31.6758945  72.9405411  54.6993264  32.9491029
  72.4328156  55.2870699  32.1843328  72.2178384  54.0571079  33.4524469
  73.5813078  55.6338346  33.9641204  74.8313046  55.6516159  34.0796445
  72.8188144  56.3662324  34.6374630  73.9242470  52.8341084  29.9317753
  74.8761460  52.1041582  29.6813138  73.4262023  53.7457764  29.0932372
  72.7719797  54.4115280  29.4790699  73.7162996  53.8053541  27.6318530
  73.3707469  52.8918048  27.1479933  72.9957523  55.0026791  26.9921582
  72.9305138  55.7907294  27.7423714  73.6016735  55.3483394  26.1546150
  71.6084256  54.6585604  26.5016016  71.0534841  53.6385747  26.9359497
  71.0702220  55.4177497  25.6719255  75.1791497  53.8836552  27.2050480
  75.6055602  53.1618231  26.2921775  75.9137348  54.8031483  27.8228783
  75.5018296  55.3537715  28.5626401  77.3070884  55.0508432  27.4703293
  77.3325561  55.3319444  26.4175079  77.6539315  55.8869330  28.0775797
  78.2298203  53.8669113  27.6875042  79.1650949  53.6592900  26.9137215
  77.9552806  53.0769730  28.7231825  77.1703591  53.2882876  29.3226353
  78.8416861  51.9630067  29.1001924  79.8841192  52.2662539  29.0028598
  78.5864786  51.5593733  30.5409273  77.5207438  51.3633826  30.6588095
  79.1479078  50.6480081  30.7466231  79.0110652  52.6443121  31.5119243
  80.0738425  52.8423145  31.3726394  78.4422250  53.5488464  31.2966555
  78.7612147  52.2208564  32.9395299  77.7114543  51.9449359  33.0393799
  79.3862781  51.3548925  33.1574789  79.0622014  53.2685094  33.9053452
  79.4525279  54.1294164  33.5495594  78.8519276  53.1595931  35.2184058
  78.3399424  52.0443374  35.7355149  78.1072833  51.2707227  35.1293053
  78.1866343  51.9772051  36.7315518  79.1582393  54.1715425  36.0219316
  79.5489450  55.0189096  35.6353851  78.9990931  54.0891621  37.0159058
  78.7544417  50.7605046  28.1662513  77.9220505  50.7056400  27.2596087
  79.6668091  49.8259326  28.3601638  80.3654413  49.9516034  29.0786478
  79.7491457  48.6290321  27.5091980  79.0096896  48.6582088  26.7089152
  81.1566694  48.4274871  26.8783313  81.0778313  47.7028985  26.0678647
  81.7065085  49.7577213  26.3262173  81.7860700  50.4827158  27.1362498
  82.6915478  49.5912810  25.8902191  81.0312150  50.1410299  25.5612638
  82.0757425  47.8522872  27.8205965  82.9331762  47.7402013  27.4036498
  79.3541154  47.3921435  28.3012324  79.2055544  47.4459841  29.5166010
  79.1407432  46.2927504  27.5917113  79.2760675  46.3041207  26.5908829
  78.7086900  45.0294600  28.2261600  77.8167711  45.2071594  28.8269952
  78.3835741  43.9767776  27.1701977  79.1731311  44.1039229  26.4295676
  78.5105685  43.0191787  27.6751499  77.0270256  44.0089606  26.4766370
  76.2435262  43.9404412  27.2313122  76.8576709  45.2948880  25.6870044
  77.6405918  45.3638958  24.9317749  75.8825391  45.2970441  25.1999580
  76.9281438  46.1481006  26.3616615  76.8898532  42.8291900  25.5433770
  76.9775326  41.9033722  26.1119482  75.9164929  42.8636285  25.0540048
  77.6764086  42.8680248  24.7897715  79.8007586  44.4962263  29.1043598
  79.5630998  43.9172774  30.1638986  81.0092675  44.6602470  28.5992820
  81.1097454  45.0334637  27.6661621  82.1990823  44.3534405  29.3412451
  82.2579121  43.2847585  29.5475388  83.3955916  44.7513033  28.5252914
  83.3384085  44.2981540  27.5356020  83.4341940  45.8360814  28.4259610
  84.5593348  44.2975697  29.1838357  85.3333439  44.5452301  28.6727839
  82.2414439  45.1279096  30.6378241  82.5518066  44.5673570  31.6936374
  81.9328309  46.4206619  30.5485126  81.7421702  46.8289888  29.6446226
  81.9384742  47.3033190  31.7253412  82.9611313  47.4246109  32.0824965
  81.3691010  48.6908315  31.3845111  80.5069941  48.5454568  30.7335602
  81.0451742  49.1500300  32.3184855  82.3759303  49.5986271  30.6963505
  83.5761687  49.2656425  30.6300247  81.9438381  50.6664740  30.2111811
  81.1612831  46.6708750  32.8983005  81.6103690  46.7305615  34.0409087
  80.0110963  46.0578561  32.6066568  79.6724833  46.0696792  31.6551839
  79.1937064  45.3767024  33.6330883  79.4225178  45.8002978  34.6110001
  77.6879756  45.5407622  33.3665675  77.4511889  45.0073752  32.4459538
  77.2158649  45.0364934  34.2097309  77.1672442  46.9699280  33.2734974
  77.3249435  47.6816325  32.0906565  77.8344575  47.1916091  31.2609746
  76.8596120  48.9681073  31.9485541  77.0069493  49.5141094  31.0167412
  76.2046181  49.5661451  32.9999222  75.7568248  50.8550191  32.8168729
  75.9597713  51.2023907  31.9452391  76.0086918  48.8809065  34.1912634
  75.4851666  49.3566412  35.0205391  76.4820422  47.5871539  34.3227954
  76.3215364  47.0398938  35.2516896  79.5086596  43.8890069  33.6870737
  78.8230316  43.1270651  34.3538705  80.5176004  43.4628204  32.9417084
  80.9381201  44.0976275  32.2781705  80.9821102  42.0689317  32.9629200
  81.7347042  41.9162550  32.1893625  81.6021725  41.7395743  34.3186148
  81.2074777  42.4255498  35.0681165  81.3295543  40.7177691  34.5826098
  83.1157329  41.8505548  34.3088068  83.7048813  42.6346762  35.0482951
  83.7557346  41.0499854  33.4679101  84.7640270  41.0786384  33.4166740
  83.2320649  40.4151226  32.8824016  79.9007550  41.0427818  32.6034088
  79.8729259  39.9129705  33.1114649  79.0012439  41.4591141  31.7228316
  78.9932560  42.4221440  31.4185145  78.0541169  40.5426036  31.1246743
  77.6499663  39.8830938  31.8926641  76.9108879  41.2830131  30.4376676
  77.3222394  42.0105338  29.7379505  76.0375911  40.3004462  29.6879331
  75.6254787  39.5728343  30.3871076  75.2233837  40.8361257  29.1998609
  76.6340119  39.7836636  28.9360574  76.0829536  42.0390398  31.4700592
  75.5313776  41.3019857  32.0536823  76.7755589  42.5726646  32.1209371
  75.1128027  43.0216082  30.8532030  74.4195357  42.4886205  30.2025073
  74.5549333  43.5260908  31.6421125  75.6637173  43.7592985  30.2697599
  78.8182225  39.7926710  30.0623703  79.6159476  40.3870090  29.3452128
  78.5580001  38.5007364  29.9425727  77.8073906  38.0723003  30.4651884
  79.3713607  37.6524652  29.0793779  80.0119126  38.2605464  28.4406060
  80.2569879  36.7561510  29.9490620  79.6679429  35.8856346  30.2377252
  81.1041478  36.4360544  29.3424664  80.7621480  37.4562997  31.1899190
  81.0784226  38.4638979  30.9200725  79.9474406  37.5128788  31.9118280
  81.9215843  36.7437776  31.8288672  82.3823650  35.7132548  31.3360571
  82.4080340  37.2924410  32.9380764  83.1872200  36.8589594  33.4124859
  81.9961166  38.1401614  33.3011132  78.5204252  36.8042219  28.1711564
  77.3086871  36.8742110  28.2186373  79.1798751  36.0036508  27.3420818
  80.1479233  36.2173396  27.1489001  78.5620419  34.8666800  26.6388205
  78.0958331  35.1906018  25.7083243  79.6670090  33.8514787  26.3070389
  80.2064146  34.2566119  25.4508801  80.3280183  33.8260360  27.1733642
  79.1958815  32.4414592  25.9878322  78.5991534  32.0757598  26.8234640
  78.5798208  32.4748192  25.0892453  80.3712927  31.5098460  25.7603563
  80.6986617  31.6123415  24.7257437  81.1807856  31.8049940  26.4279702
  79.9937602  30.0615607  26.0311976  79.5772237  29.9950292  27.0362705
  79.2391628  29.7593902  25.3049918  81.1757738  29.1604061  25.9230434
  81.8749443  29.4399673  26.5961748  80.8917737  28.2089668  26.1079955
  81.5616388  29.2215841  24.9916657  77.4108121  34.1755377  27.4319278
  77.5985596  33.6518504  28.5318712  76.2144024  34.2249851  26.8455049
  76.1235126  34.8678185  26.0718101  74.9942551  33.5296559  27.3306595
  74.1681776  33.7250711  26.6469139  75.2142264  32.0300319  27.4094470
  75.9605367  31.8363160  28.1798978  74.2709431  31.5628675  27.6924205
  75.6884241  31.4519970  26.0901263  75.0854478  31.8780982  25.2882796
  76.7269151  31.7587124  25.9653817  75.5991821  29.9410386  26.0400584
  74.5190609  29.4017407  26.3716034  76.6015011  29.2920475  25.6501607
  74.3797792  34.0266304  28.6379719  73.4943083  33.3774672  29.1969874
  74.8127344  35.1958805  29.0896399  75.6289198  35.6147518  28.6671619
  74.2020731  35.8691611  30.2321021  74.1368109  35.1968588  31.0875842
  75.0786010  37.0678657  30.6164668  76.0937156  36.6996887  30.7650846
  75.0651209  37.7674655  29.7807166  74.6402140  37.7253402  31.7877337
  75.2240742  38.4632325  31.9780546  72.7432669  36.2689580  29.8674432
  72.4386407  36.5169280  28.7014064  71.8439383  36.3018509  30.8535061
  72.1319984  36.0756075  31.7947471  70.4069244  36.5763779  30.6043052
  70.2421094  36.5922934  29.5269557  69.5006401  35.5017590  31.2237220
  69.6792756  35.4643299  32.2983329  68.0452124  35.8216657  30.9658251
  67.8656962  35.8588085  29.8913513  67.4183769  35.0495419  31.4119208
  67.8010793  36.7875478  31.4080596  69.8035709  34.2421451  30.6215015
  69.2422561  33.5624556  31.0016963  69.9422677  37.9608972  31.0949981
  70.1266748  38.3484009  32.2673883  69.2862232  38.6724390  30.1853642
  68.9885076  38.2203313  29.3326841  68.9799225  40.0917522  30.3610829
  69.4358234  40.4343897  31.2899817  69.4961738  40.9480819  29.2240899
  69.4940564  40.3266638  28.3285821  68.8178899  41.7896381  29.0833269
  70.8885256  41.4626574  29.4740446  71.2175352  42.0628304  28.6257251
  70.8793728  42.3186936  30.7248624  70.5508889  41.7190453  31.5737553
  71.8840658  42.6964387  30.9146028  70.1965709  43.1570715  30.5870059
  71.8537385  40.3015083  29.6385099  71.8539781  39.6972706  28.7313185
  72.8577303  40.6856810  29.8188238  71.5431684  39.6870993  30.4835820
  67.5223885  40.3077954  30.4465050  66.7321239  39.6753730  29.7544372
  67.1518559  41.1977810  31.3292248  67.8165570  41.7435932  31.8587158
  65.7516042  41.3517876  31.6263548  65.1687266  40.6512864  31.0283155
  65.4825890  41.0734955  33.1043708  66.1044396  41.7287132  33.7143633
  64.4330469  41.2405578  33.3465518  65.8003294  39.6714960  33.5212274
  64.8317994  38.7156590  33.7399381  65.4052684  37.5745112  34.0766872
  64.8036457  36.6925894  34.2966034  66.7149462  37.7531937  34.0779836
  67.4097992  37.0512219  34.2889690  66.9884958  39.0570713  33.7439600
  68.0209920  39.4039859  33.7026916  65.3761743  42.7470110  31.1929151
  66.0759343  43.7138401  31.4601652  64.2861911  42.8366143  30.4579798
  63.7093221  42.0250183  30.2887661  63.8711652  44.1013499  29.8957028
  64.6505871  44.8502834  30.0360570  63.6195157  43.9404100  28.4231255
  64.5940493  43.7298470  27.9826181  62.9531865  43.0951868  28.2507792
  63.0301764  45.1918907  27.7788902  62.0641279  45.3792783  28.2476514
  63.9154220  46.4216415  27.9320383  64.8815523  46.2351684  27.4630832
  63.4378994  47.2757846  27.4519212  64.0612978  46.6353711  28.9908775
  62.7769354  44.9109123  26.3110288  62.0767569  44.0810837  26.2149351
  62.3553531  45.7979465  25.8382287  63.7163354  44.6513715  25.8229046
  62.5927142  44.6102027  30.5056150  61.5796098  43.8984448  30.5542478
  62.6363962  45.8573370  30.9542229  63.4956219  46.3844169  30.8908406
  61.4568985  46.5164563  31.5241070  60.5641558  45.9149266  31.3530171
  61.5914335  46.7741652  33.0216234  60.7271715  47.3379162  33.3728147
  61.6640643  45.4549241  33.7555184  62.5284043  44.8907672  33.4051695
  61.7602002  45.6386659  34.8256106  60.7560426  44.8825535  33.5658079
  62.8185562  47.6170323  33.3124307  62.7334329  48.5736297  32.7968947
  62.8957347  47.7890607  34.3859992  63.7095632  47.0949499  32.9636651
  61.2782136  47.8355159  30.8666418  62.1558649  48.2996761  30.1710841
  60.1320324  48.4455562  31.1238915  59.4724744  48.0331628  31.7681075
  59.7692906  49.7048705  30.4701050  60.1630216  49.7073686  29.4537051
  58.2567950  49.8928806  30.4074043  57.8734818  49.4228266  31.3130640
  58.0460282  50.9619163  30.4363855  57.5837259  49.2779023  29.1952799
  57.7587180  48.2020515  29.2001458  56.0901837  49.5473685  29.2231313
  55.9143798  50.6230839  29.2178145  55.6231614  49.0990741  28.3461917
  55.6589835  49.1137246  30.1254172  58.1958580  49.8378067  27.9325735
  59.2605946  49.6055488  27.9103981  57.7093914  49.3933256  27.0643063
  58.0598425  50.9190660  27.9107352  60.3510799  50.9074267  31.1609405
  60.3920057  50.9720524  32.3873754  60.7479512  51.8814029  30.3517992
  60.5765267  51.8168534  29.3585488  61.4301402  53.0676204  30.8608053
  62.4160127  52.7892360  31.2331716  61.6008388  54.1139218  29.7647284
  62.1315901  53.6251415  28.9477240  60.5981132  54.3856057  29.4348355
  62.3562118  55.3704856  30.1810118  61.8201846  55.8603793  30.9938955
  63.3550904  55.0949253  30.5192576  62.4659789  56.3231705  28.9995751
  63.0173900  57.2177234  29.2890917  62.9770167  55.8345671  28.1699930
  61.1403047  56.7157780  28.5621550  60.7546120  56.2627722  27.7459894
  60.4080198  57.6345721  29.1828684  60.8961882  58.2821736  30.2609277
  61.8236789  58.0673168  30.5981187  60.3319680  58.9789413  30.7259760
  59.1872685  57.9104023  28.7206844  58.8352061  57.4216362  27.9099688
  58.6207636  58.6067205  29.1836227  60.5943712  53.6388596  31.9627323
  59.4171739  53.9398743  31.7737621  61.2018063  53.7696143  33.1252604
  62.1727100  53.5115444  33.2294016  60.5061703  54.3107927  34.2784137
  59.5430097  54.7195077  33.9728436  60.2687744  53.2325734  35.2959175
  59.5304332  53.6793134  35.9617815  59.8443907  52.3447845  34.8270578
  61.5122589  52.8393526  36.1024264  62.3759732  52.8492014  35.4375944
  61.7517961  53.8178157  37.2704859  60.8886400  53.8081718  37.9360438
  62.6400955  53.5132666  37.8239067  61.8961667  54.8244450  36.8781148
  61.4034585  51.3792391  36.5878305  61.3157187  50.7154528  35.7277207
  62.2948102  51.1180663  37.1582533  60.5228550  51.2709659  37.2210076
  61.3396556  55.3752225  34.9230410  62.5578919  55.2792603  34.9414173
  60.6986079  56.3990461  35.4627012  59.7011678  56.5127398  35.3518574
  61.4477198  57.4586183  36.1481761  62.5007928  57.3640253  35.8832447
  60.9695029  58.8806970  35.7728538  59.8839555  58.8878016  35.8710146
  61.4041455  59.5653295  36.5011835  61.3580818  59.3273644  34.3552302
  62.4111972  59.0883328  34.2072011  60.7540238  58.7579328  33.6488566
  61.1373429  60.8259669  34.1235886  61.7273250  61.3662813  34.8639132
  61.5023770  61.0642935  33.1245641  59.7385654  61.2596294  34.2291974
  59.4475128  61.5919208  35.1374761  58.8397360  61.2521446  33.2313017
  59.1773907  60.7999339  32.0081334  60.1143777  60.4632278  31.8384739
  58.4920347  60.7996415  31.2662529  57.5873186  61.6981903  33.4631617
  57.3359137  62.0332259  34.3822084  56.9070832  61.6949548  32.7165908
  61.4064750  57.2614325  37.6415356  62.2719346  57.7723985  38.3427713
  60.4337633  56.5010861  38.1309785  59.8158107  55.9889395  37.5178393
  60.2312389  56.3849747  39.5724649  59.5913415  55.5218165  39.7557359
  61.2029503  56.2217249  40.0385399  59.5905837  57.6123689  40.1856904
  58.5207621  58.0548946  39.7313693  60.1989796  58.1338920  41.2588922
  60.8766962  57.6007069  41.7847374  59.8948155  59.4994498  41.6998198
  60.8395598  59.9509988  42.0025754  59.5002036  60.0301908  40.8333934
  58.9036625  59.6147102  42.8430414  59.2379286  59.2737508  43.9850895
  32.9467064  37.5398470  45.7257702  33.6424044  37.4457889  46.4518957
  32.7508048  36.6257228  45.3435400  32.1919322  38.1148418  46.0718863
  33.5547478  38.3211584  44.5949280  33.5163666  37.6986516  43.7009977
  32.9478250  39.2135384  44.4419506  35.0007378  38.7409383  44.8462085
  35.9352934  38.0199159  44.4770142  35.1774719  39.9117530  45.4664626
  34.3627344  40.4340682  45.7554073  36.5173602  40.4700618  45.7758309
  37.3046836  39.7458928  45.5665457  36.8066515  41.7619782  44.9717454
  36.2297623  42.5820193  45.3993323  38.2863116  42.1025786  45.0247586
  38.8638586  41.2831454  44.5968921  38.4707735  43.0129839  44.4544635
  38.5873897  42.2563151  46.0610109  36.3508988  41.6175291  43.5368500
  35.2786216  41.4231651  43.5134776  36.5648178  42.5374875  42.9927775
  36.8803337  40.7876805  43.0687145  36.6404680  40.8515986  47.2464019
  35.8354992  41.6144195  47.7592942  37.6589424  40.3445830  47.9155311
  38.2825464  39.6644729  47.5048393  37.8489073  40.6981929  49.3080878
  37.1200747  41.4561815  49.5950642  37.6664830  39.4764381  50.2131474
  36.6963524  39.0448960  49.9667388  38.4546704  38.7706642  49.9509572
  37.7258772  39.7714320  51.7045246  38.7213074  40.1382010  51.9549244
  36.9865485  40.5352638  51.9454730  37.4343287  38.5166807  52.5034467
  36.3994031  38.2212553  52.3309593  38.0995439  37.7215986  52.1666493
  37.6493587  38.7617213  53.9832413  38.6924798  39.0387107  54.1358060
  37.0063186  39.5866083  54.2900963  37.3323394  37.5569550  54.7969194
  37.9283834  36.7925995  54.5130320  37.4877730  37.7601629  55.7739797
  36.3656880  37.3003769  54.6560230  39.2113467  41.3291333  49.4587328
  40.2163428  40.7559718  49.0452406  39.2265865  42.5194751  50.0437835
  38.3733414  42.9319952  50.3929242  40.4723434  43.2336313  50.2540968
  41.1155417  43.1107767  49.3827175  40.2522892  44.7147103  50.4886671
  39.8372120  44.8581300  51.4862847  41.5690931  45.4744262  50.3724201
  41.9845748  45.3318517  49.3748488  41.3928295  46.5363612  50.5436675
  42.2726046  45.0989604  51.1155207  39.2713828  45.2526679  49.4779281
  38.3214107  44.7275842  49.5776390  39.1172539  46.3176501  49.6515854
  39.6653236  45.1022383  48.4728000  41.1583433  42.7308320  51.4934294
  40.5050611  42.4341375  52.4863668  42.4844593  42.6476270  51.4460774
  43.1869567  42.5836865  50.1639596  43.3635783  43.5907245  49.7860976
  42.5923829  42.0242647  49.4417212  44.4461170  41.8810538  50.5272027
  45.2476032  42.2547082  49.8899419  44.3107160  40.8138262  50.3517229
  44.7228776  42.1519672  51.9628846  45.3110802  43.0683835  52.0108217
  45.2458201  41.3569683  52.4944931  43.3547825  42.3821181  52.5883574
  42.9693796  41.5207013  53.1338150  43.4053192  43.5847194  53.5134931
  43.1592201  44.7436489  53.1308346  43.7177605  43.3018987  54.7535390
  43.9794257  42.3673891  55.0334007  43.6610160  44.3246534  55.7621731
  42.6351252  44.6613875  55.9113624  44.1831643  43.7441751  57.0822436
  43.3403194  43.1978195  57.5055725  44.9639264  43.0402751  56.7940848
  44.7318142  44.7130184  58.1197246  45.7017984  45.0893697  57.7947768
  44.0420346  45.5477305  58.2444721  44.8911306  43.9759491  59.4590125
  43.9247474  43.5445567  59.7199783  45.6184983  43.1768151  59.3161124
  45.3389947  44.8257664  60.5634786  44.6112408  45.2697702  61.1050821
  46.6069802  45.0492825  60.8999000  47.6038582  44.4788193  60.2240953
  47.3981717  43.8684758  59.4461018  48.5605051  44.6594236  60.4929975
  46.8835423  45.8540199  61.9221016  46.1309668  46.2897395  62.4357928
  47.8448620  46.0257059  62.1799525  44.4811416  45.5048215  55.3335679
  43.9781934  46.6300005  55.1979203  45.7492187  45.2201664  55.1078584
  46.0578534  44.2666404  54.9828302  46.7450845  46.2663687  55.1191822
  46.7946338  46.7204815  56.1088416  48.1078440  45.6991531  54.7780225
  48.0521467  45.2813113  53.7728333  48.8587825  46.4888599  54.8015702
  48.5313390  44.5942672  55.7428940  48.4985471  43.4181163  55.3914189
  48.9004754  44.9600184  56.9661460  49.1876550  44.2592362  57.6343764
  48.8921211  45.9370685  57.2218882  46.3947200  47.3925629  54.1937934
  46.4851075  48.5516788  54.5700385  45.9786162  47.0588043  52.9848778
  45.8881525  46.0935406  52.7017141  45.7046970  48.1021538  51.9933537
  46.5388735  48.8035661  51.9769380  45.5231104  47.5314533  50.5980644
  44.7842369  46.7341313  50.5177971  45.2284611  48.3647188  49.9601377
  46.8066559  46.9877323  50.0306876  47.7250231  47.7985534  49.4007457
  47.4890346  48.8541027  49.2657453  48.9335788  47.2931729  48.9410886
  49.6320087  47.9509955  48.4238209  49.2502428  45.9741905  49.1349811
  50.2022510  45.5722623  48.7882333  48.3532783  45.1575506  49.7735293
  48.5910831  44.1045358  49.9242235  47.1436043  45.6687171  50.2282598
  46.4409547  45.0211195  50.7526649  44.5192509  48.8770559  52.3812819
  44.4638627  50.0864569  52.1065632  43.5920948  48.1804305  53.0381324
  43.7329082  47.2017790  53.2443171  42.3486929  48.7996990  53.4571783
  41.8308666  49.2052833  52.5880084  41.4419423  47.7883372  54.1335366
  41.2853383  46.9663517  53.4350280  41.9611539  47.4190064  55.0179088
  40.1092098  48.3644484  54.5378014  39.6826750  47.7192195  55.3058174
  40.2837151  49.3568323  54.9535226  39.1455026  48.4674999  53.3726737
  39.2106487  49.4598785  52.9265350  39.3914403  47.7157022  52.6227308
  37.7724788  48.2463765  53.8250909  37.2881417  47.4572607  53.4215897
  37.1227727  49.0087292  54.7118058  37.6998737  50.0656734  55.2850608
  38.6524714  50.3060075  55.0507594  37.1816612  50.6209002  55.9508526
  35.8716793  48.7033473  55.0424630  35.4232241  47.9013034  54.6232808
  35.3755174  49.2748182  55.7113001  42.6473688  49.9201880  54.4067583
  42.1365465  51.0353697  54.2595328  43.5029223  49.6208374  55.3711687
  43.8889661  48.6919451  55.4618808  43.8211878  50.5977378  56.3883991
  42.9135846  50.9484579  56.8796741  44.7063281  49.9596499  57.4163361
  45.5368263  49.4918555  56.8876205  45.0877062  50.7462746  58.0673910
  43.9768562  48.9017388  58.2634878  43.5214782  48.1663593  57.6002016
  44.9513773  48.2083677  59.1920023  45.4068463  48.9430902  59.8559524
  44.4214100  47.4628865  59.7848709  45.7284176  47.7192694  58.6045574
  42.8660763  49.5169283  59.1175392  42.1332275  49.9980223  58.4697887
  42.3782865  48.7343846  59.6987344  43.2943835  50.2571997  59.7932982
  44.4385187  51.8765026  55.8534830  44.1054076  52.9950615  56.2832924
  45.2954111  51.7053887  54.8677653  45.6029439  50.7817705  54.5985958
  45.8430795  52.8501633  54.1547600  46.3856041  53.4872605  54.8532394
  46.7963221  52.4094704  53.0597316  46.1558401  51.9560804  52.3032136
  47.2358499  53.3242524  52.6621270  47.9038683  51.4367277  53.4350862
  47.4902236  50.4295925  53.4868333  49.0125654  51.4748146  52.4018462
  49.4270434  52.4815936  52.3498556  49.7975865  50.7734199  52.6844912
  48.6113521  51.1968545  51.4272353  48.4523327  51.8039651  54.7783142
  47.6569342  51.7547080  55.5219636  49.2463506  51.1082772  55.0497093
  48.8537260  52.8167486  54.7429303  44.7265426  53.6882345  53.5274753
  44.7545580  54.9250653  53.5473707  43.7461841  53.0052858  52.9580509
  43.7351409  51.9954130  52.9464592  42.6517339  53.7142014  52.3141227
  43.0499069  54.2968095  51.4833849  41.5782542  52.7642986  51.7754542
  41.2573375  52.1449167  52.6129969  40.7462321  53.3854995  51.4438689
  42.0338018  51.8692080  50.6265063  42.2182184  52.5063226  49.7615344
  42.9640828  51.3871261  50.9269617  41.0055458  50.8058237  50.2633791
  39.9500910  50.7467487  50.9154292  41.2390624  50.0155675  49.3234695
  42.0447852  54.6309399  53.3393650  41.8133315  55.8078932  53.0660941
  41.7834224  54.0560367  54.5127579  41.9953732  53.0776253  54.6465014
  41.1870517  54.7897547  55.6180166  40.2227803  55.1925602  55.3081332
  40.9692362  53.8754324  56.8410208  41.9175211  53.3670893  57.0154977
  40.7512566  54.5350470  57.6809574  39.8584265  52.8437484  56.7049728
  40.1719131  52.0672479  56.0072092  39.7089229  52.4058483  57.6918828
  38.5468928  53.4664677  56.2193700  38.1377357  54.5236864  56.7835757
  37.9336558  52.9212166  55.2558019  42.1038832  55.9330990  56.0063630
  41.7060358  57.0971701  56.1018090  43.3433784  55.5746743  56.2400217
  43.6224225  54.6080375  56.1514385  44.3431095  56.5429497  56.6160570
  44.1629807  56.8933896  57.6323466  45.7160181  55.9100163  56.5591509
  45.7128208  55.0103531  57.1745329  45.9024388  55.6382471  55.5201664
  46.8020350  56.8424555  57.0375215  46.8888912  57.6572505  56.3187268
  46.5046580  57.4172775  58.4278220  46.4181167  56.6030492  59.1472952
  47.3149181  58.0818437  58.7277071  45.5692715  57.9760852  58.3980496
  48.0737578  56.0352425  57.1137208  48.3132035  55.6394863  56.1267344
  48.8890289  56.6722239  57.4567793  47.9394403  55.2098030  57.8127969
  44.4037304  57.7568412  55.7320471  44.4409497  58.8832229  56.1986284
  44.4533628  57.5065973  54.4436518  44.5163596  56.5617291  54.0924327
  44.4662976  58.5867698  53.4976560  45.3323947  59.2265003  53.6671257
  44.5450642  58.0232888  52.0771254  43.7921875  57.2394130  51.9945743
  44.3016252  58.8339318  51.3903246  45.9103578  57.4535306  51.7246912
  46.1878916  56.7484033  52.5081906  45.8189274  56.9244029  50.7761326
  46.9811709  58.5248915  51.6054511  46.9690359  59.4744895  52.4264977
  47.8356676  58.4190485  50.6867853  43.2273505  59.4468416  53.6679129
  43.3298112  60.6572079  53.6826589  42.0625619  58.8096125  53.7731441
  42.0377124  57.8004440  53.7405734  40.8053788  59.5258348  53.9176376
  40.6647388  60.1803480  53.0574445  39.6136948  58.5666610  54.0030362
  39.6310073  57.9484041  53.1055074  39.7668536  57.9376099  54.8799267
  38.2549953  59.2729028  54.1113521  38.3000673  59.9392174  54.9728010
  38.1268292  59.8620512  53.2032900  37.0680156  58.3122493  54.2694534
  37.2492429  57.2036239  54.8438465  35.9440328  58.6678311  53.8213237
  40.8467688  60.3700645  55.1682870  40.2937605  61.4660567  55.2191980
  41.4814453  59.8263475  56.1942147  41.9223842  58.9228670  56.0972854
  41.5660170  60.5014526  57.4822436  40.5589946  60.7170960  57.8393193
  42.0717606  59.8496753  58.1946403  42.3300565  61.7878360  57.3697344
  41.8525849  62.8225901  57.8236020  43.4856121  61.7204594  56.7137087
  43.8112341  60.8188114  56.3957456  44.3398999  62.8888887  56.4825779
  44.5459612  63.3857893  57.4305904  45.6619888  62.4749737  55.8530819
  45.4302016  61.8356696  55.0012226  46.1531901  63.3826585  55.5024686
  46.5836819  61.7367531  56.8020104  46.8861614  62.4259189  57.5904630
  46.0520023  60.8930054  57.2419066  47.8288639  61.2168525  56.1085271
  47.8579564  61.0559889  54.8711050  48.8637379  60.9341580  56.8930688
  49.7201602  60.5844363  56.4876838  48.7890001  61.0703506  57.8910504
  43.6398157  63.9270140  55.5984926  43.7112746  65.1279132  55.8677523
  42.9675856  63.4581087  54.5455536  43.0241275  62.4756864  54.3180697
  42.1018185  64.3179604  53.7190676  42.7220978  65.0466084  53.1971242
  41.3109689  63.5184519  52.6833329  40.7794264  62.7385894  53.2286550
  40.5909462  64.2061262  52.2397438  42.1461667  62.8891630  51.5902885
  42.6131319  63.6844951  51.0093485  42.9194062  62.2765954  52.0539303
  41.2928075  62.0198905  50.6688802  40.8182010  61.2424561  51.2675817
  40.5256978  62.6464904  50.2138916  42.1399753  61.3717118  49.5700139
  42.6614002  62.1725988  49.0458035  42.8677440  60.7242855  50.0591878
  41.3427840  60.5738750  48.5920806  40.6686460  61.1737020  48.1383789
  41.9604880  60.1767087  47.8986826  40.8598786  59.8314395  49.0775607
  41.0771679  65.0063031  54.6001065  40.6822235  66.1313903  54.3212975
  40.6381931  64.3192058  55.6582976  41.0786645  63.4432331  55.9006944
  39.5315664  64.7919183  56.4890023  39.4913240  64.2417764  57.4291212
  39.6312272  65.8574087  56.6961189  38.2458096  64.5566933  55.7251314
  38.2734775  64.1932763  54.5497423  37.1100022  64.7642018  56.3672987
  37.0822950  65.0960061  57.3208382  35.8532016  64.4397817  55.7139574
  35.8187952  64.7089654  54.6582796  35.5445705  62.9249399  55.8497882
  36.4402477  62.3664766  55.5777948  35.1260503  62.5554631  57.2812363
  34.2301074  63.1132259  57.5537946  34.9185744  61.4867562  57.3352714
  35.9321400  62.8039211  57.9715910  34.4975303  62.4864842  54.8237023
  34.8709874  62.6787167  53.8178800  34.2985763  61.4210578  54.9393894
  33.5761120  63.0469058  54.9818693  34.6694350  65.2343061  56.2278663
  34.5534945  65.5162448  57.4236081  33.7847368  65.5526882  55.2946552
  34.0159427  65.3774626  54.3272157  32.4944385  66.1434371  55.5974799
  31.9599448  66.3675338  54.6743351  31.9017928  65.4572051  56.2024230
  32.7014706  67.4241065  56.3682929  33.4303321  68.3159438  55.9244154
  32.0800430  67.4978640  57.5351487  31.4393113  66.7673439  57.8106531
  32.1899810  68.6806192  58.3867547  32.4593986  69.5423541  57.7760778
  30.8489421  68.9836389  59.1083113  31.0586245  69.7208322  59.8833458
  30.1716019  69.4148310  58.3711656  30.1955821  67.7476818  59.7416672
  30.6750717  66.6043308  59.5202917  29.1824223  67.9492270  60.4691574
  33.3504610  68.6013709  59.3821300  33.4444600  69.4433420  60.2745418
  34.2293308  67.6046893  59.2389115  34.1000643  66.9286117  58.4997846
  35.4009607  67.4516994  60.1343925  35.9622962  66.5959754  59.7592417
  35.9965584  68.3567772  60.0152416  35.1055244  67.2402261  61.6284764
  35.9984112  67.3879913  62.4685173  33.8623766  66.8781624  61.9520601
  33.2019152  66.7235430  61.2037400  33.4188883  66.6328145  63.3390826
  33.6687793  67.4720269  63.9882175  31.9232547  66.4170950  63.3825712
  31.6224265  66.2531741  64.4173333  31.1757963  67.6376310  62.8188701
  31.4757805  67.8019106  61.7839203  30.1015596  67.4578152  62.8610710
  31.4196444  68.5192768  63.4116090  31.6052704  65.2274805  62.6184389
  30.6570749  65.0786563  62.6378523  34.0324215  65.3498538  63.9268496
  34.1629616  65.2080252  65.1346595  34.3623867  64.3991201  63.0609510
  34.0714964  64.4470707  62.0949371  35.1420034  63.2663523  63.4829461
  35.3401716  63.3127861  64.5537740  34.4481982  61.9630483  63.1774316
  35.0663577  61.1340695  63.5220652  33.0980349  61.9210402  63.8894199
  32.4791038  62.7495072  63.5449380  32.5985862  60.9780762  63.6670004
  33.2512522  62.0055095  64.9652875  34.2637125  61.7994570  61.6808128
  35.2376022  61.8057282  61.1913217  33.7614634  60.8537051  61.4773459
  33.6593096  62.6212136  61.2967373  36.4434385  63.3336018  62.7479269
  36.5173228  63.8138776  61.6429625  37.4806909  62.8622894  63.3788112
  37.3921608  62.5128084  64.3222754  38.7780098  62.8644766  62.7751500
  38.6885974  62.8048482  61.6904616  39.5172356  64.1680424  63.1376461
  38.9149896  65.0010479  62.7750156  39.5871237  64.2168755  64.2243066
  40.8210158  64.2459201  62.5751335  41.2317673  65.0744284  62.8329259
  39.5089042  61.6120508  63.2931820  39.4240715  61.2501949  64.4546607
  40.2286835  60.9458945  62.4180857  40.2598710  61.2322452  61.4500309
  40.9481975  59.7482745  62.8039442  41.0930651  59.7282419  63.8840883
  40.1465503  58.5088214  62.3945108  40.6881456  57.6230780  62.7265234
  39.1538377  58.5170011  62.8445716  39.9466900  58.3603968  60.9208178
  40.6626689  57.5723657  60.0922195  41.4554809  56.9725815  60.5392183
  40.2093327  57.7106386  58.8128341  40.5950350  57.2481395  58.0020149
  39.1682843  58.5961199  58.8011668  38.3973536  59.0467141  57.7501807
  38.6002197  58.6405132  56.7592494  37.4208263  59.9795121  58.0142872
  36.8126822  60.3691266  57.1979164  37.1894388  60.4408688  59.3091258
  36.4009064  61.1601075  59.5305115  37.9704946  59.9871099  60.3607952
  37.7509330  60.3648991  61.3593786  38.9854518  59.0465443  60.1029983
  42.3407346  59.7361770  62.1720437  42.6253627  60.4203834  61.1732978
  43.2126818  58.9529993  62.7615975  42.9638018  58.3815950  63.5563649
  44.5649135  58.8938248  62.2761833  44.5762912  58.5850291  61.2309010
  45.0419532  59.8692409  62.3715551  45.3387914  57.8851396  63.0958888
  44.8951743  57.4539954  64.1746100  46.5035020  57.4984181  62.5827654
  46.8291687  57.8332924  61.6872768  47.3364758  56.5456739  63.3098302
  46.7285150  55.6730584  63.5486296  48.5650202  56.0851887  62.5248811
  48.8979610  56.9254291  61.9155817  49.3685353  55.7833017  63.1966904
  48.1980338  54.9278167  61.6278683  47.2434902  55.1370904  61.1450102
  49.2564741  54.7321600  60.5801657  50.2112775  54.5223711  61.0622838
  48.9825420  53.8950038  59.9381131  49.3447618  55.6369244  59.9787448
  48.0091748  53.6367967  62.4055429  47.2102022  53.7654428  63.1357432
  47.7462779  52.8329609  61.7179132  48.9353249  53.3842256  62.9218304
  47.7980606  57.1738144  64.5848047  48.1182096  58.3564518  64.6290116
  47.8167860  56.3694535  65.6307583  47.4633234  55.4259214  65.5606811
  48.3074647  56.8290848  66.9234870  47.7962025  57.7519015  67.1975662
  48.0547929  55.7842993  68.0192458  47.0494604  55.3962684  67.8554233
  48.7812997  54.9866466  67.8642033  48.1722851  56.3119451  69.4609269
  47.6264242  57.2546775  69.4982393  47.6904273  55.5874640  70.1174628
  49.5994719  56.5365741  69.9182063  50.5091600  55.8486544  69.3844647
  49.7975637  57.3996721  70.8207358  49.7749056  57.1207517  66.8050908
  50.2384486  58.1474296  67.2583561  50.4979432  56.2037595  66.1804734
  50.0488606  55.3492822  65.8833324  51.9451428  56.3561465  65.9335415
  52.2956732  57.3444411  66.2310333  52.6634351  55.3120491  66.7748156
  52.5541039  55.6056342  67.8188241  52.1839732  54.3458873  66.6175016
  54.1198776  55.2079468  66.4352457  54.7540048  56.2724930  66.2632046
  54.6364735  54.0671673  66.3213249  52.3525517  56.1997804  64.4352890
  51.8985771  55.2872157  63.7702275  53.2241387  57.0676749  63.9286647
  53.5792092  57.8025934  64.5235756  53.6645588  57.0363302  62.5041881
  52.8218718  56.8089951  61.8512743  54.2268970  58.4056814  62.1177776
  55.0797066  58.6186101  62.7623522  54.5615774  58.3423451  61.0823658
  53.2018451  59.5183363  62.2509456  51.9994196  59.2050741  62.2659663
  53.5874420  60.7031547  62.3496393  54.7248531  55.9716682  62.1252689
  55.0517872  55.7798150  60.9569913  55.2824901  55.3049014  63.1155078
  54.9942718  55.4983495  64.0639841  56.3700569  54.3350087  62.9001580
  56.8632774  54.5152174  61.9449838  57.4046116  54.4971105  64.0254946
  56.8771149  54.5011484  64.9793447  58.0858128  53.6468814  63.9912091
  58.2069074  55.8037024  63.8772911  59.2493102  55.5213319  63.7297639
  57.8416937  56.3198709  62.9894352  58.0982771  56.7211733  65.0734463
  58.0869081  56.2005959  66.2171613  58.0145432  57.9590295  64.8544128
  55.8919178  52.8851569  62.8179032  56.6609460  51.9813934  62.4920949
  54.6207492  52.6667120  63.1184113  53.9935065  53.4247507  63.3465411
  54.1079171  51.3071777  63.1738524  54.9052681  50.6386101  63.4984259
  52.9337503  51.1777734  64.1483995  53.3378146  51.3401846  65.1476261
  52.1920761  51.9454580  63.9277646  52.2719962  49.7931194  64.0829015
  52.9535206  48.7904606  63.6912538  51.0568409  49.7366197  64.3956669
  53.6803403  50.8725790  61.7908546  52.7409396  51.4313734  61.2303546
  54.3440605  49.8607477  61.2532313  55.1321189  49.4360132  61.7208464
  53.9677052  49.3586961  59.9549652  53.8745907  50.1880865  59.2538657
  55.0096894  48.3958661  59.4292264  55.1419119  47.6190517  60.1823371
  54.6099926  47.9526615  58.5171342  56.3442840  49.0420514  59.1323713
  56.2098775  49.7988589  58.3595336  56.7219152  49.5132461  60.0398250
  57.5452240  47.8075494  58.5565683  57.8591194  46.8347834  60.0479693
  56.9271632  46.3872420  60.3933147  58.5786446  46.0472511  59.8239670
  58.2610543  47.4825871  60.8270072  52.6161041  48.6540537  60.0238300
  51.8430784  48.7185479  59.0654748  52.3234881  48.0053194  61.1500826
  52.9182775  48.1010102  61.9607417  51.1492236  47.1132250  61.2441372
  51.0948827  46.4824941  60.3568240  51.2109561  46.2148415  62.4788397
  50.4641094  45.4286954  62.3679587  52.5899012  45.5849607  62.6539212
  53.3372656  46.3705386  62.7653366  52.5914995  44.9539736  63.5427136
  52.8272554  44.9798370  61.7789419  50.8984756  47.0055399  63.6249470
  50.9325442  46.4562994  64.4115693  49.8034098  47.8546346  61.3053768
  48.7273389  47.2250323  61.2977363  49.8620357  49.1739259  61.3999464
  50.7516532  49.6426538  61.4946787  48.6596052  49.9808819  61.3787609
  48.9038237  51.0283039  61.5558591  47.9936885  49.8611535  60.0201936
  47.6813006  48.8210582  59.9268403  47.1130137  50.4996064  60.0901209
  48.8056339  50.2541050  58.8065220  49.7498963  49.7099730  58.7867813
  47.9901978  49.8965517  57.5770760  47.0459206  50.4406895  57.5958784
  48.5469837  50.1669965  56.6798861  47.7913303  48.8248614  57.5714031
  49.0685185  51.7430018  58.8142046  49.6213167  52.0102338  59.7148159
  49.6539003  52.0136618  57.9354711  48.1201283  52.2800197  58.7978740
  47.6421670  49.5652694  62.4401296  46.4274309  49.6429937  62.2093477
  48.1371504  49.1226194  63.5864204  49.1261599  49.1761874  63.7841323
  47.2715481  48.4941989  64.5690135  46.5895229  47.7982326  64.0805753
  48.1124612  47.7266317  65.5691999  48.7775397  48.4268661  66.0746132
  47.2469102  47.0297912  66.5897629  46.5818367  46.3290066  66.0851070
  47.8787224  46.4877760  67.2934191  46.6539590  47.7684403  67.1291209
  48.8695460  46.7573699  64.8433962  49.4138116  46.2541988  65.4534733
  46.3872274  49.4854755  65.3020541  45.2122332  49.2330967  65.4574554
  46.9507277  50.6099152  65.7250513  47.9070405  50.8222373  65.4791150
  46.2462720  51.5273885  66.5902004  45.2719067  51.1189606  66.8583388
  47.0492799  51.7490833  67.8662943  48.0550567  52.0615570  67.5854518
  46.5686197  52.5436109  68.4370760  47.1280458  50.5010372  68.7102195
  46.1157700  50.1367530  68.8854212  47.6950267  49.7479212  68.1629982
  47.7984806  50.7724560  70.0297402  48.8037161  51.1539001  69.8505725
  47.2212903  51.5153587  70.5802368  47.8952460  49.5599300  70.8402538
  47.4973087  48.7107263  70.4652893  48.4804350  49.5135993  72.0347011
  49.0188842  50.6166011  72.5583704  48.9808162  51.4859108  72.0455825
  49.4620200  50.5770610  73.4651046  48.5277400  48.3691314  72.7181683
  48.1171628  47.5334441  72.3268204  48.9739180  48.3434673  73.6239085
  45.9329556  52.8667243  65.9858880  46.7986189  53.5563050  65.5021791
  44.6854143  53.2594605  66.0683748  43.9808382  52.6650853  66.4811581
  44.2793722  54.5196613  65.5334424  45.1231396  55.0230578  65.0614809
  43.1987526  54.2921774  64.4834531  42.3895054  53.6833885  64.8866829
  42.7926675  55.2292013  64.1024267  43.7318904  53.5689457  63.3319924
  44.1228301  52.2732853  63.2987280  44.0263059  51.6983715  64.2197366
  44.5728702  51.9624861  62.0559808  44.9217871  51.0594080  61.7682196
  44.4741268  53.0739643  61.2516675  44.7996736  53.2493152  59.9021712
  45.1954128  52.4025806  59.3413418  44.5960310  54.4922060  59.3685624
  44.8449513  54.6724597  58.3227865  44.0733728  55.5448825  60.1344556
  43.9141103  56.5315947  59.6995602  43.7467123  55.3622738  61.4566008
  43.3278634  56.2069113  62.0036419  43.9517654  54.1056290  62.0358477
  43.7842220  55.3991012  66.6654878  43.0532551  54.9764250  67.5455550
  44.1882097  56.6447805  66.6155150  44.9280004  56.9219068  65.9862218
  43.5555407  57.6495563  67.3949792  43.2745699  57.2243395  68.3584859
  44.5053934  58.7811872  67.6305434  44.9736591  59.0514479  66.6840833
  43.7849086  59.9699218  68.1880671  43.3167417  59.7005425  69.1348270
  44.4940665  60.7813123  68.3518955  43.0188035  60.2942969  67.4838198
  45.4566771  58.3325443  68.5836163  46.0866773  59.0346411  68.7618300
  42.3858570  58.2189443  66.6430283  42.4385606  58.4625389  65.4421032
  41.3286708  58.4538565  67.3754493  41.2993594  58.2060481  68.3541378
  40.1868919  59.0692430  66.8035302  40.4007881  59.4345505  65.7990910
  39.3461013  58.3765790  66.7662854  39.8215204  60.2368320  67.6822819
  40.1848407  60.2969273  68.8566094  39.0857179  61.1667459  67.1028333
  38.9134554  61.1571730  66.1076784  38.5938148  62.2634411  67.8612778
  38.4629798  61.9844636  68.9068174  39.6068035  63.3915884  67.7832886
  40.5901257  62.9477226  67.9387230  39.5492188  63.8019369  66.7751229
  39.3893800  64.4942660  68.7872758  38.3692076  64.8695824  68.7067348
  39.5573519  64.1133265  69.7946350  40.5403072  65.8368858  68.4636212
  42.0810128  65.2502311  69.1464006  42.3729709  64.3272415  68.6454518
  42.8547534  66.0036251  68.9986724  41.9577852  65.0609611  70.2127462
  37.2139436  62.6871427  67.3918915  36.9260012  62.8053213  66.2058342
  36.3518389  62.9243251  68.3569261  36.6700849  62.8823227  69.3145558
  34.9754059  63.3279845  68.1037515  34.7659008  63.4043432  67.0368044
  33.9999149  62.3397088  68.7450841  34.2074477  62.3061981  69.8146203
  32.5407064  62.7361911  68.5217541  32.3322804  62.7694651  67.4523841
  31.8878795  62.0033873  68.9960075  32.3599027  63.7188590  68.9573835
  34.2897478  60.9526075  68.1913758  34.3419541  61.0514289  67.1071205
  35.2660633  60.6580574  68.5762754  33.2664455  59.8981499  68.5527047
  32.2898957  60.1917983  68.1677101  33.5572442  58.9435579  68.1141966
  33.2140033  59.7984285  69.6368659  34.6974046  64.6471136  68.7614829
  35.1679956  64.9241023  69.8586786  33.8801049  65.4270314  68.0978479
  33.5385027  65.1656377  67.1840205  33.4004841  66.6468395  68.6796194
  34.0117285  66.9446188  69.5315625  33.3463307  67.7906497  67.6672956
  32.6619871  67.5298536  66.8599793  32.8550359  69.0629825  68.3609013
  33.5391739  69.3246870  69.1680981  32.8162685  69.8789781  67.6392719
  31.8591899  68.8929303  68.7701349  34.7311306  67.9843057  66.9980770
  34.8403204  67.1757879  66.2752511  34.6889760  68.9380332  66.4720291
  35.9175276  67.9806386  67.9433842  35.9606140  67.0269839  68.4694890
  36.8363899  68.1230648  67.3746084  35.8092682  68.7892284  68.6662689
  31.9988263  66.4340748  69.1442931  31.1397252  65.9874298  68.3716195
  31.7642743  66.8162638  70.3901064  32.5178231  67.2090267  70.9360010
  30.4566892  66.6930763  71.0098776  30.1839708  65.6386252  71.0529665
  30.5055027  67.0968221  72.0211668  29.3924443  67.4484305  70.2256743
  29.5597066  68.6355458  69.9599044  28.3003637  66.7517033  69.8458740
  27.8796332  65.4276958  70.3445353  28.0425844  65.3804738  71.4212513
  28.4704396  64.6541773  69.8539074  26.4242960  65.3562038  69.9774869
  25.8148837  65.6890049  70.8177006  26.1585116  64.3309061  69.7201454
  26.2686968  66.2526243  68.8074543  25.2556709  66.6530997  68.8461446
  26.4391478  65.7902160  67.8352277  27.2757615  67.3704594  69.0343316
  27.7398804  67.7736871  68.1342765  26.5906118  68.4725185  69.7775777
  26.5001644  68.4275016  71.0130463  26.0566042  69.4355261  69.0233303
  25.8144157  69.3042902  67.5774019  25.4663956  68.2939164  67.3626298
  26.7444533  69.4895814  67.0400042  24.7811539  70.3363933  67.2952953
  23.7851631  69.8999609  67.3703170  24.9236092  70.7455000  66.2950756
  24.9967770  71.3863950  68.3368307  24.0526680  71.8992005  68.5206452
  25.7631163  72.1179405  68.0805789  25.4141629  70.6101177  69.5779921
  26.1432423  71.1312630  70.1984348  24.1885378  70.2629400  70.4176585
  23.6336923  69.1588675  70.2914512  23.7716070  71.2040729  71.2530480
  24.3492787  72.0112025  71.4399608  22.4996933  71.0736805  71.9796725
  22.3851081  71.8980701  72.6834844  21.3146797  71.1056896  70.9826950
  21.5111369  70.3176199  70.2557494  20.4267706  70.8519829  71.5617894
  21.0850296  72.4253751  70.2520782  22.0153315  72.7370855  69.7772353
  20.3187504  72.2828815  69.4900980  20.6322025  73.4974009  71.2318855
  19.7384922  73.1374026  71.7415737  21.4282576  73.6511478  71.9604166
  20.3240126  74.7829370  70.5936716  21.0622255  75.4717145  70.6206286
  19.1688655  75.1077095  70.0007332  18.1585621  74.2472018  69.9233555
  18.2551195  73.3228540  70.3187767  17.2990532  74.5217173  69.4694995
  19.0300567  76.3220430  69.4673822  19.7934080  76.9816495  69.5154894
  18.1622107  76.5765856  69.0177711  22.3770518  69.8111120  72.8518497
  21.2827642  69.2347362  72.9918443  23.4965561  69.4043016  73.4334581
  24.3514832  69.9233811  73.2929038  23.5306101  68.2467303  74.3067113
  22.5543775  68.1070185  74.7709846  23.9031245  66.9563915  73.5423948
  23.9579073  66.1301742  74.2512419  22.8657360  66.6430317  72.4799789
  22.8107112  67.4686505  71.7704540  23.1475990  65.7308552  71.9540642
  21.8927411  66.5042033  72.9512625  25.1887357  67.0908693  72.9112359
  25.4014657  66.2804807  72.4426032  24.5926581  68.5486874  75.2977698
  25.4849448  69.3506493  75.0088137  24.5544487  67.8985998  76.4442579
  23.7643840  67.3371647  76.7283137  25.6284556  68.1190050  77.4072578
  25.6787941  69.1740797  77.6762981  25.3722116  67.3135129  78.6588142
  25.3113101  66.2585742  78.3914297  26.1892447  67.4622776  79.3648070
  24.0683961  67.7211133  79.3307391  23.5887425  68.8404144  79.1402753
  23.5014400  66.8279141  80.1205092  22.6350383  67.0505589  80.5894198
  23.9367308  65.9260841  80.2521350  27.0490468  67.8760228  76.8518244
  28.0421170  68.4588852  77.3152293  27.1303284  67.0479858  75.8267908
  26.3079036  66.5469318  75.5223871  28.3897614  66.8193132  75.1089743
  29.1852945  66.5496333  75.8035958  28.1943181  65.6903056  74.1430092
  27.5449536  66.0573626  73.3482172  29.1687473  65.4350413  73.7265624
  27.5901302  64.4870905  74.7569728  28.3102024  63.7315293  75.6657354
  29.3196851  64.0494073  75.9264991  27.7769494  62.6008634  76.2363534
  28.3630633  62.0055853  76.9365079  26.5052857  62.2112282  75.9021532
  26.0061985  61.0756135  76.5099494  26.6282580  60.6724303  77.1199370
  25.7589546  62.9566370  75.0032597  24.7438106  62.6552965  74.7448472
  26.3098570  64.0886509  74.4334665  25.7316391  64.6765373  73.7206175
  28.9221566  68.0029578  74.3076693  30.1337860  68.1224991  74.1225178
  28.0172525  68.8310070  73.7923004  27.0444688  68.7275305  74.0434652
  28.3805636  69.8817992  72.8337636  28.5363733  69.4342191  71.8521861
  27.2896412  70.9387590  72.7191754  27.5086731  71.5326640  71.8318192
  26.3451526  70.4128391  72.5797141  27.1859910  71.8518315  73.9250699
  27.2481396  71.2478603  74.8303086  28.0242971  72.5478484  73.8950302
  25.8870341  72.6271746  73.9247957  25.4790661  73.0718191  72.8228032
  25.2785625  72.7800886  75.0160447  29.6552982  70.5672092  73.2044857
  29.9325214  70.7544504  74.3863118  30.4130075  70.9331061  72.1759532
  30.1878884  70.5624286  71.2638024  31.5918573  71.7675045  72.3072142
  32.0995710  71.8792943  71.3491803  31.1401196  73.1634469  72.7925583
  30.2516443  73.4272279  72.2188594  30.8882842  73.1206039  73.8522014
  32.1884130  74.2416203  72.5863615  33.2896301  73.9951102  72.0521822
  31.8611020  75.4529869  73.0483437  32.5092715  76.2208908  72.9468564
  30.9671969  75.5945381  73.4966714  32.6044567  71.0930071  73.2520939
  33.2596281  71.7187308  74.0694612  32.6870766  69.7919134  73.1582045
  32.0555979  69.2733959  72.5645098  33.6823739  69.0539909  73.9149968
  34.4086335  69.7546007  74.3270553  33.0674397  68.2815634  75.0442376
  32.3878130  67.5432753  74.6186352  33.8676056  67.7714615  75.5805497
  32.3102803  69.1700051  75.9982826  32.9610265  69.9631933  76.3663622
  31.4497857  69.6109188  75.4950469  31.8349660  68.3242737  77.1646157
  30.9668105  67.7552471  76.8320292  32.6394162  67.6377219  77.4284448
  31.4668193  69.0876387  78.3474813  31.0625708  70.0010898  78.1981845
  31.6220218  68.6570501  79.6012961  32.1438815  67.4589287  79.8915748
  32.4365922  66.8447396  79.1451218  32.2425130  67.1746425  80.8557080
  31.2533071  69.4463434  80.5951184  30.8627509  70.3560693  80.3952068
  31.3637879  69.1361685  81.5499400  34.3793536  68.1005241  72.9910041
  33.8348809  67.6964269  71.9681312  35.6034563  67.7595870  73.3229850
  35.9839949  68.0014387  74.2267535  36.4391607  67.0342933  72.4026653
  35.8902204  66.8533637  71.4785288  37.7084242  67.8287866  72.0938684
  38.1828238  68.1175193  73.0317804  38.6756113  66.9901252  71.2744350
  38.2020511  66.7013813  70.3361023  39.5732472  67.5715461  71.0639585
  38.9461158  66.0951668  71.8347705  37.3451239  69.0817748  71.3180956
  37.0240383  68.7701101  70.3241791  36.5122860  69.5576401  71.8358144
  38.4765590  70.0541850  71.1945281  39.3096561  69.5791503  70.6764633
  38.1471154  70.9257680  70.6289229  38.7979054  70.3666786  72.1880994
  36.8244506  65.7076320  73.0016707  37.4434765  65.6614830  74.0658489
  36.5087498  64.6279663  72.2987597  36.1131611  64.6907496  71.3715773
  36.7424543  63.3169336  72.8557341  37.0930730  63.3956513  73.8847964
  35.4516221  62.5424813  72.8452597  35.0291728  62.5249658  71.8406060
  35.6909243  61.5254886  73.1560013  34.4669247  63.1262706  73.7842241
  34.4594611  62.7354784  75.1184503  35.1737247  61.9874706  75.4625598
  33.5521630  63.2898797  76.0095953  33.5315756  62.9693339  77.0511942
  32.6520499  64.2612643  75.5587710  31.7622592  64.8322041  76.4119822
  31.8340592  64.4967581  77.3085983  32.6529137  64.6679931  74.2439475
  31.9482093  65.4228426  73.8951002  33.5612723  64.1080198  73.3610384
  33.5787102  64.4300139  72.3198295  37.7379125  62.5670814  72.0682173
  37.5842908  62.4485213  70.8584165  38.7226340  62.0162408  72.7637682
  38.8202900  62.1827572  73.7551486  39.7122197  61.2026980  72.1077923
  39.6415022  61.3385758  71.0286095  41.0868033  61.5825212  72.5471648
  41.2013821  61.4449479  73.6223599  41.8378468  60.9909615  72.0236281
  41.2556526  62.9450732  72.2274649  42.1322390  63.2303714  72.4954222
  39.4831902  59.7676211  72.3716042  39.1067475  59.3814667  73.4682279
  39.7001608  58.9930086  71.3249308  40.0804293  59.3967191  70.4808259
  39.4436058  57.5927797  71.3472805  39.1287871  57.2846430  72.3442961
  38.3389554  57.2576372  70.3654831  38.5009533  57.9319051  69.5245202
  38.4190499  56.2256886  70.0237713  36.9614600  57.4919730  70.9403582
  36.8977910  56.9339951  71.8745465  36.6563752  58.9572472  71.2040832
  36.7193999  59.5158286  70.2702130  35.6515930  59.0512836  71.6159940
  37.3790095  59.3570500  71.9154606  35.9435184  56.8794644  69.9955424
  36.1327349  55.8102484  69.9002866  34.9398245  57.0365215  70.3905522
  36.0259799  57.3511591  69.0163574  40.6915619  56.8951416  70.9309663
  41.5035689  57.4277953  70.1848076  40.8477117  55.6890065  71.4326617
  40.2045456  55.3476140  72.1325817  41.9153301  54.8198047  71.0031499
  42.5845371  55.3714432  70.3428801  42.7263908  54.2919510  72.1934003
  42.3551380  54.8084940  73.0785297  42.5054821  53.2276973  72.2750292
  44.2363924  54.4910925  72.0841490  44.6818358  53.5738482  71.6989947
  44.4307031  55.3082882  71.3895005  44.8506774  54.8232972  73.4474109
  44.5686964  55.8476314  73.6909784  44.4117457  54.1428832  74.1771199
  46.3800242  54.6920865  73.4810449  46.6540542  53.7654410  72.9767273
  46.8068989  55.5381806  72.9425266  46.9089068  54.6734470  74.8785089
  46.5138089  53.8892599  75.3775560  47.9149006  54.5862891  74.8565972
  46.6554598  55.5321937  75.3458607  41.1774362  53.7052305  70.3020887
  40.1714983  53.1954435  70.7584252  41.6582599  53.3492070  69.1474160
  42.4429123  53.8209614  68.7209566  41.0573433  52.2475261  68.4403535
  40.3132939  51.7326263  69.0481101  40.3935501  52.7210734  67.1579723
  41.1437154  53.1523391  66.4951291  39.7350536  51.5453363  66.4752458
  38.9843863  51.1137985  67.1373444  39.2573154  51.8800770  65.5544769
  40.4876530  50.7925827  66.2406015  39.3922191  53.8246125  67.4725493
  39.9090431  54.6621464  67.9410917  38.9191646  54.1605527  66.5498017
  38.6307678  53.4420761  68.1522248  42.1412026  51.2629246  68.1137792
  43.1692878  51.6275904  67.6025487  41.9051566  50.0053106  68.3844218
  41.1073177  49.7320529  68.9401940  42.8262074  48.9835079  67.9652491
  43.7382700  49.4403155  67.5811034  43.1899098  48.0848581  69.1438882
  43.5366133  48.7390382  69.9438534  42.2719835  47.5862186  69.4551274
  44.2616811  47.0369711  68.8423503  43.8404524  46.3909551  68.0720708
  45.1335616  47.5557582  68.4438737  44.6758717  46.1956655  70.0374996
  44.2662261  46.5118546  71.1793695  45.4379568  45.2223295  69.8333197
  42.1674622  48.2146586  66.7926407  40.9709617  47.9690421  66.7946251
  42.9668816  47.8756261  65.7871698  43.9382459  48.1474900  65.8385567
  42.5153825  47.1438384  64.6100345  41.4341070  47.0099359  64.6418561
  42.8677317  47.9150954  63.3681095  43.8668391  48.3462871  63.4310169
  42.7956918  47.2952513  62.4744074  41.7473123  49.2916469  63.1102486
  42.3184734  49.7280474  61.9912188  43.1427466  45.7727962  64.5147536
  44.3308140  45.6134824  64.1716602  42.3288582  44.7735891  64.8051445
  41.3506187  44.9465874  64.9874039  42.8108173  43.4025990  64.8714135
  43.6322635  43.3705728  65.5871646  41.9931053  42.7770464  65.2293665
  43.2967360  42.8648727  63.5372998  42.8828078  43.3325757  62.4621173
  44.1962322  41.8798968  63.5919184  45.0858643  41.5851378  64.7179938
  44.4909227  41.2922421  65.5830700  45.6682522  42.4735627  64.9621751
  45.9437437  40.4608546  64.1982819  46.0706413  39.7223772  64.9898924
  46.9171916  40.8634126  63.9181971  45.2497100  39.8776602  63.0166743
  44.5215710  39.1327405  63.3376218  45.9197192  39.4358566  62.2791129
  44.5298128  41.0798941  62.4120292  45.1753923  41.6824919  61.7731229
  43.2886516  40.6398928  61.6165527  43.3129090  40.6642164  60.3981915
  42.2173569  40.2869884  62.3190647  42.2655582  40.2889930  63.3279115
  40.9696310  39.8493868  61.6831756  41.1714699  39.0702810  60.9480876
  40.0333160  39.2870239  62.7433644  39.8735418  40.0683092  63.4864422
  39.0878916  39.0529400  62.2540000  40.5721894  38.0400017  63.4272269
  40.6875707  37.2547195  62.6801527  41.5442708  38.2729578  63.8618430
  39.6332714  37.5659428  64.5164093  39.5570411  38.3517347  65.2679537
  38.6532964  37.3930120  64.0716136  40.1239298  36.2890502  65.1690297
  40.2089007  35.5110278  64.4103719  41.1021666  36.4697387  65.6145671
  39.1710273  35.8495177  66.2258182  38.2646170  35.6816194  65.8131074
  39.5097964  34.9987406  66.6518625  39.0924735  36.5701320  66.9291271
  40.2090588  40.9351925  60.9049476  39.4329603  40.6438291  59.9888998
  40.3918423  42.1833454  61.3093773  40.9640147  42.3572380  62.1233057
  39.7180289  43.3304518  60.6695152  38.6381844  43.1820347  60.6722282
  40.0462678  44.6480720  61.4633188  39.5846935  44.5407458  62.4449142
  41.1310216  44.6437411  61.5700451  39.5980846  45.9792505  60.8278712
  40.3388091  46.5588490  59.8377986  41.2649627  46.0773831  59.5239044
  39.9294934  47.7449949  59.2308443  40.5664494  48.1768424  58.4589009
  38.7639891  48.3933754  59.6109868  38.3798252  49.5734336  58.9631629
  38.9940096  49.8408700  58.2755185  37.9910846  47.8349569  60.5979197
  37.0595676  48.3098849  60.9058482  38.4076422  46.6440579  61.2116536
  37.8092257  46.2036862  62.0091940  40.1196846  43.4281963  59.1894751
  41.2271765  43.0778989  58.8543104  39.2277329  43.9202131  58.3059467
  39.4941412  43.9761005  56.8579867  39.5356632  42.9598003  56.4661828
  40.4527693  44.4679686  56.6930717  38.3227922  44.7769657  56.2895691
  37.5989995  44.0945255  55.8440373  38.6894308  45.4649520  55.5277605
  37.7401792  45.5124704  57.4260773  36.6792654  45.7243721  57.2931923
  38.2744801  46.4426089  57.6196350  37.9362781  44.5385158  58.6042491
  38.0584380  45.0809760  59.5417523  36.7624097  43.5603425  58.7298673
  35.6171593  43.9837860  58.9520633  37.0336962  42.2711826  58.6469557
  37.9564069  41.9204744  58.4331613  35.9552890  41.3145503  58.8115242
  35.1527887  41.5361301  58.1079656  36.4560224  39.9028477  58.5486504
  37.3465431  39.7282071  59.1524491  35.6782614  39.1953632  58.8361456
  36.7931232  39.7140397  57.0887423  37.7504260  40.1951870  56.8883194
  36.8804913  38.6427753  56.9074728  35.7232070  40.3021929  56.1644653
  34.5088167  40.1156314  56.4430495  36.0969391  40.9675146  55.1570109
  35.3660602  41.4221406  60.1979537  34.1428535  41.5325804  60.3568447
  36.2556537  41.3957344  61.1918371  37.2310676  41.2573134  60.9693360
  35.8791688  41.5525201  62.6011540  34.8705810  41.1872854  62.7946829
  36.8557381  40.8136217  63.5299298  37.8689404  41.1751051  63.3542854
  36.5798670  40.9973883  64.5683060  36.8119630  39.7436099  63.3268099
  35.8976314  43.0212746  62.9059514  36.7112931  43.7118963  62.3414913
  35.0096122  43.4983976  63.8018273  34.0304060  42.7345644  64.5996136
  34.5384028  41.9010588  65.0846991  33.2535893  42.3507164  63.9383152
  33.5021246  43.7353731  65.5802954  33.9887909  43.5807496  66.5432837
  32.4270834  43.5927223  65.6900157  33.8052342  45.0827573  65.0288151
  33.9878886  45.7701891  65.8547533  33.0224262  45.4867563  64.3868680
  35.0850728  44.8856421  64.2265136  35.1388797  45.5096210  63.3344074
  36.3173775  45.1608475  65.1231528  36.8738617  44.2395266  65.7696318
  36.7385444  46.4356749  65.1453275  36.1444800  47.5660191  64.3964327
  35.1215916  47.7275056  64.7366116  36.1401199  47.3321052  63.3318368
  37.0577296  48.7268470  64.7285875  36.5826813  49.3521467  65.4845163
  37.2318833  49.3155371  63.8279123  38.3286351  48.1365332  65.2316323
  38.7395688  48.8324228  65.9630488  39.0859725  47.9097285  64.4812328
  37.8853071  46.8526246  65.9288646  38.6150992  46.0430555  65.9388471
  37.4848594  47.1820972  67.3383778  36.3272151  47.5395003  67.5978706
  38.4581141  47.0842094  68.2337868  39.3504385  46.7030070  67.9535348
  38.2642694  47.4231856  69.6260398  37.2818328  47.0986807  69.9689888
  39.3344239  46.7070259  70.4573692  39.2400608  45.6325598  70.3001511
  40.3178404  47.0376215  70.1231559  39.1827625  46.9962342  71.8297042
  39.8620009  46.5382606  72.3301992  38.2882094  48.9658754  69.8116206
  39.0453185  49.6429679  69.1663660  37.4464570  49.4970374  70.6863736
  36.8367102  48.8943744  71.2203264  37.3199742  50.9402776  70.8621677
  38.2111351  51.4588676  70.5086201  36.1055562  51.4748165  70.0950712
  35.2115022  50.9931783  70.4910402  35.9696177  52.9900385  70.2306879
  36.8631613  53.4724258  69.8344766  35.0967687  53.3284619  69.6723828
  35.8517728  53.2521196  71.2821287  36.2422905  51.0961512  68.6379091
  36.2872564  50.0109074  68.5466625  35.3830588  51.4716800  68.0822126
  37.1552878  51.5324520  68.2327197  37.2138421  51.3865113  72.3251621
  36.4930032  50.7967095  73.1343247  37.9600208  52.4384762  72.6457336
  38.5009588  52.8725637  71.9115310  38.0054803  53.0219960  73.9662025
  37.1752048  52.6433450  74.5623276  39.3010643  52.6733561  74.6652721
  40.1153003  53.1435615  74.1138867  39.2588665  53.0869409  75.6728767
  39.5412784  51.1750311  74.7428175  38.7378484  50.7345132  75.3331946
  39.5081630  50.7750076  73.7294140  40.8849501  50.8350284  75.3796137
  40.9938533  49.7534706  75.4600612  41.6954749  51.2370729  74.7717410
  40.9712189  51.4140594  76.7155893  40.3719437  50.9960417  77.4128911
  41.7484443  52.4371998  77.0748292  42.5812209  53.0189724  76.2089084
  42.6308540  52.6835484  75.2575266  43.1578928  53.7919267  76.5090599
  41.7021509  52.8745525  78.3315362  41.0836147  52.4304719  78.9950914
  42.2857804  53.6483919  78.6155218  37.9603227  54.4915815  73.8887790
  38.5292729  55.0921724  72.9889389  37.2966551  55.0975320  74.8521519
  36.6428396  54.6061761  75.4447682  37.4964077  56.5058472  75.0766869
  37.6563007  57.0053355  74.1211531  36.3179144  57.1199619  75.7422715
  35.8616435  56.4780489  76.4958388  36.6725425  58.0367933  76.2131847
  35.2391942  57.5124615  74.8120647  34.4308396  56.5583713  74.2592504
  34.6149818  55.5019335  74.4545214  33.3655016  56.9421014  73.4413512
  32.7321983  56.1672146  73.0094044  33.1041026  58.2878312  73.1729580
  32.2759963  58.5683231  72.5220631  33.9008362  59.2649422  73.7367724
  33.7093623  60.3223610  73.5542804  34.9659997  58.8791466  74.5520824
  35.6081347  59.6351915  75.0039216  38.7191657  56.7212630  75.9637314
  39.0484327  55.9410619  76.8636500  39.3607747  57.8326542  75.7090128
  39.1302085  58.3825211  74.8937920  40.4330469  58.2781309  76.5474260
  40.7821767  57.4641118  77.1827059  41.5967217  58.7688299  75.7040433
  41.2892948  59.6641284  75.1636466  42.7896402  59.0926397  76.5796271
  43.0979535  58.1976485  77.1200293  43.6133567  59.4425825  75.9574280
  42.5172281  59.8710264  77.2923734  41.9667264  57.6814820  74.7053502
  41.1101224  57.4678546  74.0660576  42.8018359  58.0197416  74.0919399
  42.2535714  56.7770425  75.2418295  39.8591553  59.3690574  77.4256896
  40.0011108  59.3146369  78.6452686  39.1536385  60.3161435  76.8223895
  39.0725154  60.3519338  75.8162894  38.4459134  61.3083943  77.6037732
  39.1094879  61.8178948  78.3024701  37.8172017  62.3453251  76.6868620
  37.0204118  61.8791818  76.1072618  37.2369095  63.4928049  77.5223733
  38.0332467  63.9597667  78.1019364  36.7874503  64.2334109  76.8608688
  36.4769699  63.1020324  78.1990485  38.8119823  62.8108559  75.7826327
  38.4292148  63.4674411  75.1961302  37.3000036  60.7202601  78.4190173
  36.5359817  59.9336215  77.8999602  37.1243961  61.1422930  79.6696264
  37.7582956  61.8091347  80.0862713  36.0145970  60.5968142  80.5117504
  36.0744442  59.5087813  80.4852567  36.0593320  61.0597713  81.9914019
  36.1833553  62.1425552  81.9741846  35.0896333  60.8124787  82.4234098
  37.1632084  60.4364095  82.8333318  37.4844893  59.5151067  82.3474506
  37.9983718  61.1356848  82.8735568  36.6954015  60.1281816  84.2397120
  36.0647711  60.9456050  84.5893165  36.1170058  59.2044155  84.2250858
  37.8826531  59.9677863  85.1767397  38.4249762  59.0728350  84.8717013
  38.5229286  60.8407923  85.0502208  37.4882976  59.8452616  86.6065339
  36.8953491  59.0361268  86.7240606  38.3157994  59.7418817  87.1763175
  36.9861269  60.6746284  86.8895080  34.6821723  60.9981566  79.9001920
  34.5552132  62.1073635  79.3614587  33.6995110  60.0975804  79.9842344
  33.8955158  59.1934490  80.3894850  32.3326000  60.3469766  79.4375070
  31.9564830  61.3307120  79.7183983  32.3002276  60.2032636  77.8966233
  33.0211048  60.8973580  77.4645708  32.6485996  58.7837551  77.4756702
  31.9278390  58.0890845  77.9069906  32.6188866  58.7089425  76.3886463
  33.6490760  58.5345499  77.8292842  30.9326478  60.6392817  77.3489924
  30.1707570  60.0619774  77.8727700  30.8091789  61.6972444  77.5804440
  30.7878543  60.4298410  75.8611686  30.9107470  59.3719715  75.6289848
  29.7989417  60.7588582  75.5419528  31.5491709  61.0072372  75.3366587
  31.2130819  59.4623270  80.0016334  31.3950183  58.2839576  80.2747372
  30.0618094  60.0778171  80.2073721  29.9991624  61.0782610  80.0837327
  28.8613067  59.3541664  80.6288245  29.1598161  58.4147090  81.0940245
  28.0262666  60.1524463  81.6314641  27.8459075  61.1320989  81.1889140
  27.0735136  59.6537783  81.8094866  28.7279202  60.3431901  82.9591655
  29.3384251  59.4071894  83.4908915  28.6082557  61.5484961  83.5197437
  29.0543668  61.7363174  84.4062017  28.0721380  62.2672650  83.0549322
  27.9884503  59.0382342  79.4434307  27.4534318  59.9069986  78.7520736
  27.8494684  57.7608805  79.2030215  28.1983144  57.0531315  79.8334952
  27.1738032  57.3385996  78.0188790  26.2431258  57.8943234  77.9043812
  28.0390564  57.5893032  76.8038557  28.2648828  58.6553094  76.7767895
  28.9626348  57.0260619  76.9375050  27.3873141  57.1827926  75.5124379
  27.1876132  56.1133397  75.5794521  26.4437910  57.7247007  75.4476156
  28.3669764  57.5133913  74.0258979  28.0868889  59.2762132  73.9656005
  28.4607954  59.7355462  74.8806448  28.6099603  59.6985999  73.1076457
  27.0187223  59.4719072  73.8716577  26.8857139  55.8504608  78.1188911
  27.6894012  55.0316683  78.6754119  25.7118724  55.5091748  77.5850333
  25.0747841  56.2155726  77.2455928  25.3179885  54.1438814  77.4918266
  25.3173365  53.6791608  78.4777949  23.9316144  54.0697630  76.9264043
  23.8941367  54.6837596  76.0265694  23.6905782  53.0377088  76.6717170
  22.9029350  54.5776274  77.8976172  22.6785748  53.9502387  78.9396705
  22.2533406  55.7030759  77.5653918  21.5535436  56.0811086  78.1878670
  22.4669391  56.1674045  76.6942573  26.2880166  53.3989951  76.5977797
  26.7050924  53.8954094  75.5838765  26.6637561  52.2038596  77.0152589
  26.3788573  51.8590643  77.9208240  27.4986041  51.3498138  76.1830309
  27.2291627  50.3050447  76.3378151  27.3612819  51.6081917  75.1330391
  28.9330860  51.5401858  76.5462559  29.7613393  50.6179283  76.4030821
  29.2147796  52.7391446  77.0338586  28.4830549  53.4240113  77.1589023
  30.5491685  53.0845273  77.4439354  31.3029972  52.5793803  76.8400579
  30.7875754  54.6004514  77.3965602  30.0936328  55.1036144  78.0698884
  32.2239429  54.8919345  77.8342632  32.9185199  54.3894475  77.1610840
  32.4025912  55.9667625  77.8037623  32.3757328  54.5275994  78.8502941
  30.4664264  55.1539938  75.9998429  29.4002774  55.0053922  75.8285403
  30.6861542  56.2215116  76.0148455  31.2504690  54.4948141  74.8912202
  31.0308906  53.4272788  74.8752933  30.9707457  54.9370671  73.9350475
  32.3167682  54.6433965  75.0616001  30.7342159  52.6608765  78.8613049
  30.0924434  53.2103227  79.7697883  31.6402333  51.7130842  79.0441767
  32.0763075  51.2626486  78.2523140  31.9894052  51.2529027  80.3761140
  31.0825374  50.9184217  80.8799121  32.9844086  50.1057163  80.3555589
  32.6176233  49.3031315  79.7156953  33.9343447  50.4735442  79.9677135
  33.2081045  49.5595714  81.7232043  32.2771747  49.4885432  82.5235502
  34.4156880  49.1559943  82.0054624  34.6176040  48.7777110  82.9199193
  35.1433286  49.2236166  81.3082772  32.5500095  52.3936771  81.1956826
  33.5341271  53.0120802  80.8032553  31.8705667  52.7041018  82.2884991
  31.0597781  52.1667478  82.5604769  32.2288510  53.8527537  83.0852959
  32.2446532  54.7454513  82.4600437  31.2117503  54.0623024  84.2125978
  30.2084552  54.1190839  83.7903725  31.2730148  53.2097580  84.8889961
  31.4760458  55.3242774  85.0010298  32.2745364  55.3471768  85.9312090
  30.8137115  56.3924908  84.6203088  30.9476601  57.2665716  85.1083050
  30.1734679  56.3349642  83.8412840  33.6280255  53.6928898  83.6476446
  34.3451790  54.6657470  83.7304736  34.0057070  52.4764219  84.0414561
  33.4012128  51.6782125  83.9089873  35.3098157  52.2635846  84.6841434
  35.4190870  52.9635182  85.5125467  35.4502591  50.8318924  85.2285623
  35.5362043  50.1608346  84.3739314  36.3675690  50.7907081  85.8158838
  34.3560226  50.4322447  86.0340245  34.4979275  49.5348838  86.3441958
  36.4558754  52.4915013  83.7232823  37.4007894  53.2587383  83.9980474
  36.3560454  51.8113009  82.5894325  35.4798706  51.3767919  82.3372043
  37.4922673  51.6438098  81.6947748  38.4215917  51.8596640  82.2219013
  37.5409658  50.2031969  81.1895817  38.5091082  50.0301624  80.7196257
  37.4248396  49.5306659  82.0394739  36.5094065  49.9582772  80.2494564
  36.5610292  49.0484510  79.9475435  37.4553748  52.5648536  80.5013456
  38.4333596  52.6441824  79.7680662  36.3289301  53.2312386  80.2793493
  35.5868891  53.2372583  80.9645049  36.1315905  53.9724715  79.0412686
  35.1577886  54.4604724  79.0820618  36.9131164  54.7281977  78.9625627
  36.1848044  53.0756982  77.8137984  36.5237230  53.5333908  76.7279086
  35.8445594  51.7999854  77.9904198  35.6235222  51.4691372  78.9187416
  35.7740669  50.8539129  76.8851598  36.4111433  51.2068263  76.0741820
  36.2318421  49.4684605  77.2925080  35.7996217  49.2578760  78.2707405
  35.8328036  48.7660635  76.5607247  37.7342604  49.3218018  77.3638410
  38.1105070  49.3230818  76.3408368  38.1215771  50.1918988  77.8939533
  38.2927310  47.8176868  78.2012655  36.9863233  46.6278446  77.8704808
  36.8869605  46.4863916  76.7942759  37.2337145  45.6758818  78.3402309
  36.0450658  46.9988115  78.2760905  34.3467353  50.7736016  76.4267007
  33.4230966  50.9292783  77.2206669  34.1679850  50.5487635  75.1438620
  34.9539795  50.4281097  74.5211625  32.8304686  50.4323648  74.5938118
  32.1056946  50.9301214  75.2380479  32.7502613  51.0533411  73.1954209
  33.4096833  50.4968639  72.5293916  31.3302445  51.0101808  72.6543041
  30.6702719  51.5668769  73.3196059  31.3056807  51.4579613  71.6608305
  30.9951867  49.9747123  72.5939474  33.2310546  52.4735115  73.2633239
  34.2626434  52.4919927  73.6148706  33.1774440  52.9235883  72.2720337
  32.6027447  53.0378035  73.9524553  32.5131895  48.9728615  74.4775140
  33.2712651  48.2654784  73.8420627  31.4064153  48.5196771  75.0774096
  30.8950030  49.1051531  75.7222155  30.9236664  47.1388244  74.8488850
  31.7621499  46.4531850  74.9711272  29.8144697  46.7294442  75.8133644
  30.1656581  46.9132360  76.8287394  28.9420752  47.3514526  75.6130315
  29.4353645  45.2599039  75.6652107  29.9844318  44.5845629  74.7614428
  28.5869620  44.7907893  76.4546724  30.4056156  46.9595764  73.4266380
  29.5481096  47.7257051  72.9451110  30.9134606  45.9126412  72.7707157
  31.5166148  45.2480346  73.2339677  30.6542573  45.7353481  71.3591999
  31.0380059  46.5782055  70.7843717  31.3020063  44.4576854  70.8412150
  30.9208190  43.6036642  71.4010757  31.0665007  44.3329940  69.7842905
  32.3828694  44.5208367  70.9670965  29.1525083  45.7179263  71.1634155
  28.5915195  46.5194676  70.3713977  28.5175308  44.8304819  71.9238265
  29.0146995  44.3157942  72.6365811  27.1239185  44.5199261  71.7008424
  26.9719161  44.2648447  70.6520679  26.6794932  43.3432321  72.5567183
  27.4234686  42.5514238  72.4693145  26.6205180  43.6727638  73.5940374
  25.3128994  42.8111019  72.1116243  24.5460611  43.4885694  72.4872540
  25.2894722  42.8050561  71.0218919  25.0464023  41.4022662  72.6335709
  25.4485281  41.3329914  73.6443107  23.9676054  41.2488231  72.6609912
  25.6514095  40.3449631  71.8129033  25.6835327  40.5314206  70.8207838
  26.1245156  39.1745117  72.2585862  26.1148651  38.8648734  73.5591187
  25.7437794  39.5232850  74.2291110  26.4787057  37.9739568  73.8656921
  26.6447977  38.3083894  71.3938552  26.6789492  38.5392736  70.4111924
  27.0033864  37.4237011  71.7237636  26.2307695  45.7168961  71.9544496
  25.2103497  45.9147224  71.2563341  26.6203648  46.5156829  72.9367002
  27.4474190  46.3040629  73.4764202  25.8361171  47.6903767  73.3042472
  24.8766632  47.3861296  73.7225545  26.5903297  48.5066394  74.3545775
  27.6084938  48.6704068  74.0015602  26.0887636  49.4670192  74.4737502
  26.6257636  47.8288943  75.6120194  27.1041349  48.3632493  76.2501616
  25.5085607  48.5696652  72.0930414  24.3902107  49.0780074  71.9367105
  26.5103698  48.7311851  71.2454684  27.3839130  48.2534243  71.4150741
  26.4210676  49.6254577  70.0885156  25.6349213  50.3729583  70.1948922
  27.7697548  50.3290050  69.8631378  28.5068307  49.5897101  69.5496695
  27.6394791  51.4065309  68.7863874  26.9028623  52.1464877  69.0993732
  28.6036357  51.8935871  68.6405146  27.3189260  50.9488317  67.8505155
  28.2959015  50.9034425  71.1986164  28.6444558  50.0539158  71.7859112
  29.1420677  51.5436273  70.9490854  27.2825869  51.6961466  72.0072248
  26.4362849  51.0564489  72.2575440  27.7496765  52.0552608  72.9242654
  26.9338949  52.5461596  71.4207168  26.0055860  48.8715346  68.8327561
  26.5515350  47.8047947  68.5492608  25.0450380  49.4315090  68.0657194
  24.2954508  50.6891933  68.2967482  24.9093750  51.5343391  67.9854188
  24.0656429  50.7792963  69.3584302  23.0528016  50.5305253  67.4492008
  22.7410267  51.5069915  67.0785132  22.2548351  50.1005550  68.0545738
  23.4217784  49.6217354  66.3371015  23.8718003  50.1805146  65.5165255
  22.5644131  49.0599977  65.9663249  24.4589235  48.6575939  66.9451699
  24.0136079  47.7616371  67.3776670  25.4456996  48.2607231  65.8708573
  25.5095650  47.1018539  65.5033286  26.2108193  49.2257105  65.3851062
  26.0910039  50.1826134  65.6852402  27.2050712  48.9420213  64.3320077
  26.7266661  48.4681458  63.4748788  27.9323128  50.2265242  63.8472882
  27.1903456  50.9063030  63.4283793  28.6669438  50.9184949  64.9911391
  29.4094496  50.2394478  65.4102825  29.1641651  51.8129670  64.6159176
  27.9528994  51.1982263  65.7657309  28.9216658  49.9056749  62.7415101
  28.3928419  49.4635198  61.8971487  29.4174010  50.8215583  62.4197899
  29.6661418  49.2012383  63.1124891  28.2681656  47.9013407  64.7572171
  28.6557853  47.0692543  63.9816501  28.7553724  48.0010899  65.9873455
  28.4211698  48.7357956  66.5944826  29.7645669  47.0763466  66.5071612
  30.5971778  47.0111455  65.8067278  30.2993024  47.5581390  67.8599638
  29.4375526  47.9877352  68.3707804  30.6488606  46.6845409  68.4101778
  31.4189360  48.5966743  67.7887241  31.1284888  49.4060994  67.1189688
  31.6644637  49.1554372  69.1822739  31.9554229  48.3466152  69.8525339
  32.4618819  49.8974351  69.1414803  30.7522494  49.6231690  69.5526689
  32.6841663  47.9683907  67.2313335  32.4894401  47.5855560  66.2295258
  33.4734865  48.7187327  67.1859277  32.9989863  47.1492891  67.8779090
  29.1717102  45.7016595  66.7005895  29.7978410  44.6906462  66.3973598
  27.9775888  45.6833031  67.2792941  27.6196251  46.5284704  67.7007839
  27.1784424  44.4636359  67.3853646  27.7162369  43.7214338  67.9752903
  25.8575482  44.7858749  68.0906174  25.3034517  45.5211159  67.5070954
  25.2644201  43.8763183  68.1855178  26.0634255  45.1898377  69.0818428
  26.9252471  43.8356550  65.9780277  27.1729683  42.6358315  65.7478045
  26.4693658  44.6685014  65.0365363  26.4309283  45.6526948  65.2601099
  26.0160567  44.2353621  63.6962083  25.8187729  43.1633650  63.6954206
  24.7146918  44.9771682  63.3173056  25.0003235  46.0150294  63.1459639
  24.3790153  44.5337459  62.3798634  23.5700642  44.9229888  64.3503561
  23.9567972  45.3624559  65.2698163  22.7660613  45.5470264  63.9601529
  23.0279381  43.5130754  64.6445540  22.6158178  43.1098411  63.7195361
  23.8618962  42.8919100  64.9713061  21.9371998  43.5206941  65.7316593
  22.3855552  43.9332844  66.6354553  21.1424580  44.1819977  65.3864606
  21.3679712  42.1718091  66.0295958  22.1041600  41.5589987  66.3498914
  20.6628896  42.2551334  66.7479390  20.9520877  41.7894993  65.1923508
  27.0945999  44.5472390  62.6655817  26.8083246  45.0718190  61.5750441
  28.3446299  44.2509822  63.0208100  28.5204472  43.7373142  63.8724747
  29.5008844  44.7300789  62.2424144  29.3646395  45.7870342  62.0135434
  30.8238368  44.5601023  63.0180373  30.8210440  45.2013681  63.8994394
  30.9355832  43.5205189  63.3260620  32.0648213  44.9135164  62.2299092
  32.8980866  44.0465124  61.6054902  32.6503163  42.9876025  61.6791081
  33.9097030  44.7234135  60.9946005  34.6526932  44.3007614  60.4566133
  33.7501646  46.0662154  61.2125784  34.5255653  47.1581130  60.7759099
  35.4049979  46.9588482  60.1635452  34.1238105  48.4061726  61.1499105
  34.6988729  49.2772319  60.8358104  32.9826020  48.5945653  61.9328309
  32.6740450  49.5963027  62.2318529  32.2053709  47.5168027  62.3552568
  31.3202907  47.7214581  62.9576271  32.5949563  46.2258494  61.9892583
  29.6222808  44.0593322  60.8875860  29.2427367  42.9012462  60.6957057
  30.1718707  44.8211145  59.9543167  30.4335691  45.7660979  60.1964318
  30.4387592  44.3586314  58.6097045  30.4489530  43.2688656  58.5895585
  29.3659511  44.8517620  57.6540530  29.3265274  45.9402354  57.6961345
  29.6203822  44.5367792  56.6420497  28.0240756  44.2867443  58.0322581
  28.0766175  43.2008107  57.9542300  27.7697124  44.5651252  59.0549533
  26.9581737  44.7741932  57.1308838  27.2431946  45.2958841  56.0643915
  25.7111402  44.6351296  57.5599419  24.9439763  44.9511446  56.9840118
  25.5342636  44.2138379  58.4606801  31.7599703  44.9125235  58.1656800
  32.1170995  46.0218110  58.5192770  32.4529992  44.1263781  57.3595259
  32.0708267  43.2177854  57.1392924  33.7043195  44.5163642  56.7354150
  34.5120200  44.5173684  57.4673426  34.0419734  43.5259419  55.6449731
  34.9189283  43.9156400  55.1280740  34.2698643  42.5419959  56.0548707
  32.9003845  43.3823186  54.6326154  31.9777061  44.2191195  54.5645143
  32.9242474  42.2946500  53.8880930  32.1998377  42.1404301  53.2014005
  33.6668298  41.6206057  54.0078277  33.6474992  45.8635089  56.0589170
  34.6405552  46.5839201  56.0371763  32.4995422  46.1734063  55.4661597
  31.7097807  45.5485137  55.5428761  32.3317993  47.4117158  54.7101566
  33.0645887  47.4532241  53.9043055  30.9389470  47.4848330  54.1045755
  30.8865820  48.3189008  53.4047984  30.7183319  46.5558029  53.5789025
  29.9931946  47.6771774  55.1384406  29.1117090  47.7240325  54.7610978
  32.5062180  48.6110143  55.6195340  33.0204388  49.6423021  55.2233315
  32.0522916  48.4734342  56.8525399  31.5218086  47.6574364  57.1224191
  32.2416837  49.5224166  57.8302247  31.9006527  50.4745327  57.4236882
  31.4438750  49.2182445  59.0933975  31.9340341  48.3873584  59.6008141
  31.4935072  50.1073552  59.7219824  29.9937675  48.8652579  58.8319827
  29.2447762  49.5448293  57.8490633  29.7234977  50.3417807  57.2800345
  27.9250701  49.2155157  57.6016862  27.3450419  49.7423686  56.8439955
  27.3387195  48.2019592  58.3423954  26.0362659  47.8951973  58.0696851
  25.6619036  48.4362942  57.3706382  28.0474474  47.5101874  59.3254023
  27.5752474  46.7166013  59.9044953  29.3690755  47.8451156  59.5600600
  29.9395349  47.3122617  60.3208115  33.7314755  49.7299527  58.1748700
  34.5660972  48.8049073  58.1848943  34.0257960  50.9845112  58.4650917
  33.2523102  51.6097220  58.6409626  35.3742403  51.4964610  58.6247013
  36.1044084  50.6875764  58.5990225  35.6595067  52.4466875  57.4685423
  36.6687272  52.8445667  57.5746796  35.5824029  51.8988518  56.5293772
  34.7160807  53.5290904  57.4697102  34.9062077  54.1200618  56.7374504
  35.3845298  52.2993104  59.9089131  34.3354017  52.6062606  60.4736332
  36.5599303  52.7297329  60.3086020  37.4138353  52.4766420  59.8322717
  36.6523346  53.5507304  61.4743115  36.3043807  52.9822970  62.3368141
  38.0818650  54.0100728  61.7136801  38.3674688  54.7486217  60.9646298
  38.1582589  54.6341328  63.0928053  37.8732210  53.8959986  63.8424798
  39.1772536  54.9705823  63.2839916  37.4793184  55.4852487  63.1451566
  39.0546085  52.8233080  61.6230746  38.7262156  52.0949409  62.3645193
  38.9387444  52.4019874  60.6244937  40.5157576  53.1650201  61.8618407
  40.6324901  53.5859933  62.8604672  41.1194310  52.2615088  61.7761381
  40.8450183  53.8930420  61.1204424  35.7372388  54.7743113  61.3393171
  34.9940328  55.1055290  62.2761659  35.7620936  55.4409267  60.1921314
  36.3716629  55.1641222  59.4358881  34.9289899  56.6483580  60.0142828
  35.3195607  57.4474156  60.6444103  34.9246407  57.1273222  58.5668701
  35.9630408  57.3222906  58.2988930  34.5435795  56.3019370  57.9655119
  34.0791747  58.3904908  58.3005879  33.0675938  58.2045011  58.6614380
  34.5176850  59.2169161  58.8599018  34.0317914  58.7514679  56.8053621
  33.5477181  59.7251513  56.7297796  35.0645102  58.8324063  56.4661862
  33.2793456  57.7335359  55.9231310  33.4846661  57.9757269  54.8804001
  33.6686885  56.7406910  56.1484533  31.8057213  57.7545742  56.1574765
  31.4446814  58.6743614  55.9483323  31.3599430  57.0738395  55.5591605
  31.6152290  57.5297606  57.1235358  33.4841879  56.3910324  60.4699062
  32.9316779  57.1131056  61.3455094  32.8866637  55.3410599  59.9052120
  33.3725730  54.7563813  59.2402741  31.4843982  55.0462412  60.1920577
  30.8528641  55.8883244  59.9089331  31.0180552  53.8111225  59.4325138
  31.6759082  52.9740650  59.6663161  29.5937931  53.4644166  59.8371640
  28.9352283  54.3008777  59.6032279  29.2653342  52.5802377  59.2908648
  29.5584744  53.2632686  60.9078618  31.0858907  54.0686206  57.9444795
  32.1130580  54.2987251  57.6614932  30.7512115  53.1818921  57.4061469
  30.4423868  54.9111831  57.6913156  31.2487488  54.8505778  61.6988527
  30.3058731  55.4360159  62.2833693  32.1356040  54.0656360  62.3081205
  32.8782094  53.6412789  61.7709447  32.1129705  53.8459589  63.7552116
  31.2780338  53.2016370  64.0305827  33.3977940  53.2262536  64.2788338
  34.2035734  53.9583744  64.2257503  33.2006837  52.7998332  65.7102702
  32.3953133  52.0673158  65.7640991  34.1215169  52.3550180  66.0875052
  32.9424054  53.6682103  66.3163355  33.8264480  52.0542390  63.4341075
  33.9952149  52.3864209  62.4097663  34.7484995  51.6340865  63.8358444
  33.0461183  51.2932717  63.4448398  31.9933500  55.1523288  64.5534199
  31.1194987  55.2956514  65.4261108  32.8642025  56.0999375  64.2292843
  33.5474484  55.9452792  63.5017164  32.8834493  57.3665796  64.9312504
  33.0071853  57.1967858  66.0008104  34.0327407  58.2189913  64.4410447
  33.7797735  58.4757468  63.4123643  34.0274167  59.1216001  65.0520841
  35.4199347  57.5871433  64.4804130  35.5505592  56.9526256  63.6038143
  36.4857807  58.6722511  64.4837916  36.3560794  59.3069363  65.3604051
  37.4734582  58.2120355  64.5119964  36.3927023  59.2765042  63.5813976
  35.5756863  56.7368404  65.7051826  34.8266666  55.9450162  65.6960566
  36.5716316  56.2940461  65.7164682  35.4421678  57.3523264  66.5948167
  31.5904785  58.1526232  64.7659984  31.0359887  58.6500445  65.7382951
  31.1325104  58.2058629  63.5331307  31.6109705  57.7020010  62.8001243
  29.9244530  58.9132437  63.1985746  30.0572753  59.9768805  63.3963983
  29.5764756  58.7312662  61.7241683  30.0915175  57.8330634  61.3834882
  28.4991799  58.5752371  61.6676961  29.9645528  59.9021701  60.8407901
  29.0627581  60.3432892  60.4161949  30.4867725  60.6489442  61.4388847
  30.8668932  59.4713660  59.7131094  31.5839782  58.4836788  59.8296943
  30.8400749  60.2110799  58.6149901  31.4259625  59.9653707  57.8298378
  30.2338564  61.0175318  58.5677060  28.8543531  58.2780995  64.0118352
  28.0140455  58.9650758  64.5683025  28.8899799  56.9615727  64.0964157
  29.6408644  56.4111310  63.7048984  27.8324557  56.2810510  64.7692921
  26.8847042  56.4894758  64.2728797  28.0690323  54.7833183  64.7527555
  28.3580469  54.5003860  63.7405702  28.8880007  54.5653511  65.4382342
  26.8357233  53.9922397  65.1680259  26.9853790  52.9599918  64.8515321
  26.7541599  54.0304700  66.2542971  25.5576658  54.5333272  64.5444464
  25.6567708  55.2393393  63.5141614  24.4616600  54.2602662  65.0887579
  27.8013391  56.7711828  66.1860304  26.7497210  57.1120929  66.7400490
  28.9817995  56.8489802  66.7639437  29.8373500  56.6074333  66.2845819
  29.0664260  57.2855377  68.1302607  28.4674790  56.6312880  68.7637581
  30.4887374  57.2472444  68.6099034  31.0945969  57.7601205  67.8629150
  30.5577947  57.7777615  69.5595785  30.9951848  55.8333471  68.7848383
  31.2054706  55.3932706  67.8100494  32.2634254  55.8663906  69.6065092
  32.0538199  56.3059449  70.5816792  32.6376934  54.8512669  69.7389786
  33.0146333  56.4658240  69.0922460  29.9793842  54.9456015  69.4661061
  29.0692832  54.9081261  68.8674315  30.3867807  53.9399819  69.5703102
  29.7484232  55.3475202  70.4526239  28.5505067  58.6842156  68.2519865
  27.8558556  59.0045010  69.1958283  28.8890711  59.5305741  67.2986889
  29.4568427  59.2594028  66.5086250  28.4705887  60.8995700  67.3977430
  28.8218094  61.3205899  68.3398075  29.0342975  61.7251604  66.2581264
  30.1090828  61.8099953  66.4185594  28.8474443  61.1760781  65.3352534
  28.4310873  63.1049704  66.1532131  27.9328032  63.1882369  65.1873557
  27.6973137  63.2193926  66.9510764  29.4790289  64.1872229  66.2740152
  30.0106472  64.0884671  67.2204444  30.1886356  64.1137514  65.4499037
  28.8436151  65.5025148  66.2289212  28.2313818  65.7483234  66.9936746
  29.0089207  66.3752164  65.2458179  29.8154228  66.0789835  64.2443498
  30.2990099  65.1923322  64.2347074  29.9454218  66.7402621  63.4920795
  28.3924494  67.5474262  65.2583580  27.7840588  67.7863840  66.0283322
  28.5335871  68.1969376  64.4978885  26.9609097  60.9385732  67.3861306
  26.3624371  61.5568002  68.2437779  26.3412618  60.2191702  66.4587984
  26.8496972  59.5884805  65.8556207  24.9035245  60.3048209  66.3070205
  24.6270022  61.3298647  66.0602009  24.4107009  59.3956541  65.2104451
  24.5985351  58.3678916  65.5211250  23.3371488  59.5525979  65.1057814
  25.0869502  59.6519752  63.8878116  24.9202895  60.6937218  63.6137876
  26.1556529  59.4752826  64.0092871  24.5463590  58.7490029  62.7945358
  24.8031557  57.7136898  63.0187705  23.4623746  58.8508484  62.7425284
  25.1142099  59.1017232  61.4903691  25.7643805  59.8742846  61.4674232
  24.8340843  58.4753787  60.3535190  23.9885888  57.4536288  60.3507890
  23.5597313  57.1546840  61.2149725  23.7774432  56.9791505  59.4845398
  25.3943236  58.8679604  59.2077068  26.0365406  59.6474763  59.2041960
  25.1735523  58.3837705  58.3492669  24.3138600  59.8686914  67.6007912
  23.3920642  60.4854388  68.1365086  24.8832985  58.8120887  68.1341640
  25.7295053  58.4058928  67.7612857  24.3025500  58.2194962  69.3146174
  23.2987572  57.8567693  69.0934200  25.1416103  57.0593837  69.7799107
  26.1721804  57.3078646  69.5263720  25.0397365  56.9957769  70.8632739
  24.7766941  55.7263486  69.1596183  25.1726364  55.6598502  68.1462534
  25.3854977  54.6378393  70.0097139  24.9896582  54.7034103  71.0231785
  25.1386105  53.6643619  69.5860522  26.4685055  54.7585479  70.0346919
  23.2685039  55.5564143  69.0890234  22.8404933  56.3541089  68.4819074
  23.0316549  54.5918386  68.6400274  22.8498479  55.6012119  70.0944185
  24.2580069  59.2163379  70.4160989  23.2711056  59.3283267  71.1051166
  25.3190532  59.9724465  70.5663872  26.1701709  59.8521788  70.0360725
  25.2687488  61.0254635  71.5465834  25.3412243  60.5983719  72.5468030
  26.4227581  62.0066194  71.3500164  26.3685148  62.3590665  70.3199980
  26.2493005  62.8416320  72.0288143  27.7974995  61.4195923  71.6116999
  27.7751139  61.0004841  72.6176562  27.9409197  60.6175679  70.8876215
  29.1670772  62.5835809  71.4853291  30.5631145  61.5689064  71.9986675
  30.6612973  60.7175680  71.3251083  31.4761028  62.1635246  71.9673252
  30.3982622  61.2105001  73.0147727  23.9643920  61.8479406  71.4963268
  23.4305448  62.2673512  72.5302369  23.4440740  62.0679900  70.2944918
  23.9124207  61.7124629  69.4733030  22.2249914  62.8799511  70.1086045
  22.2740801  63.7777273  70.7247922  22.1023915  63.2944149  68.6599793
  21.9605359  62.3881137  68.0712568  21.2176126  63.9251733  68.5738970
  23.3178135  64.0516506  68.1408210  23.3226576  65.0575263  68.5606916
  24.2250216  63.5281732  68.4425610  23.2669281  64.1604683  66.3433412
  24.9595339  63.8416242  65.8416761  25.2603793  62.8517278  66.1847449
  25.0315191  63.8863912  64.7549771  25.6165933  64.5927509  66.2800628
  20.9216240  62.1891498  70.5424570  19.9569515  62.8705679  70.9139906
  20.9086776  60.8572093  70.5495258  21.7059735  60.3443980  70.2010387
  19.7714260  60.0995639  71.0733972  18.9165619  60.1992258  70.4045369
  20.1318025  58.6312124  71.1834320  19.2220846  58.0405548  71.2913025
  20.6628148  58.3186888  70.2842908  20.9612845  58.4314783  72.3150035
  21.1893384  57.5015478  72.3844327  19.3571332  60.5563327  72.4668794
  20.2056875  60.9252738  73.2891197  18.0636813  60.4530296  72.7396061
  17.4450924  60.0430999  72.0544750  17.4783785  60.9762930  73.9822670
  17.6156290  62.0563413  74.0347773  15.9873636  60.6730076  74.0215287
  15.8759132  59.5943443  73.9112398  15.6234411  60.9768835  75.0030173
  15.1811362  61.3790525  72.9410122  14.9851481  62.4019070  73.2626615
  15.7659294  61.3936943  72.0212815  13.8567910  60.6622485  72.6902160
  13.4560442  60.3407798  73.6515478  13.1683830  61.3701228  72.2285799
  14.0255190  59.4538382  71.7819697  14.1378562  59.8136240  70.7592111
  14.9320234  58.9290885  72.0836099  12.8622255  58.5201473  71.8559402
  12.0222038  59.0060792  71.5760593  13.0195983  57.7366586  71.2383002
  12.7582182  58.1863135  72.8034826  18.1475388  60.4308559  75.2648596
  18.4883617  61.2022999  76.1860805  18.3335616  59.1151652  75.3112121
  18.0393687  58.5240187  74.5469505  18.8751631  58.4806615  76.5069892
  18.2382290  58.7338489  77.3545211  18.9485264  56.9595393  76.3887947
  19.2468710  56.5890789  77.3695336  17.9374443  56.6195429  76.1647066
  19.8995566  56.4330527  75.3418863  20.7938561  57.0562131  75.3425309
  20.1672800  55.4139374  75.6208619  19.2871828  56.4324281  73.9596247
  18.4888779  57.3621169  73.6510698  19.6160644  55.5012771  73.1770529
  20.2282129  59.0213441  76.8836039  20.6010132  59.0329883  78.0530719
  20.9458247  59.5165694  75.9052348  20.6322084  59.4855588  74.9456606
  22.2466927  60.0317299  76.1744080  22.6458730  59.6243718  77.1032855
  23.1597224  59.6149387  75.0278759  22.6284803  59.7942151  74.0931346
  24.0727230  60.2100805  75.0462105  23.5386217  58.1384494  75.0979647
  23.7319180  57.5509760  76.1773518  23.6705107  57.5373484  73.9394661
  23.9200382  56.5591951  73.9070318  23.5219129  58.0554960  73.0853335
  22.2799943  61.5421481  76.3966890  22.9391407  62.0302063  77.3224510
  21.5764804  62.2764140  75.5551673  20.8888365  61.8411440  74.9570158
  21.7896890  63.7206133  75.4319132  22.8058253  63.9221879  75.0928942
  20.8278880  64.2939566  74.4322122  21.0889684  65.3438023  74.2989441
  20.9811913  63.7600885  73.4943513  19.3773863  64.1840497  74.8428436
  19.1020141  63.1453422  75.0254848  19.1801925  64.7743985  75.7376648
  18.3895703  64.8281702  73.4779031  18.6473672  66.5894963  73.6899809
  19.7106482  66.8142762  73.6062755  18.0999574  67.1326969  72.9196716
  18.2884656  66.8939749  74.6731308  21.6394080  64.4985639  76.7058714
  22.3419772  65.4797446  76.9525998  20.7357663  64.0289403  77.5373138
  20.1807085  63.2199137  77.2975511  20.4980735  64.6717239  78.8160750
  20.5676049  65.7560041  78.7288912  19.1011985  64.3121506  79.2631324
  18.9070835  64.7714551  80.2323888  18.3845852  64.6886487  78.5331910
  18.9591150  62.8016203  79.3804342  18.9274873  62.3951822  78.3695392
  19.8444619  62.4273452  79.8944195  17.7242482  62.3748872  80.1320124
  17.7305980  62.8174445  81.1281056  16.8356844  62.7050991  79.5939473
  17.7100503  60.8609179  80.2511613  17.7376865  60.4230789  79.2533468
  18.5861437  60.5379057  80.8134980  16.4846804  60.4168927  80.9502344
  15.6727617  60.7157308  80.4290977  16.4854286  59.4095878  81.0239662
  16.4590912  60.8221516  81.8750097  21.4788716  64.2809215  79.9523701
  21.4480594  64.9343723  80.9780946  22.2873751  63.2158245  79.8105379
  22.2664507  62.6546310  78.9710598  23.1783791  62.8082034  80.8940775
  22.5868958  62.6021864  81.7861558  23.9648375  61.5608655  80.5348947
  24.4713273  61.7859780  79.5963364  24.7046827  61.4359269  81.3255397
  23.1683531  60.2840963  80.3839179  22.4248088  60.4198763  79.5985476
  24.0915916  59.1189723  80.0163613  24.8351720  58.9822751  80.8015369
  23.5030648  58.2075383  79.9113608  24.5946332  59.3365912  79.0741875
  22.4846821  59.9922983  81.6990471  21.8210130  60.8181412  81.9552234
  21.9040401  59.0739989  81.6113984  23.2349989  59.8739135  82.4807816
  24.1620988  63.9169813  81.2873368  24.7170069  64.5734795  80.4183868
  24.3823195  64.1202135  82.5946580  23.9573500  63.2459542  83.7038810
  24.2823035  62.2266485  83.4952633  22.8702115  63.2721125  83.7783441
  24.6296855  63.8299994  84.9167850  25.4788511  63.2047916  85.1927053
  23.9183071  63.8605602  85.7420778  25.0630360  65.1960265  84.5413353
  25.9890405  65.3494454  85.0954809  24.3874325  66.0313640  84.7253755
  25.3649295  65.0877934  83.0411516  25.2710085  66.0125055  82.4717794
  26.7486579  64.4893963  82.8126729  26.8927730  63.2553884  82.8499889
  27.7616325  65.3165688  82.6024560  27.6507137  66.3201545  82.6271993
  29.0743062  64.7724909  82.2574155  29.0412274  63.6850881  82.1898871
  29.4766862  65.3356966  80.8911177  29.4846736  66.4218733  80.9819787
  30.4863856  64.9815668  80.6832732  28.5377290  64.9225504  79.7344313
  27.5193156  65.2462586  79.9492520  28.8876364  65.4067466  78.8227181
  28.5331381  63.4100923  79.5133870  29.6065138  62.7593232  79.4584576
  27.3398189  62.8301744  79.4068107  27.2777354  61.8328354  79.2599706
  26.5018850  63.3901306  79.4732713  30.0674792  65.1187422  83.3429210
  29.7931384  66.0134530  84.1188287  31.1946753  64.3962813  83.4404307
  31.6346469  63.2524070  82.6300416  31.4625189  63.4638728  81.5746959
  31.0742632  62.3629210  82.9179368  33.1056570  63.1422188  82.9683211
  33.6831420  63.7036545  82.2338825  33.4009231  62.0934330  82.9372167
  33.2760697  63.7009838  84.3348756  34.2746119  64.1367368  84.3685202
  33.1530557  63.0108718  85.1695687  32.2204621  64.8102368  84.4133374
  31.7688298  64.9171581  85.3995901  32.8137232  66.1499662  83.9774059
  32.5363735  66.5992044  82.8432457  33.5966234  66.7951775  84.8582916
  33.7058936  66.5204808  86.2897858  34.3889834  65.6873315  86.4551667
  32.7248863  66.2711016  86.6941789  34.2275401  67.7967874  86.8231040
  34.8645527  67.5820098  87.6811160  33.3860133  68.4122972  87.1410377
  34.9854453  68.4581169  85.7404092  36.0156052  68.1019296  85.7405925
  34.9775650  69.5456498  85.8132763  34.2881765  68.0195180  84.4656852
  33.5334561  68.7239863  84.1160857  35.3326144  67.8047080  83.3670014
  36.0876830  66.7683960  83.3819306  35.3498467  68.7947958  82.4435285
  34.7493578  69.5909868  82.6035045  36.1549171  68.7633285  81.2085413
  35.7557952  67.9925242  80.5492525  36.1393460  70.1073443  80.4595332
  35.8414088  70.8595097  81.1899987  37.1666173  70.2930215  80.1459450
  35.2144585  70.1829067  79.2445820  35.5845291  69.4622286  78.5153553
  34.2241244  69.8795268  79.5841381  35.1290184  71.5716539  78.5936016
  35.7293863  72.5439199  79.1177420  34.4522833  71.6878281  77.5380903
  37.5816088  68.3918897  81.5496528  38.1527028  68.8558269  82.5488720
  38.1306876  67.5114588  80.7407432  37.5682859  67.0194087  80.0612652
  39.5437442  67.2224063  80.7976706  39.8330921  66.8687981  79.8080555
  40.0497722  68.1644984  81.0086150  39.9590291  66.2049494  81.8208069
  41.0812077  66.2360140  82.3097692  39.0852187  65.2671619  82.1303549
  38.1103112  65.3168801  81.8711583  39.5288150  64.1377856  82.9415347
  40.5019234  64.3593607  83.3797854  38.5448946  63.8645862  84.0604537
  37.5681876  63.6778113  83.6140707  38.8769040  62.9732950  84.5928725
  38.4431649  65.0210045  85.0288337  39.3935791  65.1327322  85.5506867
  38.2325614  65.9270186  84.4606025  37.3496160  64.8285208  86.0532882
  36.3529542  64.1457918  85.8069057  37.5382063  65.4316614  87.2287239
  36.8434353  65.3416800  87.9562527  38.3748423  65.9753462  87.3854030
  39.7048790  62.9347664  82.0578469  39.1494295  62.8653744  80.9726370
  40.4951820  61.9936392  82.5066128  40.8983144  62.0458055  83.4312005
  40.8014481  60.8371975  81.6874537  40.0814218  60.7534376  80.8734233
  42.2152715  60.9167105  81.0868647  42.3177263  60.1602596  80.3087997
  42.4501547  62.2969441  80.4867421  42.3483172  63.0539381  81.2643595
  43.4537048  62.3438767  80.0639138  41.7167531  62.4820690  79.7019164
  43.1963918  60.6506770  82.0996584  44.0747549  60.7025010  81.7157406
  40.7329151  59.6002426  82.5262808  41.0938568  59.5948917  83.7093334
  40.3027763  58.5224247  81.9134228  39.9587519  58.5446587  80.9640797
  40.3246255  57.2508086  82.6061826  39.7674801  57.3380795  83.5389591
  39.6905762  56.1407463  81.7585677  40.2605009  56.0330849  80.8356950
  39.7642400  55.2215958  82.3398044  38.2415066  56.4115982  81.4265952
  37.2382176  56.0306337  82.2983108  37.4995605  55.5215199  83.2259974
  35.9207974  56.2886668  82.0036093  35.1374232  55.9732559  82.6927703
  35.5945306  56.9395679  80.8555507  34.2810069  57.1916184  80.5939404
  33.6930181  56.8680068  81.2803400  36.5610972  57.3358884  79.9698119
  36.2925546  57.8537033  79.0490225  37.8803884  57.0747017  80.2514537
  38.6584261  57.3857654  79.5543190  41.7815565  56.9669388  82.8433410
  42.6517936  57.5013695  82.1455257  42.0572618  56.1669557  83.8584369
  41.3540446  55.9092515  84.5360603  43.3970397  55.6553496  84.0333434
  44.0542101  56.4678601  84.3432675  43.4459836  54.5543355  85.0956906
  44.3844741  54.0127226  84.9774105  43.4093539  55.0043761  86.0877701
  42.2941818  53.5661831  84.9666886  42.1001889  52.9412191  83.9194891
  41.5101855  53.4350861  86.0321539  40.7299937  52.7942367  86.0054581
  41.6983059  53.9769306  86.8634878  43.8052594  55.1277741  82.6697197
  42.9498176  54.6501513  81.9130144  45.0970941  55.2405306  82.3652280
  45.7061187  55.6284813  83.0714026  45.6624219  54.9597423  81.0312882
  46.7476769  54.9110402  81.1204451  45.1506765  53.6161444  80.4142571
  44.0990565  53.7246154  80.1488731  45.7341980  53.4244296  79.5137860
  45.2973864  52.4106712  81.3617736  45.2158884  52.5453866  82.5872820
  45.4962165  51.2208929  80.7888789  45.5989907  50.3974545  81.3646275
  45.5429109  51.1499190  79.7824580  45.4146486  56.1659431  80.0919352
  44.9086313  57.2370570  80.4800982  45.7445185  56.1141967  78.9070904
  51.1675298  76.8496551  51.3581241  51.3455566  75.8917421  51.6242256
  51.7993800  77.4508387  51.8674805  51.1213029  76.9034443  50.3506176
  49.8021762  77.2174813  51.8357321  49.8728385  78.0567243  52.5276693
  48.9026878  77.6198236  50.6720042  48.9652632  76.8275211  49.9260550
  47.8840375  77.6773609  51.0555938  49.2763411  78.9372490  50.0384748
  49.3523772  79.7131548  50.8002422  50.2402071  78.8191903  49.5433723
  48.2580395  79.3664759  49.0138715  47.4090449  78.5713184  48.6066003
  48.3174338  80.6335583  48.6050640  47.6572709  80.9711944  47.9192883
  49.0223347  81.2503688  48.9829011  49.1091661  76.0833963  52.5654569
  49.3895384  74.9206345  52.3216199  48.1921285  76.4437209  53.4572019
  48.1573496  77.4113521  53.7445685  47.2501088  75.4913583  54.0850093
  46.9640812  74.6879086  53.4062191  47.7506365  74.8845697  55.4221187
  47.1305376  74.0234185  55.6711094  49.2085496  74.4454336  55.3076204
  49.8293710  75.3061964  55.0590869  49.5370519  74.0232818  56.2573440
  49.3014527  73.6928964  54.5245776  47.4979493  75.8439718  56.5879689
  47.8525179  76.8285816  56.2831323  46.4210936  75.8810810  56.7526022
  48.1872143  75.4351690  57.8644904  49.2642147  75.3982871  57.7007539
  47.9638128  76.1603714  58.6469688  47.8327917  74.4507847  58.1702226
  45.9056953  76.1713516  54.3415310  45.8232353  77.3914127  54.4104465
  44.8615314  75.3731734  54.4940282  44.9841631  74.3752789  54.3977608
  43.5132346  75.8854547  54.7791608  43.5064445  76.9716523  54.6884533
  42.4884077  75.3028892  53.7896794  42.5104232  74.2132438  53.8066359
  41.4908371  75.6498584  54.0590589  42.7177650  75.7180155  52.3534920
  42.2188821  76.9145301  51.8748507  41.6420539  77.5541722  52.5428529
  42.4444930  77.3066532  50.5588456  42.0442516  78.2544417  50.1988393
  43.1732773  76.4983473  49.7100246  43.3503457  76.8030958  48.6785814
  43.6794333  75.2979610  50.1727251  44.2551042  74.6534711  49.5083938
  43.4529949  74.9146151  51.4860326  43.8532103  73.9702048  51.8548371
  43.1133320  75.5193381  56.1947001  43.3177534  74.3975268  56.6204657
  42.5352046  76.4678607  56.9137838  42.4837575  77.4033777  56.5366094
  42.0018854  76.2301696  58.2609719  42.1430452  75.1973886  58.5796196
  42.6737722  77.1504237  59.2771517  42.5482123  78.1805724  58.9437939
  42.0733842  76.9904032  60.6607545  42.1989813  75.9605469  60.9950032
  42.5776061  77.6615597  61.3560312  41.0114748  77.2339385  60.6269811
  44.1646324  76.8666723  59.3033627  44.5866082  77.0461150  58.3145054
  44.6471260  77.5223785  60.0281723  44.3323059  75.8274624  59.5862572
  40.4892351  76.4451679  58.2787176  39.9768211  77.3495185  57.6250389
  39.7898034  75.5899392  59.0150701  40.2728671  74.9156905  59.5913839
  38.3348196  75.5368263  58.9620202  37.9568397  76.4330311  58.4700372
  37.8531720  74.3110086  58.1825701  38.3640612  73.4351995  58.5826323
  36.7798415  74.2098590  58.3432889  38.1324702  74.4238537  56.6991182
  37.6129661  75.3054832  56.3236909  39.2067702  74.5518253  56.5664351
  37.6717299  73.2026538  55.9327278  38.1965703  72.3238219  56.3072889
  36.5988955  73.0725006  56.0748048  37.9693080  73.3773901  54.4504257
  37.4354268  74.2608734  54.1003847  39.0421517  73.5332001  54.3371619
  37.5535141  72.1986707  53.6494343  36.5593487  72.0543784  53.7539074
  37.7699019  72.3597548  52.6761264  38.0484230  71.3799866  53.9733487
  37.7155555  75.5495868  60.3338144  38.3560068  75.2431900  61.3357266
  36.4326659  75.8775661  60.3328443  35.9549678  75.9035276  59.4433333
  35.6730471  76.1779287  61.5294711  36.2604212  76.1150892  62.4455181
  35.1238253  77.6104911  61.3942849  34.2516801  77.5848140  60.7409828
  34.7278836  78.1895145  62.7469375  35.5996790  78.2159423  63.4006761
  34.3449894  79.2010515  62.6117196  33.9553407  77.5663453  63.1974241
  36.1006025  78.4421523  60.7534364  35.7561574  79.3343644  60.6702770
  34.4863655  75.2126379  61.6924104  34.1321354  74.5097670  60.7459709
  33.8860526  75.1696251  62.8880392  34.3809264  75.4874164  63.7091409
  32.5262212  74.6141922  63.0601261  32.4974158  73.5985241  62.6655531
  32.1205562  74.5767744  64.5467702  32.9585267  74.0185018  64.9641867
  32.1472986  75.6017817  64.9165606  30.7899224  73.9078893  64.9754056
  30.7462058  73.8978736  66.0644829  29.5799128  74.6538571  64.4255793
  29.6226919  74.6638913  63.3364659  28.6667135  74.1537829  64.7482148
  29.5837361  75.6781532  64.7982765  30.7188777  72.4355473  64.5916573
  31.5333607  71.8943414  65.0731268  29.7650501  72.0203344  64.9170992
  30.8073106  72.3368529  63.5097432  31.5264508  75.4524470  62.2459977
  30.5482664  74.9330604  61.7228413  31.8198560  76.7465521  62.1432191
  32.6902389  77.0281169  62.5713012  30.9937116  77.7856506  61.4792835
  29.9872904  77.8293589  61.8955829  31.6728690  79.1652243  61.6789802
  32.6778234  79.1160500  61.2597562  30.8941223  80.2831117  60.9995928
  29.8891434  80.3332065  61.4186484  31.4032782  81.2328628  61.1633980
  30.8315855  80.0847849  59.9296133  31.7823499  79.4459551  63.0748488
  32.2029059  80.3001856  63.1974179  30.7190920  77.6958978  59.9684600
  29.5688160  77.6962574  59.5262316  31.7735295  77.6847535  59.1716542
  32.7069071  77.5365246  59.5279320  31.6062806  77.8888694  57.7455285
  31.2433366  76.9521548  57.3225195  30.8508001  78.6634089  57.6134790
  32.8662873  78.3014995  57.0185693  33.1930022  77.7148489  55.9933788
  33.5723472  79.2952806  57.5543410  33.3747356  79.6017329  58.4962199
  34.6469329  79.9589834  56.8215060  34.3124344  80.1959543  55.8115284
  35.0458118  81.2396838  57.5098396  35.2947383  80.9915423  58.5416151
  35.9334283  81.6192092  57.0036801  33.9712870  82.2915058  57.4928717
  33.7855433  82.6010853  56.4643968  33.0563289  81.8795919  57.9186423
  34.4115280  83.4860248  58.3062612  34.5937827  83.1646007  59.3317214
  35.3341399  83.8801514  57.8801733  33.3485258  84.5675801  58.2972406
  33.2586438  84.9477400  57.2796453  32.4032722  84.1180655  58.6014306
  33.6828451  85.6867727  59.2160983  34.5584925  86.1037174  58.9341437
  32.9514798  86.3823735  59.1794321  33.7657560  85.3347936  60.1591442
  35.8994382  79.1372698  56.7070238  36.3295000  78.5135076  57.6750323
  36.4840158  79.1771569  55.5149491  36.0283626  79.6824417  54.7685131
  37.7640062  78.5650943  55.2456576  38.0202230  77.8754796  56.0499484
  37.7691038  77.7912811  53.9132987  37.8088550  78.5088814  53.0938050
  38.9808672  76.8432326  53.8247127  38.9415530  76.1249995  54.6436725
  38.9576047  76.3108895  52.8738347  39.9017239  77.4223166  53.8938883
  36.5588893  77.0384583  53.8094543  36.5541313  76.5529407  52.9812935
  38.7025809  79.7205877  55.1500973  38.4636029  80.6615263  54.4148096
  39.7640109  79.6674519  55.9223667  39.8289675  78.9837391  56.6629184
  40.7953856  80.6850862  55.8328094  40.5401793  81.3684956  55.0229203
  40.9407313  81.4829014  57.1559634  41.6610608  82.2894070  57.0189429
  39.5926942  82.0683136  57.5403220  38.8719061  81.2623259  57.6779776
  39.6913182  82.6294832  58.4695490  39.2462184  82.7337813  56.7496220
  41.4325410  80.5985439  58.2821215  40.6135894  79.9381025  58.5671411
  42.2617245  80.0037849  57.8989558  41.8889795  81.3784729  59.4846341
  41.0601484  81.9731656  59.8686647  42.2297272  80.6893703  60.2573745
  42.7082826  82.0388500  59.2004786  42.0912094  80.0234161  55.3494282
  42.3563429  78.8620504  55.6597490  42.8582880  80.7516866  54.5417838
  42.5953769  81.7036403  54.3302152  44.0413334  80.2033502  53.8968027
  44.1361838  79.1489609  54.1563520  43.9702465  80.3293295  52.3507914
  44.1700934  81.3672526  52.0845639  44.9902724  79.4137618  51.6478547
  44.7907585  78.3755624  51.9132521  44.9045296  79.5351204  50.5680309
  45.9983349  79.6818175  51.9641721  42.6600805  79.9704536  51.9027253
  42.6162686  80.0483827  50.9468969  45.2349557  80.9349216  54.4655901
  45.2021358  82.1408213  54.6363110  46.2755302  80.1899723  54.7911961
  46.2187807  79.1879826  54.6776376  47.4869361  80.7520994  55.3800186
  47.4229995  81.8394498  55.4210124  47.6426685  80.2189953  56.8009360
  47.2940160  79.1888480  56.7278796  48.7076153  80.2259884  57.0331850
  46.8757949  80.9382239  57.9083908  47.1766107  81.9855957  57.8834320
  45.3711478  80.8422619  57.7708217  45.0695103  79.7951365  57.7961610
  44.8957586  81.3767780  58.5932562  45.0633433  81.2856834  56.8238612
  47.3236327  80.3418143  59.2357514  48.3966637  80.4897126  59.3575294
  46.7946734  80.8331964  60.0523583  47.1006272  79.2749532  59.2489828
  48.7646043  80.4617127  54.5510769  48.7902185  79.5824469  53.6818982
  49.8157856  81.2169288  54.8375375  49.6952678  81.9886963  55.4778106
  51.1241454  81.0159238  54.2399611  51.0823957  80.2290294  53.4868652
  51.5736094  82.3163806  53.5650336  50.7748400  82.5929693  52.8768729
  51.6436901  83.0612356  54.3577377  52.8983982  82.2532033  52.8077337
  53.1437900  83.2701089  52.5014876  53.6511576  81.8939878  53.5094579
  52.8722639  81.3451114  51.5811237  51.7689412  80.9277946  51.1356086
  53.9774449  81.0540039  51.0641013  52.0942440  80.5784878  55.3334562
  52.4167212  81.3580506  56.2363053  52.5288295  79.3216364  55.2751736
  52.2178948  78.7049789  54.5381848  53.4429100  78.7913203  56.2812316
  54.0753409  79.5741729  56.6998868  52.7126458  78.0810686  57.4331476
  53.4472326  77.5821320  58.0652424  51.9339389  79.0773131  58.2574573
  51.1987866  79.5763567  57.6261036  51.4230590  78.5582521  59.0684308
  52.6168460  79.8177727  58.6739415  51.8112525  76.9830495  56.8913467
  52.4124127  76.2534319  56.3487910  51.3012682  76.4896282  57.7187227
  51.0729460  77.4177951  56.2175511  54.4425393  77.7969200  55.7495443
  54.2434980  77.1500941  54.7139455  55.5104967  77.6797973  56.5121663
  55.5954900  78.2719828  57.3259180  56.5837979  76.7802274  56.2119389
  56.3892096  76.2524729  55.2782849  57.8795331  77.5788167  56.0610803
  58.0235706  78.1733248  56.9632513  58.7056997  76.8759022  55.9540293
  57.8358777  78.5067263  54.8386834  57.8324627  77.8532303  53.9663119
  56.8937352  79.0527717  54.8866520  58.9883874  79.4934482  54.7281558
  59.8722251  79.4978605  55.6105533  58.9960312  80.2768687  53.7535196
  56.6793651  75.7509216  57.3209252  56.4984570  76.0703333  58.4865179
  56.9935132  74.5045983  56.9564662  57.6764031  74.1842728  55.6921035
  58.3822066  74.9794438  55.4520102  56.9381349  74.1014011  54.8944874
  58.3517791  72.8865285  55.9785087  59.3727667  73.0801671  56.3074273
  58.3713081  72.2856065  55.0693262  57.5569566  72.2155821  57.0412378
  58.1897039  71.5996756  57.6802911  56.7732191  71.5977295  56.6029305
  56.9305665  73.3501121  57.8646959  55.8747436  73.1683858  58.0654743
  57.6784366  73.5239591  59.1888565  57.3295871  72.9100074  60.2030913
  58.7076367  74.3554899  59.1783863  59.0530417  74.7352578  58.3085754
  59.4094438  74.6934348  60.4040984  59.7776733  73.7875459  60.8856287
  60.6055668  75.6033754  60.0907888  61.2198956  75.1197576  59.3313067
  60.2291799  76.5503897  59.7040113  61.3907360  75.8444346  61.2526032
  62.1293271  76.4146859  61.0270007  58.4624906  75.3613982  61.4077784
  58.5932003  75.1349700  62.6119986  57.5194601  76.1672208  60.9007375
  57.4099078  76.2092808  59.8975782  56.6736184  77.0358940  61.7309211
  57.2915928  77.8381301  62.1341878  55.5070392  77.6594353  60.9525547
  55.0347472  76.8582011  60.3841682  54.7961965  78.0588746  61.6759156
  55.9368207  78.7572918  60.0114719  57.1301656  79.1305505  60.0005706
  55.0688720  79.2631254  59.2767485  56.1151548  76.2960336  62.9176636
  55.6458766  75.1673100  62.8084431  56.1879205  76.9519735  64.0665117
  56.5665629  77.8881940  64.0813591  55.7215441  76.3776679  65.3169766
  56.0201816  75.3314963  65.3836082  56.2609496  77.1269565  66.5618996
  56.0165402  76.5461726  67.4513121  57.7675547  77.3161002  66.4786196
  58.0127149  77.8972342  65.5896431  58.1174922  77.8445215  67.3654194
  58.2538809  76.3423089  66.4210169  55.6166470  78.4084060  66.6907846
  55.9587815  78.8622068  67.4644829  54.2222993  76.4715310  65.3331223
  53.6236796  77.2267421  64.5709448  53.6204882  75.7107866  66.2327781
  54.1424082  75.0288786  66.7644739  52.1879761  75.7881970  66.4336725
  51.6517820  75.7138755  65.4875904  51.7094472  74.6803613  67.3805950
  52.3139694  74.7056447  68.2872448  50.2501613  74.8771908  67.7410113
  49.6449169  74.8515627  66.8348528  49.9307997  74.0808361  68.4132672
  50.1240277  75.8408984  68.2344252  51.9286767  73.2920584  66.7538132
  53.0053097  73.1224900  66.7682642  51.4404255  72.5810221  67.4202497
  51.4044352  73.1018916  65.3376040  51.8926020  73.8123214  64.6704590
  51.6170207  72.0861205  65.0042638  50.3277174  73.2708559  65.3224443
  51.8053944  77.1600492  66.9710369  50.8966508  77.8019494  66.4480013
  52.5320173  77.6180410  67.9884610  53.2791700  77.0546587  68.3685433
  52.3266938  78.9552911  68.5356864  51.4199862  78.9571411  69.1406469
  53.5042933  79.4033676  69.4147494  54.3931442  79.2932268  68.7935310
  53.3329860  80.4602958  69.6188485  53.7073896  78.6613575  70.7249013
  52.8185885  78.8288834  71.3332338  53.8003314  77.5981559  70.5033990
  54.9364045  79.1291424  71.4851281  55.6520338  80.0431176  71.0105779
  55.1870842  78.5593571  72.5673931  52.2612363  79.9334746  67.3994068
  51.3215246  80.6978724  67.2951996  53.3021038  79.9046444  66.5666418
  54.0520405  79.2579267  66.7652633  53.4351044  80.7888749  65.4000107
  53.6075059  81.8140042  65.7278627  54.6277234  80.3429618  64.5270672
  55.5112253  80.3364218  65.1654094  54.4362872  79.3338542  64.1621642
  54.8968471  81.2499583  63.3323259  54.0508561  82.0247612  62.9018103
  56.0930640  81.1325776  62.7802679  56.3368680  81.7045359  61.9843262
  56.7571667  80.4715301  63.1572090  52.1561207  80.7774893  64.5861193
  51.6166349  81.8195426  64.2527469  51.6582725  79.5844277  64.3022724
  52.1053944  78.7423307  64.6355201  50.4681874  79.4528557  63.4774590
  50.6479713  79.9441121  62.5211933  50.0913842  77.9864422  63.2131033
  49.9589252  77.4593031  64.1579198  48.7911473  77.9580564  62.4319731
  48.9229636  78.4846410  61.4867566  48.5075993  76.9242058  62.2348590
  48.0073575  78.4449012  63.0122809  51.1640972  77.2743316  62.4142171
  52.1034139  77.2951595  62.9668041  50.8654234  76.2397588  62.2452415
  51.2962062  77.7750969  61.4551122  49.2692686  80.1334018  64.1211653
  48.5295233  80.8856101  63.4751796  49.0645310  79.8318086  65.3905801
  49.6521262  79.1536624  65.8542060  47.9522866  80.4117349  66.1396107
  47.0020158  80.0976521  65.7078278  48.0097003  79.9377401  67.5891378
  49.0497162  79.9661639  67.9141889  47.4213190  80.6270138  68.1947856
  47.4692627  78.5364029  67.7531719  46.4413830  78.5198998  67.3908298
  48.0770881  77.8610131  67.1510930  47.5012750  78.0915068  69.1943300
  48.5293912  78.1177894  69.5554189  46.8893630  78.7669102  69.7922375
  46.9611805  76.6834697  69.3134754  45.9898724  76.6335721  68.8213662
  47.6515486  75.9964210  68.8241340  46.8134855  76.3044502  70.7327346
  46.1734800  76.9407029  71.1862488  46.4524613  75.3631698  70.7939934
  47.7134834  76.3502081  71.1888148  47.9280468  81.9472464  66.0912254
  46.8533277  82.5656549  65.9986421  49.1195260  82.5448663  66.1621751
  49.9399095  81.9929004  66.3680972  49.2759046  83.9757475  66.0085733
  48.7312729  84.4951399  66.7970573  50.7397474  84.3534270  66.1018228
  51.2968465  83.8481613  65.3128696  50.8452337  85.4321858  65.9867033
  51.1320961  84.0521122  67.0730957  48.6725081  84.4317194  64.6615984
  47.9042815  85.3790511  64.6080769  49.0051835  83.7236552  63.5872529
  49.6173417  82.9269683  63.6904593  48.5131245  84.0532069  62.2455620
  48.8435439  85.0549900  61.9710573  49.0424892  83.0676492  61.2155625
  48.7172466  82.0753980  61.5282190  48.5743709  83.3198272  60.2640524
  50.5430044  83.0776598  61.0558283  50.8621354  84.0646718  60.7210691
  51.0080227  82.8521251  62.0155126  50.9628705  82.0362363  60.0329737
  50.6305672  81.0594162  60.3843938  50.4714080  82.2683720  59.0881577
  52.4615461  82.0154484  59.8295695  52.9502691  81.8567201  60.7908477
  52.7188504  81.2006506  59.1528138  52.9183248  83.3031811  59.2492707
  52.6803798  84.0582778  59.8764157  53.9194541  83.2771122  59.1182729
  52.4659044  83.4502489  58.3583241  47.0213669  84.0203487  62.1521830
  46.4169797  84.8058631  61.4299487  46.4338607  83.0643874  62.8489552
  46.9892475  82.4003482  63.3692405  44.9826547  82.9429296  62.9019275
  44.5475580  82.9926007  61.9037678  44.5928792  81.6263485  63.5602028
  45.1113605  81.5391165  64.5150159  43.0926957  81.5742890  63.7924683
  42.5735077  81.6610024  62.8379918  42.8301038  80.6270846  64.2635839
  42.7964090  82.3973695  64.4427389  45.0558859  80.4744865  62.6700479
  44.8099513  80.7525018  61.6451945  46.1385632  80.4105355  62.7787662
  44.4384443  79.1346264  62.9895265  43.3557380  79.1976728  62.8805681
  44.8287546  78.3816055  62.3048975  44.6843482  78.8557075  64.0141412
  44.3978192  84.0832316  63.7202970  43.3916413  84.7028540  63.3363126
  45.0358934  84.3206006  64.8640725  45.8021878  83.7157465  65.1230006
  44.6805974  85.4154430  65.7673482  43.7099852  85.2220311  66.2240790
  45.7184921  85.5406099  66.8682377  45.7625642  84.5718641  67.3659208
  46.6708474  85.7397084  66.3768324  45.4440673  86.6196525  67.8902872
  45.4325958  87.5828669  67.3802017  44.4839614  86.4569957  68.3800233
  46.5212930  86.6444902  68.9403328  47.4211193  85.7841548  68.9599993
  46.4302605  87.6105830  69.8477802  47.1239283  87.6797299  70.5786325
  45.6678080  88.2714367  69.8026128  44.6163880  86.7095332  65.0131674
  43.6710931  87.4528574  65.1501629  45.6209861  86.9471853  64.1900301
  46.4005815  86.3058771  64.1575610  45.6866012  88.1612343  63.3746936
  45.5798462  89.0323454  64.0211208  47.0220464  88.2703570  62.6194271
  47.2269880  87.3017732  62.1634188  46.9015189  89.0209228  61.8382586
  48.1961528  88.6655425  63.5335805  47.9849289  88.9197539  64.7439602
  49.3445896  88.7218841  63.0350259  44.5329376  88.2751341  62.3817283
  43.9495052  89.3411010  62.2234269  44.2035169  87.1780600  61.7268456
  44.6720787  86.3013116  61.9053432  43.1882232  87.2162526  60.6949551
  43.3557830  88.0696636  60.0379068  43.2419740  85.9538755  59.8691821
  42.9109324  85.1185911  60.4862807  42.5702914  86.0646142  59.0179011
  44.6350250  85.6899354  59.3759685  45.2665157  86.4929169  59.7561541
  44.9535312  84.7418146  59.8092383  44.7575907  85.6225499  57.8757583
  44.2767897  84.7212297  57.4955593  44.2993910  86.4990198  57.4175518
  46.2528215  85.5884321  57.5314305  46.7160815  86.4347442  58.0386254
  46.6522824  84.6591193  57.9375190  46.5501627  85.6609852  56.0696353
  46.1804726  86.5222358  55.6932361  47.5497425  85.6331547  55.9276295
  46.1213430  84.8766282  55.5995323  41.7902433  87.3874837  61.2620724
  41.0088837  88.1375725  60.6916497  41.4916128  86.6977701  62.3754595
  42.2177860  86.1497822  62.8141863  40.1151403  86.6245492  62.9376126
  39.4388850  87.2655012  62.3719638  39.6118878  85.1877050  62.8501502
  40.1678935  84.6077334  63.5867571  38.5560197  85.2006726  63.1204732
  39.7760763  84.5519729  61.4741604  40.8487717  84.5399083  61.2810803
  39.4052472  83.5283100  61.5261129  39.0649400  85.2935212  60.3461655
  37.8706238  85.0050645  60.0998418  39.6970535  86.1435558  59.6802918
  39.8974047  87.1405543  64.3856868  38.7636311  87.3328339  64.8116021
  40.9700642  87.3354967  65.1439165  41.8664690  86.9932701  64.8285775
  40.9063530  88.0335840  66.4321047  41.8669054  88.5276650  66.5781263
  40.1204268  88.7846374  66.3524926  40.6231047  87.1516783  67.6201416
  40.0899547  87.5916636  68.6321841  40.9664557  85.8935886  67.4987026
  41.2984678  85.5140703  66.6235837  40.8505207  85.0143290  68.6169597
  40.2385312  85.4406510  69.4118292  40.2536532  83.6775104  68.1759946
  40.9001899  83.2143526  67.4306253  40.1376629  82.7601721  69.3879747
  39.4908589  83.2224798  70.1336399  39.7126297  81.8043836  69.0815178
  41.1264454  82.5967996  69.8165978  38.8983629  83.9250736  67.4866538
  38.3016907  84.5098681  68.1867241  39.1106553  84.5248946  66.6016419
  38.1279454  82.6812743  67.0816721  37.9148686  82.0811376  67.9662817
  37.1911818  82.9721917  66.6063404  38.7238347  82.0961627  66.3812008
  42.2386476  84.8262215  69.1975632  43.1566801  84.4667928  68.5000840
  42.4086601  85.0756686  70.4853058  41.4377374  85.7982794  71.3245713
  40.6191858  85.1257446  71.5810291  41.0471603  86.6483856  70.7652252
  42.2339567  86.2198532  72.5235526  41.6053543  86.1597328  73.4120028
  42.5725700  87.2469533  72.3875100  43.3985895  85.2796850  72.6122280
  43.1547576  84.4095946  73.2218079  44.2684904  85.7846538  73.0322024
  43.6926345  84.8413990  71.1719392  44.4262429  85.4837100  70.6847498
  44.1943023  83.3830365  71.1532456  43.3917181  82.4661635  71.1423636
  45.5217751  83.1660181  71.2094607  46.4994423  84.1497087  71.6735616
  46.0937371  84.6656197  72.5438141  46.6795948  84.8703750  70.8758874
  47.7245944  83.3382431  72.0015507  47.7039398  83.0308365  73.0471001
  48.6249423  83.9229921  71.8130204  47.6526950  82.1722549  71.0942228
  48.1922092  81.3115945  71.4895544  48.0346250  82.4157701  70.1027947
  46.1529758  81.8561878  71.0144935  45.8496733  81.5125036  70.0255612
  45.7992155  80.7947662  72.0515465  45.7054317  79.6256525  71.7012726
  45.6138695  81.2009732  73.2999878  45.8090260  82.1635296  73.5355691
  45.2027294  80.2905090  74.3761359  45.7844181  79.3694784  74.3381867
  45.4431902  80.9629404  75.7214487  44.9520126  80.3602341  76.4853786
  46.5167308  80.9821519  75.9091757  44.8923509  82.3899148  75.7657929
  44.3587189  82.8628500  74.7265633  45.0007884  83.0400244  76.8361647
  43.7225409  79.8222136  74.2751674  43.3456038  78.7928864  74.8706620
  42.8961442  80.5899890  73.5496066  43.2309762  81.4714841  73.1877319
  41.5142051  80.1968671  73.2542030  41.0353051  79.8493320  74.1696118
  40.7110982  81.3590612  72.6975368  41.3644323  81.9936594  72.0987555
  39.9066875  80.9731875  72.0713381  40.1471966  82.1354040  73.7839836
  40.8636270  82.8357971  74.2132596  39.2990176  82.6869492  73.3784073
  39.6473311  81.2174414  74.8844541  38.6743737  80.4958121  74.6817966
  40.3465250  81.1876084  76.0275428  40.0463904  80.5895283  76.7840617
  41.1703582  81.7633417  76.1271993  41.4014850  79.1134150  72.2598379
  40.4849093  78.3102890  72.3296623  42.3066014  79.1578145  71.2854960
  43.0602227  79.8258236  71.3624256  42.2555461  78.3048085  70.1008205
  41.2304079  78.2501672  69.7344804  43.1419822  78.8597760  68.9888689
  44.1435209  78.9848777  69.4004136  43.1678975  78.1184337  68.1902200
  42.6545875  80.1856030  68.4325594  41.6697274  80.0375618  67.9895749
  42.5710143  80.8579719  69.2863963  43.5612358  80.8270299  67.3966553
  43.1401748  81.7451268  66.7189003  44.7984597  80.3817133  67.2923086
  45.4231985  80.7900779  66.6118373  45.1153297  79.6344353  67.8933663
  42.7067973  76.8979241  70.4148568  43.7106921  76.6976484  71.0874590
  41.9307384  75.9297257  69.9445043  41.0215410  76.1581708  69.5686423
  42.3200145  74.5369979  69.9999876  43.3687953  74.4702269  70.2892962
  41.4853485  73.7551153  71.0090636  40.4346886  73.8819887  70.7480729
  41.7551854  72.7022954  70.9262486  41.7117330  74.2230722  72.4296094
  42.7463571  74.0019094  72.6917940  41.5538589  75.3013084  72.4537877
  40.7819675  73.5526703  73.4280028  40.8395916  74.0951719  74.3716502
  39.7643025  73.6048750  73.0410504  41.1166719  72.1606468  73.6704498
  41.9048901  71.7808191  73.1659279  40.4618045  71.3674916  74.5168837
  39.4141500  71.8181598  75.2043881  39.1089089  72.7735290  75.0852347
  38.9296108  71.2025309  75.8418224  40.8533538  70.1080925  74.6659207
  41.6419790  69.7618597  74.1383856  40.3608820  69.5017606  75.3061799
  42.1582304  74.0222579  68.5938686  41.1476550  74.2602159  67.9298931
  43.2023600  73.3682333  68.1128581  43.9751320  73.1127741  68.7109079
  43.2844602  73.0383847  66.7108145  42.3733992  73.3412391  66.1947271
  44.4541397  73.7703191  66.0951913  45.3122221  73.5667353  66.7357749
  44.6509463  73.3892742  65.0931074  44.2172487  75.2640715  66.0291805
  43.9566546  75.6280951  67.0230007  45.4670866  75.9735345  65.5427225
  45.7280575  75.6103455  64.5486970  45.2828087  77.0469940  65.4999777
  46.2895567  75.7736669  66.2295241  43.0440168  75.5744880  65.1240918
  42.1475002  75.0905790  65.5116345  42.8876017  76.6526033  65.0879941
  43.2510489  75.2040913  64.1200783  43.4344064  71.5668343  66.4586921
  44.2622148  70.8863883  67.0731646  42.6569918  71.0739718  65.5157679
  42.0358305  71.6510398  64.9669050  42.6262248  69.6607198  65.3108158
  43.4235023  69.2007945  65.8946963  41.2974711  69.0971360  65.7441549
  40.5011018  69.6556916  65.2523096  41.1881632  67.6272347  65.3737846
  41.9839813  67.0679195  65.8656591  40.2209608  67.2417087  65.6962592
  41.2810407  67.5163484  64.2934248  41.2000507  69.2521041  67.2554557
  41.8508843  68.5024697  67.7055275  41.5645511  70.2477985  67.5081048
  39.8018267  69.0822161  67.7814791  39.4367948  68.0865209  67.5296010
  39.8031216  69.2049412  68.8645470  39.1504608  69.8318489  67.3321762
  42.9129628  69.2698631  63.8984566  42.4319742  69.8799834  62.9428326
  43.7150762  68.2167519  63.8131532  44.1033096  67.8526602  64.6715305
  44.0542727  67.5534127  62.5698250  43.2194025  67.6177877  61.8720093
  45.2701274  68.2212817  61.9376959  45.1101119  69.2963295  61.8554379
  46.1534320  68.0315572  62.5475137  45.5872133  67.7284635  60.5590542
  44.7675178  68.0668982  59.4872771  43.8948054  68.6983171  59.6539601
  45.0542419  67.6079434  58.2192358  44.4091849  67.8679213  57.3799422
  46.1764201  66.8071685  58.0137953  46.4046550  66.4476423  57.0104262
  47.0079970  66.4641973  59.0860730  47.8819244  65.8325356  58.9268417
  46.7164674  66.9296162  60.3469643  47.3658828  66.6765062  61.1849947
  44.3953549  66.0915338  62.8069301  45.0251610  65.7390202  63.8173817
  44.0008012  65.2592395  61.8424745  43.3635073  65.6031875  61.1384464
  44.4134563  63.8531780  61.7795616  43.9423336  63.3827327  60.9165299
  45.9304865  63.7558293  61.6213189  46.4163238  64.2146523  62.4824482
  46.2229351  62.7078620  61.5554512  46.2356565  64.2754482  60.7130421
  43.9826231  63.1008712  63.0004593  44.6557378  62.1709213  63.4373940
  42.8628425  63.5351017  63.5668949  42.3412652  64.2857683  63.1372951
  42.3562609  62.9634024  64.7944306  41.3627046  63.3679924  64.9874387
  42.2911979  61.8815577  64.6783354  43.2509580  63.2783141  65.9675793
  43.3818770  62.4551185  66.8707504  43.8468132  64.4772436  65.9620507
  43.6669073  65.1300669  65.2126810  44.7712647  64.8667809  67.0033673
  44.5528610  64.3320446  67.9277352  46.1773514  64.5243347  66.5680402
  46.3668537  65.0069651  65.6092618  46.8714870  64.9128193  67.3132619
  46.3722644  63.0334634  66.4279477  45.8213379  62.5540362  67.2371017
  45.9434938  62.7359611  65.4709993  47.8220660  62.6078147  66.4843800
  48.2994026  62.8279152  65.5294955  48.3280616  63.1573644  67.2781451
  47.9130257  61.1100027  66.7650803  47.0844299  60.8414233  67.4203624
  47.8096862  60.5847246  65.8156051  49.1971564  60.7244100  67.4071120
  49.2929077  61.2107081  68.2871379  49.2059145  59.7277510  67.5704956
  49.9650592  60.9728077  66.7998864  44.6980155  66.3212253  67.3056787
  44.5483860  67.1336242  66.4131543  44.8518970  66.6399588  68.5913775
  44.8777659  65.8990565  69.2773031  44.9653376  68.0353098  69.0630404
  44.3675355  68.6821905  68.4209523  44.4724930  68.1821827  70.4954477
  43.4645154  67.7683961  70.5247926  45.1314324  67.5768926  71.1179608
  44.4497537  69.6061900  71.0190899  45.4445347  70.0481415  70.9626058
  43.7635675  70.1757941  70.3923511  43.9669415  69.6789404  72.4585825
  43.7136033  68.6568575  73.0986734  43.8728122  70.8885862  72.9857821
  43.5573322  70.9975134  73.9390443  44.1168629  71.6976112  72.4325921
  46.4148493  68.4836546  68.9861721  47.3180193  67.7898219  69.4405497
  46.6396684  69.6468567  68.4080732  45.8878758  70.2462360  68.0987970
  48.0014084  70.0564926  68.1339444  48.6403406  69.1826551  68.0063793
  48.0378493  70.8768543  66.8525133  47.5830124  71.8301815  67.1215671
  49.0764365  71.0389310  66.5641249  47.2728750  70.2601344  65.6784861
  46.2070180  70.2599666  65.9066299  47.5193650  71.0637036  64.4132857
  48.5850248  71.0639402  64.1842271  46.9703274  70.6157936  63.5850133
  47.1798761  72.0888401  64.5614172  47.6596242  68.8063409  65.4622809
  47.4328801  68.2320583  66.3605493  47.0969992  68.4013910  64.6211092
  48.7267618  68.7414399  65.2499036  48.5548579  70.8311235  69.3291228
  47.8522355  71.6490637  69.9139671  49.8074920  70.5476254  69.6902193
  50.2845455  69.8048468  69.1995063  50.4931525  71.1880111  70.8217465
  49.7805712  71.7583662  71.4175839  51.1320412  70.1232039  71.7119306
  51.1851676  69.1951837  71.1426722  52.1401728  70.4534464  71.9623518
  50.3458774  69.8892091  72.9870846  50.3435449  70.8192224  73.5555656
  49.3264200  69.6428913  72.6902118  50.9050529  68.7730012  73.8471727
  51.9821967  68.2207257  73.5106447  50.2619962  68.4592831  74.8746303
  51.5471620  72.2483008  70.4436529  52.2858336  72.0955483  69.4697962
  51.6258565  73.2901367  71.2811666  51.1182210  73.2018338  72.1498485
  52.3380612  74.5797549  71.0019459  51.8788595  75.0799368  70.1492730
  52.2533566  75.5108907  72.2215070  52.2252779  74.8819574  73.1113125
  53.1531467  76.1258151  72.2400994  51.0276968  76.4080910  72.1971004
  50.0840622  76.1434968  71.4069456  51.0234011  77.3887233  72.9754807
  53.8052919  74.5154535  70.5932060  54.2248748  75.1784431  69.6389801
  54.5818844  73.7500401  71.3476624  54.1853236  73.2404319  72.1242822
  56.0124776  73.6164301  71.0905371  56.4491720  74.6118893  71.1708995
  56.4223793  72.9762749  71.8717421  56.3667470  73.0280013  69.7308163
  57.3699942  73.4164228  69.1254489  55.5284087  72.1087251  69.2522849
  54.6949003  71.8863349  69.7775523  55.8170463  71.3290323  68.0406841
  56.8603050  71.0132739  68.0380294  54.9313778  70.0867264  67.9995458
  53.8943091  70.4208311  67.9685350  55.1652646  69.5440401  67.0836372
  55.1328147  69.1711046  69.1960967  55.0540087  69.7592721  70.1103994
  54.3585355  68.4039275  69.1903480  56.4982949  68.5116768  69.1353357
  56.5341347  67.8608419  68.2617063  57.2578875  69.2877097  69.0410416
  56.7873481  67.7177943  70.3204011  56.5674933  66.7334746  70.2667546
  57.3179856  68.1895995  71.4462313  57.6257200  69.4799989  71.5690717
  57.4556176  70.1120197  70.7998416  58.0277085  69.8203220  72.4308635
  57.5360659  67.3599770  72.4637511  57.2981785  66.3824797  72.3742597
  57.9384531  67.7116749  73.3207762  55.6870077  72.1214885  66.7421406
  55.2403685  73.2653506  66.7337889  56.1530596  71.5082896  65.6630763
  56.5975954  70.6058452  65.7529730  56.1353133  72.1444480  64.3460803
  55.7212509  73.1511077  64.4034206  57.5521802  72.2230588  63.6830499
  57.5042436  72.9206789  62.8469109  58.6183148  72.6977594  64.6862730
  58.6671593  72.0003377  65.5225247  59.5890923  72.7406867  64.1924639
  58.3548702  73.6889456  65.0553900  57.9357122  70.9614152  63.1210456
  58.8057276  71.0397141  62.7228713  55.1470564  71.4293668  63.4331968
  54.6723390  70.3592749  63.7507054  54.8597355  72.0364708  62.2823043
  55.2718877  72.9402106  62.0993176  53.9739950  71.4551602  61.2631342
  53.0164825  71.1871519  61.7097220  53.7244379  72.4719313  60.1416983
  54.7279723  72.7024643  59.7841058  53.1844821  71.9169609  59.3745245
  52.9811940  73.7729852  60.4473919  53.4634547  74.2480037  61.3017237
  52.9923083  74.7305579  59.2605954  52.5097689  74.2563806  58.4059548
  52.4532192  75.6409674  59.5225845  54.0218929  74.9797382  59.0037589
  51.5613820  73.4533543  60.8119903  51.5477109  72.8084656  61.6906433
  51.0253384  74.3767529  61.0312926  51.0781201  72.9422981  59.9792968
  54.5954864  70.1912405  60.6359217  53.9067264  69.2144686  60.3411010
  55.9031974  70.2618908  60.4060491  56.3598616  71.1550572  60.5235683
  56.7102427  69.1238815  60.0096315  56.4134798  68.7730828  59.0212130
  58.1758021  69.5404370  59.9589723  58.2786252  70.3921982  59.2866409
  58.4969243  69.8276925  60.9602039  58.9777896  68.4763418  59.4954344
  59.8960001  68.7553228  59.4697675  56.5639918  67.9888787  61.0160794
  56.3762953  66.8396983  60.6423304  56.6385705  68.3304188  62.2931790
  56.8471305  69.2903986  62.5277870  56.4981271  67.3652833  63.3827193
  57.3379436  66.6705039  63.3921549  56.4764231  68.1283514  64.7182035
  57.1831862  68.9573365  64.6812056  55.4630132  68.5193454  64.8088902
  56.7850619  67.2612993  65.9019977  57.9752903  67.0566984  66.1819600
  55.8468681  66.8231359  66.5920987  55.2310147  66.5032148  63.2018490
  55.2772049  65.2941763  63.3745467  54.1144450  67.1320916  62.8310554
  54.1337166  68.1369653  62.7312716  52.8344800  66.4228621  62.5723837
  52.8174725  65.5003464  63.1527068  51.6086176  67.2726348  62.9620164
  51.6900386  68.2035812  62.4009382  50.7251175  66.7261905  62.6319767
  51.4879984  67.5808961  64.4294533  50.8575470  66.7043041  65.2886608
  50.4490893  65.7815549  64.8765979  50.7365968  66.9712799  66.6415141
  50.2350690  66.2551071  67.2924121  51.2449083  68.1237917  67.1605486
  51.1078309  68.3684682  68.5203049  50.6452524  67.6659970  68.9830737
  51.8830870  69.0235947  66.3162924  52.2963667  69.9466544  66.7228156
  51.9955182  68.7511895  64.9606200  52.4889867  69.4644994  64.3004853
  52.6887784  66.0533803  61.1060784  51.6429789  65.5709782  60.6950885
  53.7194346  66.3213816  60.3110463  54.5106030  66.8265087  60.6838713
  53.7326710  65.9578007  58.8833920  54.6274810  66.3617265  58.4098329
  53.7326996  64.4438186  58.7126899  52.9335206  64.0133489  59.3161035
  53.5584743  64.2128503  57.6617859  55.0340860  63.8259826  59.1298077
  56.0172823  63.9014103  58.3992891  55.0581631  63.2176992  60.3094287
  55.9116286  62.7863240  60.6344086  54.2229061  63.1890553  60.8765496
  52.5696219  66.5325695  58.0946439  52.0748160  65.9165055  57.1482976
  52.1211354  67.7078666  58.5109149  52.4785658  68.1271518  59.3574034
  51.1664301  68.4528797  57.7298943  50.3836345  67.7835729  57.3730211
  50.5370221  69.5933834  58.5232989  51.3264668  70.2162241  58.9439494
  49.6572999  70.4360808  57.6148801  48.8672878  69.8139873  57.1941887
  49.2122591  71.2478607  58.1902520  50.2604464  70.8517037  56.8076806
  49.7193313  69.0384735  59.6881190  48.8311662  68.5697232  59.2644015
  50.3301793  68.2809142  60.1791059  49.3044525  70.0815369  60.6973561
  48.6931429  70.8392429  60.2071705  48.7280573  69.6091823  61.4928112
  50.1921567  70.5504357  61.1218735  51.9887808  69.0520806  56.6221232
  53.0686895  69.5959977  56.8828651  51.4932673  68.9757003  55.3994040
  50.5646926  68.6207826  55.2208489  52.3102641  69.3535745  54.2708038
  53.1153166  70.0085084  54.6040473  52.9312578  68.1096968  53.6033040
  52.1222416  67.5834246  53.0967177  53.6482000  68.4694395  52.8652802
  53.6330519  67.1542426  54.5727271  53.7031536  67.6489429  55.5414677
  53.0171689  66.2597495  54.6658518  55.0329216  66.7384518  54.1356905
  55.3821184  66.8245106  52.9558662  55.8420340  66.2846419  55.0962896
  56.7815846  65.9945445  54.8656606  55.5107260  66.2335943  56.0490385
  51.5070620  70.1307054  53.2712604  51.5921824  71.3554147  53.1923069
  50.7002721  69.3961248  52.5250759  50.3542197  68.5132060  52.8726410
  50.3184215  69.8039655  51.2007900  51.0876142  70.4422479  50.7660057
  50.1482916  68.5693575  50.3131115  51.0682943  67.9918435  50.4035098
  49.3188798  67.9981149  50.7300742  49.8746015  68.8619709  48.8413299
  48.9425189  69.4218509  48.7647973  50.6931723  69.4645760  48.4477425
  49.7607673  67.5793226  48.0399354  50.7490073  67.1261359  47.9618175
  49.0894747  66.8979995  48.5626825  49.2213501  67.8533798  46.6541699
  48.2739763  68.3838237  46.7501525  49.9363472  68.4810649  46.1222962
  49.0082978  66.5919216  45.8947011  48.3454687  66.0103368  46.3871607
  48.6486823  66.8086559  44.9761137  49.8861160  66.1004563  45.8052797
  49.0445934  70.5872316  51.2512087  47.9728892  70.0372430  51.0163864
  49.1380925  71.8700606  51.5660177  50.0051879  72.3039475  51.8488377
  47.9393918  72.6763608  51.5582358  48.1155279  73.6130772  52.0870436
  47.5340606  72.9966852  50.1180251  47.4098885  72.0496891  49.5927834
  46.5784447  73.5197741  50.1537524  48.5569285  73.8564455  49.3809732
  48.7204039  74.7672990  49.9569267  49.4869572  73.2907487  49.3250008
  48.1429780  74.2063661  47.9640813  47.0529959  73.7891323  47.5203043
  48.9177690  74.9020625  47.2834820  48.5903051  75.0743041  46.3978865
  46.8636631  71.8952046  52.3025776  45.7131206  71.8238948  51.8704204
  49.7153279  75.1482349  47.7575894  46.8905693  74.0585939  46.6129009
  46.5595100  73.2735920  48.1618703  47.2690861  71.3132526  53.4312374
  48.2306801  71.4207387  53.7208629  46.3868623  70.4988007  54.2551419
  45.8679170  69.7597703  53.6447085  47.2138065  69.7730237  55.2943854
  47.5589080  70.4804267  56.0484313  46.6094790  69.0010320  55.7707435
  48.3269208  69.1768216  54.6648803  48.8553717  68.7147576  55.3197362
  45.3329707  71.3688870  54.9302118  45.5073298  72.5807957  55.0443221
  44.2436330  70.7462097  55.3721512  44.1571998  69.7489482  55.2376223
  43.1074278  71.4742177  55.9942381  43.3339462  72.5404175  55.9967901
  41.8040075  71.2542555  55.2305829  41.5784084  70.1879245  55.2185990
  40.6735906  71.9973884  55.8823131  40.8982750  73.0639127  55.8942494
  39.7546265  71.8264590  55.3216108  40.5461506  71.6419917  56.9048359
  41.9551466  71.7374599  53.8886520  41.1370725  71.6007096  53.4052738
  42.8417770  71.1401669  57.4744089  42.7831855  69.9814862  57.8816572
  42.6739930  72.1863703  58.2686639  42.5335383  73.1010502  57.8640252
  42.6998571  72.0693506  59.7286949  42.8203664  71.0233065  60.0104186
  43.8598997  72.8698305  60.3166143  43.9888424  73.7343386  59.6653856
  43.6024510  73.2071066  61.3206387  45.1574658  72.0737738  60.3659498
  44.9629147  71.1350737  60.8846915  45.7009023  71.7790917  58.9642330
  45.8961444  72.7173800  58.4450081  46.6268638  71.2097650  59.0452469
  44.9669008  71.2001668  58.4037080  46.1763625  72.8408225  61.1723553
  45.8004342  72.9921457  62.1842242  47.1082941  72.2768848  61.2120897
  46.3574326  73.8083236  60.7041095  41.4379171  72.5624299  60.3311519
  40.7968893  73.4562634  59.8061545  41.1024535  72.0099992  61.4773222
  41.6750458  71.2972569  61.9065494  39.8394309  72.3409720  62.0987085
  39.2771730  73.0179054  61.4554928  39.0065810  71.0760196  62.3246719
  39.5179587  70.3542634  62.9615864  38.0616512  71.3620748  62.7866028
  38.6632829  70.3595077  61.0550585  39.3148726  69.2133267  60.6486031
  38.8229546  68.8125794  59.4874235  39.2046530  67.9143533  59.0020421
  37.8807466  69.6636484  59.1191957  37.3294559  69.6115953  58.2745248
  37.7657080  70.6453220  60.0784017  37.0420698  71.4503322  59.9503097
  40.0933981  73.1126815  63.3758859  40.9349246  72.7419802  64.1884367
  39.3735599  74.2162631  63.5119389  38.7160418  74.4659023  62.7870599
  39.4835123  75.0859473  64.6723871  40.3644842  74.8095679  65.2516988
  39.6133811  76.5420210  64.2556036  40.6055436  76.6185359  63.8107908
  38.8599112  76.7814150  63.5052213  39.5005491  77.5275948  65.4255225
  38.4933169  77.4385749  65.8325355  40.5210052  77.2752100  66.5333078
  41.5285483  77.3645204  66.1271312  40.3839508  78.0083490  67.3281815
  40.3798967  76.2723652  66.9364097  39.6418458  78.9459033  64.8986655
  38.8517746  79.1455383  64.1747644  39.5624387  79.6510066  65.7260863
  40.6128201  79.0599655  64.4166928  38.2712611  74.9903598  65.5688380
  37.1440791  75.2666233  65.1490522  38.5330946  74.6636668  66.8214165
  39.4894545  74.4851060  67.0926933  37.5047569  74.5904322  67.8401997
  36.5304656  74.8703788  67.4395933  37.3918865  73.1990903  68.4761061
  37.0211801  72.5080768  67.7190220  38.7286981  72.7021844  69.0044756
  39.0998433  73.3924900  69.7619916  38.6008188  71.7137592  69.4457951
  39.4448616  72.6436771  68.1848487  36.3589667  73.1814255  69.5918429
  35.3842698  73.4577924  69.1897369  36.3039946  72.1809655  70.0209787
  36.6471415  73.8928414  70.3657574  37.9234896  75.5471921  68.8852636
  39.0858149  75.5956983  69.2625924  36.9899970  76.3377253  69.3557452
  36.0186265  76.2502215  69.0932919  37.3571328  77.3875903  70.2458148
  38.4419925  77.4436933  70.3354305  36.8496285  78.7018485  69.7143803
  37.2409214  78.8188553  68.7037871  35.7605285  78.6731118  69.6806854
  37.2973929  79.8708387  70.5673258  38.2096158  79.6302104  71.1132638
  37.5647986  81.0039827  69.6229430  36.6528523  81.2455054  69.0769397
  37.8924746  81.8776203  70.1864024  38.3437736  80.7138918  68.9178575
  36.2795057  80.3057305  71.6099287  36.0743554  79.4760272  72.2863939
  36.6769594  81.1470141  72.1777083  35.3565235  80.6063316  71.1141044
  36.7917308  77.1019505  71.5843646  35.6743546  76.6266083  71.7017070
  37.5694916  77.3606104  72.6140641  38.5141371  77.7009455  72.5049031
  37.0809224  77.1090316  73.9538650  36.6663429  76.1026233  74.0118786
  38.2136587  77.2291915  74.9697016  38.5750879  78.2569138  74.9342757
  37.7911578  77.0269025  75.9539130  39.3751758  76.2719584  74.7079828
  39.0030890  75.2490527  74.7655703  39.7634026  76.4610061  73.7071616
  40.4958182  76.4662114  75.7354357  40.9184893  77.4656923  75.6330338
  40.0963788  76.3425900  76.7420465  41.5681531  75.4764819  75.5280540
  41.4326600  74.7856716  74.8038150  42.7085381  75.4414708  76.2446224
  42.9343698  76.3661227  77.2143652  42.2443805  77.0807264  77.3970024
  43.7912029  76.3346495  77.7481686  43.6366308  74.4787994  75.9964114
  43.4674772  73.7926347  75.2748402  44.4908393  74.4543827  76.5347704
  35.9600581  78.0573689  74.3446931  36.0688798  79.2801171  74.2127924
  34.8894909  77.4705026  74.8514264  34.7459094  76.4819724  74.7021222
  33.8860123  78.2037580  75.5770221  33.5967541  79.1017899  75.0311581
  32.6437261  77.3098977  75.7473653  32.2871829  77.1837914  74.7250770
  32.9172927  76.3382500  76.1586586  31.4959725  77.9532257  76.6312860
  31.9102507  78.3170579  77.5715521  30.8572877  79.1726275  75.8247825
  30.4423627  78.8094748  74.8845398  30.0649079  79.6270264  76.4195569
  31.6276145  79.9156784  75.6184519  30.4025559  76.8612577  77.0763166
  30.8866460  76.0789406  77.6608988  29.6331372  77.3420624  77.6804051
  29.9456958  76.4215635  76.1897238  34.4660927  78.6460135  76.9455625
  35.2697150  77.9197515  77.5510943  34.0543843  79.8228458  77.4137471
  33.4131385  80.3900948  76.8779003  34.5554274  80.3507234  78.6714184
  35.3540455  79.7104109  79.0459958  35.1082933  81.7608765  78.4840643
  34.3594149  82.3353507  77.9388488  35.2453207  82.1922053  79.4756685
  36.4342984  81.8010353  77.7234246  37.2160434  81.3641722  78.3448152
  36.3364988  81.2236370  76.8041050  36.8058345  83.2558748  77.3786233
  35.9817489  83.7155466  76.8330192  36.9825933  83.8080230  78.3016553
  38.0218327  83.3259442  76.5455347  38.4136233  82.4558522  76.2145674
  38.6296822  84.4735347  76.2035756  38.1324517  85.6592888  76.6310124
  37.3033526  85.6773736  77.2075258  38.5931554  86.5197188  76.3711818
  39.7441757  84.4419093  75.4318056  40.1121465  83.5553591  75.1175983
  40.2013026  85.3050451  75.1746475  33.4716292  80.3514572  79.7291735
  32.3645134  80.8346026  79.5033522  33.8120952  79.7910983  80.8812923
  34.7338221  79.3880630  80.9711888  32.9172080  79.7289236  82.0270939
  32.1680833  80.5164313  81.9449777  32.4221891  78.7580386  82.0480228
  33.6929268  79.9168781  83.3215151  33.7463705  79.0122505  84.1569854
  34.2894732  81.0968433  83.4813131  34.2176890  81.7957494  82.7557260
  35.0563468  81.4231030  84.6868556  35.6544927  80.5529633  84.9573690
  35.7161873  82.2594912  84.4562812  34.1667643  81.8029458  85.8709381
  33.6744621  80.9053111  86.6344953  33.9113674  82.9818477  86.1063200
  78.9362670  21.2977000  69.0390616  43.4257751  66.7060850  25.0276021
  85.1778493  52.6760957  27.6567508  61.4983933  35.8392258  89.2238416
  71.0705290  73.4865027  62.3402660  44.5804879  26.8725542  13.1959531
  66.8647634  93.5110910  46.6159845  87.5717321  46.6669574  51.7789782
  87.3395420  56.2994338  56.1092081  27.6072391  65.5283544  88.6467076
  16.0002780   8.5420682  50.1973786  79.8596401  19.1746897   9.7778700
  30.3985796  73.7512729  47.7968582  74.3892357  78.3106782  29.0767758
  14.0572074  83.1754528  51.4763631  94.0922793  44.8166230  50.7891836
  38.9062939   9.2902189  23.2337440  17.4482201  35.0568298  25.6992164
  98.3916105  42.9171650  45.2511990  32.0248825  57.7839869  42.1783908
  36.6028009  96.4707889  79.7720634  60.3053978  51.6038494  71.8771178
 103.7225344  70.0184256  46.7693090  93.9480295  49.4378055  55.7586360
   1.3475613  67.4469688  38.1216644  13.9907367  48.2914082  87.9496990
  79.4200616  58.4302451  86.0817335  31.4400363  -2.1358646  55.0309974
   1.7052927  20.4791012  42.2592887  76.1849818  28.9864110  54.2916715
  36.9668237  14.0245029  18.1923187  51.6371032  48.8086953  -1.5957316
  58.5826345  36.7867400 108.8825231  58.5039977  36.4527264 109.7760989
  59.4036012  37.2789168 108.8816703  64.9377350  50.5321448 111.8861727
  64.2865330  51.1175529 111.4995740  65.7321713  51.0627643 111.9456764
  58.8632977  47.6210585 112.2848861  59.6363853  47.0739572 112.1461737
  59.2158376  48.4854835 112.4963322  61.1999255  43.7803252 109.9167311
  61.4524776  43.2584773 109.1550774  60.2623814  43.6169397 110.0193995
  66.4152615  48.2211880 112.4230711  65.7798448  48.2946507 113.1351616
  66.0850022  48.8105479 111.7449790  60.9195544  45.6831357 112.1191686
  60.8031802  45.0076261 112.7872770  61.0297804  45.1963731 111.3023839
  62.9032572  40.1731404 110.8199724  63.0706974  41.0411641 111.1870195
  62.7129741  40.3358686 109.8961013  62.8821793  42.6289062 111.8046390
  62.7621418  43.0746113 112.6431871  62.1874381  42.9774379 111.2459929
  68.5806859  43.1010535 112.6326724  69.4924715  43.3337922 112.4574422
  68.0716506  43.6847579 112.0701803  61.6773289  43.9433914 114.0979956
  62.3797332  44.3954958 114.5653883  61.3453918  43.3017733 114.7259849
  56.3696451  48.2750295 114.7469986  56.8820972  49.0693545 114.8975551
  57.0219164  47.5776585 114.6803588  66.2309800  44.2714029 111.2113390
  65.7156423  45.0418634 111.4501777  65.9587108  43.5979166 111.8346451
  66.0196103  42.1441122 113.0373171  65.7146239  42.4587271 113.8883314
  66.9726545  42.2222541 113.0800504  64.4642535  48.3031345 114.6866125
  63.9363897  47.5684104 114.3739363  63.9630038  49.0806021 114.4406093
  59.5230850  40.9955472 111.0668622  58.6868162  41.3330159 111.3877897
  59.3835619  40.8604452 110.1295759  62.6095135  46.1211555 107.6901098
  61.7022197  45.8900809 107.8892247  63.1066167  45.3249174 107.8775080
  65.5156718  43.7265609 115.2298134  66.2628537  44.2387007 114.9205256
  65.7848308  43.4049662 116.0902528  63.7883369  46.2224150 112.2125088
  62.8794588  45.9383183 112.3097558  63.8178452  46.6423229 111.3528395
  63.4859456  47.7632894 109.5513167  63.0478886  47.0468753 109.0918804
  64.2269897  47.9909009 108.9898258  67.6070684  46.6217275 109.1445224
  66.9899855  45.8964104 109.0478277  67.1387172  47.3826636 108.8012299
  59.3969230  40.8402700 108.2666529  58.5198696  40.7191500 107.9028775
  59.8726983  40.0488778 108.0145417  65.0976858  39.6051393 113.3345862
  65.3140473  40.4876031 113.0334690  64.6170926  39.2137606 112.6051504
  60.0739418  50.0208167 113.3200954  60.2227538  50.7043631 112.6667626
  60.8805861  50.0013257 113.8350409  57.8292051  46.0473345 114.3262023
  57.5838093  45.1435675 114.5242233  57.9987965  46.0490495 113.3841501
  63.5734823  52.5156298 110.7912701  63.0008790  53.1346485 110.3383173
  64.1467617  53.0655659 111.3252623  69.4220100  52.1159318 108.8825231
  69.3433731  51.7819182 109.7760989  70.2429766  52.6081086 108.8816703
  63.9581622  43.8517110 108.1328754  64.9040726  43.7223318 108.2017172
  63.5795867  43.1131772 108.6098182  62.1424539  41.7767087 108.0683639
  61.2355994  41.4800199 108.1446352  62.4200520  41.4796905 107.2017925
  60.9123323  38.6354022 108.2095618  61.7742487  38.9608920 108.4691435
  61.0973668  37.8485518 107.6968684  67.8480838  39.6682639 114.4087189
  66.9606693  39.9532289 114.1907384  68.2634827  39.5076402 113.5614466
  66.9924051  49.4327313 108.5035209  67.6959902  49.6377316 109.1192865
  66.2686700  50.0004075 108.7684293  67.8221862  45.1837175 114.6237479
  67.7657063  45.6405726 113.7845112  68.3750204  44.4227859 114.4460322
  71.6326668  40.9726907 115.4487599  71.3763602  40.5723542 116.2795807
  71.0079536  41.6870700 115.3237738  68.9010749  49.8709843 110.5533669
  69.7356353  49.4391041 110.3711144  68.7395092  49.6991856 111.4810564
  68.5556641  46.3741956 111.9190009  68.5005445  46.2086227 110.9778453
  67.9302696  47.0817989 112.0752198  58.5826346  13.7929523  95.6070538
  58.5039978  13.4589387  96.5006296  59.4036013  14.2851291  95.6062010
  64.9377351  27.5383571  98.6107033  64.2865331  28.1237651  98.2241047
  65.7321714  28.0689766  98.6702071  58.8632979  24.6272708  99.0094168
  59.6363855  24.0801695  98.8707043  59.2158377  25.4916957  99.2208629
  61.1999256  20.7865374  96.6412618  61.4524777  20.2646895  95.8796081
  60.2623815  20.6231520  96.7439301  66.4152617  25.2274003  99.1476018
  65.7798449  25.3008629  99.8596922  66.0850023  25.8167602  98.4695097
  60.9195545  22.6893480  98.8436992  60.8031803  22.0138383  99.5118077
  61.0297805  22.2025854  98.0269146  62.9032573  17.1793527  97.5445030
  63.0706975  18.0473763  97.9115501  62.7129742  17.3420809  96.6206320
  62.8821794  19.6351184  98.5291697  62.7621419  20.0808235  99.3677177
  62.1874382  19.9836502  97.9705235  60.6428686  32.4054826 102.1781828
  60.5652716  33.3562651 102.2570309  60.0390330  32.0600699 102.8356755
  68.5806860  20.1072658  99.3572031  69.4924716  20.3400044  99.1819729
  68.0716507  20.6909702  98.7947110  71.0665674  26.0252914 104.1029976
  70.3816712  26.4051815 103.5527010  71.1509524  26.6348241 104.8361924
  62.7404404  24.8272884 104.0135698  63.2042750  25.1060587 103.2240320
  62.4761202  23.9256329 103.8308788  61.6773290  20.9496036 100.8225263
  62.3797334  21.4017080 101.2899189  61.3453919  20.3079855 101.4505156
  62.9167055  27.7636979 100.8987368  62.7812730  28.6088515 101.3272216
  63.4576867  27.9656257 100.1353302  56.3696452  25.2812417 101.4715293
  56.8820973  26.0755667 101.6220858  57.0219165  24.5838708 101.4048895
  58.1791337  28.3978173 103.5538046  58.3557965  29.3196138 103.3659030
  58.9748171  28.0836593 103.9832426  66.2309801  21.2776152  97.9358697
  65.7156425  22.0480757  98.1747084  65.9587110  20.6041288  98.5591758
  71.2044075  24.0308507  99.8711870  70.4273518  23.6919666  99.4267032
  71.8835556  24.0361130  99.1966835  66.0196104  19.1503244  99.7618478
  65.7146240  19.4649393 100.6128621  66.9726546  19.2284664  99.8045811
  64.4642536  25.3093467 101.4111432  63.9363898  24.5746227 101.0984669
  63.9630039  26.0868144 101.1651400  69.4435382  23.5042488 106.5278478
  68.7859057  24.1941749 106.6158607  70.2475781  23.8938920 106.8712464
  68.2540841  21.8586861 104.5782420  68.7672723  22.4916853 105.0804130
  68.9042065  21.2588056 104.2125780  59.5230851  18.0017595  97.7913929
  58.6868163  18.3392281  98.1123203  59.3835621  17.8666575  96.8541066
  62.6095136  23.1273678  94.4146405  61.7022198  22.8962931  94.6137554
  63.1066168  22.3311297  94.6020386  65.5163215  31.8371185  97.3343091
  64.8424914  32.1402882  97.9428049  65.9029037  32.6400265  96.9848548
  65.5156720  20.7327732 101.9543441  66.2628539  21.2449129 101.6450563
  65.7848309  20.4111785 102.8147834  63.7883370  23.2286273  98.9370395
  62.8794589  22.9445305  99.0342865  63.8178454  23.6485351  98.0773702
  69.0202637  26.8392862 102.7061562  68.5664964  25.9983772 102.7626753
  68.3896604  27.4754260 103.0436343  67.4635576  28.6769359 103.6411381
  67.7558551  29.2374416 102.9223746  67.9734197  28.9697920 104.3964540
  63.4859458  24.7695016  96.2758473  63.0478888  24.0530875  95.8164111
  64.2269898  24.9971131  95.7143565  62.4269202  29.4549710 104.7304834
  62.3845380  29.6810556 103.8013366  63.3431901  29.2213084 104.8790635
  71.6032572  23.0452213 102.3334792  71.4650471  23.2353809 101.4055981
  71.2468791  23.8071596 102.7902843  60.5435002  26.3312739 104.5266797
  61.3375601  25.8363059 104.3249371  59.8326695  25.8030602 104.1634502
  63.7154430  32.0050857  99.5490170  63.8906186  31.5338901 100.3635793
  63.0287218  32.6316624  99.7771431  67.6070685  23.6279398  95.8690531
  66.9899856  22.9026226  95.7723584  67.1387174  24.3888758  95.5257605
  58.2815516  35.1540220 106.3230030  58.5212114  35.7858744 107.0009049
  57.4384712  34.8028260 106.6095390  59.3969231  17.8464822  94.9911835
  58.5198697  17.7253623  94.6274082  59.8726984  17.0550901  94.7390724
  62.5833157  30.1991113 102.2374356  61.8000679  30.7412793 102.3312580
  63.2825902  30.7165092 102.6368597  66.9759588  24.7657429 102.4546985
  66.0415867  24.8858892 102.2851689  67.1536256  23.8629896 102.1906994
  70.3632139  20.6074749 102.9897019  70.8292592  21.4402740 102.9157321
  70.8139640  20.1419730 103.6942277  68.4308370  26.9518570  99.9883171
  68.7068214  26.8375164 100.8977045  67.5612869  26.5536055  99.9495344
  65.0662434  31.2004921 103.6315984  65.2484829  30.3826577 104.0943737
  65.8895420  31.4172613 103.1940874  65.4004600  30.1273106 100.8931033
  65.9292366  29.6165560 100.2801195  65.6632820  29.8115636 101.7576566
  58.7560348  31.1788223 103.6528809  58.0870723  31.6634350 103.1692849
  58.6173218  31.4257443 104.5672187  66.0334004  31.1613942 107.2375149
  65.9085143  30.3603681 106.7286095  66.6913095  31.6560135 106.7489119
  68.0968912  28.9622962 108.8654699  67.1499248  28.8428313 108.7933026
  68.4451685  28.0745460 108.9480961  65.1015345  28.7575678 105.0659052
  64.9540308  27.8292385 105.2466622  65.9268839  28.7795769 104.5816127
  68.7049467  29.5804237 106.1523924  69.6296015  29.3747098 106.0148376
  68.5364771  29.3320638 107.0613266  65.0976860  16.6113516 100.0591169
  65.3140474  17.4938153  99.7579997  64.6170927  16.2199729  99.3296811
  68.4944783  30.0989904 101.5086016  68.6681661  29.5336327 100.7559868
  68.9873675  30.8990799 101.3265506  74.3484175  22.8626327 103.1276316
  74.7915321  22.1133652 102.7295439  73.4710685  22.8536463 102.7450048
  69.4819956  29.4156668  98.6082914  70.1770861  30.0363361  98.8270229
  69.8243106  28.5652020  98.8835292  71.3811379  26.8656374 100.1370245
  71.9062703  27.2043647  99.4119565  71.2933732  25.9303389  99.9533380
  63.0652040  32.9328357 104.4965498  62.6257030  32.4404736 105.1898355
  63.8160157  32.3901325 104.2557573  60.0739419  27.0270290 100.0446260
  60.2227539  27.7105754  99.3912933  60.8805862  27.0075380 100.5595716
  57.8292052  23.0535467 101.0507329  57.5838094  22.1497797 101.2487539
  57.9987966  23.0552618 100.1086807  63.5734824  29.5218420  97.5158008
  63.0008792  30.1408607  97.0628480  64.1467618  30.0717782  98.0497930
  66.7932084  29.8055570  98.6466590  67.7262757  29.7401132  98.8499466
  66.7055297  30.6411837  98.1881123  69.4220101  29.1221441  95.6070538
  69.3433732  28.7881304  96.5006296  70.2429768  29.6143209  95.6062010
  63.9581623  20.8579233  94.8574060  64.9040728  20.7285441  94.9262478
  63.5795868  20.1193895  95.3343488  62.1424540  18.7829209  94.7928945
  61.2355995  18.4862322  94.8691659  62.4200521  18.4859027  93.9263232
  60.9123325  15.6416144  94.9340925  61.7742489  15.9671043  95.1936742
  61.0973669  14.8547640  94.4213990  67.8480839  16.6744761 101.1332496
  66.9606694  16.9594412 100.9152691  68.2634828  16.5138525 100.2859773
  66.9924053  26.4389436  95.2280516  67.6959903  26.6439438  95.8438172
  66.2686701  27.0066198  95.4929599  67.8221863  22.1899297 101.3482786
  67.7657064  22.6467849 100.5090419  68.3750205  21.4289982 101.1705629
  71.6326669  17.9789029 102.1732906  71.3763603  17.5785665 103.0041113
  71.0079537  18.6932823 102.0483045  59.0134216  32.1521829 106.4322383
  58.8966600  33.0967262 106.3301074  58.1926662  31.8495391 106.8208182
  68.9010750  26.8771965  97.2778976  69.7356354  26.4453164  97.0956451
  68.7395093  26.7053979  98.2055870  68.5556642  23.3804079  98.6435315
  68.5005446  23.2148350  97.7023759  67.9302698  24.0880111  98.7997505
  61.7942332  31.5581078 106.3088390  60.8437963  31.5582940 106.1952763
  62.0974818  30.8113812 105.7924425  77.5295025  37.3941616 107.3734153
  78.1673435  37.2748364 106.6697493  77.4115868  38.3422460 107.4322105
  74.3384731  37.3469044 107.3095677  74.0003243  37.2310109 106.4216212
  75.2074500  36.9460210 107.2896684  70.1971547  39.2004521 103.2992568
  69.6336412  39.1094458 102.5308856  70.0823942  38.3804425 103.7795061
  67.7435979  40.6955712 106.1376789  68.5357271  40.3546537 105.7223088
  67.9832629  40.8050687 107.0578942  75.7771106  42.8675489  98.6107033
  75.1259086  43.4529569  98.2241047  76.5715469  43.3981683  98.6702071
  69.7026733  39.9564626  99.0094168  70.4757609  39.4093613  98.8707043
  70.0552132  40.8208875  99.2208629  71.5411776  41.2841008 112.2161067
  71.2501642  42.1886639 112.1007733  72.1768760  41.3257536 112.9305136
  72.4667982  38.6617856 108.8062427  73.0631555  38.4373879 108.0919390
  72.5242954  37.9202602 109.4087874  72.0393011  36.1157292  96.6412618
  72.2918532  35.5938813  95.8796081  71.1017570  35.9523437  96.7439301
  77.0836294  35.1193070 104.4487361  77.8699383  34.7012493 104.0977778
  77.3474998  36.0239162 104.6169009  77.2546371  40.5565920  99.1476018
  76.6192204  40.6300547  99.8596922  76.9243777  41.1459519  98.4695097
  71.7589300  38.0185398  98.8436992  71.6425558  37.3430301  99.5118077
  71.8691559  37.5317772  98.0269146  74.1020841  37.4795545 102.5483682
  73.7379048  36.9526166 103.2596603  74.9587956  37.0894014 102.3750167
  73.7426327  32.5085445  97.5445030  73.9100730  33.3765681  97.9115501
  73.5523497  32.6712726  96.6206320  76.5001661  40.9702423 109.2110861
  76.2002384  41.8727462 109.1026668  76.1552720  40.7034607 110.0632014
  69.9514142  37.4216220 105.2447565  69.0264639  37.2892434 105.4525257
  70.1998555  38.2010440 105.7417507  73.7215548  34.9643102  98.5291697
  73.6015174  35.4100153  99.3677177  73.0268137  35.3128420  97.9705235
  67.3122953  37.0649494 106.0791354  67.4415334  37.3183973 106.9930766
  66.6320404  37.6577202 105.7596009  71.4822440  47.7346744 102.1781828
  71.4046470  48.6854569 102.2570309  70.8784084  47.3892616 102.8356755
  79.4200615  35.4364575  99.3572031  80.3318471  35.6691962  99.1819729
  78.9110262  36.0201619  98.7947110  78.0270197  40.4190394 106.7485613
  77.3979059  40.5836108 106.0461680  77.6395859  40.8332003 107.5196577
  81.9059429  41.3544832 104.1029976  81.2210467  41.7343733 103.5527010
  81.9903278  41.9640158 104.8361924  73.5798159  40.1564802 104.0135698
  74.0436504  40.4352505 103.2240320  73.3154957  39.2548246 103.8308788
  70.4722240  39.7036283 106.9515461  71.0423597  40.1323552 106.3132945
  71.0630352  39.4218868 107.6499647  72.5167045  36.2787954 100.8225263
  73.2191088  36.7308998 101.2899189  72.1847673  35.6371773 101.4505156
  66.2592379  34.5371507 106.1242396  65.4691433  34.7929035 105.6482507
  66.7503626  35.3519845 106.2294437  68.2107124  34.9016086 103.0825873
  67.4138287  35.0134780 103.6009369  67.9832716  35.2402738 102.2166764
  74.0412792  41.4260789 111.0308388  74.1057224  41.8881197 111.8666560
  73.3323716  40.7958154 111.1590698  64.5430082  34.7901997 108.5557387
  64.7938120  35.6749007 108.8214963  65.0789630  34.6106599 107.7832479
  73.7560809  43.0928897 100.8987368  73.6206484  43.9380432 101.3272216
  74.2970622  43.2948174 100.1353302  67.2090207  40.6104335 101.4715293
  67.7214727  41.4047585 101.6220858  67.8612920  39.9130625 101.4048895
  69.0185091  43.7270091 103.5538046  69.1951720  44.6488056 103.3659030
  69.8141925  43.4128510 103.9832426  70.1416407  45.2448265 109.5548389
  70.6923832  45.1165328 108.7825383  69.3027883  45.5443154 109.2043281
  73.9383578  41.5099393 113.8992620  74.4711915  40.7487681 113.6691928
  73.4097659  41.2173044 114.6416774  65.1739124  38.9392989 102.2474864
  66.0114346  39.3489997 102.0308571  65.3517391  37.9992431 102.2175058
  77.0703556  36.6068070  97.9358697  76.5550179  37.3772674  98.1747084
  76.7980864  35.9333206  98.5591758  74.6550667  31.4517771 102.9943935
  73.7992263  31.0624621 102.8149574  75.0677618  31.5309731 102.1343721
  72.4292699  29.0702844 106.4001676  73.2945696  28.8745652 106.0407566
  72.4970208  28.8413195 107.3271033  82.0437830  39.3600424  99.8711870
  81.2667273  39.0211584  99.4267032  82.7229311  39.3653048  99.1966835
  76.8589859  34.4795162  99.7618478  76.5539994  34.7941311 100.6128621
  77.8120301  34.5576582  99.8045811  75.3036291  40.6385385 101.4111432
  74.7757652  39.9038145 101.0984669  74.8023793  41.4160062 101.1651400
  80.2829137  38.8334406 106.5278478  79.6252811  39.5233667 106.6158607
  81.0869536  39.2230838 106.8712464  70.0355018  31.3005051 103.7718043
  70.6098770  31.0780233 103.0391236  70.6226001  31.3693746 104.5246645
  79.0934596  37.1878778 104.5782420  79.6066477  37.8208770 105.0804130
  79.7435819  36.5879974 104.2125780  70.3624605  33.3309512  97.7913929
  69.5261918  33.6684199  98.1123203  70.2229375  33.1958492  96.8541066
  72.3377686  28.1746300 102.4993113  71.6842098  27.8595318 101.8749727
  72.2958160  27.5522041 103.2252936  73.4488891  38.4565595  94.4146405
  72.5415953  38.2254849  94.6137554  73.9459923  37.6603215  94.6020386
  76.3556970  47.1663103  97.3343091  75.6818669  47.4694799  97.9428049
  76.7422792  47.9692183  96.9848548  75.5715426  34.6628234 106.8240760
  74.6537988  34.8843181 106.6662448  75.9875570  34.7374544 105.9652468
  76.3550474  36.0619650 101.9543441  77.1022293  36.5741047 101.6450563
  76.6242064  35.7403702 102.8147834  74.6277124  38.5578190  98.9370395
  73.7188344  38.2737223  99.0342865  74.6572208  38.9777269  98.0773702
  79.8596392  42.1684780 102.7061562  79.4058719  41.3275690 102.7626753
  79.2290358  42.8046178 103.0436343  78.8029311  33.0976766 103.9362230
  78.0652068  32.5854152 104.2672472  79.0556085  32.6577147 103.1245507
  78.3029331  44.0061276 103.6411381  78.5952305  44.5666334 102.9223746
  78.8127952  44.2989837 104.3964540  65.1965295  36.2783704 102.9185597
  64.9989695  35.6853065 102.1936664  64.6411959  35.9735915 103.6361536
  73.1762018  36.1706811 105.0380190  73.2310628  35.2180647 104.9622667
  72.3653220  36.3266250 105.5221489  74.3253212  40.0986934  96.2758473
  73.8872642  39.3822793  95.8164111  75.0663653  40.3263049  95.7143565
  71.1154378  34.7883871 102.7970569  70.3022244  35.0878041 103.2035761
  71.6113372  34.3939559 103.5145051  73.2662956  44.7841628 104.7304834
  73.2239135  45.0102474 103.8013366  74.1825655  44.5505002 104.8790635
  82.4426327  38.3744131 102.3334792  82.3044225  38.5645727 101.4055981
  82.0862546  39.1363514 102.7902843  70.6068453  32.3602226 108.4131804
  71.2467832  32.2190985 107.7154767  69.7745984  32.0736740 108.0370406
  71.3828757  41.6604657 104.5266797  72.1769355  41.1654977 104.3249371
  70.6720449  41.1322520 104.1634502  76.2023601  44.0422752 108.8779164
  76.2560624  44.6113688 109.6456880  75.3338383  44.2124637 108.5133201
  67.6911520  35.8047738 100.6026549  66.7609108  35.7432194 100.8196511
  67.7868992  35.2823691  99.8063190  67.6097069  32.3302551 103.1904791
  67.8703887  33.2447884 103.0813951  68.4314242  31.8626994 103.3401404
  69.0821995  33.7440308 110.3603615  69.7545048  33.5357670 109.7116264
  68.2551781  33.5462394 109.9208848  75.1611701  38.2083014 110.4366096
  76.0903761  38.3594174 110.2635063  74.7402731  38.2967035 109.5814743
  73.9600033  42.2333679 108.2064634  73.8211119  41.8652463 109.0790572
  73.1714629  42.7481318 108.0348591  74.5548185  47.3342775  99.5490170
  74.7299941  46.8630818 100.3635793  73.8680973  47.9608541  99.7771431
  75.5105248  41.6115281 105.5953471  75.1755081  41.5716051 106.4911121
  75.0109194  40.9459997 105.1223882  69.4849492  37.0182911 111.1206053
  69.3469290  36.2863150 111.7217592  70.3954416  36.9291811 110.8390240
  78.4464440  38.9571316  95.8690531  77.8293610  38.2318144  95.7723584
  77.9780928  39.7180676  95.5257605  72.1131793  36.7302871 110.6089732
  72.8231411  36.0896063 110.5676351  72.0701101  36.9815765 111.5315913
  69.1209270  50.4832138 106.3230030  69.3605868  51.1150662 107.0009049
  68.2778467  50.1320178 106.6095390  70.2362986  33.1756740  94.9911835
  69.3592452  33.0545541  94.6274082  70.7120739  32.3842818  94.7390724
  61.7565126  37.9633900 105.0853342  62.4436166  37.6495630 104.4974358
  61.6013254  38.8675264 104.8120594  66.5599848  32.8524096 109.5138366
  66.4758037  32.2449766 108.7788776  65.7382554  33.3433115 109.5147863
  73.6337132  46.2911260 108.7271534  73.5607304  47.0966232 109.2390839
  73.1914525  46.4903226 107.9019556  73.4226912  45.5283030 102.2374356
  72.6394434  46.0704710 102.3312580  74.1219657  46.0457010 102.6368597
  76.7323562  31.3377660 104.8808561  77.2292261  30.5847622 104.5609631
  75.9610543  31.3741976 104.3151771  76.0935816  46.1898094 110.8829693
  76.8063788  46.8245559 110.8105594  75.6025844  46.2861960 110.0669695
  77.8153342  40.0949347 102.4546985  76.8809621  40.2150809 102.2851689
  77.9930011  39.1921814 102.1906994  73.3158531  33.4795043 104.6080246
  72.9456318  32.9266083 105.2961151  73.8117623  32.8753176 104.0555246
  81.2025894  35.9366666 102.9897019  81.6686346  36.7694658 102.9157321
  81.6533394  35.4711648 103.6942277  71.1447729  43.9392538 111.7035264
  71.8457189  44.5729021 111.8564658  70.6742844  44.2807269 110.9430903
  79.2702125  42.2810488  99.9883171  79.5461969  42.1667082 100.8977045
  78.4006624  41.8827972  99.9495344  75.9056189  46.5296838 103.6315984
  76.0878583  45.7118494 104.0943737  76.7289175  46.7464531 103.1940874
  76.2398354  45.4565024 100.8931033  76.7686121  44.9457478 100.2801195
  76.5026574  45.1407554 101.7576566  66.7415447  43.4728893 108.6366366
  67.3268884  42.7272581 108.7694271  66.5440286  43.7832850 109.5203030
  69.5954102  46.5080140 103.6528809  68.9264478  46.9926268 103.1692849
  69.4566972  46.7549361 104.5672187  61.3333102  36.0434493 107.3570810
  61.3717201  35.5098084 108.1507928  60.8273395  35.5169699 106.7381787
  68.7123864  30.8899034 110.8533352  68.7765191  31.7513864 110.4410750
  68.6490984  30.2773035 110.1205710  64.9641679  34.7698595 100.4324741
  65.2595121  33.8609274 100.3791795  64.0629715  34.7486335 100.1105743
  76.8727758  46.4905859 107.2375149  76.7478898  45.6895599 106.7286095
  77.5306849  46.9852053 106.7489119  68.4935926  32.8454592 106.4152290
  67.7722512  33.4590559 106.2759763  69.2829182  33.3812357 106.3368936
  78.9362667  44.2914879 108.8654699  77.9893002  44.1720231 108.7933026
  79.2845440  43.4037377 108.9480961  66.6929521  32.4512693 100.5564066
  66.3642227  31.5710072 100.3739172  67.0468892  32.3960362 101.4440455
  75.9409100  44.0867596 105.0659052  75.7934062  43.1584303 105.2466622
  76.7662593  44.1087686 104.5816127  69.8071344  32.7385663 100.9239544
  70.1467417  33.2671584 100.2018152  70.2543465  33.0766069 101.6998110
  79.5443222  44.9096154 106.1523924  80.4689769  44.7039016 106.0148376
  79.3758525  44.6612555 107.0613266  71.7939491  31.2360284  99.1232837
  72.5147854  31.6141537  98.6196553  71.1704795  31.9549161  99.2267815
  75.9370614  31.9405433 100.0591169  76.1534229  32.8230071  99.7579997
  75.4564681  31.5491647  99.3296811  70.6769836  34.8991146 106.6361914
  70.5314416  35.2131449 107.5286195  70.1995039  35.5176047 106.0832812
  72.5366219  31.8893694 106.6842803  72.5227787  30.9934788 106.3475101
  73.2538647  31.8964358 107.3181089  79.3338538  45.4281822 101.5086016
  79.5075416  44.8628244 100.7559868  79.8267429  46.2282717 101.3265506
  65.1515498  37.4396491 109.5749575  64.6068966  38.2156299 109.7069849
  66.0294848  37.7867295 109.4168696  71.9403114  30.7708075 101.9530373
  72.0619026  29.8424721 102.1521261  71.6505157  30.7846761 101.0408689
  74.8094305  28.4562985 105.0897093  74.8316002  28.5202318 104.1349073
  75.2262364  27.6167494 105.2837599  85.1877929  38.1918245 103.1276316
  85.6309075  37.4425570 102.7295439  84.3104439  38.1828381 102.7450048
  80.3213710  44.7448586  98.6082914  81.0164615  45.3655279  98.8270229
  80.6636861  43.8943937  98.8835292  82.2205134  42.1948292 100.1370245
  82.7456458  42.5335564  99.4119565  82.1327486  41.2595307  99.9533380
  73.9045794  48.2620275 104.4965498  73.4650785  47.7696654 105.1898355
  74.6553911  47.7193243 104.2557573  66.3838133  44.4531816 104.4990126
  67.2096153  44.1535588 104.1188770  66.0332185  43.6839438 104.9479915
  71.3519666  43.8058284 106.5687800  70.7299676  43.1428989 106.2690028
  72.0224533  43.8319416 105.8861448  64.5846738  42.3718142 105.4579060
  63.7478647  41.9440317 105.2763061  64.5570384  42.5650586 106.3949851
  70.9133173  42.3562207 100.0446260  71.0621294  43.0397672  99.3912933
  71.7199617  42.3367297 100.5595716  68.6685806  38.3827385 101.0507329
  68.4231848  37.4789715 101.2487539  68.8381721  38.3844535 100.1086807
  67.9381454  34.1155743  98.5493491  67.2450699  34.1900098  97.8933527
  67.6933206  33.3516086  99.0715008  74.4128579  44.8510338  97.5158008
  73.8402546  45.4700525  97.0628480  74.9861373  45.4009699  98.0497930
  77.6325839  45.1347488  98.6466590  78.5656512  45.0693050  98.8499466
  77.5449052  45.9703755  98.1881123  80.2613855  44.4513358  95.6070538
  80.1827487  44.1173222  96.5006296  81.0823522  44.9435126  95.6062010
  74.7975377  36.1871151  94.8574060  75.7434482  36.0577359  94.9262478
  74.4189622  35.4485812  95.3343488  72.9818295  34.1121127  94.7928945
  72.0749750  33.8154240  94.8691659  73.2594276  33.8150945  93.9263232
  63.8996235  35.4327490 105.2427992  63.5799019  34.5792799 104.9502366
  63.3529663  35.6476068 105.9985959  67.6776143  38.1489931 108.9597498
  67.8962152  39.0807039 108.9785532  68.0901916  37.7897906 109.7452302
  74.5980360  28.6558017 100.9473187  73.7881089  28.3105102 101.3228433
  75.2864777  28.3465560 101.5360798  76.5270909  27.7336063 102.5697483
  77.0801947  28.1531517 103.2287507  76.7640995  26.8071812 102.6120439
  71.7517079  30.9708062  94.9340925  72.6136243  31.2962960  95.1936742
  71.9367423  30.1839558  94.4213990  63.7684495  39.0530402 107.2121113
  63.0747966  38.6384355 106.6991068  64.5157486  39.0950938 106.6154532
  79.9049716  29.8436589 102.0776148  79.3248385  30.5021393 101.6954200
  79.6385648  29.0213933 101.6663565  65.6821237  38.9848656 105.0887128
  65.6591926  39.0836343 104.1369011  65.9921874  39.8313806 105.4104294
  68.3408615  41.0424811 109.2033743  69.2951869  41.0108753 109.1363674
  68.1421139  40.5815434 110.0183969  68.9307997  39.6125927 111.7704540
  69.7500886  40.1070005 111.7939378  69.2044805  38.6957895 111.7422108
  78.6874594  32.0036679 101.1332496  77.8000449  32.2886330 100.9152691
  79.1028583  31.8430442 100.2859773  66.6958844  46.5844430 106.2203941
  66.5613312  45.8244831 105.6541939  66.2790906  47.3085330 105.7532730
  77.8317807  41.7681354  95.2280516  78.5353657  41.9731356  95.8438172
  77.1080456  42.3358116  95.4929599  78.6615617  37.5191215 101.3482786
  78.6050819  37.9759766 100.5090419  79.2143960  36.7581900 101.1705629
  82.4720423  33.3080947 102.1732906  82.2157358  32.9077582 103.0041113
  81.8473291  34.0224741 102.0483045  69.8527970  47.4813747 106.4322383
  69.7360354  48.4259180 106.3301074  69.0320416  47.1787309 106.8208182
  79.7404505  42.2063883  97.2778976  80.5750108  41.7745081  97.0956451
  79.5788847  42.0345897  98.2055870  79.3950397  38.7095996  98.6435315
  79.3399201  38.5440268  97.7023759  78.7696452  39.4172029  98.7997505
  72.7046522  28.2104105  98.2220634  72.6925192  29.1545945  98.3788905
  73.5969944  28.0274251  97.9280095  70.8782484  48.1342009 109.6478312
  71.7809731  48.1665619 109.9644807  70.6519854  47.2042460 109.6624647
  72.6336086  46.8872996 106.3088390  71.6831717  46.8874857 106.1952763
  72.9368572  46.1405730 105.7924425  81.0365302  54.5296439 103.2992568
  80.4730167  54.4386375 102.5308856  80.9217697  53.7096343 103.7795061
  86.6164860  58.1967406  98.6107033  85.9652840  58.7821487  98.2241047
  87.4109223  58.7273601  98.6702071  80.5420488  55.2856543  99.0094168
  81.3151364  54.7385530  98.8707043  80.8945886  56.1500793  99.2208629
  82.8786765  51.4449209  96.6412618  83.1312286  50.9230731  95.8796081
  81.9411324  51.2815355  96.7439301  88.0940125  55.8857838  99.1476018
  87.4585958  55.9592465  99.8596922  87.7637532  56.4751437  98.4695097
  82.5983054  53.3477315  98.8436992  82.4819312  52.6722219  99.5118077
  82.7085314  52.8609689  98.0269146  84.9414595  52.8087463 102.5483682
  84.5772802  52.2818084 103.2596603  85.7981711  52.4185932 102.3750167
  84.5820082  47.8377362  97.5445030  84.7494484  48.7057599  97.9115501
  84.3917251  48.0004644  96.6206320  84.5609303  50.2935020  98.5291697
  84.4408928  50.7392070  99.3677177  83.8661891  50.6420337  97.9705235
  90.2594369  50.7656493  99.3572031  91.1712225  50.9983880  99.1819729
  89.7504016  51.3493537  98.7947110  83.3560799  51.6079872 100.8225263
  84.0584843  52.0600915 101.2899189  83.0241428  50.9663691 101.4505156
  77.0986133  49.8663424 106.1242396  76.3085187  50.1220953 105.6482507
  77.5897381  50.6811762 106.2294437  79.0500879  50.2308004 103.0825873
  78.2532042  50.3426698 103.6009369  78.8226471  50.5694656 102.2166764
  75.3823836  50.1193915 108.5557387  75.6331875  51.0040925 108.8214963
  75.9183385  49.9398516 107.7832479  78.0483961  55.9396252 101.4715293
  78.5608482  56.7339503 101.6220858  78.7006674  55.2422543 101.4048895
  76.0132878  54.2684907 102.2474864  76.8508100  54.6781915 102.0308571
  76.1911146  53.3284349 102.2175058  87.9097310  51.9359987  97.9358697
  87.3943934  52.7064592  98.1747084  87.6374619  51.2625124  98.5591758
  85.4944421  46.7809688 102.9943935  84.6386018  46.3916539 102.8149574
  85.9071373  46.8601649 102.1343721  83.2686454  44.3994761 106.4001676
  84.1339450  44.2037570 106.0407566  83.3363963  44.1705113 107.3271033
  87.6983613  49.8087080  99.7618478  87.3933749  50.1233229 100.6128621
  88.6514055  49.8868499  99.8045811  86.1430045  55.9677303 101.4111432
  85.6151407  55.2330062 101.0984669  85.6417548  56.7451979 101.1651400
  80.8748773  46.6296969 103.7718043  81.4492525  46.4072151 103.0391236
  81.4619755  46.6985664 104.5246645  81.2018360  48.6601430  97.7913929
  80.3655672  48.9976117  98.1123203  81.0623130  48.5250410  96.8541066
  83.1771441  43.5038218 102.4993113  82.5235853  43.1887235 101.8749727
  83.1351915  42.8813958 103.2252936  84.2882645  53.7857513  94.4146405
  83.3809707  53.5546767  94.6137554  84.7853677  52.9895132  94.6020386
  87.1944229  51.3911567 101.9543441  87.9416048  51.9032964 101.6450563
  87.4635818  51.0695620 102.8147834  85.4670879  53.8870108  98.9370395
  84.5582098  53.6029141  99.0342865  85.4965963  54.3069187  98.0773702
  89.6423066  48.4268684 103.9362230  88.9045823  47.9146070 104.2672472
  89.8949839  47.9869065 103.1245507  76.0359049  51.6075622 102.9185597
  75.8383449  51.0144983 102.1936664  75.4805713  51.3027832 103.6361536
  85.1646967  55.4278852  96.2758473  84.7266397  54.7114711  95.8164111
  85.9057407  55.6554966  95.7143565  81.9548133  50.1175788 102.7970569
  81.1415998  50.4169959 103.2035761  82.4507127  49.7231477 103.5145051
  81.4462208  47.6894144 108.4131804  82.0861587  47.5482903 107.7154767
  80.6139738  47.4028657 108.0370406  78.5305275  51.1339656 100.6026549
  77.6002863  51.0724111 100.8196511  78.6262747  50.6115609  99.8063190
  78.4490824  47.6594469 103.1904791  78.7097641  48.5739802 103.0813951
  79.2707996  47.1918911 103.3401404  89.2858194  54.2863233  95.8690531
  88.6687365  53.5610061  95.7723584  88.8174683  55.0472594  95.5257605
  81.0756740  48.5048658  94.9911835  80.1986206  48.3837458  94.6274082
  81.5514493  47.7134736  94.7390724  72.5958880  53.2925817 105.0853342
  73.2829920  52.9787547 104.4974358  72.4407009  54.1967182 104.8120594
  77.3993602  48.1816014 109.5138366  77.3151791  47.5741683 108.7788776
  76.5776309  48.6725032 109.5147863  87.5717316  46.6669577 104.8808561
  88.0686016  45.9139540 104.5609631  86.8004298  46.7033894 104.3151771
  84.1552285  48.8086960 104.6080246  83.7850073  48.2558001 105.2961151
  84.6511377  48.2045094 104.0555246  72.1726856  51.3726411 107.3570810
  72.2110956  50.8390001 108.1507928  71.6667149  50.8461616 106.7381787
  75.8035434  50.0990513 100.4324741  76.0988875  49.1901191 100.3791795
  74.9023470  50.0778252 100.1105743  79.3329681  48.1746509 106.4152290
  78.6116267  48.7882477 106.2759763  80.1222937  48.7104274 106.3368936
  77.5323276  47.7804610 100.5564066  77.2035982  46.9001989 100.3739172
  77.8862646  47.7252279 101.4440455  80.6465099  48.0677580 100.9239544
  80.9861171  48.5963502 100.2018152  81.0937219  48.4057986 101.6998110
  82.6333246  46.5652202  99.1232837  83.3541608  46.9433455  98.6196553
  82.0098550  47.2841079  99.2267815  86.7764369  47.2697351 100.0591169
  86.9927983  48.1521989  99.7579997  86.2958436  46.8783564  99.3296811
  83.3759973  47.2185612 106.6842803  83.3621542  46.3226705 106.3475101
  84.0932401  47.2256276 107.3181089  82.7796869  46.0999992 101.9530373
  82.9012780  45.1716639 102.1521261  82.4898911  46.1138678 101.0408689
  85.6488059  43.7854903 105.0897093  85.6709756  43.8494236 104.1349073
  86.0656118  42.9459411 105.2837599  81.7526928  57.6854125 100.0446260
  81.9015048  58.3689589  99.3912933  82.5593371  57.6659215 100.5595716
  79.5079561  53.7119303 101.0507329  79.2625603  52.8081633 101.2487539
  79.6775475  53.7136453 100.1086807  78.7775208  49.4447660  98.5493491
  78.0844453  49.5192015  97.8933527  78.5326960  48.6808004  99.0715008
  85.2522333  60.1802255  97.5158008  84.6796301  60.7992443  97.0628480
  85.8255127  60.7301617  98.0497930  91.1007610  59.7805276  95.6070538
  91.0221241  59.4465140  96.5006296  91.9217277  60.2727044  95.6062010
  85.6369132  51.5163068  94.8574060  86.5828237  51.3869276  94.9262478
  85.2583377  50.7777730  95.3343488  83.8212049  49.4413045  94.7928945
  82.9143504  49.1446157  94.8691659  84.0988030  49.1442863  93.9263232
  74.7389989  50.7619408 105.2427992  74.4192774  49.9084716 104.9502366
  74.1923418  50.9767986 105.9985959  85.4374115  43.9849934 100.9473187
  84.6274843  43.6397019 101.3228433  86.1258532  43.6757478 101.5360798
  87.3664663  43.0627981 102.5697483  87.9195702  43.4823435 103.2287507
  87.6034749  42.1363729 102.6120439  82.5910834  46.2999980  94.9340925
  83.4529998  46.6254878  95.1936742  82.7761178  45.5131476  94.4213990
  74.6078249  54.3822320 107.2121113  73.9141721  53.9676272 106.6991068
  75.3551240  54.4242856 106.6154532  90.7443470  45.1728506 102.0776148
  90.1642139  45.8313310 101.6954200  90.4779403  44.3505851 101.6663565
  76.5214992  54.3140573 105.0887128  76.4985680  54.4128261 104.1369011
  76.8315628  55.1605724 105.4104294  89.5268348  47.3328597 101.1332496
  88.6394203  47.6178247 100.9152691  89.9422337  47.1722360 100.2859773
  88.6711562  57.0973271  95.2280516  89.3747412  57.3023274  95.8438172
  87.9474210  57.6650033  95.4929599  89.5009372  52.8483133 101.3482786
  89.4444573  53.3051684 100.5090419  90.0537714  52.0873817 101.1705629
  93.3114178  48.6372864 102.1732906  93.0551112  48.2369500 103.0041113
  92.6867046  49.3516658 102.0483045  90.5798259  57.5355801  97.2778976
  91.4143863  57.1036999  97.0956451  90.4182602  57.3637814  98.2055870
  90.2344151  54.0387914  98.6435315  90.1792955  53.8732185  97.7023759
  89.6090207  54.7463947  98.7997505  83.5440277  43.5396023  98.2220634
  83.5318947  44.4837863  98.3788905  84.4363699  43.3566168  97.9280095
  64.9377353   4.5445693  85.3352340  64.2865332   5.1299774  84.9486354
  65.7321715   5.0751888  85.3947377  58.8632980   1.6334831  85.7339474
  59.6363856   1.0863818  85.5952350  59.2158379   2.4979080  85.9453936
  66.4152618   2.2336125  85.8721324  65.7798451   2.3070752  86.5842229
  66.0850024   2.8229724  85.1940403  60.6428687   9.4116949  88.9027135
  60.5652717  10.3624774  88.9815616  60.0390331   9.0662821  89.5602061
  62.7404405   1.8335007  90.7381004  63.2042751   2.1122710  89.9485627
  62.4761204   0.9318451  90.5554095  62.9167056   4.7699102  87.6232675
  62.7812731   5.6150637  88.0517522  63.4576869   4.9718379  86.8598608
  56.3696454   2.2874540  88.1960600  56.8820974   3.0817790  88.3466164
  57.0219166   1.5900830  88.1294201  58.1791338   5.4040296  90.2783353
  58.3557967   6.3258261  90.0904337  58.9748172   5.0898715  90.7077733
  64.4642537   2.3155590  88.1356738  63.9363899   1.5808350  87.8229976
  63.9630040   3.0930266  87.8896707  65.5163217   8.8433308  84.0588398
  64.8424915   9.1465004  84.6673355  65.9029038   9.6462388  83.7093855
  69.0202638   3.8454985  89.4306869  68.5664966   3.0045895  89.4872060
  68.3896605   4.4816383  89.7681649  67.4635578   5.6831481  90.3656687
  67.7558552   6.2436539  89.6469053  67.9734198   5.9760042  91.1209846
  63.4859459   1.7757139  83.0003780  63.0478889   1.0592998  82.5409417
  64.2269900   2.0033254  82.4388872  62.4269203   6.4611832  91.4550140
  62.3845382   6.6872679  90.5258672  63.3431902   6.2275207  91.6035942
  60.5435004   3.3374862  91.2512103  61.3375602   2.8425182  91.0494678
  59.8326696   2.8092725  90.8879809  63.7154432   9.0112980  86.2735477
  63.8906187   8.5401023  87.0881099  63.0287220   9.6378746  86.5016738
  58.2815517  12.1602343  93.0475337  58.5212115  12.7920867  93.7254356
  57.4384713  11.8090383  93.3340696  62.5833158   7.2053235  88.9619662
  61.8000680   7.7474915  89.0557887  63.2825904   7.7227215  89.3613904
  68.4308372   3.9580692  86.7128477  68.7068216   3.8437287  87.6222352
  67.5612870   3.5598177  86.6740651  65.0662436   8.2067043  90.3561291
  65.2484830   7.3888699  90.8189043  65.8895422   8.4234736  89.9186181
  65.4004601   7.1335228  87.6176340  65.9292368   6.6227683  87.0046502
  65.6632821   6.8177759  88.4821873  58.7560349   8.1850345  90.3774115
  58.0870724   8.6696473  89.8938156  58.6173219   8.4319566  91.2917494
  66.0334005   8.1676064  93.9620456  65.9085144   7.3665804  93.4531401
  66.6913096   8.6622258  93.4734426  68.0968913   5.9685084  95.5900006
  67.1499249   5.8490435  95.5178333  68.4451687   5.0807582  95.6726268
  65.1015347   5.7637800  91.7904358  64.9540309   4.8354508  91.9711928
  65.9268840   5.7857891  91.3061434  68.7049469   6.5866359  92.8769231
  69.6296016   6.3809221  92.7393682  68.5364772   6.3382760  93.7858573
  68.4944785   7.1052027  88.2331323  68.6681662   6.5398449  87.4805175
  68.9873676   7.9052922  88.0510812  69.4819957   6.4218791  85.3328221
  70.1770862   7.0425484  85.5515535  69.8243107   5.5714142  85.6080599
  63.0652041   9.9390480  91.2210805  62.6257031   9.4466859  91.9143661
  63.8160158   9.3963448  90.9802880  60.0739420   4.0332412  86.7691567
  60.2227541   4.7167877  86.1158240  60.8805864   4.0137502  87.2841023
  57.8292053   0.0597590  87.7752636  57.5838095  -0.8440080  87.9732846
  57.9987968   0.0614740  86.8332114  63.5734826   6.5280543  84.2403314
  63.0008793   7.1470730  83.7873786  64.1467619   7.0779904  84.7743236
  66.7932085   6.8117693  85.3711897  67.7262759   6.7463255  85.5744772
  66.7055298   7.6473960  84.9126429  69.4220102   6.1283563  82.3315844
  69.3433734   5.7943427  83.2251602  70.2429769   6.6205331  82.3307317
  66.9924054   3.4451559  81.9525823  67.6959904   3.6501561  82.5683478
  66.2686703   4.0128320  82.2174906  59.0134217   9.1583952  93.1567690
  58.8966601  10.1029385  93.0546380  58.1926663   8.8557514  93.5453489
  68.9010751   3.8834088  84.0024283  69.7356355   3.4515286  83.8201757
  68.7395094   3.7116101  84.9301177  61.7942333   8.5643201  93.0333697
  60.8437964   8.5645062  92.9198069  62.0974819   7.8175935  92.5169732
  77.5295026  14.4003739  94.0979459  78.1673436  14.2810486  93.3942799
  77.4115869  15.3484583  94.1567412  74.3384733  14.3531167  94.0340984
  74.0003244  14.2372232  93.1461519  75.2074501  13.9522332  94.0141990
  70.1971548  16.2066643  90.0237875  69.6336414  16.1156580  89.2554163
  70.0823943  15.3866548  90.5040368  67.7435980  17.7017835  92.8622095
  68.5357272  17.3608660  92.4468395  67.9832630  17.8112810  93.7824249
  75.7771107  19.8737611  85.3352340  75.1259087  20.4591692  84.9486354
  76.5715470  20.4043806  85.3947377  69.7026734  16.9626748  85.7339474
  70.4757610  16.4155735  85.5952350  70.0552133  17.8270998  85.9453936
  71.5411777  18.2903131  98.9406374  71.2501643  19.1948761  98.8253040
  72.1768761  18.3319658  99.6550443  72.4667984  15.6679979  95.5307733
  73.0631556  15.4436001  94.8164696  72.5242955  14.9264725  96.1333181
  72.0393012  13.1219414  83.3657924  72.2918533  12.6000936  82.6041387
  71.1017571  12.9585560  83.4684608  77.0836295  12.1255193  91.1732667
  77.8699384  11.7074616  90.8223084  77.3474999  13.0301285  91.3414316
  77.2546372  17.5628043  85.8721324  76.6192205  17.6362670  86.5842229
  76.9243779  18.1521642  85.1940403  71.7589301  15.0247520  85.5682299
  71.6425559  14.3492424  86.2363383  71.8691561  14.5379894  84.7514452
  74.1020842  14.4857667  89.2728988  73.7379049  13.9588288  89.9841910
  74.9587958  14.0956137  89.0995474  73.7426329   9.5147567  84.2690337
  73.9100731  10.3827804  84.6360808  73.5523498   9.6774849  83.3451626
  76.5001662  17.9764546  95.9356167  76.2002385  18.8789585  95.8271974
  76.1552721  17.7096729  96.7877320  69.9514143  14.4278343  91.9692872
  69.0264640  14.2954557  92.1770563  70.1998557  15.2072562  92.4662814
  73.7215550  11.9705225  85.2537004  73.6015175  12.4162275  86.0922484
  73.0268138  12.3190542  84.6950542  67.3122954  14.0711616  92.8036661
  67.4415336  14.3246095  93.7176072  66.6320406  14.6639324  92.4841316
  71.4822442  24.7408866  88.9027135  71.4046471  25.6916691  88.9815616
  70.8784085  24.3954739  89.5602061  79.4200616  12.4426698  86.0817338
  80.3318472  12.6754085  85.9065035  78.9110263  13.0263742  85.5192416
  78.0270198  17.4252516  93.4730919  77.3979061  17.5898230  92.7706987
  77.6395860  17.8394126  94.2441883  81.9059430  18.3606954  90.8275283
  81.2210468  18.7405855  90.2772316  81.9903279  18.9702281  91.5607231
  73.5798160  17.1626924  90.7381004  74.0436505  17.4414627  89.9485627
  73.3154958  16.2610369  90.5554095  70.4722241  16.7098406  93.6760768
  71.0423598  17.1385674  93.0378252  71.0630353  16.4280991  94.3744953
  72.5167046  13.2850077  87.5470569  73.2191089  13.7371120  88.0144496
  72.1847675  12.6433896  88.1750463  66.2592380  11.5433629  92.8487703
  65.4691434  11.7991158  92.3727814  66.7503627  12.3581967  92.9539744
  68.2107125  11.9078209  89.8071180  67.4138289  12.0196903  90.3254675
  67.9832718  12.2464861  88.9412070  74.0412793  18.4322912  97.7553694
  74.1057225  18.8943319  98.5911866  73.3323717  17.8020277  97.8836004
  64.5430083  11.7964120  95.2802694  64.7938121  12.6811130  95.5460270
  65.0789631  11.6168721  94.5077786  73.7560811  20.0991019  87.6232675
  73.6206485  20.9442555  88.0517522  74.2970623  20.3010297  86.8598608
  67.2090208  17.6166457  88.1960600  67.7214729  18.4109708  88.3466164
  67.8612921  16.9192748  88.1294201  69.0185093  20.7332214  90.2783353
  69.1951721  21.6550178  90.0904337  69.8141926  20.4190633  90.7077733
  70.1416408  22.2510387  96.2793695  70.6923833  22.1227451  95.5070689
  69.3027884  22.5505276  95.9288588  73.9383579  18.5161515 100.6237926
  74.4711916  17.7549803 100.3937234  73.4097660  18.2235167 101.3662081
  65.1739125  15.9455112  88.9720170  66.0114347  16.3552120  88.7553878
  65.3517393  15.0054554  88.9420364  77.0703557  13.6130192  84.6604003
  76.5550180  14.3834797  84.8992391  76.7980865  12.9395329  85.2837065
  74.6550668   8.4579893  89.7189242  73.7992264   8.0686744  89.5394880
  75.0677620   8.5371854  88.8589027  72.4292700   6.0764966  93.1246983
  73.2945697   5.8807775  92.7652873  72.4970209   5.8475318  94.0516340
  82.0437831  16.3662547  86.5957177  81.2667274  16.0273706  86.1512339
  82.7229312  16.3715170  85.9212142  76.8589860  11.4857284  86.4863784
  76.5539996  11.8003434  87.3373928  77.8120302  11.5638704  86.5291117
  75.3036292  17.6447508  88.1356738  74.7757654  16.9100267  87.8229976
  74.8023795  18.4222184  87.8896707  80.2829138  15.8396528  93.2523785
  79.6252812  16.5295790  93.3403913  81.0869537  16.2292960  93.5957771
  70.0355020   8.3067174  90.4963350  70.6098771   8.0842356  89.7636543
  70.6226002   8.3755869  91.2491951  79.0934597  14.1940901  91.3027726
  79.6066479  14.8270893  91.8049436  79.7435821  13.5942096  90.9371086
  70.3624607  10.3371635  84.5159235  69.5261919  10.6746322  84.8368510
  70.2229376  10.2020615  83.5786372  72.3377687   5.1808423  89.2238419
  71.6842100   4.8657440  88.5995034  72.2958161   4.5584163  89.9498242
  73.4488892  15.4627718  81.1391711  72.5415954  15.2316971  81.3382860
  73.9459924  14.6665337  81.3265693  76.3556971  24.1725225  84.0588398
  75.6818670  24.4756922  84.6673355  76.7422793  24.9754306  83.7093855
  75.5715428  11.6690356  93.5486067  74.6537989  11.8905303  93.3907755
  75.9875571  11.7436667  92.6897774  76.3550475  13.0681772  88.6788747
  77.1022294  13.5803169  88.3695869  76.6242065  12.7465825  89.5393141
  74.6277126  15.5640313  85.6615702  73.7188345  15.2799346  85.7588171
  74.6572209  15.9839391  84.8019008  79.8596393  19.1746902  89.4306869
  79.4058720  18.3337812  89.4872060  79.2290360  19.8108301  89.7681649
  78.8029313  10.1038888  90.6607537  78.0652069   9.5916275  90.9917779
  79.0556086   9.6639270  89.8490813  78.3029332  21.0123399  90.3656687
  78.5952307  21.5728456  89.6469053  78.8127953  21.3051960  91.1209846
  65.1965296  13.2845827  89.6430904  64.9989696  12.6915188  88.9181970
  64.6411960  12.9798037  90.3606843  73.1762020  13.1768933  91.7625497
  73.2310629  12.2242770  91.6867973  72.3653222  13.3328373  92.2466795
  74.3253213  17.1049057  83.0003780  73.8872643  16.3884915  82.5409417
  75.0663654  17.3325171  82.4388872  71.1154380  11.7945993  89.5215876
  70.3022245  12.0940164  89.9281068  71.6113374  11.4001682  90.2390358
  73.2662957  21.7903750  91.4550140  73.2239136  22.0164596  90.5258672
  74.1825656  21.5567125  91.6035942  82.4426328  15.3806254  89.0580099
  82.3044227  15.5707850  88.1301288  82.0862547  16.1425636  89.5148150
  70.6068454   9.3664349  95.1377111  71.2467834   9.2253108  94.4400074
  69.7745985   9.0798862  94.7615713  71.3828758  18.6666779  91.2512103
  72.1769357  18.1717099  91.0494678  70.6720451  18.1384642  90.8879809
  76.2023603  21.0484875  95.6024471  76.2560625  21.6175811  96.3702187
  75.3338384  21.2186760  95.2378508  67.6911522  12.8109861  87.3271856
  66.7609110  12.7494316  87.5441818  67.7868994  12.2885814  86.5308497
  67.6097071   9.3364674  89.9150098  67.8703888  10.2510007  89.8059258
  68.4314243   8.8689116  90.0646710  69.0821996  10.7502431  97.0848922
  69.7545049  10.5419793  96.4361571  68.2551783  10.5524517  96.6454154
  75.1611702  15.2145137  97.1611403  76.0903762  15.3656296  96.9880370
  74.7402732  15.3029158  96.3060049  73.9600034  19.2395801  94.9309940
  73.8211120  18.8714586  95.8035878  73.1714630  19.7543441  94.7593898
  74.5548186  24.3404898  86.2735477  74.7299942  23.8692941  87.0881099
  73.8680974  24.9670664  86.5016738  75.5105249  18.6177404  92.3198778
  75.1755082  18.5778174  93.2156428  75.0109195  17.9522120  91.8469188
  69.4849493  14.0245034  97.8451359  69.3469291  13.2925273  98.4462898
  70.3954417  13.9353934  97.5635547  78.4464441  15.9633438  82.5935838
  77.8293612  15.2380266  82.4968890  77.9780929  16.7242798  82.2502912
  72.1131794  13.7364993  97.3335039  72.8231412  13.0958185  97.2921657
  72.0701102  13.9877888  98.2561220  69.1209271  27.4894260  93.0475337
  69.3605870  28.1212785  93.7254356  68.2778468  27.1382300  93.3340696
  70.2362987  10.1818863  81.7157142  69.3592453  10.0607663  81.3519389
  70.7120740   9.3904941  81.4636031  61.7565127  14.9696022  91.8098649
  62.4436167  14.6557752  91.2219664  61.6013256  15.8737387  91.5365901
  66.5599849   9.8586219  96.2383673  66.4758038   9.2511888  95.5034083
  65.7382556  10.3495237  96.2393169  73.6337133  23.2973383  95.4516841
  73.5607305  24.1028354  95.9636145  73.1914526  23.4965349  94.6264862
  73.4226913  22.5345153  88.9619662  72.6394435  23.0766833  89.0557887
  74.1219658  23.0519133  89.3613904  76.7323563   8.3439782  91.6053868
  77.2292263   7.5909745  91.2854938  75.9610545   8.3804099  91.0397077
  76.0935817  23.1960217  97.6075000  76.8063789  23.8307682  97.5350901
  75.6025845  23.2924083  96.7915001  77.8153344  17.1011470  89.1792291
  76.8809622  17.2212932  89.0096996  77.9930012  16.1983936  88.9152301
  73.3158532  10.4857165  91.3325552  72.9456319   9.9328206  92.0206458
  73.8117624   9.8815299  90.7800553  81.2025895  12.9428789  89.7142325
  81.6686347  13.7756780  89.6402628  81.6533396  12.4773770  90.4187584
  71.1447730  20.9454660  98.4280570  71.8457190  21.5791143  98.5809965
  70.6742845  21.2869392  97.6676210  79.2702126  19.2872610  86.7128477
  79.5461970  19.1729205  87.6222352  78.4006625  18.8890095  86.6740651
  75.9056190  23.5358961  90.3561291  76.0878585  22.7180617  90.8189043
  76.7289176  23.7526653  89.9186181  76.2398356  22.4627146  87.6176340
  76.7686122  21.9519601  87.0046502  76.5026575  22.1469676  88.4821873
  66.7415448  20.4791015  95.3611673  67.3268885  19.7334703  95.4939577
  66.5440287  20.7894972  96.2448337  69.5954104  23.5142263  90.3774115
  68.9264479  23.9988390  89.8938156  69.4566973  23.7611483  91.2917494
  61.3333103  13.0496616  94.0816116  61.3717203  12.5160206  94.8753234
  60.8273396  12.5231821  93.4627093  73.7359372  25.5486006  96.9756774
  74.2877680  25.7117628  97.7405859  74.0765566  26.1390444  96.3036799
  68.7123865   7.8961156  97.5778659  68.7765192   8.7575987  97.1656056
  68.6490986   7.2835158  96.8451017  64.9641681  11.7760718  87.1570048
  65.2595122  10.8671396  87.1037101  64.0629716  11.7548457  86.8351050
  76.8727759  23.4967982  93.9620456  76.7478899  22.6957722  93.4531401
  77.5306851  23.9914175  93.4734426  68.4935928   9.8516714  93.1397596
  67.7722513  10.4652682  93.0005070  69.2829183  10.3874479  93.0614242
  78.9362668  21.2977002  95.5900006  77.9893003  21.1782353  95.5178333
  79.2845441  20.4099500  95.6726268  66.6929522   9.4574815  87.2809373
  66.3642228   8.5772194  87.0984479  67.0468893   9.4022484  88.1685762
  75.9409101  21.0929718  91.7904358  75.7934064  20.1646426  91.9711928
  76.7662595  21.1149809  91.3061434  69.8071345   9.7447785  87.6484850
  70.1467418  10.2733706  86.9263459  70.2543466  10.0828191  88.4243417
  79.5443223  21.9158277  92.8769231  80.4689771  21.7101138  92.7393682
  79.3758526  21.6674678  93.7858573  71.7939493   8.2422407  85.8478143
  72.5147855   8.6203660  85.3441860  71.1704797   8.9611284  85.9513121
  75.9370615   8.9467556  86.7836476  76.1534230   9.8292194  86.4825304
  75.4564683   8.5553769  86.0542118  70.6769837  11.9053269  93.3607220
  70.5314418  12.2193572  94.2531502  70.1995041  12.5238169  92.8078119
  72.5366220   8.8955817  93.4088110  72.5227789   7.9996910  93.0720408
  73.2538648   8.9026481  94.0426396  79.3338539  22.4343944  88.2331323
  79.5075417  21.8690367  87.4805175  79.8267430  23.2344839  88.0510812
  65.1515499  14.4458613  96.2994881  64.6068967  15.2218421  96.4315156
  66.0294849  14.7929418  96.1414003  71.9403116   7.7770197  88.6775680
  72.0619027   6.8486843  88.8766567  71.6505158   7.7908883  87.7653995
  85.1877930  15.1980367  89.8521622  85.6309076  14.4487692  89.4540746
  84.3104441  15.1890504  89.4695354  80.3213712  21.7510709  85.3328221
  81.0164616  22.3717401  85.5515535  80.6636862  20.9006060  85.6080599
  82.2205135  19.2010414  86.8615552  82.7456459  19.5397687  86.1364872
  82.1327487  18.2657430  86.6778686  73.8825184  23.1144488  98.9905428
  74.1912310  22.8693635  99.8628128  74.6800666  23.3191126  98.5024298
  73.9045796  25.2682398  91.2210805  73.4650786  24.7758776  91.9143661
  74.6553913  24.7255365  90.9802880  66.3838135  21.4593938  91.2235433
  67.2096154  21.1597710  90.8434076  66.0332187  20.6901561  91.6725222
  71.3519668  20.8120407  93.2933106  70.7299677  20.1491112  92.9935334
  72.0224535  20.8381538  92.6106754  64.5846740  19.3780265  92.1824366
  63.7478648  18.9502439  92.0008368  64.5570385  19.5712708  93.1195158
  70.9133175  19.3624330  86.7691567  71.0621295  20.0459794  86.1158240
  71.7199618  19.3429420  87.2841023  68.6685808  15.3889508  87.7752636
  68.4231850  14.4851838  87.9732846  68.8381722  15.3906658  86.8332114
  67.9381455  11.1217865  85.2738797  67.2450700  11.1962220  84.6178833
  67.6933207  10.3578209  85.7960314  74.4128580  21.8572460  84.2403314
  73.8402547  22.4762648  83.7873786  74.9861374  22.4071822  84.7743236
  77.6325840  22.1409611  85.3711897  78.5656513  22.0755172  85.5744772
  77.5449053  22.9765877  84.9126429  80.2613857  21.4575481  82.3315844
  80.1827488  21.1235344  83.2251602  81.0823523  21.9497249  82.3307317
  74.7975379  13.1933273  81.5819367  75.7434483  13.0639481  81.6507785
  74.4189624  12.4547935  82.0588795  72.9818296  11.1183250  81.5174252
  72.0749751  10.8216362  81.5936966  73.2594277  10.8213068  80.6508538
  63.8996236  12.4389613  91.9673299  63.5799021  11.5854921  91.6747673
  63.3529664  12.6538191  92.7231266  67.6776144  15.1552054  95.6842805
  67.8962154  16.0869162  95.7030839  68.0901918  14.7960028  96.4697609
  74.5980362   5.6620139  87.6718493  73.7881090   5.3167224  88.0473739
  75.2864778   5.3527683  88.2606105  71.7517080   7.9770185  81.6586231
  72.6136244   8.3025083  81.9182049  71.9367425   7.1901681  81.1459297
  63.7684496  16.0592524  93.9366420  63.0747968  15.6446477  93.4236375
  64.5157487  16.1013061  93.3399839  65.6821239  15.9910778  91.8132435
  65.6591927  16.0898465  90.8614318  65.9921875  16.8375929  92.1349601
  68.3408617  18.0486933  95.9279049  69.2951870  18.0170876  95.8608981
  68.1421140  17.5877557  96.7429275  68.9307999  16.6188049  98.4949847
  69.7500888  17.1132128  98.5184684  69.2044806  15.7020017  98.4667415
  78.6874595   9.0098802  87.8577803  77.8000450   9.2948452  87.6397997
  79.1028584   8.8492565  87.0105079  66.6958845  23.5906553  92.9449247
  66.5613313  22.8306954  92.3787245  66.2790908  24.3147453  92.4778036
  77.8317808  18.7743476  81.9525823  78.5353659  18.9793479  82.5683478
  77.1080457  19.3420238  82.2174906  78.6615619  14.5253338  88.0728093
  78.6050820  14.9821889  87.2335725  79.2143961  13.7644022  87.8950935
  82.4720425  10.3143069  88.8978212  82.2157359   9.9139705  89.7286420
  81.8473293  11.0286863  88.7728351  69.8527971  24.4875870  93.1567690
  69.7360355  25.4321302  93.0546380  69.0320418  24.1849431  93.5453489
  79.7404506  19.2126005  84.0024283  80.5750110  18.7807204  83.8201757
  79.5788849  19.0408019  84.9301177  79.3950398  15.7158119  85.3680622
  79.3399202  15.5502390  84.4269066  78.7696453  16.4234152  85.5242812
  72.7046523   5.2166228  84.9465940  72.6925193   6.1608068  85.1034211
  73.5969945   5.0336373  84.6525402  70.8782485  25.1404132  96.3723618
  71.7809732  25.1727742  96.6890113  70.6519855  24.2104583  96.3869954
  72.6336087  23.8935118  93.0333697  71.6831718  23.8936980  92.9198069
  72.9368574  23.1467853  92.5169732  88.3688781  29.7295657  94.0979459
  89.0067191  29.6102404  93.3942799  88.2509624  30.6776501  94.1567412
  85.1778487  29.6823085  94.0340984  84.8396999  29.5664149  93.1461519
  86.0468255  29.2814250  94.0141990  81.0365303  31.5358561  90.0237875
  80.4730168  31.4448498  89.2554163  80.9217698  30.7158466  90.5040368
  78.5829735  33.0309753  92.8622095  79.3751027  32.6900577  92.4468395
  78.8226385  33.1404728  93.7824249  86.6164862  35.2029529  85.3352340
  85.9652841  35.7883609  84.9486354  87.4109224  35.7335724  85.3947377
  80.5420489  32.2918666  85.7339474  81.3151365  31.7447653  85.5952350
  80.8945888  33.1562915  85.9453936  82.3805531  33.6195048  98.9406374
  82.0895397  34.5240679  98.8253040  83.0162516  33.6611576  99.6550443
  83.3061738  30.9971897  95.5307733  83.9025310  30.7727919  94.8164696
  83.3636710  30.2556642  96.1333181  82.8786767  28.4511332  83.3657924
  83.1312287  27.9292853  82.6041387  81.9411326  28.2877478  83.4684608
  87.9230049  27.4547110  91.1732667  88.7093139  27.0366534  90.8223084
  88.1868754  28.3593203  91.3414316  88.0940127  32.8919961  85.8721324
  87.4585960  32.9654587  86.5842229  87.7637533  33.4813560  85.1940403
  82.5983055  30.3539438  85.5682299  82.4819313  29.6784341  86.2363383
  82.7085315  29.8671812  84.7514452  84.9414596  29.8149585  89.2728988
  84.5772803  29.2880206  89.9841910  85.7981712  29.4248054  89.0995474
  84.5820083  24.8439485  84.2690337  84.7494486  25.7119721  84.6360808
  84.3917252  25.0066767  83.3451626  87.3395416  33.3056464  95.9356167
  87.0396140  34.2081503  95.8271974  86.9946476  33.0388647  96.7877320
  80.7907898  29.7570261  91.9692872  79.8658394  29.6246475  92.1770563
  81.0392311  30.5364480  92.4662814  84.5609304  27.2997142  85.2537004
  84.4408929  27.7454193  86.0922484  83.8661892  27.6482460  84.6950542
  78.1516709  29.4003534  92.8036661  78.2809090  29.6538013  93.7176072
  77.4714160  29.9931242  92.4841316  82.3216196  40.0700784  88.9027135
  82.2440226  41.0208609  88.9815616  81.7177840  39.7246657  89.5602061
  90.2594370  27.7718616  86.0817338  91.1712226  28.0046002  85.9065035
  89.7504017  28.3555660  85.5192416  88.8663953  32.7544434  93.4730919
  88.2372815  32.9190148  92.7706987  88.4789615  33.1686044  94.2441883
  92.7453184  33.6898872  90.8275283  92.0604223  34.0697773  90.2772316
  92.8297034  34.2994198  91.5607231  84.4191914  32.4918842  90.7381004
  84.8830260  32.7706545  89.9485627  84.1548713  31.5902287  90.5554095
  81.3115996  32.0390324  93.6760768  81.8817353  32.4677592  93.0378252
  81.9024107  31.7572908  94.3744953  83.3560801  28.6141994  87.5470569
  84.0584844  29.0663038  88.0144496  83.0241429  27.9725813  88.1750463
  77.0986134  26.8725547  92.8487703  76.3085188  27.1283076  92.3727814
  77.5897382  27.6873885  92.9539744  79.0500880  27.2370126  89.8071180
  78.2532043  27.3488821  90.3254675  78.8226472  27.5756779  88.9412070
  84.8806547  33.7614830  97.7553694  84.9450980  34.2235237  98.5911866
  84.1717471  33.1312194  97.8836004  75.3823837  27.1256038  95.2802694
  75.6331876  28.0103047  95.5460270  75.9183386  26.9460639  94.5077786
  84.5954565  35.4282937  87.6232675  84.4600240  36.2734473  88.0517522
  85.1364378  35.6302215  86.8598608  78.0483963  32.9458375  88.1960600
  78.5608483  33.7401625  88.3466164  78.7006675  32.2484666  88.1294201
  79.8578847  36.0624131  90.2783353  80.0345476  36.9842096  90.0904337
  80.6535681  35.7482551  90.7077733  79.1431204  28.1088763 100.1545516
  79.0284719  27.2074020 100.4552615  78.2875722  28.3552460  99.8030333
  80.9810163  37.5802305  96.2793695  81.5317588  37.4519368  95.5070689
  80.1421639  37.8797194  95.9288588  84.7777334  33.8453433 100.6237926
  85.3105671  33.0841721 100.3937234  84.2491415  33.5527085 101.3662081
  76.0132879  31.2747029  88.9720170  76.8508101  31.6844038  88.7553878
  76.1911147  30.3346472  88.9420364  87.9097311  28.9422110  84.6604003
  87.3943935  29.7126715  84.8992391  87.6374620  28.2687246  85.2837065
  85.4944422  23.7871811  89.7189242  84.6386019  23.3978661  89.5394880
  85.9071374  23.8663772  88.8589027  83.2686455  21.4056884  93.1246983
  84.1339452  21.2099692  92.7652873  83.3363964  21.1767236  94.0516340
  92.8831586  31.6954465  86.5957177  92.1061028  31.3565624  86.1512339
  93.5623067  31.7007088  85.9212142  87.6983615  26.8149202  86.4863784
  87.3933750  27.1295351  87.3373928  88.6514057  26.8930622  86.5291117
  86.1430046  32.9739425  88.1356738  85.6151408  32.2392185  87.8229976
  85.6417549  33.7514102  87.8896707  91.1222892  31.1688446  93.2523785
  90.4646567  31.8587707  93.3403913  91.9263292  31.5584878  93.5957771
  80.8748774  23.6359092  90.4963350  81.4492526  23.4134273  89.7636543
  81.4619756  23.7047786  91.2491951  89.9328351  29.5232819  91.3027726
  90.4460233  30.1562810  91.8049436  90.5829575  28.9234014  90.9371086
  81.2018361  25.6663553  84.5159235  80.3655673  26.0038239  84.8368510
  81.0623131  25.5312533  83.5786372  83.1771442  20.5100341  89.2238419
  82.5235854  20.1949358  88.5995034  83.1351916  19.8876081  89.9498242
  84.2882647  30.7919636  81.1391711  83.3809708  30.5608889  81.3382860
  84.7853679  29.9957255  81.3265693  87.1950725  39.5017143  84.0588398
  86.5212424  39.8048840  84.6673355  87.5816547  40.3046223  83.7093855
  86.4109182  26.9982274  93.5486067  85.4931743  27.2197221  93.3907755
  86.8269326  27.0728585  92.6897774  87.1944230  28.3973690  88.6788747
  87.9416049  28.9095087  88.3695869  87.4635819  28.0757743  89.5393141
  85.4670880  30.8932231  85.6615702  84.5582099  30.6091263  85.7588171
  85.4965964  31.3131309  84.8019008  90.6990147  34.5038820  89.4306869
  90.2452475  33.6629730  89.4872060  90.0684114  35.1400218  89.7681649
  89.6423067  25.4330806  90.6607537  88.9045824  24.9208192  90.9917779
  89.8949841  24.9931188  89.8490813  89.1423087  36.3415317  90.3656687
  89.4346061  36.9020374  89.6469053  89.6521707  36.6343878  91.1209846
  76.0359050  28.6137745  89.6430904  75.8383450  28.0207105  88.9181970
  75.4805714  28.3089955  90.3606843  84.0155774  28.5060851  91.7625497
  84.0704384  27.5534688  91.6867973  83.2046976  28.6620290  92.2466795
  85.1646968  32.4340974  83.0003780  84.7266398  31.7176833  82.5409417
  85.9057409  32.6617089  82.4388872  81.9548134  27.1237911  89.5215876
  81.1416000  27.4232081  89.9281068  82.4507128  26.7293600  90.2390358
  84.1056712  37.1195668  91.4550140  84.0632891  37.3456514  90.5258672
  85.0219411  36.8859042  91.6035942  93.2820083  30.7098171  89.0580099
  93.1437981  30.8999767  88.1301288  92.9256301  31.4717554  89.5148150
  81.4462209  24.6956266  95.1377111  82.0861588  24.5545026  94.4400074
  80.6139739  24.4090780  94.7615713  82.2222513  33.9958697  91.2512103
  83.0163111  33.5009017  91.0494678  81.5114205  33.4676560  90.8879809
  87.0417357  36.3776792  95.6024471  87.0954379  36.9467729  96.3702187
  86.1732139  36.5478677  95.2378508  78.5305276  28.1401779  87.3271856
  77.6002864  28.0786234  87.5441818  78.6262748  27.6177731  86.5308497
  78.4490825  24.6656591  89.9150098  78.7097642  25.5801925  89.8059258
  79.2707998  24.1981034  90.0646710  79.9215751  26.0794349  97.0848922
  80.5938804  25.8711711  96.4361571  79.0945537  25.8816435  96.6454154
  86.0005457  30.5437054  97.1611403  86.9297517  30.6948214  96.9880370
  85.5796487  30.6321075  96.3060049  84.7993789  34.5687719  94.9309940
  84.6604874  34.2006503  95.8035878  84.0108385  35.0835358  94.7593898
  85.3941941  39.6696815  86.2735477  85.5693696  39.1984859  87.0881099
  84.7074729  40.2962582  86.5016738  86.3499004  33.9469322  92.3198778
  86.0148836  33.9070092  93.2156428  85.8502950  33.2814037  91.8469188
  80.3243248  29.3536952  97.8451359  80.1863046  28.6217190  98.4462898
  81.2348171  29.2645852  97.5635547  89.2858195  31.2925356  82.5935838
  88.6687366  30.5672184  82.4968890  88.8174684  32.0534716  82.2502912
  82.9525548  29.0656911  97.3335039  83.6625167  28.4250103  97.2921657
  82.9094857  29.3169806  98.2561220  79.9603026  42.8186178  93.0475337
  80.1999624  43.4504702  93.7254356  79.1172222  42.4674218  93.3340696
  81.0756741  25.5110780  81.7157142  80.1986208  25.3899581  81.3519389
  81.5514494  24.7196858  81.4636031  72.5958882  30.2987940  91.8098649
  73.2829921  29.9849670  91.2219664  72.4407010  31.2029305  91.5365901
  77.3993604  25.1878136  96.2383673  77.3151792  24.5803806  95.5034083
  76.5776310  25.6787155  96.2393169  84.4730888  38.6265301  95.4516841
  84.4001059  39.4320272  95.9636145  84.0308281  38.8257266  94.6264862
  84.2620667  37.8637071  88.9619662  83.4788189  38.4058751  89.0557887
  84.9613413  38.3811050  89.3613904  87.5717318  23.6731700  91.6053868
  88.0686017  22.9201662  91.2854938  86.8004299  23.7096017  91.0397077
  86.9329571  38.5252135  97.6075000  87.6457544  39.1599599  97.5350901
  86.4419600  38.6216001  96.7915001  88.6547098  32.4303387  89.1792291
  87.7203377  32.5504850  89.0096996  88.8323767  31.5275854  88.9152301
  84.1552286  25.8149083  91.3325552  83.7850074  25.2620123  92.0206458
  84.6511379  25.2107216  90.7800553  92.0419650  28.2720707  89.7142325
  92.5080102  29.1048698  89.6402628  92.4927150  27.8065688  90.4187584
  81.9841485  36.2746578  98.4280570  82.6850944  36.9083061  98.5809965
  81.5136600  36.6161310  97.6676210  90.1095881  34.6164528  86.7128477
  90.3855725  34.5021122  87.6222352  89.2400379  34.2182013  86.6740651
  86.7449945  38.8650879  90.3561291  86.9272339  38.0472535  90.8189043
  87.5682931  39.0818571  89.9186181  87.0792110  37.7919064  87.6176340
  87.6079877  37.2811518  87.0046502  87.3420330  37.4761594  88.4821873
  77.5809203  35.8082933  95.3611673  78.1662640  35.0626621  95.4939577
  77.3834041  36.1186890  96.2448337  80.4347858  38.8434180  90.3774115
  79.7658233  39.3280308  89.8938156  80.2960728  39.0903401  91.2917494
  72.1726858  28.3788533  94.0816116  72.2110957  27.8452124  94.8753234
  71.6667150  27.8523739  93.4627093  84.5753127  40.8777924  96.9756774
  85.1271435  41.0409545  97.7405859  84.9159320  41.4682362  96.3036799
  79.5517620  23.2253074  97.5778659  79.6158946  24.0867905  97.1656056
  79.4884740  22.6127075  96.8451017  75.8035435  27.1052635  87.1570048
  76.0988876  26.1963314  87.1037101  74.9023471  27.0840375  86.8351050
  87.7121514  38.8259899  93.9620456  87.5872653  38.0249639  93.4531401
  88.3700605  39.3206093  93.4734426  79.3329682  25.1808632  93.1397596
  78.6116268  25.7944600  93.0005070  80.1222938  25.7166397  93.0614242
  89.7756422  36.6268920  95.5900006  88.8286758  36.5074271  95.5178333
  90.1239195  35.7391418  95.6726268  77.5323277  24.7866733  87.2809373
  77.2035983  23.9064112  87.0984479  77.8862647  24.7314402  88.1685762
  86.7802856  36.4221636  91.7904358  86.6327818  35.4938343  91.9711928
  87.6056349  36.4441727  91.3061434  80.6465100  25.0739703  87.6484850
  80.9861172  25.6025624  86.9263459  81.0937220  25.4120109  88.4243417
  90.3836978  37.2450195  92.8769231  91.3083525  37.0393056  92.7393682
  90.2152281  36.9966596  93.7858573  82.6333247  23.5714324  85.8478143
  83.3541610  23.9495577  85.3441860  82.0098551  24.2903201  85.9513121
  86.7764370  24.2759473  86.7836476  86.9927984  25.1584111  86.4825304
  86.2958437  23.8845687  86.0542118  81.5163591  27.2345187  93.3607220
  81.3708172  27.5485490  94.2531502  81.0388795  27.8530087  92.8078119
  83.3759974  24.2247735  93.4088110  83.3621543  23.3288828  93.0720408
  84.0932402  24.2318398  94.0426396  90.1732294  37.7635862  88.2331323
  90.3469171  37.1982284  87.4805175  90.6661185  38.5636757  88.0510812
  75.9909254  29.7750531  96.2994881  75.4462722  30.5510339  96.4315156
  76.8688603  30.1221336  96.1414003  82.7796870  23.1062115  88.6775680
  82.9012781  22.1778761  88.8766567  82.4898913  23.1200801  87.7653995
  85.6488061  20.7917025  91.8142400  85.6709757  20.8556358  90.8594379
  86.0656120  19.9521534  92.0082906  96.0271685  30.5272285  89.8521622
  96.4702831  29.7779610  89.4540746  95.1498195  30.5182421  89.4695354
  91.1607466  37.0802626  85.3328221  91.8558371  37.7009319  85.5515535
  91.5030616  36.2297978  85.6080599  76.7775275  28.9020427  99.1925038
  76.0357011  29.0503063  99.7789669  76.4568020  29.1628693  98.3291788
  93.0598889  34.5302332  86.8615552  93.5850213  34.8689605  86.1364872
  92.9721242  33.5949347  86.6778686  84.7218938  38.4436406  98.9905428
  85.0306064  38.1985552  99.8628128  85.5194420  38.6483044  98.5024298
  84.7439550  40.5974315  91.2210805  84.3044540  40.1050694  91.9143661
  85.4947667  40.0547283  90.9802880  77.2231889  36.7885856  91.2235433
  78.0489909  36.4889628  90.8434076  76.8725941  36.0193478  91.6725222
  82.1913422  36.1412324  93.2933106  81.5693432  35.4783029  92.9935334
  82.8618289  36.1673456  92.6106754  75.4240494  34.7072183  92.1824366
  74.5872402  34.2794357  92.0008368  75.3964140  34.9004626  93.1195158
  81.7526929  34.6916248  86.7691567  81.9015050  35.3751712  86.1158240
  82.5593373  34.6721338  87.2841023  79.5079562  30.7181425  87.7752636
  79.2625604  29.8143755  87.9732846  79.6775477  30.7198576  86.8332114
  78.7775210  26.4509783  85.2738797  78.0844455  26.5254138  84.6178833
  78.5326962  25.6870126  85.7960314  85.2522335  37.1864378  84.2403314
  84.6796302  37.8054565  83.7873786  85.8255128  37.7363740  84.7743236
  88.4719594  37.4701528  85.3711897  89.4050268  37.4047090  85.5744772
  88.3842807  38.3057795  84.9126429  91.1007611  36.7867399  82.3315844
  91.0221243  36.4527262  83.2251602  91.9217278  37.2789166  82.3307317
  85.6369133  28.5225191  81.5819367  86.5828238  28.3931399  81.6507785
  85.2583378  27.7839853  82.0588795  83.8212050  26.4475167  81.5174252
  82.9143506  26.1508280  81.5936966  84.0988031  26.1504985  80.6508538
  74.7389991  27.7681531  91.9673299  74.4192775  26.9146839  91.6747673
  74.1923419  27.9830109  92.7231266  78.5169898  30.4843972  95.6842805
  78.7355908  31.4161079  95.7030839  78.9295672  30.1251946  96.4697609
  85.4374116  20.9912057  87.6718493  84.6274844  20.6459142  88.0473739
  86.1258533  20.6819601  88.2606105  87.3664664  20.0690104  89.2942790
  87.9195703  20.4885557  89.9532813  87.6034751  19.1425852  89.3365746
  82.5910835  23.3062102  81.6586231  83.4529999  23.6317001  81.9182049
  82.7761179  22.5193598  81.1459297  74.6078251  31.3884442  93.9366420
  73.9141722  30.9738395  93.4236375  75.3551242  31.4304979  93.3399839
  90.7443471  22.1790629  88.8021454  90.1642140  22.8375433  88.4199507
  90.4779404  21.3567973  88.3908872  76.5214993  31.3202696  91.8132435
  76.4985681  31.4190383  90.8614318  76.8315630  32.1667847  92.1349601
  79.1802371  33.3778851  95.9279049  80.1345625  33.3462793  95.8608981
  78.9814895  32.9169475  96.7429275  79.7701753  31.9479967  98.4949847
  80.5894642  32.4424046  98.5184684  80.0438561  31.0311935  98.4667415
  89.5268349  24.3390719  87.8577803  88.6394204  24.6240370  87.6397997
  89.9422339  24.1784483  87.0105079  77.5352600  38.9198470  92.9449247
  77.4007068  38.1598871  92.3787245  77.1184662  39.6439370  92.4778036
  88.6711563  34.1035394  81.9525823  89.3747413  34.3085396  82.5683478
  87.9474212  34.6712156  82.2174906  89.5009373  29.8545255  88.0728093
  89.4444575  30.3113807  87.2335725  90.0537716  29.0935940  87.8950935
  93.3114179  25.6434987  88.8978212  93.0551113  25.2431623  89.7286420
  92.6867047  26.3578781  88.7728351  80.6921726  39.8167787  93.1567690
  80.5754110  40.7613220  93.0546380  79.8714172  39.5141349  93.5453489
  90.5798260  34.5417923  84.0024283  91.4143864  34.1099122  83.8201757
  90.4182603  34.3699937  84.9301177  90.2344153  31.0450036  85.3680622
  90.1792956  30.8794308  84.4269066  89.6090208  31.7526069  85.5242812
  75.0236667  26.2818101  99.1942044  75.6695531  25.7717055  99.6829269
  74.8153819  27.0186782  99.7685469  83.5440278  20.5458145  84.9465940
  83.5318948  21.4899985  85.1034211  84.4363700  20.3628291  84.6525402
  81.7176240  40.4696049  96.3723618  82.6203487  40.5019660  96.6890113
  81.4913610  39.5396500  96.3869954  83.4729842  39.2227036  93.0333697
  82.5225473  39.2228897  92.9198069  83.7762328  38.4759770  92.5169732
  99.2082535  45.0587574  94.0979459  99.8460945  44.9394322  93.3942799
  99.0903378  46.0068418  94.1567412  96.0172242  45.0115002  94.0340984
  95.6790753  44.8956067  93.1461519  96.8862010  44.6106167  94.0141990
  91.8759057  46.8650479  90.0237875  91.3123923  46.7740416  89.2554163
  91.7611452  46.0450383  90.5040368  89.4223489  48.3601670  92.8622095
  90.2144781  48.0192495  92.4468395  89.6620139  48.4696645  93.7824249
  97.4558616  50.5321446  85.3352340  96.8046596  51.1175527  84.9486354
  98.2502979  51.0627641  85.3947377  91.3814243  47.6210584  85.7339474
  92.1545119  47.0739571  85.5952350  91.7339642  48.4854833  85.9453936
  93.2199286  48.9486966  98.9406374  92.9289152  49.8532597  98.8253040
  93.8556270  48.9903494  99.6550443  94.1455493  46.3263814  95.5307733
  94.7419065  46.1019837  94.8164696  94.2030464  45.5848560  96.1333181
  93.7180521  43.7803250  83.3657924  93.9706042  43.2584771  82.6041387
  92.7805080  43.6169395  83.4684608  98.7623804  42.7839028  91.1732667
  99.5486893  42.3658451  90.8223084  99.0262508  43.6885120  91.3414316
  98.9333881  48.2211878  85.8721324  98.2979714  48.2946505  86.5842229
  98.6031288  48.8105477  85.1940403  93.4376810  45.6831356  85.5682299
  93.3213068  45.0076259  86.2363383  93.5479070  45.1963730  84.7514452
  95.7808351  45.1441503  89.2728988  95.4166558  44.6172124  89.9841910
  96.6375467  44.7539972  89.0995474  95.4213838  40.1731402  84.2690337
  95.5888240  41.0411639  84.6360808  95.2311007  40.3358684  83.3451626
  98.1789171  48.6348381  95.9356167  97.8789894  49.5373420  95.8271974
  97.8340230  48.3680565  96.7877320  91.6301652  45.0862178  91.9692872
  90.7052149  44.9538392  92.1770563  91.8786066  45.8656397  92.4662814
  95.4003059  42.6289060  85.2537004  95.2802684  43.0746111  86.0922484
  94.7055647  42.9774378  84.6950542  88.9910463  44.7295452  92.8036661
  89.1202845  44.9829931  93.7176072  88.3107915  45.3223160  92.4841316
  93.1609951  55.3992702  88.9027135  93.0833980  56.3500527  88.9815616
  92.5571594  55.0538574  89.5602061 101.0988125  43.1010533  86.0817338
 102.0105981  43.3337920  85.9065035 100.5897772  43.6847577  85.5192416
  99.7057707  48.0836352  93.4730919  99.0766570  48.2482066  92.7706987
  99.3183369  48.4977961  94.2441883 103.5846939  49.0190789  90.8275283
 102.8997977  49.3989691  90.2772316 103.6690788  49.6286116  91.5607231
  95.2585669  47.8210760  90.7381004  95.7224014  48.0998463  89.9485627
  94.9942467  46.9194204  90.5554095  92.1509750  47.3682241  93.6760768
  92.7211107  47.7969510  93.0378252  92.7417862  47.0864826  94.3744953
  94.1954555  43.9433912  87.5470569  94.8978598  44.3954956  88.0144496
  93.8635183  43.3017731  88.1750463  87.9379889  42.2017465  92.8487703
  87.1478943  42.4574993  92.3727814  88.4291136  43.0165803  92.9539744
  89.8894634  42.5662044  89.8071180  89.0925798  42.6780738  90.3254675
  89.6620227  42.9048696  88.9412070  95.7200302  49.0906747  97.7553694
  95.7844734  49.5527154  98.5911866  95.0111226  48.4604112  97.8836004
  86.2217592  42.4547955  95.2802694  86.4725630  43.3394965  95.5460270
  86.7577140  42.2752557  94.5077786  95.4348320  50.7574855  87.6232675
  95.2993994  51.6026390  88.0517522  95.9758132  50.9594132  86.8598608
  88.8877717  48.2750293  88.1960600  89.4002238  49.0693543  88.3466164
  89.5400430  47.5776583  88.1294201  90.6972602  51.3916049  90.2783353
  90.8739230  52.3134014  90.0904337  91.4929435  51.0774468  90.7077733
  89.9824958  43.4380681 100.1545516  89.8678473  42.5365938 100.4552615
  89.1269476  43.6844378  99.8030333  91.8203917  52.9094223  96.2793695
  92.3711342  52.7811286  95.5070689  90.9815393  53.2089112  95.9288588
  95.6171088  49.1745351 100.6237926  96.1499425  48.4133639 100.3937234
  95.0885169  48.8819002 101.3662081  86.8526634  46.6038947  88.9720170
  87.6901856  47.0135955  88.7553878  87.0304901  45.6638389  88.9420364
  98.7491066  44.2714028  84.6604003  98.2337689  45.0418632  84.8992391
  98.4768374  43.5979164  85.2837065  96.3338177  39.1163728  89.7189242
  95.4779773  38.7270579  89.5394880  96.7465129  39.1955689  88.8589027
  94.1080209  36.7348801  93.1246983  94.9733206  36.5391610  92.7652873
  94.1757718  36.5059153  94.0516340 103.7225340  47.0246382  86.5957177
 102.9454783  46.6857542  86.1512339 104.4016821  47.0299006  85.9212142
  98.5377369  42.1441120  86.4863784  98.2327505  42.4587269  87.3373928
  99.4907811  42.2222540  86.5291117  96.9823801  48.3031343  88.1356738
  96.4545162  47.5684103  87.8229976  96.4811304  49.0806019  87.8896707
 101.9616647  46.4980364  93.2523785 101.3040321  47.1879625  93.3403913
 102.7657046  46.8876796  93.5957771  91.7142529  38.9651009  90.4963350
  92.2886280  38.7426191  89.7636543  92.3013511  39.0339704  91.2491951
 100.7722106  44.8524736  91.3027726 101.2853987  45.4854728  91.8049436
 101.4223330  44.2525932  90.9371086  92.0412116  40.9955470  84.5159235
  91.2049428  41.3330157  84.8368510  91.9016885  40.8604450  83.5786372
  94.0165196  35.8392258  89.2238419  93.3629609  35.5241275  88.5995034
  93.9745670  35.2167999  89.9498242  95.1276401  46.1211553  81.1391711
  94.2203463  45.8900807  81.3382860  95.6247433  45.3249173  81.3265693
  98.0344480  54.8309061  84.0588398  97.3606179  55.1340757  84.6673355
  98.4210302  55.6338141  83.7093855  97.2502937  42.3274192  93.5486067
  96.3325498  42.5489139  93.3907755  97.6663080  42.4020502  92.6897774
  98.0337984  43.7265608  88.6788747  98.7809803  44.2387005  88.3695869
  98.3029574  43.4049660  89.5393141  96.3064635  46.2224148  85.6615702
  95.3975854  45.9383181  85.7588171  96.3359718  46.6423227  84.8019008
 101.5383902  49.8330738  89.4306869 101.0846229  48.9921648  89.4872060
 100.9077869  50.4692136  89.7681649 100.4816822  40.7622724  90.6607537
  99.7439578  40.2500110  90.9917779 100.7343595  40.3223105  89.8490813
  99.9816841  51.6707234  90.3656687 100.2739816  52.2312292  89.6469053
 100.4915462  51.9635795  91.1209846  86.8752805  43.9429662  89.6430904
  86.6777205  43.3499023  88.9181970  86.3199469  43.6381873  90.3606843
  94.8549529  43.8352769  91.7625497  94.9098138  42.8826605  91.6867973
  94.0440731  43.9912208  92.2466795  96.0040722  47.7632892  83.0003780
  95.5660152  47.0468751  82.5409417  96.7451163  47.9909007  82.4388872
  92.7941889  42.4529829  89.5215876  91.9809754  42.7523999  89.9281068
  93.2900883  42.0585517  90.2390358  94.9450466  52.4487586  91.4550140
  94.9026645  52.6748432  90.5258672  95.8613165  52.2150960  91.6035942
 104.1213837  46.0390089  89.0580099 103.9831736  46.2291685  88.1301288
 103.7650056  46.8009472  89.5148150  92.2855963  40.0248184  95.1377111
  92.9255343  39.8836943  94.4400074  91.4533494  39.7382698  94.7615713
  93.0616267  49.3250615  91.2512103  93.8556866  48.8300935  91.0494678
  92.3507960  48.7968478  90.8879809  97.8811112  51.7068710  95.6024471
  97.9348134  52.2759646  96.3702187  97.0125893  51.8770595  95.2378508
  89.3699031  43.4693696  87.3271856  88.4396619  43.4078152  87.5441818
  89.4656503  42.9469649  86.5308497  89.2884580  39.9948509  89.9150098
  89.5491397  40.9093842  89.8059258  90.1101752  39.5272952  90.0646710
  90.7609505  41.4086266  97.0848922  91.4332558  41.2003628  96.4361571
  89.9339292  41.2108352  96.6454154  96.8399211  45.8728972  97.1611403
  97.7691271  46.0240132  96.9880370  96.4190241  45.9612993  96.3060049
  95.6387543  49.8979637  94.9309940  95.4998629  49.5298421  95.8035878
  94.8502139  50.4127276  94.7593898  96.2335695  54.9988733  86.2735477
  96.4087451  54.5276776  87.0881099  95.5468483  55.6254499  86.5016738
  97.1892758  49.2761239  92.3198778  96.8542591  49.2362009  93.2156428
  96.6896704  48.6105955  91.8469188  91.1637002  44.6828869  97.8451359
  91.0256800  43.9509108  98.4462898  92.0741926  44.5937769  97.5635547
 100.1251950  46.6217274  82.5935838  99.5081121  45.8964102  82.4968890
  99.6568438  47.3826634  82.2502912  93.7919303  44.3948829  97.3335039
  94.5018921  43.7542021  97.2921657  93.7488611  44.6461723  98.2561220
  90.7996780  58.1478096  93.0475337  91.0393379  58.7796620  93.7254356
  89.9565977  57.7966136  93.3340696  91.9150496  40.8402698  81.7157142
  91.0379962  40.7191499  81.3519389  92.3908249  40.0488776  81.4636031
  83.4352636  45.6279858  91.8098649  84.1223676  45.3141588  91.2219664
  83.2800765  46.5321222  91.5365901  88.2387358  40.5170054  96.2383673
  88.1545547  39.9095724  95.5034083  87.4170065  41.0079072  96.2393169
  95.3124642  53.9557218  95.4516841  95.2394814  54.7612190  95.9636145
  94.8702035  54.1549184  94.6264862  95.1014422  53.1928988  88.9619662
  94.3181944  53.7350668  89.0557887  95.8007167  53.7102968  89.3613904
  98.4111072  39.0023618  91.6053868  98.9079772  38.2493580  91.2854938
  97.6398054  39.0387934  91.0397077  97.7723326  53.8544052  97.6075000
  98.4851298  54.4891517  97.5350901  97.2813354  53.9507918  96.7915001
  99.4940853  47.7595305  89.1792291  98.5597131  47.8796767  89.0096996
  99.6717521  46.8567772  88.9152301  94.9946041  41.1441001  91.3325552
  94.6243828  40.5912041  92.0206458  95.4905133  40.5399134  90.7800553
 102.8813404  43.6012624  89.7142325 103.3473856  44.4340616  89.6402628
 103.3320905  43.1357606  90.4187584  92.8235239  51.6038496  98.4280570
  93.5244699  52.2374979  98.5809965  92.3530354  51.9453227  97.6676210
 100.9489635  49.9456445  86.7128477 101.2249479  49.8313040  87.6222352
 100.0794134  49.5473930  86.6740651  97.5843699  54.1942796  90.3561291
  97.7666094  53.3764452  90.8189043  98.4076685  54.4110489  89.9186181
  97.9185865  53.1210981  87.6176340  98.4473631  52.6103436  87.0046502
  98.1814084  52.8053512  88.4821873  88.4202957  51.1374851  95.3611673
  89.0056394  50.3918539  95.4939577  88.2227796  51.4478807  96.2448337
  91.2741613  54.1726098  90.3774115  90.6051988  54.6572226  89.8938156
  91.1354482  54.4195319  91.2917494  83.0120612  43.7080451  94.0816116
  83.0504712  43.1744042  94.8753234  82.5060905  43.1815656  93.4627093
  90.3911374  38.5544991  97.5778659  90.4552701  39.4159822  97.1656056
  90.3278495  37.9418993  96.8451017  86.6429190  42.4344553  87.1570048
  86.9382631  41.5255232  87.1037101  85.7417225  42.4132293  86.8351050
  98.5515268  54.1551817  93.9620456  98.4266408  53.3541557  93.4531401
  99.2094360  54.6498011  93.4734426  90.1723437  40.5100550  93.1397596
  89.4510022  41.1236517  93.0005070  90.9616692  41.0458315  93.0614242
 100.6150177  51.9560837  95.5900006  99.6680512  51.8366188  95.5178333
 100.9632950  51.0683335  95.6726268  88.3717031  40.1158651  87.2809373
  88.0429737  39.2356030  87.0984479  88.7256402  40.0606319  88.1685762
  97.6196610  51.7513553  91.7904358  97.4721573  50.8230261  91.9711928
  98.4450104  51.7733644  91.3061434  91.4858854  40.4031621  87.6484850
  91.8254927  40.9317542  86.9263459  91.9330975  40.7412027  88.4243417
 101.2230732  52.5742112  92.8769231 102.1477279  52.3684974  92.7393682
 101.0546035  52.3258513  93.7858573  93.4727002  38.9006242  85.8478143
  94.1935364  39.2787495  85.3441860  92.8492306  39.6195119  85.9513121
  97.6158124  39.6051391  86.7836476  97.8321739  40.4876029  86.4825304
  97.1352192  39.2137605  86.0542118  92.3557346  42.5637104  93.3607220
  92.2101927  42.8777407  94.2531502  91.8782549  43.1822005  92.8078119
  94.2153729  39.5539652  93.4088110  94.2015298  38.6580746  93.0720408
  94.9326157  39.5610316  94.0426396 101.0126048  53.0927780  88.2331323
 101.1862926  52.5274202  87.4805175 101.5054939  53.8928675  88.0510812
  86.8303008  45.1042449  96.2994881  86.2856476  45.8802257  96.4315156
  87.7082358  45.4513253  96.1414003  93.6190625  38.4354033  88.6775680
  93.7406536  37.5070679  88.8766567  93.3292667  38.4492719  87.7653995
  96.4881815  36.1208943  91.8142400  96.5103512  36.1848276  90.8594379
  96.9049874  35.2813452  92.0082906 102.0001221  52.4094544  85.3328221
 102.6952125  53.0301237  85.5515535 102.3424371  51.5589895  85.6080599
  87.6169030  44.2312345  99.1925038  86.8750766  44.3794980  99.7789669
  87.2961774  44.4920611  98.3291788 103.8992644  49.8594250  86.8615552
 104.4243968  50.1981522  86.1364872 103.8114996  48.9241265  86.6778686
  95.5833305  55.9266233  91.2210805  95.1438295  55.4342612  91.9143661
  96.3341422  55.3839201  90.9802880  88.0625644  52.1177774  91.2235433
  88.8883663  51.8181546  90.8434076  87.7119696  51.3485396  91.6725222
  93.0307177  51.4704242  93.2933106  92.4087186  50.8074947  92.9935334
  93.7012044  51.4965374  92.6106754  86.2634249  50.0364100  92.1824366
  85.4266157  49.6086275  92.0008368  86.2357894  50.2296544  93.1195158
  92.5920684  50.0208165  86.7691567  92.7408804  50.7043630  86.1158240
  93.3987127  50.0013255  87.2841023  90.3473317  46.0473343  87.7752636
  90.1019359  45.1435673  87.9732846  90.5169231  46.0490493  86.8332114
  89.6168964  41.7801701  85.2738797  88.9238209  41.8546055  84.6178833
  89.3720716  41.0162044  85.7960314  96.0916089  52.5156296  84.2403314
  95.5190056  53.1346483  83.7873786  96.6648883  53.0655657  84.7743236
  99.3113349  52.7993446  85.3711897 100.2444022  52.7339008  85.5744772
  99.2236562  53.6349713  84.9126429 101.9401366  52.1159316  82.3315844
 101.8614997  51.7819180  83.2251602 102.7611032  52.6081084  82.3307317
  96.4762888  43.8517109  81.5819367  97.4221992  43.7223317  81.6507785
  96.0977133  43.1131770  82.0588795  94.6605805  41.7767085  81.5174252
  93.7537260  41.4800198  81.5936966  94.9381786  41.4796903  80.6508538
  85.5783745  43.0973448  91.9673299  85.2586530  42.2438756  91.6747673
  85.0317173  43.3122026  92.7231266  89.3563653  45.8135889  95.6842805
  89.5749663  46.7452997  95.7030839  89.7689427  45.4543864  96.4697609
  96.2767871  36.3203975  87.6718493  95.4668599  35.9751060  88.0473739
  96.9652287  36.0111518  88.2606105  98.2058419  35.3982021  89.2942790
  98.7589457  35.8177475  89.9532813  98.4428505  34.4717770  89.3365746
  93.4304589  38.6354020  81.6586231  94.2923753  38.9608918  81.9182049
  93.6154934  37.8485516  81.1459297  85.4472005  46.7176360  93.9366420
  84.7535477  46.3030313  93.4236375  86.1944996  46.7596896  93.3399839
 101.5837226  37.5082547  88.8021454 101.0035895  38.1667351  88.4199507
 101.3173159  36.6859891  88.3908872  87.3608748  46.6494614  91.8132435
  87.3379436  46.7482301  90.8614318  87.6709384  47.4959764  92.1349601
  90.0196126  48.7070769  95.9279049  90.9739379  48.6754711  95.8608981
  89.8208649  48.2461392  96.7429275  90.6095508  47.2771885  98.4949847
  91.4288397  47.7715963  98.5184684  90.8832315  46.3603853  98.4667415
 100.3662104  39.6682637  87.8577803  99.4787959  39.9532288  87.6397997
 100.7816093  39.5076400  87.0105079  88.3746354  54.2490388  92.9449247
  88.2400822  53.4890789  92.3787245  87.9578417  54.9731288  92.4778036
  99.5105317  49.4327312  81.9525823 100.2141168  49.6377314  82.5683478
  98.7867966  50.0004074  82.2174906 100.3403128  45.1837173  88.0728093
 100.2838329  45.6405724  87.2335725 100.8931470  44.4227857  87.8950935
 104.1507934  40.9726905  88.8978212 103.8944868  40.5723540  89.7286420
 103.5260802  41.6870699  88.7728351  91.5315480  55.1459705  93.1567690
  91.4147864  56.0905138  93.0546380  90.7107927  54.8433267  93.5453489
 101.4192015  49.8709841  84.0024283 102.2537619  49.4391039  83.8201757
 101.2576358  49.6991855  84.9301177 101.0737907  46.3741954  85.3680622
 101.0186711  46.2086226  84.4269066 100.4483962  47.0817987  85.5242812
  85.8630422  41.6110019  99.1942044  86.5089286  41.1008972  99.6829269
  85.6547573  42.3478700  99.7685469  94.3834032  35.8750063  84.9465940
  94.3712702  36.8191903  85.1034211  95.2757454  35.6920209  84.6525402
  92.5569994  55.7987967  96.3723618  93.4597241  55.8311577  96.6890113
  92.3307364  54.8688418  96.3869954  94.3123596  54.5518954  93.0333697
  93.3619227  54.5520815  92.9198069  94.6156083  53.8051688  92.5169732
 102.7152812  62.1942396  90.0237875 102.1517677  62.1032333  89.2554163
 102.6005207  61.3742301  90.5040368 102.2207998  62.9502501  85.7339474
 102.9938874  62.4031488  85.5952350 102.5733397  63.8146751  85.9453936
 104.5574276  59.1095167  83.3657924 104.8099796  58.5876689  82.6041387
 103.6198835  58.9461313  83.4684608 104.2770564  61.0123273  85.5682299
 104.1606822  60.3368177  86.2363383 104.3872824  60.5255647  84.7514452
  98.7773643  57.5309382  92.8487703  97.9872697  57.7866911  92.3727814
  99.2684891  58.3457720  92.9539744 100.7288389  57.8953962  89.8071180
  99.9319552  58.0072656  90.3254675 100.5013981  58.2340614  88.9412070
  97.0611346  57.7839873  95.2802694  97.3119385  58.6686883  95.5460270
  97.5970895  57.6044474  94.5077786  99.7271472  63.6042210  88.1960600
 100.2395992  64.3985461  88.3466164 100.3794184  62.9068501  88.1294201
  97.6920388  61.9330865  88.9720170  98.5295610  62.3427873  88.7553878
  97.8698656  60.9930307  88.9420364 102.5536283  54.2942927  90.4963350
 103.1280035  54.0718109  89.7636543 103.1407265  54.3631622  91.2491951
 102.8805870  56.3247388  84.5159235 102.0443182  56.6622075  84.8368510
 102.7410640  56.1896368  83.5786372 104.8558951  51.1684176  89.2238419
 104.2023363  50.8533193  88.5995034 104.8139425  50.5459916  89.9498242
  97.7146559  59.2721580  89.6430904  97.5170959  58.6790941  88.9181970
  97.1593223  58.9673790  90.3606843 103.6335643  57.7821746  89.5215876
 102.8203509  58.0815917  89.9281068 104.1294637  57.3877435  90.2390358
 103.1249718  55.3540102  95.1377111 103.7649097  55.2128861  94.4400074
 102.2927248  55.0674615  94.7615713 100.2092785  58.7985614  87.3271856
  99.2790373  58.7370069  87.5441818 100.3050257  58.2761567  86.5308497
 100.1278334  55.3240427  89.9150098 100.3885151  56.2385760  89.8059258
 100.9495507  54.8564869  90.0646710 102.7544250  56.1694616  81.7157142
 101.8773717  56.0483416  81.3519389 103.2302003  55.3780694  81.4636031
  94.2746390  60.9571775  91.8098649  94.9617430  60.6433505  91.2219664
  94.1194519  61.8613140  91.5365901  99.0781113  55.8461972  96.2383673
  98.9939301  55.2387641  95.5034083  98.2563819  56.3370990  96.2393169
  93.8514367  59.0372369  94.0816116  93.8898466  58.5035959  94.8753234
  93.3454659  58.5107574  93.4627093  97.4822944  57.7636471  87.1570048
  97.7776385  56.8547149  87.1037101  96.5810980  57.7424210  86.8351050
 101.0117191  55.8392467  93.1397596 100.2903777  56.4528435  93.0005070
 101.8010447  56.3750232  93.0614242  99.2110786  55.4450568  87.2809373
  98.8823492  54.5647947  87.0984479  99.5650156  55.3898237  88.1685762
 102.3252609  55.7323538  87.6484850 102.6648681  56.2609459  86.9263459
 102.7724729  56.0703944  88.4243417 104.3120756  54.2298160  85.8478143
 105.0329119  54.6079413  85.3441860 103.6886060  54.9487037  85.9513121
 104.4584379  53.7645950  88.6775680 104.5800290  52.8362596  88.8766567
 104.1686422  53.7784636  87.7653995 103.4314438  65.3500083  86.7691567
 103.5802558  66.0335547  86.1158240 104.2380882  65.3305173  87.2841023
 101.1867071  61.3765261  87.7752636 100.9413113  60.4727591  87.9732846
 101.3562986  61.3782411  86.8332114 100.4562719  57.1093618  85.2738797
  99.7631964  57.1837973  84.6178833 100.2114471  56.3453962  85.7960314
  96.4177500  58.4265366  91.9673299  96.0980284  57.5730674  91.6747673
  95.8710928  58.6413944  92.7231266 104.2698344  53.9645938  81.6586231
 105.1317508  54.2900836  81.9182049 104.4548688  53.1777434  81.1459297
  96.2865760  62.0468277  93.9366420  95.5929231  61.6322230  93.4236375
  97.0338751  62.0888814  93.3399839  98.2002502  61.9786531  91.8132435
  98.1773190  62.0774219  90.8614318  98.5103139  62.8251682  92.1349601
  69.1209273   4.4956383  79.7720644  69.3605871   5.1274907  80.4499662
  68.2778469   4.1444423  80.0586003  81.0365304   8.5420684  76.7483182
  80.4730169   8.4510621  75.9799469  80.9217699   7.7220588  77.2285674
  78.5829736  10.0371875  79.5867402  79.3751028   9.6962700  79.1713701
  78.8226386  10.1466850  80.5069555  86.6164863  12.2091651  72.0597647
  85.9652843  12.7945732  71.6731660  87.4109226  12.7397846  72.1192684
  80.5420490   9.2980789  72.4584781  81.3151366   8.7509776  72.3197657
  80.8945889  10.1625038  72.6699242  82.3805533  10.6257171  85.6651680
  82.0895399  11.5302802  85.5498347  83.0162517  10.6673698  86.3795750
  88.0940128   9.8982083  72.5966631  87.4585961   9.9716710  73.3087535
  87.7637534  10.4875682  71.9185710  87.3395418  10.3118586  82.6601474
  87.0396141  11.2143625  82.5517281  86.9946477  10.0450770  83.5122627
  78.1516710   6.4065657  79.5281967  78.2809091   6.6600136  80.4421379
  77.4714161   6.9993365  79.2086622  82.3216197  17.0762907  75.6272442
  82.2440227  18.0270732  75.7060922  81.7177841  16.7308779  76.2847368
  84.4191916   9.4980965  77.4626311  84.8830261   9.7768668  76.6730933
  84.1548714   8.5964409  77.2799402  81.3115997   9.0452446  80.4006074
  81.8817354   9.4739715  79.7623559  81.9024109   8.7635031  81.0990260
  84.8806549  10.7676952  84.4799001  84.9450981  11.2297359  85.3157173
  84.1717473  10.1374317  84.6081311  84.5954566  12.4345060  74.3477981
  84.4600241  13.2796595  74.7762829  85.1364379  12.6364337  73.5843915
  78.0483964   9.9520498  74.9205906  78.5608484  10.7463748  75.0711471
  78.7006677   9.2546788  74.8539508  79.8578848  13.0686254  77.0028660
  80.0345477  13.9904219  76.8149643  80.6535682  12.7544673  77.4323039
  80.9810164  14.5864428  83.0039002  81.5317589  14.4581491  82.2315996
  80.1421640  14.8859317  82.6533895  84.7777335  10.8515556  87.3483233
  85.3105672  10.0903844  87.1182541  84.2491416  10.5589207  88.0907388
  76.0132881   8.2809152  75.6965477  76.8508103   8.6906160  75.4799185
  76.1911148   7.3408594  75.6665671  86.1430048   9.9801548  74.8602045
  85.6151409   9.2454308  74.5475282  85.6417550  10.7576224  74.6142013
  87.1950727  16.5079265  70.7833704  86.5212426  16.8110962  71.3918662
  87.5816549  17.3108346  70.4339161  90.6990149  11.5100943  76.1552176
  90.2452476  10.6691853  76.2117366  90.0684115  12.1462341  76.4926956
  89.1423088  13.3477439  77.0901994  89.4346062  13.9082496  76.3714360
  89.6521709  13.6406000  77.8455153  85.1646969   9.4403097  69.7249087
  84.7266399   8.7238956  69.2654724  85.9057410   9.6679212  69.1634178
  84.1056713  14.1257790  78.1795447  84.0632892  14.3518637  77.2503979
  85.0219412  13.8921165  78.3281248  82.2222514  11.0020819  77.9757410
  83.0163112  10.5071140  77.7739985  81.5114206  10.4738683  77.6125115
  87.0417358  13.3838915  82.3269777  87.0954381  13.9529851  83.0947493
  86.1732140  13.5540800  81.9623815  84.7993790  11.5749841  81.6555247
  84.6604876  11.2068626  82.5281185  84.0108386  12.0897481  81.4839205
  85.3941942  16.6758938  72.9980783  85.5693698  16.2046981  73.8126406
  84.7074730  17.3024704  73.2262044  86.3499005  10.9531444  79.0444085
  86.0148838  10.9132214  79.9401735  85.8502951  10.2876160  78.5714495
  79.9603027  19.8248301  79.7720644  80.1999625  20.4566825  80.4499662
  79.1172224  19.4736341  80.0586003  72.5958883   7.3050063  78.5343956
  73.2829923   6.9911793  77.9464971  72.4407011   8.2091427  78.2611207
  84.4730889  15.6327423  82.1762148  84.4001061  16.4382395  82.6881452
  84.0308282  15.8319389  81.3510169  84.2620669  14.8699193  75.6864969
  83.4788191  15.4120873  75.7803194  84.9613414  15.3873173  76.0859210
  86.9329573  15.5314257  84.3320306  87.6457545  16.1661722  84.2596208
  86.4419601  15.6278123  83.5160308  81.9841486  13.2808701  85.1525877
  82.6850946  13.9145184  85.3055271  81.5136601  13.6223432  84.3921516
  90.1095882  11.6226650  73.4373784  90.3855726  11.5083245  74.3467658
  89.2400381  11.2244135  73.3985957  86.7449946  15.8713001  77.0806598
  86.9272340  15.0534657  77.5434350  87.5682932  16.0880693  76.6431488
  87.0792111  14.7981186  74.3421646  87.6079878  14.2873641  73.7291808
  87.3420331  14.4823717  75.2067179  77.5809204  12.8145056  82.0856980
  78.1662641  12.0688744  82.2184884  77.3834043  13.1249012  82.9693644
  80.4347859  15.8496303  77.1019422  79.7658235  16.3342431  76.6183462
  80.2960729  16.0965523  78.0162801  72.1726859   5.3850656  80.8061423
  72.2110958   4.8514247  81.5998541  71.6667152   4.8585861  80.1872400
  84.5753128  17.8840047  83.7002080  85.1271436  18.0471668  84.4651166
  84.9159321  18.4744484  83.0282105  87.7121515  15.8322022  80.6865763
  87.5872655  15.0311762  80.1776708  88.3700606  16.3268215  80.1979733
  89.7756424  13.6331042  82.3145313  88.8286759  13.5136393  82.2423639
  90.1239197  12.7453540  82.3971574  86.7802857  13.4283758  78.5149665
  86.6327819  12.5000466  78.6957235  87.6056350  13.4503849  78.0306740
  90.3836979  14.2512317  79.6014538  91.3083526  14.0455178  79.4638989
  90.2152282  14.0028718  80.5103879  90.1732295  14.7697985  74.9576629
  90.3469173  14.2044407  74.2050482  90.6661186  15.5698879  74.7756119
  75.9909255   6.7812654  83.0240188  75.4462723   7.5572462  83.1560462
  76.8688605   7.1283458  82.8659309  91.1607467  14.0864749  72.0573527
  91.8558372  14.7071442  72.2760842  91.5030618  13.2360100  72.3325905
  76.7775277   5.9082550  85.9170345  76.0357013   6.0565185  86.5034975
  76.4568021   6.1690816  85.0537094  84.7218939  15.4498528  85.7150735
  85.0306066  15.2047675  86.5873434  85.5194421  15.6545167  85.2269605
  84.7439551  17.6036438  77.9456111  84.3044542  17.1112816  78.6388968
  85.4947668  17.0609405  77.7048187  77.2231890  13.7947979  77.9480739
  78.0489910  13.4951751  77.5679383  76.8725942  13.0255601  78.3970528
  82.1913423  13.1474447  80.0178413  81.5693433  12.4845152  79.7180641
  82.8618290  13.1735579  79.3352061  75.4240495  11.7134305  78.9069673
  74.5872404  11.2856479  78.7253674  75.3964141  11.9066748  79.8440464
  81.7526930  11.6978370  73.4936874  81.9015051  12.3813835  72.8403546
  82.5593374  11.6783460  74.0086329  79.5079563   7.7243548  74.4997943
  79.2625605   6.8205878  74.6978153  79.6775478   7.7260698  73.5577421
  85.2522336  14.1926501  70.9648621  84.6796303  14.8116688  70.5119093
  85.8255130  14.7425862  71.4988543  88.4719596  14.4763651  72.0957203
  89.4050269  14.4109212  72.2990079  88.3842809  15.3119918  71.6371736
  91.1007612  13.7929521  69.0561151  91.0221244  13.4589385  69.9496909
  91.9217279  14.2851289  69.0552623  78.5169900   7.4906094  82.4088112
  78.7355909   8.4223202  82.4276145  78.9295673   7.1314069  83.1942916
  74.6078252   8.3946565  80.6611727  73.9141723   7.9800518  80.1481681
  75.3551243   8.4367101  80.0645146  76.5214994   8.3264818  78.5377742
  76.4985683   8.4252506  77.5859625  76.8315631   9.1729969  78.8594908
  79.1802372  10.3840974  82.6524356  80.1345626  10.3524916  82.5854288
  78.9814896   9.9231597  83.4674582  79.7701754   8.9542090  85.2195154
  80.5894643   9.4486168  85.2429991  80.0438562   8.0374058  85.1912721
  77.5352601  15.9260593  79.6694554  77.4007069  15.1660994  79.1032552
  77.1184663  16.6501493  79.2023343  88.6711564  11.1097517  68.6771129
  89.3747414  11.3147519  69.2928785  87.9474213  11.6774278  68.9420213
  80.6921727  16.8229910  79.8812997  80.5754111  17.7675343  79.7791687
  79.8714173  16.5203472  80.2698796  90.5798262  11.5480046  70.7269589
  91.4143866  11.1161244  70.5447064  90.4182604  11.3762059  71.6546484
  81.7176241  17.4758172  83.0968925  82.6203488  17.5081782  83.4135420
  81.4913611  16.5458623  83.1115261  83.4729843  16.2289158  79.7579004
  82.5225474  16.2291020  79.6443376  83.7762329  15.4821893  79.2415038
  99.2082537  22.0649697  80.8224766  99.8460947  21.9456444  80.1188106
  99.0903380  23.0130541  80.8812718  96.0172243  22.0177125  80.7586291
  95.6790754  21.9018190  79.8706826  96.8862011  21.6168290  80.7387297
  91.8759059  23.8712601  76.7483182  91.3123924  23.7802538  75.9799469
  91.7611454  23.0512506  77.2285674  89.4223491  25.3663793  79.5867402
  90.2144782  25.0254618  79.1713701  89.6620141  25.4758768  80.5069555
  97.4558617  27.5383569  72.0597647  96.8046597  28.1237649  71.6731660
  98.2502980  28.0689764  72.1192684  91.3814245  24.6272706  72.4584781
  92.1545121  24.0801693  72.3197657  91.7339643  25.4916956  72.6699242
  93.2199287  25.9549088  85.6651680  92.9289153  26.8594719  85.5498347
  93.8556271  25.9965616  86.3795750  94.1455494  23.3325937  82.2553040
  94.7419066  23.1081959  81.5410003  94.2030465  22.5910682  82.8578488
  93.7180522  20.7865372  70.0903231  93.9706043  20.2646894  69.3286694
  92.7805081  20.6231518  70.1929914  98.7623805  19.7901151  77.8977974
  99.5486894  19.3720574  77.5468391  99.0262509  20.6947243  78.0659622
  98.9333883  25.2274001  72.5966631  98.2979715  25.3008628  73.3087535
  98.6031289  25.8167600  71.9185710  93.4376811  22.6893478  72.2927606
  93.3213069  22.0138382  72.9608690  93.5479071  22.2025852  71.4759759
  95.7808352  22.1503625  75.9974295  95.4166559  21.6234246  76.7087216
  96.6375468  21.7602094  75.8240780  95.4213839  17.1793525  70.9935644
  95.5888241  18.0473762  71.3606115  95.2311008  17.3420807  70.0696933
  98.1789172  25.6410504  82.6601474  97.8789895  26.5435543  82.5517281
  97.8340232  25.3742687  83.5122627  91.6301654  22.0924301  78.6938178
  90.7052150  21.9600515  78.9015870  91.8786067  22.8718520  79.1908121
  95.4003060  19.6351183  71.9782310  95.2802685  20.0808233  72.8167791
  94.7055648  19.9836500  71.4195848  88.9910465  21.7357574  79.5281967
  89.1202846  21.9892053  80.4421379  88.3107916  22.3285282  79.2086622
  93.1609952  32.4054824  75.6272442  93.0833982  33.3562649  75.7060922
  92.5571596  32.0600697  76.2847368 101.0988126  20.1072656  72.8062644
 102.0105982  20.3400043  72.6310342 100.5897773  20.6909700  72.2437723
  99.7057708  25.0898474  80.1976226  99.0766571  25.2544188  79.4952294
  99.3183370  25.5040084  80.9687190 103.5846940  26.0252912  77.5520590
 102.8997978  26.4051813  77.0017623 103.6690790  26.6348239  78.2852537
  95.2585670  24.8272882  77.4626311  95.7224016  25.1060585  76.6730933
  94.9942468  23.9256327  77.2799402  92.1509751  24.3744364  80.4006074
  92.7211108  24.8031632  79.7623559  92.7417863  24.0926949  81.0990260
  94.1954556  20.9496035  74.2715876  94.8978600  21.4017078  74.7389802
  93.8635185  20.3079854  74.8995769  87.9379890  19.2079587  79.5733010
  87.1478944  19.4637116  79.0973120  88.4291138  20.0227925  79.6785050
  89.8894636  19.5724167  76.5316486  89.0925799  19.6842861  77.0499982
  89.6620228  19.9110819  75.6657377  95.7200303  26.0968870  84.4799001
  95.7844736  26.5589277  85.3157173  95.0111227  25.4666235  84.6081311
  86.2217593  19.4610078  82.0048000  86.4725632  20.3457088  82.2705576
  86.7577142  19.2814679  81.2323092  95.4348321  27.7636977  74.3477981
  95.2993996  28.6088513  74.7762829  95.9758133  27.9656255  73.5843915
  88.8877718  25.2812415  74.9205906  89.4002239  26.0755666  75.0711471
  89.5400431  24.5838706  74.8539508  90.6972603  28.3978172  77.0028660
  90.8739231  29.3196136  76.8149643  91.4929436  28.0836591  77.4323039
  89.9824960  20.4442804  86.8790823  89.8678475  19.5428061  87.1797922
  89.1269477  20.6906500  86.5275639  91.8203918  29.9156345  83.0039002
  92.3711344  29.7873409  82.2315996  90.9815394  30.2151234  82.6533895
  95.6171089  26.1807473  87.3483233  96.1499426  25.4195761  87.1182541
  95.0885171  25.8881125  88.0907388  86.8526635  23.6101070  75.6965477
  87.6901857  24.0198078  75.4799185  87.0304903  22.6700512  75.6665671
  98.7491067  21.2776150  71.3849310  98.2337691  22.0480755  71.6237697
  98.4768376  20.6041286  72.0082371  96.3338178  16.1225851  76.4434548
  95.4779775  15.7332701  76.2640187  96.7465130  16.2017812  75.5834334
  94.1080211  13.7410924  79.8492290  94.9733207  13.5453733  79.4898179
  94.1757720  13.5121276  80.7761647 103.7225341  24.0308505  73.3202483
 102.9454784  23.6919664  72.8757645 104.4016822  24.0361128  72.6457448
  98.5377370  19.1503242  73.2109091  98.2327506  19.4649392  74.0619234
  99.4907812  19.2284662  73.2536424  96.9823802  25.3093466  74.8602045
  96.4545164  24.5746225  74.5475282  96.4811305  26.0868142  74.6142013
 101.9616648  23.5042486  79.9769091 101.3040323  24.1941748  80.0649220
 102.7657047  23.8938918  80.3203078  91.7142530  15.9713132  77.2208657
  92.2886282  15.7488313  76.4881850  92.3013512  16.0401826  77.9737258
 100.7722107  21.8586859  78.0273033 101.2853989  22.4916851  78.5294743
 101.4223331  21.2588054  77.6616393  92.0412117  18.0017593  71.2404542
  91.2049429  18.3392280  71.5613817  91.9016887  17.8666573  70.3031679
  94.0165198  12.8454381  75.9483726  93.3629610  12.5303398  75.3240341
  93.9745672  12.2230121  76.6743549  95.1276402  23.1273676  67.8637018
  94.2203464  22.8962929  68.0628167  95.6247434  22.3311295  68.0511000
  98.0344481  31.8371183  70.7833704  97.3606180  32.1402880  71.3918662
  98.4210303  32.6400264  70.4339161  97.2502938  19.3336314  80.2731374
  96.3325499  19.5551261  80.1153062  97.6663081  19.4082625  79.4143081
  98.0337986  20.7327730  75.4034054  98.7809805  21.2449127  75.0941176
  98.3029575  20.4111783  76.2638447  96.3064636  23.2286271  72.3861008
  95.3975855  22.9445304  72.4833478  96.3359720  23.6485349  71.5264315
 101.5383903  26.8392860  76.1552176 101.0846230  25.9983770  76.2117366
 100.9077870  27.4754259  76.4926956 100.4816823  17.7684846  77.3852843
  99.7439580  17.2562233  77.7163086 100.7343596  17.3285228  76.5736120
  99.9816842  28.6769357  77.0901994 100.2739817  29.2374414  76.3714360
 100.4915463  28.9697918  77.8455153  86.8752806  20.9491785  76.3676210
  86.6777206  20.3561146  75.6427277  86.3199470  20.6443995  77.0852149
  94.8549530  20.8414891  78.4870804  94.9098140  19.8888728  78.4113280
  94.0440732  20.9974331  78.9712102  96.0040724  24.7695015  69.7249087
  95.5660154  24.0530873  69.2654724  96.7451164  24.9971129  69.1634178
  92.7941890  19.4591951  76.2461182  91.9809755  19.7586122  76.6526375
  93.2900884  19.0647640  76.9635665  94.9450468  29.4549708  78.1795447
  94.9026646  29.6810554  77.2503979  95.8613167  29.2213083  78.3281248
 104.1213838  23.0452212  75.7825405 103.9831737  23.2353808  74.8546595
 103.7650057  23.8071594  76.2393456  92.2855965  17.0310307  81.8622417
  92.9255344  16.8899066  81.1645381  91.4533495  16.7444820  81.4861019
  93.0616268  26.3312737  77.9757410  93.8556867  25.8363057  77.7739985
  92.3507961  25.8030600  77.6125115  97.8811113  28.7130833  82.3269777
  97.9348135  29.2821769  83.0947493  97.0125894  28.8832718  81.9623815
  89.3699032  20.4755819  74.0517162  88.4396620  20.4140274  74.2687125
  89.4656504  19.9531772  73.2553804  89.2884581  17.0010632  76.6395404
  89.5491398  17.9155965  76.5304565  90.1101753  16.5335074  76.7892017
  90.7609506  18.4148389  83.8094229  91.4332560  18.2065751  83.1606878
  89.9339293  18.2170475  83.3699461  96.8399213  22.8791095  83.8856709
  97.7691273  23.0302254  83.7125677  96.4190243  22.9675115  83.0305356
  95.6387544  26.9041759  81.6555247  95.4998630  26.5360544  82.5281185
  94.8502141  27.4189399  81.4839205  96.2335696  32.0050856  72.9980783
  96.4087452  31.5338899  73.8126406  95.5468484  32.6316622  73.2262044
  97.1892760  26.2823362  79.0444085  96.8542592  26.2424132  79.9401735
  96.6896705  25.6168078  78.5714495  91.1637004  21.6890992  84.5696666
  91.0256801  20.9571231  85.1708205  92.0741927  21.5999892  84.2880854
 100.1251951  23.6279396  69.3181144  99.5081122  22.9026224  69.2214197
  99.6568440  24.3888756  68.9748219  93.7919304  21.4010951  84.0580345
  94.5018923  20.7604143  84.0166964  93.7488612  21.6523846  84.9806526
  90.7996782  35.1540218  79.7720644  91.0393380  35.7858743  80.4499662
  89.9565978  34.8028258  80.0586003  91.9150497  17.8464820  68.4402449
  91.0379963  17.7253621  68.0764695  92.3908250  17.0550899  68.1881337
  83.4352637  22.6341980  78.5343956  84.1223677  22.3203710  77.9464971
  83.2800766  23.5383345  78.2611207  88.2387359  17.5232177  82.9628979
  88.1545548  16.9157846  82.2279389  87.4170066  18.0141195  82.9638476
  95.3124644  30.9619341  82.1762148  95.2394815  31.7674312  82.6881452
  94.8702037  31.1611307  81.3510169  95.1014423  30.1991111  75.6864969
  94.3181945  30.7412791  75.7803194  95.8007168  30.7165090  76.0859210
  98.4111073  16.0085740  78.3299175  98.9079773  15.2555703  78.0100245
  97.6398055  16.0450057  77.7642384  97.7723327  30.8606175  84.3320306
  98.4851299  31.4953640  84.2596208  97.2813356  30.9570041  83.5160308
  99.4940854  24.7657428  75.9037598  98.5597133  24.8858890  75.7342302
  99.6717522  23.8629894  75.6397608  94.9946042  18.1503123  78.0570859
  94.6243830  17.5974164  78.7451765  95.4905134  17.5461257  77.5045859
 102.8813405  20.6074747  76.4387632 103.3473858  21.4402738  76.3647935
 103.3320906  20.1419728  77.1432891  92.8235241  28.6100618  85.1525877
  93.5244700  29.2437101  85.3055271  92.3530356  28.9515350  84.3921516
 100.9489636  26.9518568  73.4373784 101.2249480  26.8375163  74.3467658
 100.0794135  26.5536053  73.3985957  97.5843700  31.2004919  77.0806598
  97.7666095  30.3826575  77.5434350  98.4076686  31.4172611  76.6431488
  97.9185866  30.1273104  74.3421646  98.4473632  29.6165559  73.7291808
  98.1814086  29.8115634  75.2067179  88.4202959  28.1436973  82.0856980
  89.0056395  27.3980661  82.2184884  88.2227797  28.4540930  82.9693644
  91.2741614  31.1788221  77.1019422  90.6051989  31.6634348  76.6183462
  91.1354484  31.4257441  78.0162801  83.0120613  20.7142574  80.8061423
  83.0504713  20.1806164  81.5998541  82.5060906  20.1877779  80.1872400
  95.4146882  33.2131964  83.7002080  95.9665190  33.3763586  84.4651166
  95.7553076  33.8036402  83.0282105  90.3911376  15.5607114  84.3023965
  90.4552702  16.4221945  83.8901363  90.3278496  14.9481116  83.5696324
  86.6429191  19.4406676  73.8815354  86.9382632  18.5317354  73.8282408
  85.7417227  19.4194415  73.5596357  98.5515270  31.1613940  80.6865763
  98.4266409  30.3603680  80.1776708  99.2094361  31.6560133  80.1979733
  90.1723438  17.5162672  79.8642903  89.4510024  18.1298640  79.7250376
  90.9616694  18.0520437  79.7859549 100.6150178  28.9622960  82.3145313
  99.6680514  28.8428311  82.2423639 100.9632951  28.0745458  82.3971574
  88.3717033  17.1220773  74.0054679  88.0429739  16.2418152  73.8229785
  88.7256403  17.0668442  74.8931069  97.6196611  28.7575676  78.5149665
  97.4721574  27.8292383  78.6957235  98.4450105  28.7795767  78.0306740
  91.4858856  17.4093743  74.3730157  91.8254928  17.9379664  73.6508765
  91.9330976  17.7474149  75.1488724 101.2230733  29.5804235  79.6014538
 102.1477281  29.3747096  79.4638989 101.0546037  29.3320636  80.5103879
  93.4727003  15.9068365  72.5723450  94.1935365  16.2849618  72.0687167
  92.8492307  16.6257242  72.6758428  97.6158126  16.6113514  73.5081782
  97.8321740  17.4938152  73.2070610  97.1352193  16.2199727  72.7787424
  92.3557347  19.5699227  80.0852527  92.2101928  19.8839530  80.9776808
  91.8782551  20.1884127  79.5323425  94.2153730  16.5601775  80.1333416
  94.2015299  15.6642868  79.7965714  94.9326158  16.5672439  80.7671702
 101.0126049  30.0989902  74.9576629 101.1862927  29.5336325  74.2050482
 101.5054941  30.8990797  74.7756119  86.8303009  22.1104571  83.0240188
  86.2856477  22.8864379  83.1560462  87.7082359  22.4575376  82.8659309
  93.6190626  15.4416155  75.4020986  93.7406537  14.5132801  75.6011874
  93.3292668  15.4554841  74.4899302 102.0001222  29.4156667  72.0573527
 102.6952127  30.0363359  72.2760842 102.3424372  28.5652018  72.3325905
  87.6169031  21.2374468  85.9170345  86.8750767  21.3857103  86.5034975
  87.2961775  21.4982733  85.0537094 103.8992645  26.8656372  73.5860858
 104.4243969  27.2043645  72.8610178 103.8114998  25.9303388  73.4023993
  95.5612694  30.7790446  85.7150735  95.8699820  30.5339593  86.5873434
  96.3588176  30.9837084  85.2269605  95.5833306  32.9328355  77.9456111
  95.1438296  32.4404734  78.6388968  96.3341423  32.3901323  77.7048187
  88.0625645  29.1239896  77.9480739  88.8883665  28.8243668  77.5679383
  87.7119697  28.3547519  78.3970528  93.0307178  28.4766365  80.0178413
  92.4087187  27.8137070  79.7180641  93.7012045  28.5027496  79.3352061
  86.2634250  27.0426223  78.9069673  85.4266158  26.6148397  78.7253674
  86.2357895  27.2358666  79.8440464  92.5920685  27.0270288  73.4936874
  92.7408805  27.7105752  72.8403546  93.3987128  27.0075378  74.0086329
  90.3473318  23.0535466  74.4997943  90.1019360  22.1497796  74.6978153
  90.5169232  23.0552616  73.5577421  89.6168965  18.7863823  71.9984104
  88.9238210  18.8608178  71.3424140  89.3720717  18.0224167  72.5205621
  96.0916090  29.5218418  70.9648621  95.5190058  30.1408605  70.5119093
  96.6648884  30.0717780  71.4988543  99.3113350  29.8055568  72.0957203
 100.2444023  29.7401130  72.2990079  99.2236563  30.6411835  71.6371736
 101.9401367  29.1221439  69.0561151 101.8614998  28.7881302  69.9496909
 102.7611034  29.6143207  69.0552623  96.4762889  20.8579231  68.3064674
  97.4221994  20.7285439  68.3753092  96.0977134  20.1193893  68.7834102
  94.6605806  18.7829207  68.2419559  93.7537261  18.4862320  68.3182272
  94.9381787  18.4859026  67.3753845  85.5783746  20.1035571  78.6918605
  85.2586531  19.2500879  78.3992979  85.0317175  20.3184149  79.4476572
  89.3563654  22.8198012  82.4088112  89.5749664  23.7515120  82.4276145
  89.7689428  22.4605986  83.1942916  96.2767872  13.3266097  74.3963800
  95.4668600  12.9813182  74.7719046  96.9652289  13.0173641  74.9851412
  93.4304591  15.6416143  68.3831538  94.2923755  15.9671041  68.6427355
  93.6154935  14.8547639  67.8704604  85.4472006  23.7238482  80.6611727
  84.7535478  23.3092435  80.1481681  86.1944997  23.7659019  80.0645146
  87.3608749  23.6556736  78.5377742  87.3379437  23.7544423  77.5859625
  87.6709385  24.5021887  78.8594908  90.0196127  25.7132891  82.6524356
  90.9739380  25.6816834  82.5854288  89.8208650  25.2523515  83.4674582
  90.6095509  24.2834007  85.2195154  91.4288398  24.7778086  85.2429991
  90.8832317  23.3665975  85.1912721 100.3662105  16.6744760  74.5823109
  99.4787960  16.9594410  74.3643304 100.7816094  16.5138523  73.7350386
  88.3746356  31.2552511  79.6694554  88.2400824  30.4952912  79.1032552
  87.9578418  31.9793411  79.2023343  99.5105319  26.4389434  68.6771129
 100.2141169  26.6439437  69.2928785  98.7867967  27.0066196  68.9420213
 100.3403129  22.1899295  74.7973399 100.2838330  22.6467847  73.9581032
 100.8931471  21.4289980  74.6196242 104.1507935  17.9789027  75.6223519
 103.8944869  17.5785663  76.4531727 103.5260803  18.6932821  75.4973658
  91.5315482  32.1521828  79.8812997  91.4147866  33.0967260  79.7791687
  90.7107928  31.8495389  80.2698796 101.4192016  26.8771963  70.7269589
 102.2537620  26.4453162  70.5447064 101.2576359  26.7053977  71.6546484
 101.0737908  23.3804077  72.0925929 101.0186712  23.2148348  71.1514373
 100.4483964  24.0880110  72.2488118  85.8630423  18.6172141  85.9187351
  86.5089287  18.1071095  86.4074576  85.6547574  19.3540823  86.4930776
  94.3834034  12.8812186  71.6711247  94.3712704  13.8254026  71.8279518
  95.2757456  12.6982331  71.3770708  92.5569996  32.8050090  83.0968925
  93.4597242  32.8373700  83.4135420  92.3307366  31.8750541  83.1115261
  94.3123598  31.5581076  79.7579004  93.3619229  31.5582938  79.6443376
  94.6156084  30.8113811  79.2415038 102.7152813  39.2004519  76.7483182
 102.1517678  39.1094456  75.9799469 102.6005208  38.3804424  77.2285674
 100.2617245  40.6955711  79.5867402 101.0538537  40.3546535  79.1713701
 100.5013895  40.8050686  80.5069555 102.2207999  39.9564624  72.4584781
 102.9938875  39.4093611  72.3197657 102.5733398  40.8208873  72.6699242
 104.0593042  41.2841006  85.6651680 103.7682908  42.1886637  85.5498347
 104.6950026  41.3257534  86.3795750 104.5574277  36.1157290  70.0903231
 104.8099798  35.5938811  69.3286694 103.6198836  35.9523435  70.1929914
 104.2770566  38.0185396  72.2927606 104.1606824  37.3430299  72.9608690
 104.3872825  37.5317770  71.4759759 102.4695408  37.4216219  78.6938178
 101.5445905  37.2892433  78.9015870 102.7179821  38.2010438  79.1908121
  99.8304219  37.0649492  79.5281967  99.9596600  37.3183971  80.4421379
  99.1501670  37.6577200  79.2086622 104.0003706  47.7346742  75.6272442
 103.9227736  48.6854567  75.7060922 103.3965350  47.3892615  76.2847368
 102.9903506  39.7036282  80.4006074 103.5604863  40.1323550  79.7623559
 103.5811618  39.4218866  81.0990260  98.7773645  34.5371505  79.5733010
  97.9872699  34.7929034  79.0973120  99.2684892  35.3519843  79.6785050
 100.7288390  34.9016084  76.5316486  99.9319553  35.0134779  77.0499982
 100.5013982  35.2402736  75.6657377  97.0611348  34.7901995  82.0048000
  97.3119386  35.6749005  82.2705576  97.5970896  34.6106597  81.2323092
  99.7271473  40.6104333  74.9205906 100.2395993  41.4047583  75.0711471
 100.3794186  39.9130623  74.8539508 101.5366357  43.7270089  77.0028660
 101.7132986  44.6488054  76.8149643 102.3323191  43.4128509  77.4323039
 100.8218714  35.7734721  86.8790823 100.7072229  34.8719978  87.1797922
  99.9663232  36.0198418  86.5275639 102.6597673  45.2448263  83.0039002
 103.2105098  45.1165326  82.2315996 101.8209149  45.5443152  82.6533895
  97.6920390  38.9392987  75.6965477  98.5295612  39.3489996  75.4799185
  97.8698657  37.9992429  75.6665671 102.5536284  31.3005050  77.2208657
 103.1280036  31.0780231  76.4881850 103.1407267  31.3693744  77.9737258
 102.8805871  33.3309511  71.2404542 102.0443184  33.6684197  71.5613817
 102.7410641  33.1958490  70.3031679 104.8558952  28.1746299  75.9483726
 104.2023364  27.8595316  75.3240341 104.8139426  27.5522039  76.6743549
  97.7146561  36.2783703  76.3676210  97.5170960  35.6853063  75.6427277
  97.1593225  35.9735913  77.0852149 103.6335644  34.7883869  76.2461182
 102.8203510  35.0878039  76.6526375 104.1294638  34.3939558  76.9635665
 103.1249719  32.3602224  81.8622417 103.7649098  32.2190983  81.1645381
 102.2927250  32.0736738  81.4861019 103.9010023  41.6604655  77.9757410
 104.6950621  41.1654975  77.7739985 103.1901715  41.1322518  77.6125115
 100.2092786  35.8047737  74.0517162  99.2790374  35.7432192  74.2687125
 100.3050258  35.2823689  73.2553804 100.1278335  32.3302549  76.6395404
 100.3885153  33.2447883  76.5304565 100.9495508  31.8626992  76.7892017
 101.6003261  33.7440307  83.8094229 102.2726314  33.5357669  83.1606878
 100.7733047  33.5462393  83.3699461 102.0030758  37.0182910  84.5696666
 101.8650556  36.2863148  85.1708205 102.9135681  36.9291810  84.2880854
 101.6390536  50.4832136  79.7720644 101.8787134  51.1150660  80.4499662
 100.7959733  50.1320176  80.0586003 102.7544252  33.1756738  68.4402449
 101.8773718  33.0545539  68.0764695 103.2302005  32.3842816  68.1881337
  94.2746392  37.9633898  78.5343956  94.9617432  37.6495628  77.9464971
  94.1194520  38.8675263  78.2611207  99.0781114  32.8524094  82.9628979
  98.9939303  32.2449764  82.2279389  98.2563820  33.3433113  82.9638476
 103.6628995  43.9392536  85.1525877 104.3638455  44.5729019  85.3055271
 103.1924110  44.2807268  84.3921516  99.2596713  43.4728891  82.0856980
  99.8450150  42.7272579  82.2184884  99.0621552  43.7832848  82.9693644
 102.1135368  46.5080138  77.1019422 101.4445744  46.9926266  76.6183462
 101.9748238  46.7549359  78.0162801  93.8514368  36.0434491  80.8061423
  93.8898467  35.5098082  81.5998541  93.3454661  35.5169697  80.1872400
 101.2305130  30.8899032  84.3023965 101.2946457  31.7513863  83.8901363
 101.1672250  30.2773033  83.5696324  97.4822945  34.7698593  73.8815354
  97.7776387  33.8609272  73.8282408  96.5810981  34.7486333  73.5596357
 101.0117192  32.8454590  79.8642903 100.2903778  33.4590558  79.7250376
 101.8010448  33.3812355  79.7859549  99.2110787  32.4512691  74.0054679
  98.8823493  31.5710070  73.8229785  99.5650158  32.3960360  74.8931069
 102.3252610  32.7385661  74.3730157 102.6648683  33.2671582  73.6508765
 102.7724731  33.0766067  75.1488724 104.3120757  31.2360282  72.5723450
 105.0329120  31.6141535  72.0687167 103.6886061  31.9549159  72.6758428
 103.1951102  34.8991145  80.0852527 103.0495682  35.2131448  80.9776808
 102.7176305  35.5176045  79.5323425  97.6696764  37.4396489  83.0240188
  97.1250232  38.2156297  83.1560462  98.5476114  37.7867293  82.8659309
 104.4584380  30.7708073  75.4020986 104.5800292  29.8424719  75.6011874
 104.1686423  30.7846759  74.4899302  98.4562786  36.5666385  85.9170345
  97.7144522  36.7149021  86.5034975  98.1355530  36.8274651  85.0537094
  98.9019399  44.4531814  77.9480739  99.7277419  44.1535586  77.5679383
  98.5513451  43.6839436  78.3970528 103.8700932  43.8058282  80.0178413
 103.2480942  43.1428987  79.7180641 104.5405799  43.8319414  79.3352061
  97.1028004  42.3718140  78.9069673  96.2659913  41.9440315  78.7253674
  97.0751650  42.5650584  79.8440464 103.4314439  42.3562206  73.4936874
 103.5802560  43.0397670  72.8403546 104.2380883  42.3367296  74.0086329
 101.1867072  38.3827383  74.4997943 100.9413114  37.4789713  74.6978153
 101.3562987  38.3844534  73.5577421 100.4562720  34.1155741  71.9984104
  99.7631965  34.1900096  71.3424140 100.2114472  33.3516084  72.5205621
  96.4177501  35.4327489  78.6918605  96.0980285  34.5792797  78.3992979
  95.8710929  35.6476067  79.4476572 100.1957408  38.1489930  82.4088112
 100.4143418  39.0807037  82.4276145 100.6083182  37.7897904  83.1942916
 104.2698345  30.9708060  68.3831538 105.1317509  31.2962959  68.6427355
 104.4548689  30.1839556  67.8704604  96.2865761  39.0530400  80.6611727
  95.5929232  38.6384353  80.1481681  97.0338752  39.0950937  80.0645146
  98.2002503  38.9848654  78.5377742  98.1773192  39.0836341  77.5859625
  98.5103140  39.8313805  78.8594908 100.8589881  41.0424809  82.6524356
 101.8133135  41.0108751  82.5854288 100.6602405  40.5815433  83.4674582
 101.4489263  39.6125925  85.2195154 102.2682152  40.1070004  85.2429991
 101.7226071  38.6957893  85.1912721  99.2140110  46.5844428  79.6694554
  99.0794578  45.8244829  79.1032552  98.7972172  47.3085328  79.2023343
 102.3709236  47.4813745  79.8812997 102.2541620  48.4259178  79.7791687
 101.5501682  47.1787307  80.2698796  96.7024178  33.9464059  85.9187351
  97.3483041  33.4363013  86.4074576  96.4941329  34.6832740  86.4930776
 103.3963750  48.1342007  83.0968925 104.2990997  48.1665618  83.4135420
 103.1701120  47.2042458  83.1115261 104.6908122  51.3726409  80.8061423
 104.7292222  50.8390000  81.5998541 104.1848415  50.8461614  80.1872400
  90.7996783  12.1602341  66.4965950  91.0393381  12.7920865  67.1744969
  89.9565979  11.8090381  66.7831309 102.7152814  16.2066642  63.4728488
 102.1517680  16.1156579  62.7044776 102.6005209  15.3866546  63.9530981
 100.2617246  17.7017833  66.3112709 101.0538538  17.3608658  65.8959008
 100.5013896  17.8112808  67.2314862 102.2208000  16.9626746  59.1830088
 102.9938876  16.4155734  59.0442963 102.5733399  17.8270996  59.3944549
 104.0593043  18.2903129  72.3896987 103.7682909  19.1948760  72.2743653
 104.6950027  18.3319656  73.1041056  99.8304220  14.0711615  66.2527274
  99.9596602  14.3246094  67.1666686  99.1501672  14.6639323  65.9331929
 104.0003708  24.7408865  62.3517748 103.9227737  25.6916690  62.4306229
 103.3965351  24.3954737  63.0092675 102.9903507  16.7098404  67.1251381
 103.5604864  17.1385672  66.4868865 103.5811619  16.4280989  67.8235567
  99.7271474  17.6166456  61.6451213 100.2395995  18.4109706  61.7956778
 100.3794187  16.9192746  61.5784815 101.5366359  20.7332212  63.7273966
 101.7132987  21.6550177  63.5394950 102.3323192  20.4190631  64.1568346
 102.6597674  22.2510386  69.7284309 103.2105099  22.1227449  68.9561302
 101.8209150  22.5505275  69.3779201  97.6920391  15.9455110  62.4210784
  98.5295613  16.3552118  62.2044491  97.8698658  15.0054552  62.3910977
 103.9010024  18.6666777  64.7002716 104.6950623  18.1717098  64.4985291
 103.1901717  18.1384641  64.3370422 101.6390537  27.4894259  66.4965950
 101.8787136  28.1212783  67.1744969 100.7959734  27.1382299  66.7831309
  94.2746393  14.9696020  65.2589262  94.9617433  14.6557750  64.6710278
  94.1194522  15.8737385  64.9856514 103.6628996  20.9454659  71.8771184
 104.3638456  21.5791142  72.0300578 103.1924111  21.2869390  71.1166823
  99.2596714  20.4791014  68.8102286  99.8450151  19.7334702  68.9430191
  99.0621553  20.7894970  69.6938950 102.1135370  23.5142261  63.8264729
 101.4445745  23.9988389  63.3428769 101.9748239  23.7611481  64.7408107
  93.8514369  13.0496614  67.5306730  93.8898469  12.5160205  68.3243848
  93.3454662  12.5231819  66.9117707  97.6696765  14.4458612  69.7485495
  97.1250233  15.2218420  69.8805769  98.5476115  14.7929416  69.5904616
  98.4562787  13.5728508  72.6415651  97.7144523  13.7211143  73.2280282
  98.1355531  13.8336773  71.7782401  98.9019401  21.4593937  64.6726046
  99.7277420  21.1597708  64.2924690  98.5513453  20.6901559  65.1215835
 103.8700934  20.8120405  66.7423720 103.2480943  20.1491110  66.4425948
 104.5405801  20.8381537  66.0597367  97.1028006  19.3780263  65.6314980
  96.2659914  18.9502437  65.4498981  97.0751651  19.5712706  66.5685771
 103.4314441  19.3624328  60.2182180 103.5802561  20.0459793  59.5648853
 104.2380884  19.3429418  60.7331636 101.1867074  15.3889506  61.2243249
 100.9413116  14.4851836  61.4223459 101.3562988  15.3906656  60.2822727
 100.1957410  15.1552052  69.1333418 100.4143420  16.0869160  69.1521452
 100.6083184  14.7960027  69.9188222  96.2865762  16.0592523  67.3857033
  95.5929234  15.6446475  66.8726988  97.0338753  16.1013059  66.7890452
  98.2002505  15.9910776  65.2623048  98.1773193  16.0898464  64.3104931
  98.5103141  16.8375927  65.5840214 100.8589883  18.0486931  69.3769663
 101.8133136  18.0170874  69.3099594 100.6602406  17.5877555  70.1919889
 101.4489265  16.6188048  71.9440460 102.2682154  17.1132126  71.9675298
 101.7226072  15.7020016  71.9158028  99.2140111  23.5906551  66.3939861
  99.0794579  22.8306952  65.8277859  98.7972174  24.3147451  65.9268649
 102.3709237  24.4875868  66.6058303 102.2541621  25.4321300  66.5036993
 101.5501684  24.1849430  66.9944102 103.3963751  25.1404130  69.8214232
 104.2990998  25.1727740  70.1380727 103.1701121  24.2104581  69.8360567
 104.6908124  28.3788531  67.5306730 104.7292223  27.8452122  68.3243848
 104.1848416  27.8523737  66.9117707  36.9038836  52.1159318 108.8825228
  36.8252468  51.7819182 109.7760986  37.7248503  52.6081086 108.8816700
  43.2589841  65.8613366 111.8861724  42.6077821  66.4467446 111.4995737
  44.0534204  66.3919561 111.9456761  37.1845468  62.9502503 112.2848858
  37.9576344  62.4031490 112.1461734  37.5370867  63.8146752 112.4963319
  39.5211746  59.1095169 109.9167308  39.7737267  58.5876690 109.1550771
  38.5836305  58.9461315 110.0193991  44.7365106  63.5503798 112.4230708
  44.1010939  63.6238424 113.1351613  44.4062513  64.1397397 111.7449787
  39.2408035  61.0123275 112.1191683  39.1244293  60.3368179 112.7872767
  39.3510295  60.5255649 111.3023836  41.2245063  55.5023322 110.8199721
  41.3919465  56.3703558 111.1870192  41.0342232  55.6650604 109.8961010
  41.2034284  57.9580979 111.8046387  41.0833909  58.4038030 112.6431868
  40.5086872  58.3066297 111.2459925  46.9019350  58.4302453 112.6326721
  47.8137206  58.6629839 112.4574419  46.3928997  59.0139497 112.0701800
  39.9985780  59.2725832 114.0979953  40.7009823  59.7246875 114.5653879
  39.6666409  58.6309650 114.7259846  34.6908942  63.6042212 114.7469983
  35.2033463  64.3985462 114.8975548  35.3431655  62.9068503 114.6803585
  44.5522291  59.6005947 111.2113387  44.0368914  60.3710552 111.4501774
  44.2799599  58.9271083 111.8346448  44.3408594  57.4733039 113.0373168
  44.0358730  57.7879188 113.8883311  45.2939036  57.5514459 113.0800501
  42.7855026  63.6323263 114.6866122  42.2576388  62.8976022 114.3739360
  42.2842529  64.4097939 114.4406090  37.8443341  56.3247390 111.0668619
  37.0080653  56.6622076 111.3877894  37.7048110  56.1896370 110.1295756
  40.9307626  61.4503473 107.6901095  40.0234688  61.2192726 107.8892244
  41.4278658  60.6541092 107.8775077  43.8369209  59.0557527 115.2298131
  44.5841028  59.5678924 114.9205253  44.1060799  58.7341580 116.0902524
  42.1095860  61.5516068 112.2125085  41.2007079  61.2675101 112.3097555
  42.1390943  61.9715146 111.3528392  41.8071947  63.0924811 109.5513164
  41.3691377  62.3760670 109.0918801  42.5482388  63.3200926 108.9898255
  45.9283175  61.9509193 109.1445221  45.3112346  61.2256021 109.0478274
  45.4599663  62.7118553 108.8012296  37.7181721  56.1694617 108.2666526
  36.8411187  56.0483418 107.9028772  38.1939474  55.3780696 108.0145414
  43.4189350  54.9343311 113.3345859  43.6352964  55.8167948 113.0334687
  42.9383417  54.5429524 112.6051501  38.3951909  65.3500085 113.3200951
  38.5440029  66.0335549 112.6667623  39.2018352  65.3305175 113.8350406
  36.1504542  61.3765262 114.3262020  35.9050584  60.4727592 114.5242230
  36.3200456  61.3782413 113.3841498  41.8947314  67.8448215 110.7912698
  41.3221281  68.4638402 110.3383170  42.4680108  68.3947577 111.3252620
  47.7432591  67.4451236 108.8825228  47.6646222  67.1111099 109.7760986
  48.5642257  67.9373004 108.8816700  42.2794113  59.1809028 108.1328751
  43.2253217  59.0515236 108.2017169  41.9008358  58.4423690 108.6098179
  40.4637030  57.1059004 108.0683636  39.5568485  56.8092117 108.1446349
  40.7413011  56.8088822 107.2017922  39.2335814  53.9645940 108.2095615
  40.0954978  54.2900838 108.4691432  39.4186159  53.1777435 107.6968681
  46.1693329  54.9974556 114.4087186  45.2819184  55.2824207 114.1907381
  46.5847318  54.8368320 113.5614463  45.3136542  64.7619231 108.5035206
  46.0172393  64.9669234 109.1192862  44.5899191  65.3295993 108.7684290
  46.1434353  60.5129092 114.6237476  46.0869554  60.9697644 113.7845109
  46.6962695  59.7519777 114.4460319  49.9539159  56.3018824 115.4487596
  49.6976093  55.9015460 116.2795804  49.3292027  57.0162618 115.3237735
  47.2223240  65.2001760 110.5533666  48.0568844  64.7682959 110.3711141
  47.0607583  65.0283774 111.4810561  46.8769132  61.7033874 111.9190006
  46.8217936  61.5378145 110.9778450  46.2515187  62.4109906 112.0752195
  36.9038837  29.1221441  95.6070535  36.8252469  28.7881304  96.5006292
  37.7248504  29.6143209  95.6062007  43.2589842  42.8675489  98.6107030
  42.6077822  43.4529569  98.2241044  44.0534205  43.3981683  98.6702068
  37.1845470  39.9564626  99.0094165  37.9576346  39.4093613  98.8707040
  37.5370868  40.8208875  99.2208626  39.5211747  36.1157292  96.6412614
  39.7737268  35.5938813  95.8796077  38.5836306  35.9523437  96.7439298
  44.7365108  40.5565920  99.1476015  44.1010941  40.6300547  99.8596919
  44.4062514  41.1459519  98.4695094  39.2408036  38.0185398  98.8436989
  39.1244294  37.3430301  99.5118074  39.3510296  37.5317772  98.0269142
  41.2245064  32.5085445  97.5445027  41.3919466  33.3765681  97.9115498
  41.0342233  32.6712726  96.6206316  41.2034285  34.9643102  98.5291694
  41.0833910  35.4100153  99.3677174  40.5086873  35.3128420  97.9705232
  38.9641177  47.7346744 102.1781825  38.8865207  48.6854569 102.2570306
  38.3602821  47.3892616 102.8356752  46.9019351  35.4364575  99.3572028
  47.8137207  35.6691962  99.1819726  46.3928998  36.0201619  98.7947107
  49.3878165  41.3544832 104.1029973  48.7029203  41.7343733 103.5527007
  49.4722015  41.9640158 104.8361921  41.0616895  40.1564802 104.0135695
  41.5255241  40.4352505 103.2240317  40.7973693  39.2548246 103.8308785
  39.9985781  36.2787954 100.8225260  40.7009825  36.7308998 101.2899186
  39.6666410  35.6371773 101.4505153  55.8480918  38.2215494 105.2232646
  55.0944626  37.6522893 105.0676650  55.9828459  38.1878159 106.1703280
  41.2379546  43.0928897 100.8987365  41.1025221  43.9380432 101.3272213
  41.7789358  43.2948174 100.1353299  34.6908943  40.6104335 101.4715290
  35.2033464  41.4047585 101.6220855  35.3431656  39.9130625 101.4048892
  36.5003828  43.7270091 103.5538043  36.6770456  44.6488056 103.3659027
  37.2960662  43.4128510 103.9832423  44.5522292  36.6068070  97.9358694
  44.0368916  37.3772674  98.1747081  44.2799601  35.9333206  98.5591755
  49.5256566  39.3600424  99.8711867  48.7486009  39.0211584  99.4267029
  50.2048047  39.3653048  99.1966832  44.3408595  34.4795162  99.7618475
  44.0358731  34.7941311 100.6128618  45.2939037  34.5576582  99.8045808
  42.7855027  40.6385385 101.4111429  42.2576389  39.9038145 101.0984666
  42.2842530  41.4160062 101.1651397  47.7647873  38.8334406 106.5278475
  47.1071548  39.5233667 106.6158604  48.5688272  39.2230838 106.8712461
  46.5753332  37.1878778 104.5782417  47.0885214  37.8208770 105.0804126
  47.2254556  36.5879974 104.2125777  37.8443342  33.3309512  97.7913925
  37.0080654  33.6684199  98.1123200  37.7048112  33.1958492  96.8541062
  40.9307627  38.4565595  94.4146402  40.0234689  38.2254849  94.6137551
  41.4278659  37.6603215  94.6020383  43.8375706  47.1663103  97.3343088
  43.1637405  47.4694799  97.9428046  44.2241528  47.9692183  96.9848545
  43.8369211  36.0619650 101.9543438  44.5841030  36.5741047 101.6450560
  44.1060800  35.7403702 102.8147831  42.1095861  38.5578190  98.9370392
  41.2007080  38.2737223  99.0342862  42.1390945  38.9777269  98.0773699
  47.3415128  42.1684780 102.7061559  46.8877455  41.3275690 102.7626750
  46.7109095  42.8046178 103.0436340  45.7848067  44.0061276 103.6411378
  46.0771042  44.5666334 102.9223743  46.2946688  44.2989837 104.3964537
  41.8071949  40.0986934  96.2758470  41.3691379  39.3822793  95.8164108
  42.5482390  40.3263049  95.7143562  40.7481693  44.7841628 104.7304831
  40.7057871  45.0102474 103.8013363  41.6644392  44.5505002 104.8790632
  49.9245063  38.3744131 102.3334789  49.7862962  38.5645727 101.4055978
  49.5681282  39.1363514 102.7902840  49.9514443  40.4420658 107.3446060
  50.3850950  40.3495947 108.1929115  50.6646024  40.4178158 106.7066076
  38.8647493  41.6604657 104.5266793  39.6588092  41.1654977 104.3249368
  38.1539186  41.1322520 104.1634499  42.0366921  47.3342775  99.5490167
  42.2118677  46.8630818 100.3635790  41.3499709  47.9608541  99.7771428
  45.9283176  38.9571316  95.8690528  45.3112347  38.2318144  95.7723581
  45.4599665  39.7180676  95.5257602  36.6028007  50.4832138 106.3230027
  36.8424605  51.1150662 107.0009046  35.7597203  50.1320178 106.6095386
  37.7181722  33.1756740  94.9911832  36.8411188  33.0545541  94.6274079
  38.1939475  32.3842818  94.7390721  40.9045648  45.5283030 102.2374353
  40.1213170  46.0704710 102.3312577  41.6038393  46.0457010 102.6368594
  52.0672056  37.0418025 106.5226850  52.0561932  37.9242741 106.1520783
  51.1989435  36.6889576 106.3281387  45.2972079  40.0949347 102.4546982
  44.3628358  40.2150809 102.2851686  45.4748747  39.1921814 102.1906991
  48.6844630  35.9366666 102.9897016  49.1505083  36.7694658 102.9157318
  49.1352131  35.4711648 103.6942274  46.7520861  42.2810488  99.9883168
  47.0280705  42.1667082 100.8977042  45.8825360  41.8827972  99.9495341
  43.3874925  46.5296838 103.6315981  43.5697320  45.7118494 104.0943734
  44.2107911  46.7464531 103.1940871  43.7217091  45.4565024 100.8931030
  44.2504857  44.9457478 100.2801192  43.9845311  45.1407554 101.7576563
  37.0772839  46.5080140 103.6528806  36.4083214  46.9926268 103.1692846
  36.9385709  46.7549361 104.5672184  44.3546495  46.4905859 107.2375146
  44.2297634  45.6895599 106.7286092  45.0125586  46.9852053 106.7489116
  46.4181403  44.2914879 108.8654696  45.4711739  44.1720231 108.7933023
  46.7664176  43.4037377 108.9480958  43.4227836  44.0867596 105.0659049
  43.2752799  43.1584303 105.2466619  44.2481330  44.1087686 104.5816124
  47.0261958  44.9096154 106.1523921  47.9508506  44.7039016 106.0148373
  46.8577262  44.6612555 107.0613263  43.4189351  31.9405433 100.0591166
  43.6352965  32.8230071  99.7579994  42.9383418  31.5491647  99.3296808
  46.8157275  45.4281822 101.5086013  46.9894152  44.8628244 100.7559865
  47.3086166  46.2282717 101.3265503  52.6696666  38.1918245 103.1276313
  53.1127812  37.4425570 102.7295436  51.7923176  38.1828381 102.7450045
  47.8032447  44.7448586  98.6082911  48.4983352  45.3655279  98.8270226
  48.1455597  43.8943937  98.8835289  49.7023870  42.1948292 100.1370242
  50.2275194  42.5335564  99.4119562  49.6146223  41.2595307  99.9533376
  41.3864531  48.2620275 104.4965495  40.9469521  47.7696654 105.1898352
  42.1372648  47.7193243 104.2557570  38.3951910  42.3562207 100.0446257
  38.5440030  43.0397672  99.3912930  39.2018353  42.3367297 100.5595713
  52.2129530  39.6623483 105.5198760  53.0476422  40.1013287 105.6836320
  52.3488659  39.1862136 104.7007006  36.1504543  38.3827385 101.0507326
  35.9050585  37.4789715 101.2487536  36.3200457  38.3844535 100.1086804
  41.8947315  44.8510338  97.5158005  41.3221283  45.4700525  97.0628477
  42.4680109  45.4009699  98.0497927  45.1144575  45.1347488  98.6466587
  46.0475248  45.0693050  98.8499462  45.0267788  45.9703755  98.1881120
  47.7432592  44.4513358  95.6070535  47.6646223  44.1173222  96.5006292
  48.5642259  44.9435126  95.6062007  42.2794114  36.1871151  94.8574057
  43.2253219  36.0577359  94.9262475  41.9008359  35.4485812  95.3343485
  56.2587333  38.3791104 107.9552890  56.9890721  38.1176393 108.5160593
  55.6494278  37.6419826 107.9954958  40.4637031  34.1121127  94.7928942
  39.5568486  33.8154240  94.8691656  40.7413012  33.8150945  93.9263229
  39.2335816  30.9708062  94.9340922  40.0954980  31.2962960  95.1936739
  39.4186160  30.1839558  94.4213987  46.1693330  32.0036679 101.1332493
  45.2819185  32.2886330 100.9152688  46.5847319  31.8430442 100.2859770
  45.3136544  41.7681354  95.2280513  46.0172394  41.9731356  95.8438168
  44.5899192  42.3358116  95.4929596  46.1434354  37.5191215 101.3482783
  46.0869555  37.9759766 100.5090415  46.6962696  36.7581900 101.1705626
  49.9539160  33.3080947 102.1732903  49.6976094  32.9077582 103.0041110
  49.3292028  34.0224741 102.0483042  54.2651498  36.0477020 104.6804194
  53.7051056  36.1170209 105.4535756  53.6595001  35.8718005 103.9603690
  37.3346707  47.4813747 106.4322380  37.2179091  48.4259180 106.3301070
  36.5139153  47.1787309 106.8208179  47.2223241  42.2063883  97.2778973
  48.0568845  41.7745081  97.0956448  47.0607584  42.0345897  98.2055867
  46.8769133  38.7095996  98.6435312  46.8217937  38.5440268  97.7023756
  46.2515189  39.4172029  98.7997502  40.1154823  46.8872996 106.3088387
  39.1650454  46.8874857 106.1952760  40.4187309  46.1405730 105.7924422
  55.8507516  52.7233534 107.3734150  56.4885926  52.6040281 106.6697490
  55.7328359  53.6714378 107.4322102  52.6597222  52.6760962 107.3095674
  52.3215734  52.5602027 106.4216209  53.5286991  52.2752127 107.2896680
  48.5184038  54.5296439 103.2992565  47.9548903  54.4386375 102.5308853
  48.4036433  53.7096343 103.7795058  53.1417005  53.8295814 113.2681880
  53.1305646  53.4348612 112.3962384  53.3037645  53.0961886 113.8615651
  46.0648470  56.0247630 106.1376786  46.8569762  55.6838455 105.7223085
  46.3045120  56.1342605 107.0578939  54.0983597  58.1967406  98.6107030
  53.4471577  58.7821487  98.2241044  54.8927960  58.7273601  98.6702068
  48.0239224  55.2856543  99.0094165  48.7970100  54.7385530  98.8707040
  48.3764623  56.1500793  99.2208626  49.8624267  56.6132926 112.2161064
  49.5714133  57.5178556 112.1007730  50.4981251  56.6549453 112.9305133
  50.7880473  53.9909774 108.8062423  51.3844046  53.7665797 108.0919386
  50.8455445  53.2494520 109.4087871  50.3605502  51.4449209  96.6412614
  50.6131023  50.9230731  95.8796077  49.4230061  51.2815355  96.7439298
  55.4048785  50.4484988 104.4487358  56.1911874  50.0304411 104.0977775
  55.6687489  51.3531080 104.6169006  55.5758862  55.8857838  99.1476015
  54.9404695  55.9592465  99.8596919  55.2456268  56.4751437  98.4695094
  60.8057212  50.3860221 105.3520336  61.5382384  49.8159438 105.5858166
  60.0496568  49.9981821 105.7926842  50.0801791  53.3477315  98.8436989
  49.9638049  52.6722219  99.5118074  50.1904050  52.8609689  98.0269142
  52.4233332  52.8087463 102.5483679  52.0591539  52.2818084 103.2596600
  53.2800447  52.4185932 102.3750164  58.3282632  44.0981795 109.8114945
  57.9965957  44.9677206 109.5876160  57.7328246  43.7818079 110.4908975
  52.0638819  47.8377362  97.5445027  52.2313221  48.7057599  97.9115498
  51.8735988  48.0004644  96.6206316  54.8214152  56.2994341 109.2110858
  54.5214875  57.2019380 109.1026665  54.4765211  56.0326524 110.0632010
  48.2726633  52.7508138 105.2447562  47.3477130  52.6184352 105.4525254
  48.5211046  53.5302357 105.7417504  58.2211295  48.8176881 106.8908295
  57.3128173  48.7492290 106.5967056  58.1698891  49.2948826 107.7190120
  52.0428039  50.2935020  98.5291694  51.9227665  50.7392070  99.3677174
  51.3480628  50.6420337  97.9705232  45.6335444  52.3941412 106.0791351
  45.7627825  52.6475890 106.9930763  44.9532896  52.9869120 105.7596006
  49.8034931  63.0638661 102.1781825  49.7258961  64.0146487 102.2570306
  49.1996575  62.7184534 102.8356752  52.2952161  50.2366527 114.8343192
  51.5185495  50.7960447 114.8246057  52.9342724  50.7223310 115.3558062
  60.0872942  47.0193320 108.6686169  59.4447322  47.3125853 108.0225963
  59.5827870  46.9046240 109.4739365  57.7413106  50.7656493  99.3572028
  58.6530962  50.9983880  99.1819726  57.2322753  51.3493537  98.7947107
  50.5498534  53.0451980 114.3961159  51.2913218  53.5837024 114.1195983
  49.8435519  53.6718269 114.5532711  56.0253873  55.1881121 112.9933321
  56.4337229  54.7463531 112.2487953  55.3031135  54.6133748 113.2467514
  52.3784943  50.1253728 110.3666878  53.2246138  50.5493141 110.5101527
  52.3183581  49.4687352 111.0605441  56.3482688  55.7482311 106.7485610
  55.7191550  55.9128025 106.0461677  55.9608350  56.1623921 107.5196574
  60.2271920  56.6836749 104.1029973  59.5422958  57.0635651 103.5527007
  60.3115769  57.2932076 104.8361921  55.5284389  47.7858096 112.0248051
  55.2845320  48.5400156 111.4882327  55.8044319  48.1643443 112.8595298
  57.4822851  54.3296708 110.7025317  57.6939747  54.9728468 110.0259698
  57.4352600  53.4959025 110.2347247  55.0849080  46.9414529 107.6061889
  54.2233559  47.2395782 107.8978627  55.1111515  47.1584928 106.6742922
  51.9010650  55.4856719 104.0135695  52.3648995  55.7644422 103.2240317
  51.6367448  54.5840164 103.8308785  48.7934731  55.0328201 106.9515458
  49.3636088  55.4615469 106.3132942  49.3842843  54.7510786 107.6499644
  50.8379536  51.6079872 100.8225260  51.5403579  52.0600915 101.2899186
  50.5060164  50.9663691 101.4505153  44.5804870  49.8663424 106.1242393
  43.7903924  50.1220953 105.6482504  45.0716117  50.6811762 106.2294434
  58.5968679  57.2068664 108.8747674  59.4186123  56.8048851 108.5930356
  58.5931082  57.1036898 109.8263790  46.5319615  50.2308004 103.0825870
  45.7350778  50.3426698 103.6009366  46.3045207  50.5694656 102.2166761
  52.3625283  56.7552707 111.0308385  52.4269715  57.2173114 111.8666556
  51.6536207  56.1250072 111.1590694  42.8642573  50.1193915 108.5557384
  43.1150611  51.0040925 108.8214960  43.4002121  49.9398516 107.7832476
  66.6874672  53.5507412 105.2232646  65.9338381  52.9814810 105.0676650
  66.8222214  53.5170077 106.1703280  52.0773300  58.4220814 100.8987365
  51.9418975  59.2672350 101.3272213  52.6183113  58.6240092 100.1353299
  45.5302698  55.9396252 101.4715290  46.0427218  56.7339503 101.6220855
[truncated: 2,593,290 more chars]
