# Supplementary material for: The Lysine Deprotonation Mechanism in a Ubiquitin Conjugating Enzyme
Source: J Phys Chem B. 2025 May 12;129(20):4962–8. doi: 10.1021/acs.jpcb.5c01486 (PMC12105026; doi:10.1021/acs.jpcb.5c01486)
Supplement: Supplementary file 2 [file jp5c01486_si_002.zip › SI/WT/build/leaprc]

source leaprc.constph

# Load the PDBs
5ait = loadPDB 5ait-withsubUbwithSulfur-mintitrat-nohis.pdb

# Load ion force field paramsxle
loadAmberParams frcmod.ionsjc_tip3p

# Make the disulfide bonds
bond 5ait.87.SG 5ait.225.C
remove 5ait.225 5ait.225.OXT
set 5ait.87.SG charge -0.231231
set 5ait.87.CB charge -0.384030
set 5ait.87.HB2 charge 0.201161
set 5ait.87.HB3 charge 0.201161
set 5ait.87.CA charge -0.132361
set 5ait.87.HA charge 0.194886
set 5ait.87.N charge -0.318852
set 5ait.87.H charge  0.220353
set 5ait.87.C charge 0.646524
set 5ait.87.O charge -0.529300
set 5ait.225.CA charge -0.346680
set 5ait.225.HA2 charge 0.174463
set 5ait.225.HA3 charge 0.174463
set 5ait.225.N charge -0.342938
set 5ait.225.H charge  0.266469
set 5ait.225.C charge  0.610552
set 5ait.225.O charge -0.404640
loadAmberParams thioester-withimpr.frcmod

# Solvate
solvateOct 5ait TIP3PBOX 10.0

# Add ions
addIonsRand 5ait Cl- 16 Na+ 16

# Save topology files
saveAmberParm 5ait 5ait2.solv10.parm7 5ait2.solv10.rst7

# Quit
quit
