# Supplementary material for: The Lysine Deprotonation Mechanism in a Ubiquitin Conjugating Enzyme
Source: J Phys Chem B. 2025 May 12;129(20):4962–8. doi: 10.1021/acs.jpcb.5c01486 (PMC12105026; doi:10.1021/acs.jpcb.5c01486)
Supplement: Supplementary file 2 [file jp5c01486_si_002.zip › SI/WT/phremd/remd.in]

REM for CpH 120 ns
&cntrl
 icnstph=2, dt=0.002, ioutfm=1, ntxo=2,
 nstlim=100, ig=-1, ntb=0, numexchg=600000,
 ntwr=10000, ntwx=1000, irest=1,
 cut=8.0, ntcnstph=100, ntpr=1000,
 ntx=5, solvph=CHANGEME, saltcon=0.1, ntt=3,
 ntc=2, ntf=2, gamma_ln=5.0, ntrelax=100, ntb=1, ntp=0
/
