# Supplementary material for: The Lysine Deprotonation Mechanism in a Ubiquitin Conjugating Enzyme
Source: J Phys Chem B. 2025 May 12;129(20):4962–8. doi: 10.1021/acs.jpcb.5c01486 (PMC12105026; doi:10.1021/acs.jpcb.5c01486)
Supplement: Supplementary file 2 [file jp5c01486_si_002.zip › SI/WT/restraints/0-3/cphmd/cpmd.in]

Explicit solvent constant pH MD
 &cntrl
   imin=0, irest=1, ntx=5, ntxo=2,
   ntpr=1000, ntwx=1000, nstlim=50000000,
   dt=0.002, ntt=3, tempi=300,
   temp0=300, gamma_ln=5.0, ig=-1,
   ntc=2, ntf=2, cut=8, iwrap=1,
   ioutfm=1, icnstph=2, ntcnstph=100,
   solvph=7.0, ntrelax=100, saltcon=0.1,nmropt=1, 
 /
&wt type='END'/
DISANG=dist.rst
