# Supplementary material for: The Lysine Deprotonation Mechanism in a Ubiquitin Conjugating Enzyme
Source: J Phys Chem B. 2025 May 12;129(20):4962–8. doi: 10.1021/acs.jpcb.5c01486 (PMC12105026; doi:10.1021/acs.jpcb.5c01486)
Supplement: Supplementary file 2 [file jp5c01486_si_002.zip › SI/WT/restraints/7-9/dist.rst]

 &rst
  iat=6797,3573,ialtd=0,r1=0.0,r2=7.0,r3=9.0,r4=11.0,rk2=16.0,rk3=16.0
/
